# Supplementary material for: Gut virome profiling identifies a widespread bacteriophage family associated with metabolic syndrome
Source: Nat Commun. 2022 Jun 23;13:3594. doi: 10.1038/s41467-022-31390-5 (PMC9226167; doi:10.1038/s41467-022-31390-5)
Supplement: Supplementary file 3 — Supplementary Dataset 1 [file 41467_2022_31390_MOESM3_ESM.xlsx]

## Sheet: Sup_table_2
Supplementary Data 1: Relative abundance of VCs in WGS samples
VC	S001	S002	S003	S004	S005	S006	S007	S008	S009	S010	S011	S012	S013	S014	S015	S016	S017	S018	S019	S020	S021	S022	S023	S024	S025	S026	S027	S028	S029	S030	S031	S032	S033	S034	S035	S036	S037	S038	S039	S040	S041	S042	S043	S044	S045	S046	S047	S048	S049
NODE_1016_length_35084_cov_7.626367	0.00387563	0	0	0	0	0	0	0	0	0	0	0	0	0	0	0	0	0	0	0	0	0	0	0	0	0	0	0	0	0	0	0	0	0	0	0	0	0	0	0	0	0	0	0	0	0	0	0	0
NODE_10312_length_5516_cov_4.059147	0.00102444	0	0	0	0	0	0	0	0	0	0.00231837	0	0	0	0	0	0	0	0	0	0	0	0	0	0	0	0	0	0	0	0	0	0	0	0	0	0	0	0	0	0	0	0.00102915	0	0	0	0	0	0
NODE_10414_length_4128_cov_362.133317	0.00545968	0	0	0	0	0	0	0	0	0	0	0	0	0	0	0	0	0	0	0	0	0	0	0	0	0	0	0	0	0.000958159	0	0	0	0	0	0	0	0	0	0	0	0	0	0	0	0	0	0	0
NODE_10836_length_5361_cov_14.524501	0.00345634	0	0	0.00187859	0	0	0	0	0	0	0	0	0	0	0	0	0	0	0	0	0	0	0	0	0	0	0	0	0	0	0	0	0	0	0	0	0	0	0	0	0.00138184	0	0.00203002	0	0	0	0	0	0
NODE_110_length_89976_cov_30.713582	0.00243035	0	0	0	0	0	0	0	0	0	0.00183941	0	0	0	0	0	0	0	0	0	0	0	0	0	0	0	0	0	0	0	0	0	0	0	0	0	0	0	0	0.000994506	0	0	0.001542	0	0	0	0	0	0
NODE_1165_length_25221_cov_4.866606	0.00246197	0	0	0	0	0	0	0	0	0	0	0	0	0	0	0	0	0	0	0	0	0	0	0	0	0	0	0	0	0	0	0	0	0	0	0	0	0	0	0	0	0	0	0	0	0	0	0	0
NODE_11915_length_5060_cov_4.409990	0.00120766	0	0	0	0	0	0	0	0	0	0	0	0	0	0	0.000578753	0	0	0	0	0	0	0	0	0	0	0	0	0	0	0	0	0	0	0	0	0	0	0	0	0	0	0	0	0	0	0	0	0
NODE_1299_length_10476_cov_5.358315	0.00140496	0	0	0	0	0	0	0	0	0	0	0	0	0	0	0	0	0	0	0.000286475	0	0	0	0	0	0	0	0	0	0	0.00032967	0	0	0	0	0	0	0	0	0	0	0	0	0	0	0	0	0	0
NODE_1342_length_22016_cov_6.329174	0.00340534	0	0	0	0	0	0	0	0	0	0	0	0	0	0	0	0	0	0	0	0	0	0	0	0	0	0	0	0	0	0	0	0	0	0	0	0	0	0	0	0	0	0	0	0	0	0	0	0
NODE_1356_length_21710_cov_5.122651	0.00258773	0	0	0	0	0	0	0	0	0	0	0	0	0	0	0	0	0	0	0	0	0	0	0	0	0	0	0	0	0	0	0	0	0	0	0	0	0	0	0	0	0	0	0	0	0	0	0	0
NODE_1412_length_20749_cov_5.276457	0.00189372	0	0	0	0	0	0	0	0	0	0	0	0	0	0	0	0	0	0	0	0	0	0	0	0	0	0	0	0	0	0	0	0	0	0	0	0	0	0	0	0	0	0	0	0	0	0	0	0
NODE_1513_length_10487_cov_4.111388	0.00310146	0	0	0	0	0	0	0	0	0.00128273	0.00158525	0	0	0	0	0	0	0	0	0	0	0	0.00144302	0	0	0	0	0.000525042	0	0	0	0	0	0	0	0	0	0	0	0	0	0	0	0	0	0	0	0	0
NODE_1543_length_9275_cov_7.820174	0.00202612	0	0	0	0	0	0	0	0	0.00054189	0	0	0	0	0.000519968	0	0	0	0	0	0.000453092	0	0	0	0	0	0	0	0	0	0	0.000235406	0	0	0	0	0	0	0	0	0	0.000370626	0	0	0	0	0	0	0
NODE_1556_length_25527_cov_29.665711	0.00085536	0	0	0	0	0	0	0	0	0	0	0	0	0	0	0	0	0	0	0	0	0	0	0	0	0	0	0	0	0	0	0	0	0	0	0	0	0	0	0	0	0	0	0	0	0	0	0	0
NODE_157_length_111962_cov_9.091603	0.00546743	0	0	0	0	0	0	0	0	0	0	0	0	0	0	0	0	0	0	0	0	0	0	0	0	0	0	0	0	0	0	0	0	0	0	0	0	0	0	0	0	0	0	0	0	0	0	0	0
NODE_1637_length_21858_cov_19.160116	0.000881753	0	0	0	0	0	0.000772352	0.000528852	0	0	0	0	0	0	0	0	0	0	0	0	0	0	0	0	0	0	0.0005666	0	0	0	0	0	0	0	0.000481287	0	0	0	0	0	0	0.000394534	0.000522992	0	0	0	0	0.000790244	0
NODE_1941_length_18647_cov_7.957939	0.00120924	0	0	0	0	0	0	0	0	0	0	0	0	0	0	0	0	0	0	0	0	0	0	0	0	0	0	0	0	0	0	0	0	0	0	0	0	0	0	0	0	0	0	0	0	0	0	0	0
NODE_199_length_12212_cov_5.000905	0.000764037	0	0	0	0	0	0	0	0	0	0	0	0	0	0	0	0	0	0	0	0	0	0	0	0	0	0	0	0	0	0	0	0	0	0	0	0	0	0	0	0	0	0	0	0	0	0	0	0
NODE_2208_length_14862_cov_5.117512	0.00126445	0	0	0	0	0	0	0	0	0	0	0	0	0	0	0	0	0	0	0	0	0	0	0	0	0	0	0	0	0	0	0	0	0	0	0	0	0	0	0	0	0	0	0	0	0	0	0	0
NODE_2387_length_7413_cov_2.985186	0.00147139	0	0	0	0	0	0	0	0	0.000663046	0.000868111	0	0	0	0	0	0	0	0	0	0	0	0.000794748	0	0	0	0	0	0	0	0	0	0	0	0	0	0	0	0	0	0	0	0	0	0	0	0	0	0
NODE_2408_length_11216_cov_41.266912	0.00113066	0	0	0	0	0	0.000373677	0	0	0.00111369	0	0	0	0	0.000507559	0	0	0	0	0	0	0	0	0	0	0	0	0	0	0	0	0	0	0	0	0	0	0	0.000483983	0.00038493	0	0	0	0.00113755	0	0	0	0	0
NODE_2419_length_11822_cov_19.288009	0.00526902	0	0	0	0	0	0	0	0	0	0	0	0	0	0	0	0	0	0	0	0	0	0	0	0	0	0	0	0	0	0	0	0	0	0	0	0	0	0	0	0	0	0	0	0	0	0	0	0
NODE_2610_length_10908_cov_6.403759	0.00348173	0	0	0	0	0	0	0	0	0	0	0	0	0	0	0	0	0	0	0	0	0	0	0	0	0	0	0	0	0	0	0	0	0	0	0	0	0	0	0	0	0	0	0	0	0	0	0	0
NODE_2772_length_6615_cov_3.297561	0.00112244	0	0	0	0	0	0	0	0	0	0	0	0	0	0	0	0	0	0	0	0	0	0	0	0	0	0	0	0	0	0	0	0	0	0	0	0	0	0	0	0	0	0	0	0	0	0	0	0
NODE_278_length_10568_cov_3.625036	0.0013803	0	0	0	0	0	0	0	0	0	0	0	0	0	0	0	0	0	0	0	0	0	0	0	0	0	0	0	0	0	0.000487606	0	0	0	0	0	0	0	0	0	0	0	0	0	0	0	0	0	0
NODE_2827_length_10018_cov_10.465824	0.00392879	0	0	0	0	0	0	0	0	0	0	0	0	0	0	0	0	0	0	0	0	0	0	0	0	0	0	0	0	0	0	0	0	0	0	0	0	0	0	0	0	0	0	0	0	0	0	0	0
NODE_2840_length_9971_cov_5.193122	0.00274796	0	0	0	0	0	0	0	0	0	0	0	0	0	0	0	0	0	0	0	0	0	0	0	0	0	0	0	0	0	0	0	0	0	0	0	0	0	0	0	0	0	0	0	0	0	0	0	0
NODE_2861_length_9915_cov_5.200000	0.00328702	0	0	0	0	0	0	0	0	0	0	0	0	0	0	0	0	0	0	0	0	0	0	0	0	0	0	0	0	0	0	0	0	0	0	0	0	0	0	0	0	0	0	0	0	0	0	0	0
NODE_2879_length_12470_cov_7.159404	0.00161765	0	0	0	0	0	0	0	0	0	0	0	0	0	0	0	0	0	0	0.00107559	0	0	0	0	0	0	0	0	0	0	0	0	0	0	0	0	0	0	0	0	0	0	0	0	0	0	0	0	0
NODE_2904_length_12393_cov_8.916275	0.00765073	0	0	0	0	0	0	0	0	0	0	0	0	0	0	0	0	0	0	0	0	0	0	0	0	0	0	0	0	0	0	0	0	0	0	0	0	0	0	0	0	0.000410594	0	0	0	0	0	0	0
NODE_3108_length_10582_cov_10.896647	0.00155854	0	0	0	0	0	0	0	0	0	0	0	0	0	0.000505079	0	0	0	0	0	0	0	0	0	0	0	0	0	0	0	0	0	0	0.000477093	0	0	0	0	0	0	0	0	0	0	0	0	0	0	0
NODE_3121_length_11438_cov_8.531406	0.00225764	0	0	0	0	0	0	0	0	0	0	0	0	0	0	0	0	0	0	0	0.000282325	0	0	0	0	0	0	0	0	0	0	0	0	0	0	0	0	0	0	0	0	0	0	0	0	0	0	0	0
NODE_323_length_38426_cov_13.098877	0.00496916	0	0	0	0	0	0	0	0	0	0.00201826	0	0	0	0.000542135	0	0	0	0	0	0	0	0	0.000510576	0	0	0	0	0	0	0	0	0	0	0	0	0	0	0	0	0	0	0.00283295	0	0	0	0	0	0
NODE_3249_length_8616_cov_18.288050	0.0107758	0	0	0	0	0	0	0	0	0	0	0	0	0	0	0	0	0	0	0	0	0	0	0	0	0	0	0	0	0	0	0	0	0	0	0	0	0	0	0	0	0	0	0	0	0	0	0	0
NODE_3582_length_7733_cov_11.919901	0.00114709	0	0	0	0	0	0	0	0	0	0	0	0	0	0	0	0	0	0	0.000256737	0	0	0	0	0	0	0	0	0	0	0.000241027	0	0	0	0	0	0	0	0	0	0	0	0	0	0	0	0	0	0
NODE_3598_length_11265_cov_286.197948	0.0098692	0.00786097	0.000880888	0.00114064	0	0.0011289	0.00502532	0.000929458	0	0	0.000805631	0	0	0	0.000483283	0.000602551	0	0	0	0	0	0.000555191	0	0	0	0	0	0.00317707	0	0	0	0.000569675	0	0.00117298	0	0	0	0.000396124	0.00217245	0	0	0	0	0.00558156	0	0.00108915	0.000357515	0.000665009	0.000561837
NODE_3621_length_7649_cov_31.482354	0.0155313	0	0	0	0	0	0	0	0	0	0	0	0	0	0	0	0	0	0	0	0	0	0	0	0	0	0	0	0	0	0	0	0	0	0	0	0	0	0	0	0	0	0	0	0	0	0	0	0
NODE_3976_length_5516_cov_18.615272	0.00463381	0	0	0	0	0	0	0	0	0	0	0	0	0	0	0	0	0	0	0	0	0	0	0	0	0	0	0	0	0	0	0	0	0	0	0	0	0	0	0	0	0	0	0	0	0	0	0	0
NODE_4052_length_6760_cov_4.132588	0.00224532	0	0	0	0	0	0	0	0	0	0	0	0	0	0	0.000664925	0	0	0	0	0	0	0	0	0	0	0	0	0	0	0	0	0	0	0	0	0	0	0	0	0	0	0	0	0	0	0	0	0
NODE_4228_length_6485_cov_7.561431	0.00136784	0	0	0	0	0	0	0	0	0	0	0	0	0	0	0	0	0	0	0.000452098	0	0	0	0	0	0	0	0	0	0	0	0	0	0	0	0	0	0	0	0	0	0	0	0	0	0	0	0	0
NODE_4278_length_6404_cov_6.442904	0.00167243	0	0	0	0	0	0	0	0	0	0	0	0	0	0	0	0	0	0	0	0	0	0	0	0	0	0	0	0	0	0	0	0	0	0	0	0	0	0	0	0	0	0	0	0	0	0	0	0
NODE_4417_length_11422_cov_4.093340	0.0138755	0	0	0	0	0	0	0	0	0	0	0	0	0.000771819	0	0	0	0	0	0	0	0	0	0	0	0	0	0	0	0	0	0	0	0	0.000692258	0	0	0	0	0	0	0	0	0	0	0	0	0	0
NODE_4554_length_5951_cov_9.372795	0.00164516	0	0	0	0	0	0	0	0	0	0	0	0	0	0	0	0	0	0	0	0	0	0	0	0	0	0	0	0	0	0	0	0	0	0	0	0	0	0	0	0	0	0	0	0	0	0	0	0
NODE_4787_length_5632_cov_4.062399	0.00200668	0	0	0	0	0	0	0	0	0	0	0	0	0	0	0	0	0	0	0	0	0	0	0	0	0	0	0	0	0	0	0	0	0	0	0	0	0	0	0	0	0	0	0	0	0	0	0	0
NODE_479_length_29441_cov_4.164806	0.00241037	0	0	0	0	0.00047021	0	0	0	0	0.00125125	0	0	0	0	0	0	0	0	0	0	0	0	0	0.00035925	0	0	0	0	0	0	0	0	0.000455168	0	0.000340641	0	0.000688344	0	0.000837506	0	0	0	0	0	0	0	0	0
NODE_4798_length_9384_cov_50.767499	0.00120435	0	0	0.000689268	0	0	0	0	0	0	0.00156937	0	0	0.00080552	0	0	0.00026598	0	0	0	0	0	0	0	0	0.00103968	0	0	0	0	0	0	0	0	0	0	0	0	0	0	0	0	0.000764797	0	0	0	0.000324118	0	0
NODE_4865_length_5540_cov_3.852325	0.00256187	0	0	0	0	0	0	0	0	0	0	0	0	0	0	0	0	0	0	0	0	0	0	0	0	0	0	0	0	0	0	0	0	0	0	0	0	0	0	0	0	0	0	0	0	0	0	0	0
NODE_4896_length_7916_cov_52.241954	0.00278899	0	0	0.00127773	0.0016837	0.000696522	0	0	0.00531689	0	0	0	0	0.00570572	0.000471058	0	0	0.000522303	0	0	0	0	0.00121123	0.000740169	0.000470513	0	0.000806257	0	0	0	0.00225298	0	0	0	0	0	0	0	0	0	0	0	0	0	0	0.00147467	0.00152365	0	0
NODE_4954_length_5223_cov_48.666796	0.00164803	0	0	0	0	0	0	0	0	0	0.00317505	0	0	0	0	0	0	0	0	0	0	0	0	0	0	0	0	0	0	0	0	0	0	0	0	0	0	0	0	0	0	0	0.00104183	0.000895138	0	0	0	0	0
NODE_4969_length_5445_cov_5.655844	0.00115847	0	0	0	0	0	0	0	0	0	0	0	0	0	0	0	0	0.000398135	0	0	0	0	0	0	0	0	0	0	0	0	0	0	0	0	0	0	0	0	0	0	0	0	0	0	0	0	0	0	0
NODE_4993_length_7183_cov_7.155443	0.00127152	0	0	0	0	0	0	0	0	0	0	0	0	0	0	0	0.000555971	0	0	0	0	0	0	0	0	0	0	0	0	0	0	0	0	0	0	0	0	0	0	0	0	0	0	0	0	0	0	0	0
NODE_5007_length_5384_cov_10.119535	0.00170858	0	0	0	0	0	0	0	0	0	0	0	0	0	0	0	0	0	0	0	0	0	0	0	0	0	0	0	0	0	0	0	0	0	0	0	0	0	0	0	0	0	0	0	0	0	0	0	0
NODE_5152_length_5227_cov_9.127224	0.00148335	0	0	0	0	0	0	0	0	0	0	0	0	0	0	0	0	0	0	0	0	0	0	0	0	0	0	0	0	0	0	0	0	0	0	0	0	0	0	0	0	0	0	0	0	0	0	0	0
NODE_5216_length_5146_cov_5.433510	0.00236219	0	0	0	0	0	0	0	0	0	0	0	0	0	0	0	0	0	0	0	0	0	0	0	0.000928209	0	0	0	0	0	0	0	0	0	0	0.00107491	0	0	0	0	0	0	0	0	0	0	0	0	0
NODE_5231_length_5128_cov_4.865957	0.00193482	0	0	0	0	0	0	0	0	0	0	0	0	0	0	0	0	0	0	0	0	0	0	0	0	0	0	0	0	0	0	0	0	0	0	0	0	0	0	0	0	0	0	0	0	0	0	0	0
NODE_530_length_38186_cov_8.242847	0.00325043	0	0	0	0	0	0	0	0	0	0	0	0	0	0	0	0	0	0	0	0	0	0	0	0	0	0	0	0	0	0	0	0	0	0	0	0	0	0	0	0	0	0	0	0	0	0	0	0
NODE_5307_length_5031_cov_3.835611	0.00248149	0	0	0	0	0	0	0	0	0	0	0	0	0	0	0	0	0	0	0	0	0	0	0	0	0	0	0	0	0	0	0	0	0	0	0	0	0	0	0	0	0	0	0	0	0	0	0	0
NODE_5447_length_6440_cov_4.160063	0.00322414	0	0	0	0	0	0	0	0	0	0	0	0	0	0	0	0	0	0	0	0	0	0	0	0	0	0	0	0	0	0	0	0	0	0	0	0	0	0	0	0	0	0	0	0	0	0	0	0
NODE_547_length_24608_cov_14.319961	0.0043123	0	0	0	0	0	0	0	0	0	0	0	0	0	0	0	0	0	0	0	0	0	0	0	0	0	0	0	0	0	0	0	0	0	0	0	0	0	0	0.000885028	0	0	0	0	0	0	0	0	0
NODE_5533_length_6715_cov_4.438138	0.00168304	0	0	0	0	0	0	0	0	0	0.00330507	0	0	0	0	0	0	0	0	0	0	0	0	0	0	0	0	0	0	0	0	0	0	0	0	0	0	0	0	0	0.0019563	0	0.00151556	0.00067022	0.0139466	0	0	0	0
NODE_5541_length_7584_cov_9.431797	0.000944367	0	0	0	0	0	0.000572091	0.00144587	0	0	0	0	0	0	0	0	0	0	0	0	0	0	0	0	0	0	0	0	0	0	0	0	0	0	0	0	0	0	0	0	0	0	0	0	0	0	0	0	0
NODE_559_length_31739_cov_7.084238	0.00114691	0	0	0	0	0	0	0	0	0	0	0	0	0	0	0	0	0	0	0	0	0	0	0	0	0	0	0	0	0	0	0	0	0	0	0	0	0	0	0	0	0	0	0	0	0	0	0	0
NODE_5606_length_7787_cov_26.278324	0.00091131	0	0	0	0	0	0	0	0	0	0	0	0	0	0	0	0	0	0	0	0	0	0	0	0	0	0	0	0	0	0	0	0	0	0	0	0	0	0	0	0	0	0	0	0	0	0	0	0
NODE_5838_length_6377_cov_5.690446	0.00212258	0	0	0	0	0	0	0	0	0	0	0	0	0	0	0	0	0	0	0	0	0	0	0	0	0	0	0	0	0	0	0	0	0	0	0	0	0	0	0	0	0	0	0	0	0	0	0	0.000448693
NODE_6148_length_5353_cov_9.901472	0.00315463	0	0	0	0	0	0	0	0	0.000766323	0	0	0	0	0	0	0	0	0	0	0	0	0.00119411	0	0	0	0	0.000696189	0	0	0	0	0	0	0	0	0	0	0	0	0	0	0	0	0	0	0	0	0
NODE_6170_length_5466_cov_4.099982	0.00215177	0	0	0	0	0.000455552	0	0.000356999	0	0	0.00110186	0	0	0	0	0	0	0	0	0	0	0	0	0	0	0	0	0	0	0	0	0	0	0	0	0.000369593	0	0.000262835	0	0.000906877	0	0	0	0	0	0	0	0	0
NODE_63_length_63472_cov_23.997950	0.00292759	0	0	0	0	0	0	0	0	0	0.005564	0	0	0	0	0	0	0	0	0	0	0	0	0	0	0	0	0	0	0	0	0	0	0	0	0	0	0	0	0	0	0	0.00172341	0	0	0	0	0	0
NODE_6351_length_7220_cov_17.144033	0.00117399	0	0	0	0	0	0	0	0	0	0	0	0	0	0.000822905	0	0	0	0	0	0	0	0	0	0	0	0	0	0	0	0	0	0	0	0	0	0	0	0	0	0	0	0	0	0	0	0	0	0
NODE_644_length_11886_cov_10.689713	0.00117749	0	0	0	0	0	0	0	0	0	0.00194703	0	0	0	0	0	0	0	0	0	0	0	0	0	0	0	0	0	0	0	0	0	0	0	0	0	0	0	0	0	0.0010926	0	0.000838897	0	0	0	0	0	0
NODE_6508_length_7206_cov_6.436862	0.00436771	0	0	0	0.000708725	0	0	0	0	0.00327712	0	0	0	0	0	0	0	0	0	0	0	0	0.000534365	0	0	0	0	0	0	0	0	0	0	0	0	0	0	0	0	0	0	0	0	0	0	0	0	0	0
NODE_6556_length_5982_cov_3.567741	0.00444858	0	0.00133324	0	0	0	0	0	0	0	0	0	0	0	0	0	0	0.000877966	0	0	0	0	0	0	0	0	0.000617692	0	0	0	0	0	0	0	0	0	0	0	0	0	0	0	0	0	0	0	0.000329614	0	0
NODE_6657_length_6741_cov_3.786419	0.00566323	0	0	0	0	0	0	0	0	0	0	0	0	0	0	0	0	0	0	0	0	0	0	0	0	0	0	0	0	0	0	0	0	0	0	0	0	0	0	0	0	0	0	0	0	0	0	0	0
NODE_6957_length_5746_cov_9.418204	0.0013608	0	0	0	0	0	0	0.000770442	0	0	0	0	0	0	0	0	0	0	0	0	0	0	0	0	0	0	0	0	0	0	0	0	0	0	0	0	0	0	0	0	0	0	0	0	0	0	0	0	0
NODE_7158_length_5343_cov_6.675113	0.0011437	0	0	0	0	0	0	0	0	0	0	0	0	0	0	0	0	0	0	0	0	0	0	0	0	0	0	0	0	0	0	0	0	0	0	0	0	0	0	0	0	0	0	0	0	0	0	0	0
NODE_7176_length_6114_cov_43.678165	0.00127889	0	0	0	0	0	0.000849637	0.00175063	0	0	0	0	0.000563822	0	0	0	0	0	0	0	0	0	0	0	0	0	0	0	0	0	0	0	0	0	0	0	0	0	0	0	0	0	0	0	0	0	0	0	0
NODE_719_length_6525_cov_3.295981	0.00237654	0	0	0	0	0	0	0	0	0	0	0	0	0	0	0	0	0	0	0	0	0	0	0	0	0	0	0	0	0	0	0	0	0	0	0	0	0	0	0.00371514	0	0	0	0	0	0	0	0	0
NODE_7298_length_5422_cov_37.924725	0.00294483	0	0	0	0	0	0	0	0	0	0	0	0	0	0	0	0	0	0	0	0	0	0	0	0	0	0	0	0	0	0	0	0	0	0	0	0	0	0.00177556	0	0	0	0.00488233	0	0	0	0	0	0
NODE_81_length_149047_cov_9.232657	0.00677188	0	0	0	0	0	0	0	0	0	0	0	0	0	0	0	0	0	0	0	0	0	0	0	0	0	0	0	0	0	0	0	0	0	0	0	0	0	0	0	0	0	0	0	0	0	0	0	0
NODE_815_length_22096_cov_40.446758	0.00168312	0	0	0	0	0	0	0	0	0	0	0	0	0	0	0	0	0	0	0.000355225	0	0.000320956	0	0	0	0	0	0	0	0	0.000473037	0	0	0	0	0	0	0	0	0	0	0	0	0	0	0	0	0	0
NODE_82_length_38997_cov_22.623414	0.00217524	0.000873705	0	0	0	0	0	0	0	0	0	0	0	0.000295323	0	0	0	0	0	0	0	0	0	0	0	0	0	0	0	0	0	0	0	0	0	0	0	0	0	0	0	0	0	0	0	0	0	0	0
NODE_850_length_15026_cov_6.554539	0.00274181	0	0	0	0	0.000526739	0	0	0	0	0.00160879	0	0	0	0	0	0	0	0	0	0	0	0	0	0	0	0	0	0	0	0	0	0	0.000609762	0	0.00037453	0	0.000279591	0	0.000913062	0	0	0	0	0	0	0	0	0
NODE_8610_length_5494_cov_6.589447	0.00644633	0	0	0	0	0	0	0	0	0	0	0	0	0	0.00157011	0	0	0.000313226	0	0	0	0	0	0.000484759	0	0	0	0	0	0	0	0	0	0	0	0	0	0	0	0	0	0	0.00349598	0	0	0	0	0	0
NODE_872_length_33052_cov_6.652393	0.00309637	0	0	0	0	0	0	0	0	0	0	0	0	0	0	0	0	0	0	0	0	0	0	0	0	0	0	0	0	0	0	0	0	0	0	0	0	0	0	0	0	0	0	0	0	0	0	0	0
NODE_8776_length_5045_cov_9.543487	0.00101589	0.000349418	0	0	0	0.000352548	0.000549937	0.000487818	0	0	0	0.0011713	0	0	0	0	0	0	0	0	0	0	0	0	0	0	0.000480879	0	0	0	0	0	0	0	0.00065469	0	0	0	0	0	0	0.000336207	0.000565529	0	0	0	0	0.000658255	0
NODE_8872_length_5309_cov_5.701941	0.00172034	0	0	0	0	0	0	0	0	0	0	0	0	0	0	0	0	0	0	0.00087837	0	0	0	0	0	0	0	0	0	0	0	0	0	0	0	0	0	0	0	0	0	0	0	0	0	0	0	0	0
NODE_9054_length_5024_cov_23.761924	0.00107245	0	0	0	0	0	0.000323117	0	0	0.000926845	0	0	0	0	0.000395849	0	0	0	0	0	0	0.000572418	0	0.000857008	0	0	0	0	0	0	0	0	0	0	0	0	0	0	0.000417867	0	0	0	0	0	0	0	0	0	0
Overlap (VC_1005/VC_5266)	0.0162838	0	0	0	0	0	0	0.00020086	0	0	0	0	0	0	0	0	0	0	0	0	0	0	0	0	0	0	0	0	0	0	0	0	0	0	0	0	0	0	0	0	0	0	0	0	0	0	0	0	0
Overlap (VC_1047/VC_3772)	0.00336696	0.000329739	0	0	0	0.00040462	0.00141644	0.000503443	0	0.000504435	0	0.00297095	0	0.000296454	0	0	0	0	0	0	0	0	0	0	0	0	0.000705028	0	0	0	0	0	0	0	0.000496447	0	0	0	0	0	0	0.000581131	0.00283669	0	0	0	0	0.00110939	0
Overlap (VC_1157/VC_1459)	0.0127535	0	0	0	0	0	0	0	0	0	0	0	0	0	0	0	0	0	0	0	0	0	0	0	0	0	0	0	0	0	0	0	0	0	0	0	0	0	0	0	0	0	0	0	0	0	0	0	0
Overlap (VC_1291/VC_1292)	0.00126342	0	0	0.00124343	0	0.000434895	0	0	0	0.00496552	0.00272335	0	0	0	0	0	0	0	0	0	0	0	0	0	0	0	0	0	0	0	0	0	0	0	0	0.000594336	0	0	0.00208755	0.000782187	0.000999719	0	0.000823176	0	0	0	0	0	0
Overlap (VC_1404/VC_2612)	0.00137743	0	0	0	0	0	0	0	0	0	0.000660814	0.00547217	0	0	0.00161908	0	0	0	0	0	0	0	0	0	0	0	0	0	0	0	0	0	0	0	0	0	0	0	0	0	0	0	0.00109358	0	0	0	0	0	0
Overlap (VC_1413/VC_1900)	0.00583472	0	0	0	0	0	0	0	0	0	0.00360361	0	0	0	0	0	0	0	0	0	0	0	0	0	0	0	0	0	0	0	0	0	0	0	0	0	0	0	0	0.000845295	0	0	0.00224498	0	0	0	0	0	0
Overlap (VC_1447/VC_2662)	0.000971957	0	0	0	0	0.00130278	0	0	0	0	0.00232459	0	0	0.000306853	0	0	0	0.000624072	0	0	0	0	0	0	0	0	0	0	0	0	0	0	0	0	0	0	0	0	0	0.000603498	0	0	0.000814084	0.000609027	0	0	0	0	0
Overlap (VC_1468/VC_1470)	0.00133919	0	0	0	0	0	0	0	0	0	0	0	0	0	0	0	0	0	0	0	0	0	0	0	0	0	0	0	0	0	0	0	0	0	0	0	0	0	0	0	0	0	0	0	0	0	0	0	0
Overlap (VC_1739/VC_1740)	0.00247639	0	0	0	0	0	0	0	0	0	0	0	0	0	0	0	0	0	0	0	0	0	0	0	0	0	0	0	0	0	0	0	0	0	0	0	0	0	0	0.00154318	0	0	0	0	0	0	0	0	0
Overlap (VC_1762/VC_1765/VC_1768)	0.00613001	0	0	0	0	0	0	0	0	0	0	0	0	0.000418231	0	0	0	0	0	0	0	0	0	0	0	0	0	0	0	0	0	0	0	0	0	0	0	0	0	0	0	0	0	0	0	0	0	0	0
Overlap (VC_2021/VC_2023)	0.000894703	0	0	0	0	0	0	0	0	0	0	0	0	0	0	0	0	0	0	0.000376009	0	0	0	0	0	0	0	0	0	0	0	0	0	0	0	0	0	0	0	0	0	0	0	0	0	0	0	0	0
Overlap (VC_2222/VC_2225)	0.00394733	0	0	0	0	0	0	0	0	0	0	0	0	0	0	0	0	0	0.00221649	0	0	0	0	0	0	0	0	0	0.00106349	0	0	0	0	0	0	0	0	0	0	0	0	0	0	0	0.00546422	0	0	0	0
Overlap (VC_2658/VC_4745)	0.00181644	0.000323351	0	0	0	0	0	0	0	0.00109627	0	0	0	0	0	0	0	0	0	0	0	0	0	0	0	0	0	0	0	0	0	0	0	0	0	0	0	0	0	0	0	0	0.000956314	0	0	0	0	0	0
Overlap (VC_2854/VC_3614)	0.00237298	0	0	0	0	0	0	0	0	0	0.00459875	0	0	0	0	0	0	0	0	0	0	0	0	0	0	0	0	0	0	0	0	0	0	0	0	0	0	0	0	0	0	0	0.0019325	0.0009848	0.0171825	0	0	0	0
Overlap (VC_2980/VC_4946)	0.000936124	0	0	0	0	0	0.000747121	0	0	0	0.00189983	0	0	0	0	0	0	0	0	0	0	0	0	0	0	0	0	0	0	0	0	0	0	0	0	0	0	0	0	0	0.00159998	0	0.000779561	0.000718476	0	0	0	0	0
Overlap (VC_3111/VC_3112)	0.00195414	0	0	0	0	0	0	0	0	0	0.00406127	0.00403131	0	0	0.000890536	0	0	0	0.00113141	0	0	0	0	0	0	0	0	0.003313	0	0	0	0	0	0	0	0	0	0	0	0	0	0	0.00167243	0.000970877	0	0	0	0	0
Overlap (VC_3407/VC_3408)	0.00378884	0	0	0	0	0	0	0	0	0	0	0	0	0	0	0	0	0	0	0	0	0	0	0	0	0	0	0	0	0	0	0	0	0	0	0	0	0	0	0	0	0	0	0	0	0	0	0	0
Overlap (VC_3436/VC_4220)	0.00191258	0.000938879	0	0	0.000391196	0	0	0	0	0	0	0	0	0	0	0.000482548	0	0	0.000342161	0.00023189	0.000402378	0	0	0	0	0	0	0	0	0.00040942	0	0	0	0	0	0	0	0	0.00247749	0	0	0	0	0.00215042	0.000591336	0.000519829	0	0	0
Overlap (VC_3456/VC_3457)	0.00197848	0	0	0.00371359	0	0	0	0	0	0	0.00131699	0	0	0	0	0	0	0	0	0	0	0	0	0	0	0	0	0	0	0	0	0	0	0	0	0	0	0.0214246	0	0.000997249	0	0	0.00132726	0	0	0	0	0	0
Overlap (VC_3586/VC_4265)	0.000843111	0	0	0	0.000352518	0	0	0	0	0	0	0	0	0	0	0	0	0	0	0.000807999	0	0	0	0	0.000796843	0	0	0	0	0	0	0	0	0	0	0	0	0	0	0	0	0	0	0	0	0	0	0	0
Overlap (VC_4618/VC_5138)	0.00298799	0	0	0	0	0	0	0	0	0	0	0	0	0	0	0	0	0	0	0	0	0	0	0	0	0	0	0	0	0	0	0	0	0	0	0	0	0	0	0	0	0	0	0	0	0	0	0	0
Overlap (VC_758/VC_3959)	0.00224797	0	0	0	0.00101017	0	0	0	0	0.00102378	0.00106776	0.00153794	0	0	0.000597819	0	0	0	0	0	0.000426792	0.000931054	0.000959479	0.000817153	0	0	0	0	0	0.000597614	0	0.000232546	0.000983328	0	0	0	0.000963992	0	0.00437106	0.00122584	0	0	0	0.000946006	0	0	0	0	0
Overlap (VC_785/VC_791)	0.00561172	0	0.00100362	0.00351819	0.00114542	0.000922213	0.00266238	0.000241383	0.000938719	0.000513325	0.0014039	0.00186623	0.000725885	0.000287956	0	0	0.000291052	0.00129991	0.000360034	0	0	0.000617111	0	0.00259902	0.000398657	0	0.000768008	0.000841966	0.000683097	0	0.000419411	0.00035867	0.000935764	0.00120596	0.000641076	0.000512903	0.00116998	0.000689054	0.00102133	0.00302955	0	0.00114523	0.00103178	0	0.00151511	0.00152041	0.000438794	0	0.000295074
Overlap (VC_927/VC_3667)	0.00208168	0	0	0.000801576	0.00788942	0	0.000563653	0.00020371	0.00048017	0	0.00435333	0	0	0	0	0	0	0	0	0	0	0	0	0.00134746	0	0	0	0	0	0	0	0	0	0	0	0.000463312	0	0	0	0.000529175	0.000397978	0	0.00449041	0.000977973	0	0	0.000310197	0	0.000285903
Overlap (VC_980/VC_2453)	0.0282855	0.000377478	0	0.0432271	0	0	0	0	0	0	0	0	0	0	0	0	0	0	0	0	0	0	0	0	0.000316674	0	0.0024776	0	0	0	0	0.000197319	0	0	0	0	0	0	0	0	0.00756338	0	0	0	0	0	0	0	0
VC_1006_0	0.00232654	0	0	0	0.000979188	0	0	0	0	0	0	0	0	0	0	0	0	0	0	0	0	0	0	0	0	0	0	0	0	0	0	0	0	0	0	0	0	0	0	0	0	0	0	0	0	0	0	0	0
VC_1019_0	0.0057516	0.00162154	0	0	0	0.000598795	0.00338471	0.000433372	0.000632614	0.00774915	0	0	0	0	0	0	0	0	0.000525748	0	0	0	0.000632309	0.00304439	0	0.000807199	0	0.000665514	0	0	0	0.000588638	0	0	0	0	0.000640503	0	0.00398949	0	0	0	0	0.0059159	0	0	0	0.000595866	0
VC_1038_0	0.00210266	0.00378891	0.000461095	0.00281428	0.00254769	0.000939088	0.00105334	0.00032479	0	0.00688835	0.00124109	0	0.000813305	0.000712078	0.000496594	0.0002606	0.000312008	0.00501088	0.000708153	0	0.000607832	0.000790186	0.00149547	0	0.000352714	0.000556071	0.000882281	0.0015519	0.000602962	0.000735502	0	0.000233062	0.000662758	0	0.000939455	0.000922858	0	0.00535852	0.003201	0.00172348	0	0.000362529	0.00101386	0.00172805	0.00199325	0.0010372	0.000916318	0.00158052	0
VC_1041_0	0.00618697	0	0	0	0	0	0.000525335	0	0	0	0.00501191	0	0	0	0	0	0	0	0	0	0	0	0	0.000681682	0	0	0	0	0	0	0	0	0	0	0	0	0	0	0	0.000745326	0	0.000404455	0.00133812	0	0	0	0	0.000727586	0
VC_1044_0	0.00719916	0	0.00151971	0	0.000445773	0	0	0.00126575	0	0	0.00388951	0	0	0	0	0	0.000350538	0.00693117	0	0.00693973	0	0	0	0	0	0	0	0.000819658	0	0	0	0	0	0	0	0	0	0	0	0	0	0	0	0	0	0	0	0	0
VC_1053_0	0.00100582	0	0	0.00580783	0.000713177	0.000833983	0	0	0	0	0.00116916	0	0.00115906	0.000409364	0	0	0.000324853	0	0	0	0.000624403	0	0.000560262	0	0.00130962	0	0	0	0.000332928	0.00103223	0	0	0	0.000809654	0	0.0032429	0	0	0	0	0	0	0	0	0	0	0	0	0
VC_1056_0	0.00422537	0	0	0	0	0.000443688	0	0.000254557	0	0	0	0	0	0	0	0	0	0	0	0	0	0	0	0	0	0	0	0	0	0	0	0	0	0	0	0	0	0	0	0	0	0	0	0	0	0	0	0.000537924	0
VC_1060_0	0.00140772	0	0	0	0	0	0	0	0	0	0	0	0	0	0	0	0	0	0	0.00137855	0	0	0	0	0	0	0	0	0	0	0	0	0	0	0.000699172	0	0	0	0	0.0011409	0	0	0.00106525	0	0	0	0	0.00140133	0
VC_1061_0	0.0012868	0	0	0	0	0	0	0	0	0	0.0028109	0	0	0	0	0	0	0	0	0	0	0	0	0	0	0	0	0	0	0	0	0	0	0	0	0	0	0	0	0	0.00166844	0	0.00112894	0.000687719	0	0	0	0	0
VC_1141_0	0.0128006	0	0	0	0	0	0.00682522	0	0	0	0.00325902	0	0	0	0	0	0	0.000515759	0.00231134	0	0	0	0	0	0	0	0	0	0	0	0	0	0	0	0	0	0	0	0	0	0	0.00120627	0	0	0	0	0	0	0
VC_1257_0	0.0206249	0	0	0	0	0	0	0	0	0	0	0	0	0.00132857	0	0	0	0.00173575	0.00117041	0	0	0	0	0	0.00213082	0	0	0	0	0	0	0.000645295	0	0	0.00106547	0	0	0	0	0	0	0	0.0026941	0.0131147	0	0	0	0	0.00128385
VC_1290_1	0.00349656	0	0	0.000944639	0	0	0.000611775	0.000381484	0	0	0.00310467	0	0	0	0.000705069	0	0	0	0	0	0	0	0	0	0	0	0	0	0	0	0	0	0	0	0	0	0	0	0	0.00111831	0.0017312	0	0.00210273	0	0	0	0	0	0
VC_1291_0	0.0010468	0	0	0	0	0	0	0	0	0.00124171	0.00228898	0	0	0.000300976	0	0	0	0.000530269	0	0	0	0	0	0	0	0	0	0	0	0	0	0	0	0	0	0	0	0	0	0	0.00101581	0	0.000825615	0	0	0	0	0	0
VC_1305_0	0.00230474	0	0.000526047	0	0	0	0	0.000683634	0	0.0023931	0.00525559	0	0	0	0.000494447	0	0	0	0	0	0	0	0	0	0	0	0	0	0	0	0	0	0	0	0	0	0	0	0	0.000533894	0.0036319	0	0.00232034	0.000986516	0	0	0	0	0
VC_1375_2	0.0420369	0	0	0	0	0	0	0	0	0	0	0	0	0	0	0	0	0	0	0	0	0	0	0	0	0	0	0	0	0	0	0	0	0	0	0	0	0	0	0	0	0	0	0	0	0	0	0	0
VC_1415_0	0.00272423	0	0	0	0	0	0	0	0	0	0.00227034	0	0	0	0	0	0	0	0	0	0	0	0	0	0	0	0	0	0	0	0	0	0	0	0	0	0	0	0	0.00110524	0	0	0.00174912	0	0	0	0	0	0
VC_142_0	0.00546743	0	0	0	0	0.00154473	0	0	0.000464303	0	0	0	0	0.000681209	0.00118461	0	0	0.00117951	0	0	0	0.000917179	0	0	0	0	0	0	0.000514712	0	0	0	0	0.00683324	0	0	0	0.000376641	0	0	0	0	0	0	0	0	0.00171829	0.00422582	0.0029684
VC_1439_0	0.0168295	0	0.00122489	0	0.000809225	0	0	0.00233026	0	0	0	0	0	0.000881855	0	0.00128245	0	0	0	0	0	0	0	0.00158764	0	0	0	0	0	0	0	0	0	0	0	0	0	0	0	0	0	0	0	0	0	0	0	0	0
VC_1580_0	0.00430814	0	0.000423715	0	0	0	0	0	0	0.00114121	0	0	0	0	0.000563659	0	0	0.000299303	0	0	0	0	0	0	0	0	0	0	0	0	0	0	0	0	0	0	0	0	0.00121382	0	0	0	0	0	0	0	0	0	0.000173108
VC_1588_0	0.00963073	0	0	0	0	0	0	0	0	0	0	0	0	0	0	0	0	0	0	0	0	0	0	0	0	0	0	0	0	0	0	0	0	0	0	0.00100224	0	0	0	0.000461342	0	0	0	0	0	0	0	0	0
VC_1642_0	0.00188871	0.000401429	0	0	0	0	0.00130458	0.000170483	0	0.00148625	0	0	0.000536909	0	0.000640099	0.000710523	0	0	0	0	0	0	0	0	0	0	0	0.00323265	0	0	0	0	0	0	0	0	0	0	0	0	0	0	0	0.00349723	0	0	0.000305708	0	0
VC_168_0	0.0129502	0	0	0	0	0	0	0.000229404	0	0.00468159	0	0	0	0	0	0	0	0	0	0	0	0.00167803	0.0056575	0	0	0.00559925	0	0.00151293	0	0	0.000363178	0.000565031	0	0	0.00192771	0	0	0	0	0.000482217	0	0	0	0	0	0	0	0	0
VC_1695_1	0.0144736	0	0	0	0	0	0	0.001025	0	0	0	0	0	0	0	0	0	0	0	0	0	0	0	0	0	0	0	0	0	0	0	0	0	0	0	0	0	0	0	0	0	0	0	0	0	0	0	0	0.00054625
VC_1721_0	0.00404625	0	0	0	0	0	0	0	0	0	0	0	0	0	0	0	0	0	0.000307619	0	0.000675249	0.000595853	0	0	0	0	0	0	0	0	0	0.00052555	0	0	0	0	0	0	0	0	0	0	0	0	0	0	0	0	0
VC_1759_0	0.00471509	0.000795384	0.002313	0.00122405	0	0	0.000704264	0	0.00067639	0.00759983	0.00252722	0	0	0	0	0.00208981	0.000395842	0.000313734	0	0.000636707	0	0.000748738	0.004272	0.000905546	0	0	0.0022211	0	0.000603371	0	0.000459655	0.000452045	0	0	0	0	0	0	0.00162308	0.00319299	0	0	0.00340347	0.00119338	0	0.000630646	0	0	0
VC_1784_0	0.0146131	0	0	0	0	0.000312174	0	0	0	0	0	0	0	0	0.00247769	0	0.000254352	0	0	0	0.00163715	0	0	0	0.00106913	0	0	0	0	0.00101783	0.000634446	0.000618433	0	0	0	0	0	0	0.00101468	0	0	0	0	0.00180771	0	0	0	0	0.000298665
VC_1811_0	0.00253555	0	0	0	0	0	0	0.000524761	0.000597241	0	0	0	0	0.00123901	0.00235336	0	0	0.00110007	0.0004769	0	0	0	0.00230254	0	0	0	0	0	0	0	0	0	0	0	0	0	0.003991	0	0	0	0	0	0.00100807	0	0.00712598	0	0	0	0
VC_1838_0	0.00307112	0.000441316	0	0.000801158	0	0	0	0	0.00206291	0.00514871	0.0028835	0	0	0	0.000726382	0	0	0	0	0	0	0	0	0	0	0	0	0	0	0	0	0	0	0	0	0	0	0	0	0	0.00187473	0	0.00125407	0.00105392	0.0865683	0	0	0	0
VC_1839_0	0.0051097	0	0	0	0	0	0	0	0	0	0	0	0	0	0	0	0	0	0	0	0	0	0	0	0	0	0	0	0	0	0	0	0	0	0	0	0	0	0	0.00128797	0.00185135	0	0	0	0	0	0	0	0
VC_1843_0	0.00760253	0	0	0	0	0	0	0	0	0	0.00359055	0.00719783	0	0	0	0	0	0	0	0	0.000355551	0	0	0	0	0	0	0	0	0	0	0	0	0	0	0	0	0	0	0	0	0.00519504	0	0	0	0	0	0	0.00343227
VC_1943_0	0.0050619	0	0	0.00256118	0	0.00148611	0.000372459	0.000234185	0.00136027	0	0	0	0.000943054	0	0	0.00468465	0	0	0	0	0	0	0	0.00789465	0	0.0010324	0.000594846	0	0	0.000752746	0	0	0	0	0	0	0	0.000536977	0.00294581	0.00141066	0	0	0	0	0.00285412	0	0.000466536	0.000460617	0.000675234
VC_1963_0	0.00103753	0	0	0	0	0	0	0	0	0	0	0	0	0	0	0	0	0.00029663	0	0.000472851	0	0.000928799	0	0	0	0	0	0	0	0	0.000532625	0	0	0	0	0	0	0	0	0	0	0	0	0	0	0	0	0	0
VC_2183_0	0.0157743	0.00149472	0	0	0	0	0	0.00182709	0	0	0	0	0	0	0	0	0	0	0.00207505	0	0	0	0	0	0.00185625	0	0	0	0	0	0	0.000682832	0	0	0	0	0.000564326	0	0	0	0	0.000979481	0.0015619	0	0	0	0	0.000798933	0.000192098
VC_2198_0	0.0013617	0	0	0	0.00316359	0.00206925	0	0	0	0	0	0	0	0	0	0	0	0	0.00337525	0	0.00147271	0	0.00542076	0.00351683	0	0	0	0.00237556	0	0	0	0	0	0	0	0	0	0	0	0	0	0	0	0.0121878	0.00280401	0.0034171	0	0.00121292	0
VC_222_0	0.00205922	0	0.00306161	0	0.0012175	0.00133432	0.000520937	0	0.00254962	0	0.00249767	0	0	0	0	0	0	0	0	0	0	0.00208081	0	0	0	0	0.0063622	0	0.00213348	0	0	0	0	0	0.0038172	0	0	0.000548741	0	0.000432563	0	0	0	0	0	0	0	0	0
VC_2236_0	0.00155591	0	0.00368513	0	0	0	0	0	0	0	0.00274983	0	0	0	0	0	0.000883105	0	0	0	0	0.00052365	0	0	0	0.000513847	0.000398911	0	0.00549648	0	0	0.000206274	0	0	0	0.00167093	0	0.000309725	0	0	0	0.00148287	0	0	0	0	0	0.000775721	0
VC_2358_0	0.00218187	0	0	0	0	0	0	0	0	0	0	0	0	0	0	0.000837029	0	0	0	0	0	0	0	0	0	0	0	0	0	0	0	0	0	0	0	0	0	0	0	0.00155283	0	0	0	0	0	0	0	0	0
VC_2366_1	0.00261764	0	0	0	0	0	0	0	0	0	0	0	0	0	0	0	0.000639706	0	0	0	0	0	0	0	0	0	0	0	0	0	0	0	0	0	0	0	0	0	0	0	0	0	0	0	0	0	0.00032828	0	0
VC_2408_0	0.00184595	0	0	0	0	0	0	0	0	0.0013998	0.0035636	0	0	0	0	0	0	0	0	0	0	0	0	0	0	0	0	0	0	0	0	0	0	0	0	0	0	0	0	0	0.00291403	0	0.00138547	0.000843766	0.00988498	0	0	0	0
VC_2612_0	0.00177679	0	0	0.000502543	0	0	0	0	0	0	0.000901662	0	0	0	0.000592757	0	0	0	0	0	0	0	0	0	0	0	0	0	0	0	0	0	0	0	0	0	0	0	0.000316103	0	0	0	0.0010012	0.000811603	0	0	0	0	0
VC_2622_0	0.00568116	0	0	0.00179096	0	0	0	0	0	0	0.00520749	0	0	0	0	0	0	0	0	0	0	0	0	0.000916526	0	0	0	0	0	0	0	0	0	0	0	0	0	0	0	0.00169174	0	0.00067247	0.00242523	0	0	0	0	0.000579575	0
VC_2639_0	0.0148331	0.00705444	0	0	0	0	0	0	0	0	0	0	0	0	0.08388	0	0	0	0	0	0	0	0	0	0.000653685	0	0.0140009	0	0.011856	0	0.00369566	0	0.00450724	0	0	0.00347087	0	0	0	0	0	0.00582999	0.0669607	0.0417526	0	0	0	0	0
VC_2673_0	0.00329816	0	0	0.000464186	0	0	0	0	0	0	0	0	0	0.000256578	0.00032945	0	0	0	0	0	0.000493777	0	0.000651573	0	0	0	0	0.000418205	0	0	0	0.000205579	0	0	0	0	0	0.000261856	0.000332635	0.000384716	0	0.000304216	0	0	0	0	0	0	0
VC_2721_0	0.00850137	0	0.000412078	0.00150316	0.000535327	0	0.000862194	0.000361123	0.00121111	0.00150478	0.000851387	0	0.00130674	0.000904439	0.00112772	0.000297077	0.000744915	0.000604746	0	0	0.0018408	0.00094807	0.00155834	0.00103101	0.000948102	0.00067125	0	0.000544015	0.000409369	0	0.00052358	0.000765244	0.000282286	0.000638662	0.00104217	0.000757282	0.000536988	0.00440614	0.00048334	0.00126774	0	0.000466611	0.00150403	0.0184225	0.00313241	0.000388	0.000384219	0.000983432	0
VC_2750_0	0.000959579	0.00101568	0.00123127	0	0.000369946	0	0	0	0.00296559	0.00140997	0	0	0	0	0	0	0	0	0	0	0.000741188	0.000514038	0.000626969	0.00398904	0.000716424	0	0.00106126	0	0.00104711	0.0054398	0	0	0.0003557	0.00316695	0.000739849	0	0	0	0	0	0	0.000544609	0	0	0	0.0004074	0	0	0.000292378
VC_2752_0	0.00268871	0	0	0	0.00414562	0.00159873	0	0	0	0	0	0	0	0	0	0	0	0	0	0	0	0	0	0	0	0	0	0	0.000627274	0	0	0.00167896	0	0	0	0	0	0	0	0	0	0	0	0	0	0	0	0	0
VC_2758_0	0.00177933	0	0	0	0	0	0.00146689	0	0	0	0	0	0	0	0	0	0	0	0	0	0	0	0	0	0	0	0	0	0	0	0	0	0	0	0	0	0	0	0	0	0	0	0	0	0	0	0	0	0
VC_2773_0	0.00451474	0	0.000743724	0.00192973	0.00126022	0.0007865	0	0.000494905	0	0	0.000956663	0	0.00328821	0.00196318	0	0.000970493	0	0	0	0	0	0	0	0.001216	0.00156934	0.00192597	0	0.00491725	0.00051971	0.00118745	0.000348289	0.000460405	0	0.000689306	0	0.000916037	0.00142921	0.00131038	0.00153863	0	0	0.000731493	0	0	0.00657663	0	0.00102429	0	0.000484496
VC_2794_0	0.00480754	0	0	0	0	0	0	0	0	0	0	0	0	0	0	0	0	0	0	0	0	0	0	0	0	0	0	0	0	0	0	0	0	0	0	0	0	0	0	0	0	0	0	0	0	0	0	0	0
VC_2799_0	0.00985569	0	0	0	0	0	0.0041832	0	0.00220987	0	0	0	0	0.00266335	0	0	0	0	0	0	0	0	0	0	0	0	0	0	0	0	0	0	0	0	0	0	0	0	0	0	0	0	0.00192732	0	0	0	0	0.00966302	0
VC_2891_0	0.0401041	0	0	0	0	0	0.000896933	0	0	0	0	0	0	0	0	0	0	0	0	0	0	0	0	0.00410729	0	0	0	0	0	0	0	0	0	0	0	0	0	0	0	0	0	0	0	0	0	0	0	0	0
VC_2940_0	0.000927543	0	0	0	0	0	0	0	0	0	0.00182559	0	0	0	0	0	0	0	0	0	0	0	0	0	0	0	0	0	0	0	0	0	0	0	0	0	0	0	0	0	0.00115159	0	0.000751527	0	0	0	0	0	0
VC_2985_0	0.0304716	0	0	0	0	0	0	0	0	0.00173043	0	0	0	0	0	0	0	0	0	0	0	0	0	0	0.00105925	0	0	0	0	0	0	0	0	0	0	0	0	0	0	0	0	0	0	0	0	0	0	0	0
VC_2996_0	0.00737737	0.0026159	0	0	0	0	0	0	0.00261217	0.00400818	0	0	0	0	0	0	0.000870501	0	0	0	0.000814647	0	0	0	0.00145495	0	0	0.0150956	0	0	0	0	0	0	0	0	0	0	0	0.00728783	0	0	0	0	0	0	0	0	0
VC_3063_0	0.00152822	0	0	0	0	0	0	0	0.00217839	0	0	0	0	0	0.000336706	0	0	0	0	0	0	0.000512368	0	0	0	0	0.000752842	0	0	0	0	0.000424734	0	0	0	0.000865942	0	0	0	0	0	0.000399753	0	0	0	0	0	0	0
VC_3112_0	0.00260922	0	0	0	0	0	0	0	0	0	0.00561524	0	0	0	0	0	0	0	0	0	0	0	0	0	0	0	0	0	0	0	0	0	0	0	0	0	0	0	0	0	0	0	0.00207207	0.00132635	0	0	0	0	0
VC_3156_0	0.00105696	0	0	0	0	0	0	0	0	0	0	0	0	0	0	0	0	0	0	0.000559611	0	0	0	0	0	0	0	0	0	0	0	0	0	0	0	0	0	0	0	0	0	0	0	0	0	0	0	0	0
VC_3246_0	0.00213503	0	0	0.000500618	0.00154389	0.000444131	0.00353859	0.00039524	0.00159572	0	0	0.0021958	0.000610525	0	0.0016378	0	0.000460566	0.000302782	0	0.00163371	0	0	0.00238542	0	0.00196676	0.000650091	0.00109484	0	0	0	0	0	0.0010064	0	0.00065074	0	0.001181	0.000450336	0	0.00759184	0	0	0	0.0144716	0	0.000600025	0.000675827	0	0
VC_3471_0	0.000754627	0	0	0	0	0	0	0	0	0	0.00177059	0	0	0	0	0	0	0	0	0	0	0	0	0	0	0	0	0	0	0	0	0	0	0	0	0	0	0	0	0.00100863	0	0	0.000655079	0.000537245	0	0	0	0	0
VC_3518_0	0.00266088	0	0	0	0	0	0	0	0	0	0	0	0	0	0	0	0	0	0	0	0	0	0	0	0	0	0	0	0	0	0	0	0	0	0	0	0	0	0	0	0	0	0	0	0	0	0	0	0
VC_3525_0	0.00479426	0.00111842	0.000556888	0.002262	0.000644627	0.000942052	0.000355343	0.000627051	0.00144999	0.00445858	0.00269987	0.00257325	0.00110903	0.000935055	0.00226856	0.000708659	0.000651089	0.000980599	0.000593379	0	0.000409298	0.000885257	0.00217312	0.00279546	0.00141792	0.00242453	0.000751649	0	0.000868748	0.00089194	0.00099641	0.000554625	0.00103164	0.000811192	0.00151655	0.00105485	0.00135686	0.000667017	0.000804207	0.00219377	0.00211817	0.00108865	0.000558926	0.00172854	0	0.000816925	0.0009552	0.000975533	0.0041579
VC_356_0	0.00540558	0	0	0.00163788	0	0	0	0	0	0	0	0	0	0	0	0	0	0	0	0	0	0	0.00328561	0	0	0	0	0	0	0	0	0	0	0	0	0	0	0	0	0	0	0	0	0	0	0	0	0	0
VC_3565_0	0.00131373	0	0	0	0	0	0	0	0	0	0.000711521	0.00255642	0	0	0	0	0	0	0	0	0	0	0	0	0	0	0	0	0	0	0	0	0	0	0	0	0	0	0	0	0	0	0	0	0	0	0	0	0
VC_361_0	0.0079037	0	0	0	0	0	0	0	0	0.0060353	0	0	0	0	0	0	0	0	0.00283035	0	0	0	0	0	0	0	0	0	0	0	0	0.000447049	0.00107296	0	0	0	0	0	0	0	0	0	0.00160962	0	0	0	0	0	0
VC_3656_0	0.00122987	0	0	0	0	0	0	0	0	0	0	0	0	0	0.000381093	0	0.000310708	0	0	0	0	0	0	0	0	0.00172887	0	0.000671802	0	0	0	0	0	0	0	0	0	0	0	0	0	0	0	0	0	0	0	0	0
VC_3779_0	0.00210596	0	0	0.00144567	0	0	0	0	0	0	0.00115	0	0	0	0.000733689	0	0	0.00915647	0.000641317	0.000441246	0.000519428	0.00170308	0	0	0	0	0	0.00132569	0	0	0	0.000660796	0	0	0	0	0	0	0.00109102	0.00103301	0.00111898	0	0.00134779	0.000532459	0	0	0	0	0
VC_3791_0	0.0129857	0	0	0	0	0	0	0	0	0	0	0	0	0	0	0	0	0	0	0	0	0	0.000854223	0	0	0	0	0	0	0	0	0	0	0	0	0	0	0	0	0	0	0	0	0	0	0	0	0	0
VC_3843_0	0.00344424	0	0	0	0	0	0	0	0	0.00123778	0.00229106	0	0	0	0	0	0	0	0	0	0	0	0	0	0	0	0	0	0	0	0	0	0	0	0	0	0	0	0.00115904	0	0	0	0.00187218	0.0020417	0	0	0	0	0
VC_3859_0	0.00375016	0	0	0	0	0	0	0	0	0	0	0	0	0	0	0	0	0	0	0	0	0	0	0	0	0	0	0	0	0	0	0	0	0	0	0	0	0	0	0	0	0	0	0	0	0	0	0	0
VC_3951_0	0.00365599	0	0	0.000854405	0	0	0.000769814	0	0	0.000791119	0	0	0	0	0	0	0	0	0	0.000299281	0	0	0.00134989	0	0	0	0	0	0	0	0	0	0	0	0	0	0	0	0.00236083	0	0	0	0.000700715	0.00092803	0	0	0	0	0
VC_4006_0	0.00551681	0	0	0.00254712	0	0	0	0	0	0	0	0	0	0	0	0	0	0	0	0	0	0	0	0	0	0	0	0	0	0	0	0	0	0	0	0	0	0	0	0	0	0	0	0	0	0	0	0	0
VC_4135_0	0.00249116	0	0	0	0	0	0	0	0	0	0	0	0	0	0	0	0	0	0	0	0	0	0	0	0	0	0	0	0	0	0	0	0	0	0	0	0	0	0	0	0	0	0	0	0	0	0	0	0
VC_4136_0	0.00168285	0	0	0	0	0.00098907	0.00190106	0	0	0.000836688	0.00231822	0	0	0	0.000315443	0	0	0	0.00121237	0	0	0	0	0	0	0	0	0	0	0	0	0.00414734	0.000573626	0	0	0	0.00179413	0	0.00113358	0.000385018	0	0	0.00122475	0.000953018	0	0	0	0.00189156	0
VC_4281_0	0.00215511	0	0	0	0	0	0	0	0	0	0.00428949	0	0	0	0.000367357	0	0	0	0	0.00252751	0	0	0	0	0	0	0.00212411	0	0	0	0	0	0	0	0	0	0	0	0	0	0.00277275	0	0.00144708	0.00125989	0	0	0	0	0.000546522
VC_4294_0	0.00364405	0	0	0	0	0	0	0	0	0	0	0	0	0	0	0	0	0	0	0	0	0	0	0	0	0	0	0	0	0	0	0	0	0	0	0	0	0	0	0	0	0	0	0	0	0	0	0	0
VC_4341_0	0.00175007	0	0	0	0	0	0	0	0	0	0	0	0	0	0	0	0	0	0.00019311	0.00039482	0	0.000364431	0	0	0	0	0	0	0	0	0.000492647	0	0	0	0	0	0	0.000227002	0	0	0	0	0	0	0	0	0	0	0
VC_4432_0	0.00503153	0	0	0	0	0	0	0	0	0	0	0	0	0	0	0	0	0	0	0	0	0	0	0	0	0	0	0	0	0	0	0	0	0	0	0	0	0	0	0	0	0	0	0	0	0	0	0	0
VC_4434_0	0.0025785	0.000334945	0	0	0	0	0	0.000455161	0	0	0	0.00236587	0	0	0	0	0	0	0	0	0	0	0	0	0	0	0	0	0	0	0	0	0	0	0	0	0	0	0	0.00223846	0	0.000283607	0.00147266	0	0	0	0	0.000608978	0
VC_4452_0	0.00227071	0	0	0	0	0	0	0	0	0.00338103	0	0	0	0	0.0010716	0	0	0	0	0	0	0	0	0	0	0	0	0	0	0	0	0	0	0	0	0	0	0	0	0	0	0	0.000893421	0	0	0	0	0	0
VC_4497_0	0.00235038	0	0	0	0	0	0	0	0	0	0	0	0	0	0	0	0	0	0	0	0	0	0	0	0	0	0	0	0	0	0	0	0	0	0	0	0	0	0	0	0	0	0	0	0	0	0	0	0
VC_4624_0	0.00159512	0	0	0	0	0	0	0	0	0	0	0	0	0	0	0	0	0	0	0	0	0	0	0	0	0	0	0	0	0	0	0	0	0	0	0	0	0	0	0	0	0	0	0	0	0	0	0	0
VC_4686_0	0.00179855	0	0	0	0	0	0	0	0	0	0	0	0	0	0	0	0	0	0	0.000563797	0	0.000489395	0	0	0	0	0	0	0	0	0.000531733	0	0	0	0	0	0	0.000295719	0	0	0	0	0.000439927	0	0	0	0	0	0
VC_4703_0	0.00254308	0	0.000287334	0	0	0	0.00151823	0.000452816	0.000953795	0.00808535	0.00431213	0.00176277	0.000461905	0.000428125	0.000916908	0.000431801	0	0	0.00101857	0	0.000731659	0.000337117	0.000477667	0	0	0	0.000444475	0.00323744	0	0.000945935	0	0.000533256	0	0	0	0.00054894	0	0.00023042	0.00181553	0	0	0.000483552	0	0.00132254	0	0.00105875	0	0	0.000174899
VC_4725_0	0.00194123	0	0	0	0	0	0	0	0	0	0.00445792	0	0	0	0	0	0	0	0	0	0	0	0	0	0	0	0	0	0	0	0	0	0	0	0	0	0	0	0	0	0	0	0.00196201	0.000920734	0	0	0	0	0
VC_4760_0	0.00338264	0	0	0	0	0	0	0	0	0	0	0	0	0	0	0	0	0	0	0	0	0	0	0	0	0	0	0	0	0	0	0	0	0	0	0	0	0	0	0	0	0	0	0	0	0	0	0	0
VC_4761_0	0.00507139	0.000876178	0.000312323	0	0.000547183	0	0	0.000334556	0	0.00880553	0	0	0	0	0	0	0	0	0	0	0.000312702	0	0	0	0	0.000529454	0	0.00193255	0	0	0.000288329	0	0	0.000523206	0	0	0	0	0.00167762	0.00210418	0	0	0	0.0014291	0	0.00040685	0	0	0
VC_4887_0	0.00125131	0	0	0	0	0	0	0	0	0	0	0	0	0	0	0	0	0	0	0	0.00196414	0.000459033	0	0	0	0	0	0	0	0	0	0	0	0	0	0	0	0	0	0	0	0	0	0	0	0	0	0	0
VC_4935_0	0.00166299	0	0	0	0	0	0	0	0	0	0.00265237	0	0	0	0	0	0	0	0	0	0	0	0	0	0	0	0	0	0	0	0	0	0	0	0	0	0	0	0	0	0.00140946	0	0.00130417	0.000742873	0	0	0	0	0
VC_498_2	0.00343057	0	0	0	0	0	0	0	0	0	0	0	0	0	0	0	0	0	0	0	0	0	0	0	0	0	0	0	0	0	0	0	0	0	0	0	0	0	0	0	0	0	0	0	0	0	0	0	0
VC_502_0	0.00478769	0.00815516	0	0.00163587	0	0	0	0	0	0	0.00196296	0	0.000737602	0.00197447	0	0.00138584	0	0	0	0	0	0	0	0	0.0009193	0.00581606	0.0155962	0	0	0	0	0	0	0	0	0	0.00133033	0	0	0	0	0	0	0	0.00236831	0	0	0	0
VC_5100_0	0.0043879	0	0	0	0	0	0	0	0	0	0	0	0	0	0	0	0	0	0	0	0	0	0	0	0	0	0	0	0	0	0	0	0	0	0	0	0	0	0	0	0	0	0	0	0	0	0	0	0
VC_5114_0	0.00113135	0	0	0	0	0	0	0	0	0	0	0	0	0	0	0	0	0	0	0	0	0	0	0	0	0	0	0	0	0	0	0	0	0	0	0	0	0	0	0	0	0	0	0	0	0	0	0	0
VC_5161_0	0.00827908	0	0	0	0	0	0	0	0	0	0	0	0	0	0	0	0	0	0	0	0	0	0.00343288	0	0	0	0	0	0	0	0	0	0	0	0	0.00189993	0	0	0.00191862	0	0.0258971	0	0	0	0	0	0	0	0
VC_5269_0	0.0170143	0	0	0	0	0	0	0.0015369	0.00970695	0.003723	0.00199992	0	0	0	0	0	0	0	0	0	0	0	0	0	0	0.00916618	0.00667889	0.000671699	0.000317889	0.00391248	0.00161223	0	0	0	0	0	0	0	0	0.00608096	0	0	0.000510648	0.00300223	0.00392434	0	0	0	0
VC_5461_0	0.00120643	0.00112979	0	0	0	0	0.00107267	0.0027797	0	0	0	0	0	0	0	0	0	0	0	0	0	0	0	0	0	0	0.000784198	0	0	0	0	0	0	0	0.000719923	0	0	0	0	0	0	0.000342465	0.00248071	0	0	0	0	0	0
VC_5470_0	0.00465197	0	0	0	0	0	0	0	0	0	0.00271039	0	0	0	0	0	0	0	0	0.000397842	0	0	0.000720347	0.000601034	0	0	0	0	0	0	0	0	0	0	0	0	0	0	0	0.00288676	0	0.000550852	0.00318738	0	0	0	0	0.000566746	0
VC_5477_0	0.00120347	0	0	0	0	0	0	0	0	0	0	0	0	0	0.000364897	0	0	0	0	0	0	0	0	0	0	0	0	0	0	0	0	0	0	0	0	0	0	0	0	0	0	0	0.000300079	0	0	0	0	0	0
VC_610_0	0.00326484	0	0	0	0	0	0	0	0	0	0.00386091	0	0	0	0	0	0	0	0	0	0	0	0	0	0	0	0	0	0	0	0	0	0	0	0	0	0	0	0	0	0	0	0	0	0	0	0	0	0
VC_641_0	0.00140166	0.000610908	0.00039255	0.000737081	0	0.000654451	0.000746408	0.000285457	0.00140705	0.000989198	0.00181895	0.00296173	0.000822891	0.000363611	0.000606763	0.000401463	0.000629942	0.000661031	0.000812828	0	0.000320852	0.000958119	0.000610371	0.000630008	0.00047103	0.000916106	0.000869092	0.000728385	0.000349478	0.000658127	0.000358809	0.000748713	0	0.000601758	0.00067101	0	0.00141252	0	0.000518663	0.000735701	0.000534212	0.000396917	0.000509603	0.000974628	0.00115778	0	0.000376234	0	0
VC_667_0	0.00104493	0	0	0	0	0	0	0	0	0.00168729	0	0	0	0.000333569	0	0	0	0	0	0	0	0	0	0	0	0	0	0	0	0	0	0	0	0	0	0	0	0	0	0.0090834	0	0	0	0	0	0	0	0	0
VC_690_0	0.00195029	0	0	0.000935866	0	0.000695738	0	0	0	0.00322344	0.00368284	0	0	0	0	0	0	0	0	0.000386308	0	0	0	0	0	0	0	0	0	0	0	0	0	0	0	0	0	0	0	0	0	0	0.00141256	0.000838684	0	0	0	0	0
VC_749_0	0.00136387	0	0	0	0	0	0	0	0	0	0.00309542	0	0	0	0	0	0	0	0	0	0	0	0	0	0	0	0	0	0	0	0	0	0	0	0	0	0	0	0	0	0	0	0.00101243	0.000830686	0	0	0	0	0
VC_773_0	0.00532751	0.00175003	0.0056349	0.00862925	0.00461537	0.00128272	0.00160883	0.00183353	0.00429317	0.00780274	0.00301179	0.00860134	0.0099202	0.00229198	0.00742019	0.00139851	0.00206667	0.00310502	0.00108788	0.00237417	0.0119094	0.00221906	0.00601871	0.00431986	0.00187265	0.00618064	0.0041611	0.00260562	0.00387895	0.00419809	0.00208502	0.00209928	0.00228169	0.00274365	0.0034944	0.00298925	0.00407424	0.00251812	0.00223655	0.0029447	0.00139894	0.00256608	0.00526595	0.00256979	0.0047934	0.00212039	0.0016328	0.0114246	0.00303729
VC_785_0	0.00368595	0.00172672	0.00142781	0.00210435	0.00196234	0.00222512	0.00200983	0.000737267	0.00207103	0.0020283	0.00171931	0	0.0036629	0.00105131	0.00192841	0.00113152	0.000703019	0.000990668	0.000436187	0.0011111	0.00154266	0.00157357	0.00284356	0.00257778	0.00189096	0.00335146	0.00282815	0.00188386	0.000984663	0.00134337	0.000683132	0.000946804	0.00111361	0.00146409	0.00179325	0.0018868	0.00185432	0.0012611	0.000890958	0.00196643	0.00289274	0.00114305	0.00250184	0.00265921	0.00344752	0.00134815	0.00124627	0.00267575	0.00141465
VC_787_0	0.00535002	0.00125671	0.00141173	0.00232327	0.00168271	0	0	0.00103425	0.00363242	0.00684977	0.0012314	0	0.00386503	0.00150977	0.00434671	0.000827287	0.00220708	0.00589409	0	0	0.000916634	0.00213152	0.00427325	0.00277704	0.00170014	0.00442154	0.00142402	0.00396932	0.00125443	0.000884336	0.000892415	0.00143625	0.00209691	0.000907585	0.000943274	0.00356712	0.0021069	0.00115687	0.00161946	0.00178473	0	0.001149	0	0	0	0.000952434	0.00138263	0.00128389	0
VC_793_0	0.00294025	0	0.0010231	0.00335032	0.00125029	0.00688291	0.00404509	0	0.0193364	0.0083393	0.00243592	0.00728696	0.00279103	0.00110957	0.0188918	0.00191877	0.00114962	0.0010783	0.00070742	0	0.000604932	0.00238801	0.00454336	0.00173104	0.000882257	0.00544083	0.00484092	0.000793752	0.00112234	0.000958104	0.000928374	0.00179327	0.00171825	0.000820111	0.00223563	0.00095842	0.00158527	0.00875914	0.00165545	0.00119911	0	0.00131542	0.00232875	0.000955348	0.00758164	0.00305223	0.0019958	0.00140985	0.00238504
VC_798_0	0.00313245	0	0	0	0	0	0	0	0	0.00225996	0	0	0	0	0	0.000505705	0	0	0	0	0	0	0	0	0	0	0	0	0	0	0	0	0	0	0	0	0	0	0.00138478	0.00047443	0	0	0	0	0	0	0	0	0
VC_842_0	0.00237766	0.000518479	0	0	0	0.000531989	0.00159523	0.000335022	0	0	0.0014144	0	0	0	0.00036681	0	0	0	0	0	0	0	0	0.000474666	0.000637473	0	0	0	0.00122065	0	0	0	0.000285673	0.000502408	0.00043982	0.000338635	0	0.000289159	0	0.000926809	0	0	0	0	0.00294343	0	0.000871578	0.00104462	0
VC_876_0	0.00198486	0	0	0	0.0016199	0	0	0	0	0	0.00250499	0	0	0	0.00648103	0.00110073	0	0.00115191	0	0	0.00163104	0	0	0	0	0	0	0	0	0	0	0	0	0	0.00308675	0	0	0	0.0013675	0.00710976	0.00374481	0	0.00250756	0.00322833	0	0	0	0	0
VC_884_0	0.00162871	0	0	0	0	0	0	0	0	0	0	0	0	0	0	0	0	0	0	0	0	0	0	0	0	0	0	0	0	0	0	0	0	0	0	0	0	0	0	0	0	0	0	0	0	0	0	0	0
VC_899_0	0.00489005	0.000348063	0	0	0.00142271	0	0	0	0	0	0	0	0	0.000201822	0	0	0	0	0	0	0	0	0	0	0.000728603	0	0	0.000692245	0.00166078	0	0	0	0	0	0	0	0	0.000380629	0	0	0	0	0.00158594	0	0	0	0	0	0
VC_916_0	0.00279011	0	0	0	0	0	0	0	0	0	0	0	0	0	0	0	0	0	0	0	0	0	0	0	0	0	0	0	0	0	0	0	0	0	0	0	0	0	0.000579585	0	0	0	0	0	0	0.00125672	0	0	0
VC_919_0	0.0056985	0	0	0.000475343	0	0	0	0.000194634	0	0	0	0.00302221	0	0	0	0	0	0.000539829	0	0	0	0	0	0	0	0	0	0.000351417	0	0	0	0	0	0	0	0	0	0	0.000942718	0.00063506	0	0.00020394	0	0	0	0	0	0	0
VC_965_0	0.00524627	0	0	0	0	0.00240751	0	0.00144158	0	0	0.0076439	0	0	0.00159773	0	0	0	0	0	0	0	0	0	0.00119142	0	0	0	0.000982518	0	0	0	0	0	0	0	0	0	0.000374296	0	0	0	0.00381396	0	0	0	0	0	0	0.000260885
VC_965_1	0.0178628	0	0	0	0	0	0	0	0	0	0	0	0	0	0	0	0	0	0	0	0	0	0	0	0	0	0	0	0	0	0	0	0	0	0	0	0	0	0	0	0	0	0	0	0	0	0	0	0
VC_981_0	0.0117606	0	0	0	0	0	0	0	0	0	0	0	0	0	0	0	0	0	0	0	0	0	0	0.00110612	0	0	0.000696345	0	0	0	0	0	0	0	0	0	0	0	0	0.00126324	0	0	0	0	0	0	0	0	0
VC_990_0	0.00293247	0	0	0	0	0	0	0	0	0	0	0	0	0	0.0117313	0	0	0.00619211	0	0	0	0.0034894	0	0	0	0	0.00415831	0	0	0	0	0	0	0	0	0	0.00300206	0	0	0	0	0	0.0031122	0	0	0	0	0.00341449	0
NODE_10041_length_5442_cov_5.436607	0	0.00114387	0	0	0	0	0	0	0	0	0	0	0	0	0	0	0	0	0	0	0	0	0	0	0	0	0	0	0	0	0	0	0	0	0	0	0	0	0	0	0	0	0	0	0	0	0	0	0
NODE_1083_length_27624_cov_18.837898	0	0.00112573	0	0	0	0	0	0	0	0	0	0	0	0	0	0	0	0	0	0	0	0	0	0	0	0	0	0	0	0	0	0	0	0	0	0	0	0	0	0	0	0	0	0	0	0	0	0	0
NODE_1264_length_24472_cov_5.056559	0	0.00131124	0	0	0	0	0	0	0	0	0	0	0	0	0	0	0	0	0	0	0	0	0	0	0	0	0	0	0	0	0	0	0	0	0	0	0	0	0	0	0	0	0	0	0	0	0	0	0
NODE_1384_length_25795_cov_8.365346	0	0.0013134	0	0	0	0	0	0	0	0	0	0	0	0	0	0	0	0	0	0	0	0	0	0	0	0	0	0	0	0	0	0	0	0	0	0	0	0	0	0	0	0	0	0	0	0	0	0	0
NODE_1580_length_20266_cov_6.285142	0	0.00148552	0	0	0	0	0	0	0	0	0	0	0	0	0	0	0	0	0	0	0	0	0	0	0	0	0	0	0	0	0	0	0	0	0	0	0	0	0	0	0	0	0	0	0	0	0	0	0
NODE_1812_length_7894_cov_5.411532	0	0.00035939	0	0	0	0	0	0.000772946	0	0	0.00248222	0	0	0	0	0.00065568	0	0	0	0	0	0	0	0	0	0	0	0	0	0	0	0	0	0	0	0	0	0	0	0.00464678	0	0	0	0	0	0	0	0	0
NODE_1831_length_22568_cov_19.085062	0	0.000843357	0	0	0	0	0	0	0	0	0	0	0	0	0	0	0	0	0	0	0	0	0	0	0	0	0	0	0	0	0	0	0	0	0	0	0	0	0	0	0	0	0	0	0	0	0	0	0
NODE_1977_length_16836_cov_3.841547	0	0.000440088	0	0	0	0	0	0	0	0	0	0	0	0	0	0.000562278	0	0	0	0	0	0	0.000766193	0	0	0	0	0	0	0	0	0	0	0	0	0	0	0	0	0	0	0	0	0	0	0	0	0	0
NODE_24389_length_1972_cov_19.281168	0	0.000754246	0	0.000726435	0.000391627	0	0.00031431	0	0	0.00104946	0	0	0	0.0013982	0	0	0.011093	0	0.000756522	0.000561918	0.00220956	0.000339805	0.00347572	0.000945378	0.0025087	0	0.00119239	0	0.00167493	0.0113838	0.00101003	0	0	0	0.00248698	0.000390262	0.00602107	0	0.0246832	0.000227043	0	0.000378455	0.0559629	0	0.00323448	0	0	0.00205608	0.000599314
NODE_25668_length_1935_cov_4.329255	0	0.000569384	0	0	0	0	0	0	0	0	0	0	0	0.00078517	0	0	0.00367622	0	0	0.000322123	0.00148597	0	0.00204969	0	0.00124895	0	0	0	0	0.00656037	0	0	0	0	0.00125865	0	0.00281783	0	0.00802858	0	0	0	0.0447661	0	0.00141271	0	0	0.000638596	0.000313423
NODE_2568_length_16181_cov_11.531998	0	0.000437476	0	0	0	0	0	0	0	0	0	0	0	0	0	0	0	0	0	0	0	0	0	0	0	0	0	0	0	0	0	0	0	0	0	0	0	0	0	0	0	0	0	0	0	0	0	0	0
NODE_2817_length_12382_cov_8.453395	0	0.00183745	0	0	0	0	0	0	0	0	0	0	0	0	0	0	0	0	0	0	0	0	0	0	0	0	0	0	0	0	0	0	0	0	0	0	0	0	0	0	0	0	0	0	0	0	0	0	0
NODE_2914_length_6112_cov_8.217599	0	0.00104101	0	0	0	0	0	0	0	0	0	0	0	0	0	0	0	0	0	0	0	0	0	0	0	0	0	0	0	0	0	0	0	0	0	0	0	0	0	0	0	0	0	0	0	0	0	0	0
NODE_3057_length_6904_cov_50.090378	0	0.000331134	0	0.000597328	0	0.000991834	0.00067119	0.000280532	0	0	0	0	0	0	0	0	0	0	0.000291466	0	0	0	0	0	0	0	0	0	0.000385388	0.000499349	0	0	0.000530189	0	0	0.000686245	0	0	0	0.000667034	0	0	0.000839286	0.00195562	0.00184774	0	0	0	0
NODE_3188_length_11017_cov_4.242383	0	0.00108256	0	0	0	0	0	0	0	0	0	0	0	0	0	0	0	0	0	0	0	0	0	0	0	0	0	0	0	0	0	0	0	0	0	0	0	0	0	0	0	0	0	0	0	0	0	0	0
NODE_327_length_58944_cov_10.410841	0	0.000581776	0	0	0	0	0	0	0	0	0	0	0	0	0	0	0	0	0	0	0	0	0	0	0	0	0	0	0	0	0	0	0	0	0	0	0	0	0	0	0	0	0	0	0	0	0	0	0
NODE_3289_length_10704_cov_4.832848	0	0.00123773	0	0	0	0	0	0	0	0	0	0	0	0	0	0	0	0	0	0	0	0	0	0	0	0	0	0	0	0	0	0	0	0	0	0	0	0	0	0	0	0	0	0	0	0	0	0	0
NODE_3340_length_10563_cov_3.763514	0	0.000505872	0	0	0	0	0	0	0	0	0	0	0	0	0	0	0	0	0	0	0	0	0	0	0	0	0	0	0	0	0	0	0	0	0	0	0	0	0	0	0	0	0	0	0	0	0	0	0
NODE_3705_length_8964_cov_4.895948	0	0.00046091	0	0	0	0	0.000391824	0	0	0	0	0	0	0	0	0	0	0	0	0	0	0	0	0	0	0	0	0	0	0	0	0	0	0	0	0	0	0	0	0.000613639	0	0	0	0	0	0	0.000432906	0	0
NODE_3923_length_8902_cov_146.217023	0	0.000526002	0	0	0	0	0	0	0	0	0	0	0	0	0	0	0	0	0	0	0	0	0	0	0	0	0	0	0	0	0	0	0	0	0	0	0	0	0	0	0	0	0	0	0	0	0	0	0
NODE_4046_length_8915_cov_4.794695	0	0.000546863	0	0	0	0	0	0	0	0	0	0	0	0	0	0	0	0	0	0	0	0	0	0	0	0	0	0	0	0	0	0	0	0	0	0	0	0	0	0	0	0	0	0	0	0	0	0	0
NODE_409_length_9860_cov_17.471494	0	0.00455621	0.00180994	0	0	0	0	0	0.00308672	0	0	0	0.00439454	0.00340515	0	0.00372986	0.00238675	0	0	0.00086629	0.00520425	0.000798542	0	0.00215636	0.0018253	0.00420765	0.00198353	0.00113388	0.00534116	0.00291643	0.000856205	0.000767555	0.00157129	0.00557226	0	0.00246841	0.00256487	0.00659869	0	0.00238395	0	0	0	0	0	0	0.000721185	0	0.00246349
NODE_4349_length_8352_cov_4.163553	0	0.000883834	0	0	0	0	0	0	0	0	0	0	0	0	0	0	0	0	0	0	0	0	0	0	0	0	0	0	0	0	0	0	0	0	0	0	0	0	0	0	0	0	0	0	0	0	0	0	0
NODE_4445_length_8198_cov_3.938229	0	0.000547654	0	0	0	0	0	0	0	0	0	0	0	0	0	0	0	0	0	0	0	0	0	0	0	0	0	0	0	0	0	0	0	0	0	0	0	0	0	0	0	0	0	0	0	0	0	0	0
NODE_4452_length_8191_cov_7.687070	0	0.000897844	0	0	0	0	0	0	0	0	0	0	0	0	0	0	0	0.000859468	0	0	0	0	0	0	0	0	0	0	0	0	0	0	0	0	0	0	0	0	0	0	0	0	0	0	0	0	0	0	0
NODE_4499_length_8090_cov_392.440199	0	0.0615705	0	0	0	0	0	0	0	0	0	0	0	0	0	0	0	0	0	0	0	0	0	0	0	0	0	0	0	0	0	0	0	0	0	0	0	0	0	0	0	0	0	0	0	0	0	0	0
NODE_4595_length_5217_cov_3.231306	0	0.000290381	0	0	0	0	0	0	0	0	0	0	0	0	0	0	0	0	0	0	0	0	0	0	0	0	0	0	0	0	0	0	0	0	0	0	0	0	0	0	0	0	0	0	0	0	0	0	0
NODE_4602_length_7894_cov_4.089935	0	0.00102234	0	0	0	0	0	0	0	0	0	0	0	0	0	0	0	0	0	0	0	0	0	0	0	0	0	0	0	0	0	0	0	0	0	0	0	0	0	0	0	0	0	0	0	0	0	0	0
NODE_4621_length_7856_cov_3.542879	0	0.000932624	0	0	0	0	0	0	0	0	0	0	0	0	0	0	0	0	0	0	0	0	0	0	0	0	0	0	0	0	0	0	0	0	0	0	0	0	0	0	0	0	0	0	0	0	0	0	0
NODE_4762_length_7619_cov_4.791512	0	0.00117131	0	0	0	0	0	0	0	0	0	0	0	0	0	0	0	0	0	0	0	0	0	0	0	0	0	0	0	0	0	0	0	0	0	0	0	0	0	0	0	0	0	0	0	0	0	0	0
NODE_5045_length_7015_cov_8.693678	0	0.000553628	0	0	0	0	0	0	0	0	0	0	0	0	0	0	0	0	0	0.00114851	0	0	0	0	0	0	0	0	0	0	0	0	0	0	0	0	0	0	0	0	0	0	0	0	0	0	0	0	0
NODE_5056_length_7190_cov_4.990189	0	0.00139061	0	0	0	0	0	0	0	0	0	0	0	0	0	0	0	0	0	0	0	0	0	0	0	0	0	0	0	0	0	0	0	0	0	0	0	0	0	0	0	0	0	0	0	0	0	0	0
NODE_5076_length_7166_cov_4.025032	0	0.000599617	0	0	0	0	0	0	0	0	0	0	0	0	0	0	0	0	0	0	0	0	0	0	0	0	0	0	0	0	0	0	0	0	0	0	0	0	0	0	0	0	0	0	0	0	0	0	0
NODE_5349_length_6803_cov_3.582098	0	0.000931223	0	0	0	0	0	0	0	0	0	0	0	0	0	0	0	0	0	0	0	0	0	0	0	0	0	0	0	0	0	0	0	0	0	0	0	0	0	0	0	0	0	0	0	0	0	0	0
NODE_5418_length_6714_cov_4.760625	0	0.00089844	0	0	0	0	0	0	0	0	0	0	0	0	0	0	0	0	0	0	0	0	0	0	0	0	0	0	0	0	0	0	0	0	0	0	0	0	0	0	0	0	0	0	0	0	0	0	0
NODE_5519_length_6594_cov_4.189326	0	0.000405181	0	0	0	0	0	0	0	0	0	0	0	0	0	0	0	0	0	0	0	0	0	0	0	0	0	0	0	0	0	0	0	0	0	0	0	0	0	0	0	0	0	0	0	0	0	0	0
NODE_5719_length_6882_cov_3.565256	0	0.000300174	0	0	0	0	0	0	0	0	0	0	0	0	0	0	0	0	0	0	0	0	0	0	0	0	0	0	0	0	0	0	0	0	0	0	0	0	0	0	0	0	0	0	0	0	0	0	0
NODE_58_length_122915_cov_15.761688	0	0.00188873	0	0	0	0	0	0	0	0	0	0	0	0	0	0	0	0	0	0	0	0	0	0	0	0	0	0	0	0	0	0	0	0	0	0	0	0	0	0	0	0	0	0	0	0	0	0	0
NODE_5803_length_6269_cov_3.708400	0	0.000944641	0	0	0	0	0	0	0	0	0	0	0	0	0	0	0	0	0	0	0	0	0	0	0	0	0	0	0	0	0	0	0	0	0	0	0	0	0	0	0	0	0	0	0	0	0	0	0
NODE_5809_length_5121_cov_109.149033	0	0.0125914	0.000478012	0	0	0	0	0	0	0	0	0	0	0	0	0	0	0	0	0	0	0	0	0	0	0	0	0	0	0	0	0	0	0	0	0	0	0	0	0	0	0	0	0	0	0.000370225	0	0	0
NODE_601_length_42332_cov_14.550725	0	0.00261522	0	0	0	0	0	0	0	0	0	0	0	0	0	0	0	0	0	0	0	0	0	0	0	0	0	0	0	0	0	0	0	0	0	0	0	0	0	0	0	0	0	0	0	0	0	0	0
NODE_6030_length_6013_cov_3.755791	0	0.000929889	0	0	0	0	0	0	0	0	0	0	0	0	0	0	0	0	0	0	0	0	0	0	0	0	0	0	0	0	0	0	0	0	0	0	0	0	0	0	0	0	0	0	0	0	0	0	0
NODE_6052_length_8839_cov_5.783015	0	0.000486125	0	0	0	0	0	0	0	0	0	0	0	0	0	0	0	0	0	0	0	0	0	0.00173754	0	0	0	0	0	0	0	0	0	0	0	0.000435342	0	0	0	0	0	0	0	0	0	0	0	0	0
NODE_6275_length_5769_cov_5.497900	0	0.000248273	0	0	0	0	0	0	0	0	0	0	0	0	0	0	0	0	0	0	0	0	0	0	0	0	0	0	0	0	0	0	0	0	0	0	0	0	0	0	0	0	0	0	0	0	0	0	0
NODE_6371_length_6684_cov_7.735405	0	0.0203036	0	0	0	0	0	0	0	0	0	0	0	0	0	0	0	0	0.00363866	0	0	0	0	0	0	0	0	0.00289828	0	0	0	0	0	0	0	0	0	0	0	0	0	0	0	0	0	0	0	0	0
NODE_6386_length_5674_cov_5.440292	0	0.000713599	0	0	0	0	0	0	0	0	0	0	0	0	0	0	0	0	0	0	0	0	0	0	0	0	0	0	0	0	0	0	0	0	0	0	0	0	0	0	0	0	0	0	0	0	0	0	0
NODE_6504_length_5553_cov_133.256639	0	0.0126783	0	0	0	0	0	0	0	0	0	0	0	0	0	0	0	0	0	0	0	0	0	0	0	0	0	0	0	0	0	0	0	0	0	0	0	0	0	0	0	0	0	0	0	0	0	0	0
NODE_652_length_47877_cov_8.157313	0	0.000953859	0	0	0	0	0	0	0	0	0	0	0	0	0	0	0	0	0	0	0	0	0	0	0	0	0	0	0	0	0	0	0	0	0	0	0	0	0	0	0	0	0	0	0	0	0	0	0
NODE_6556_length_8192_cov_4.626644	0	0.000598489	0	0	0	0	0	0	0	0	0	0	0	0	0	0	0	0	0	0	0	0	0	0	0	0	0	0	0	0	0	0	0	0	0	0.000927707	0	0	0	0	0	0	0	0	0	0	0	0	0
NODE_6617_length_5458_cov_3.523598	0	0.000514746	0	0	0	0	0	0	0	0	0	0	0	0	0	0	0	0	0	0	0	0	0	0	0	0	0	0	0	0	0	0	0	0	0	0	0	0	0	0	0	0	0	0	0	0	0	0	0
NODE_6703_length_5376_cov_3.793272	0	0.000886366	0	0	0	0	0	0	0	0	0	0	0	0	0	0	0	0	0	0	0	0	0	0	0	0	0	0	0	0	0	0	0	0	0	0	0	0	0	0	0	0	0	0	0	0	0	0	0
NODE_6744_length_5338_cov_10.371001	0	0.00123839	0	0	0	0	0	0	0	0	0	0	0	0	0	0	0	0	0	0	0	0	0	0	0	0	0	0	0	0	0	0	0	0	0	0	0	0	0	0	0	0	0	0	0	0	0	0	0
NODE_6761_length_5325_cov_4.046110	0	0.00108107	0	0	0	0	0	0	0	0	0	0	0	0	0	0	0	0	0	0	0	0	0	0	0	0	0	0	0	0	0	0	0	0	0	0	0	0	0	0	0	0	0	0	0	0	0	0	0
NODE_6775_length_6318_cov_23.665975	0	0.0519272	0	0	0	0	0	0	0	0	0	0	0	0	0	0	0	0	0	0	0	0	0	0	0	0	0	0	0	0	0	0	0	0	0	0	0	0	0	0	0	0	0	0	0	0	0	0	0
NODE_6862_length_5232_cov_4.652695	0	0.000689652	0	0	0	0	0	0	0	0	0	0	0	0	0	0	0	0	0	0	0	0	0	0	0	0	0	0	0	0	0	0	0	0	0	0	0	0	0	0	0	0	0	0	0	0	0	0	0
NODE_6929_length_5184_cov_3.843244	0	0.00106265	0	0	0	0	0	0	0	0	0	0	0	0	0	0	0	0	0	0	0	0	0	0	0	0	0	0	0	0	0	0	0	0	0	0	0	0	0	0	0	0	0	0	0	0	0	0	0
NODE_6939_length_5393_cov_4.654178	0	0.00128195	0	0	0	0	0	0	0	0	0	0	0	0	0	0	0	0	0	0	0	0	0	0	0	0	0	0	0	0	0	0	0	0	0	0	0	0	0	0	0	0	0	0	0	0	0	0	0
NODE_6963_length_5158_cov_251.922007	0	0.0509921	0	0	0	0	0	0	0	0	0	0	0	0	0	0	0	0	0	0	0	0	0	0	0	0	0	0	0	0	0	0	0	0	0	0	0	0	0	0	0	0	0	0	0	0	0	0	0
NODE_7021_length_7234_cov_16.636161	0	0.00143926	0	0.00106815	0	0	0.000656892	0	0	0.00138445	0	0	0	0	0	0	0	0	0	0	0	0	0	0	0	0	0	0	0	0	0	0	0	0	0	0	0	0	0	0	0	0	0	0.00277847	0	0	0	0	0
NODE_7237_length_5128_cov_12.095801	0	0.00111723	0	0	0	0	0	0	0	0	0	0	0	0	0	0	0	0.000557851	0	0	0	0	0	0	0	0	0	0	0	0	0	0	0	0	0	0	0	0	0	0	0	0	0	0	0	0	0	0	0
NODE_7328_length_5851_cov_5.659938	0	0.000305992	0	0	0	0	0	0	0	0	0	0	0	0	0	0	0	0	0	0	0	0	0	0.000660012	0	0	0	0	0	0	0	0	0	0	0	0	0	0	0	0	0	0	0	0	0	0	0	0	0
NODE_7872_length_4528_cov_70.141739	0	0.0191433	0	0	0	0	0	0	0	0	0	0	0	0	0	0	0	0	0	0	0	0	0	0	0	0	0	0	0	0	0	0	0	0	0	0	0	0	0	0	0	0	0	0	0	0	0	0	0
NODE_818_length_39246_cov_5.614963	0	0.000741131	0	0	0	0	0	0	0	0	0	0	0	0	0	0	0	0	0	0	0	0	0	0	0	0	0	0	0	0	0	0	0	0	0	0	0	0	0	0	0	0	0	0	0	0	0	0	0
NODE_8637_length_5276_cov_22.502586	0	0.000783092	0	0	0	0	0	0	0	0	0	0	0	0	0	0	0	0	0	0	0	0	0	0	0	0	0	0	0	0	0	0	0	0	0	0	0	0	0	0	0	0	0	0	0	0	0	0	0
NODE_891_length_32513_cov_496.196100	0	0.109379	0	0	0	0	0	0	0	0	0	0	0	0	0	0	0	0	0	0	0	0	0	0	0	0	0	0	0	0	0	0	0	0	0	0	0	0	0	0	0	0	0	0	0	0	0	0	0
NODE_9763_length_5799_cov_14.606546	0	0.000626971	0	0	0	0	0	0	0	0	0	0	0	0	0	0	0	0	0	0	0	0	0	0	0	0	0	0	0	0	0	0	0	0	0	0	0	0	0	0	0	0	0	0.0015145	0	0	0	0	0
Overlap (VC_1025/VC_2110)	0	0.00267705	0	0	0	0	0	0	0	0	0	0	0	0	0	0	0	0	0	0	0.00105537	0	0	0.00268783	0	0	0	0	0	0	0	0	0	0	0	0.00241804	0	0	0	0	0	0	0	0	0	0	0	0	0
Overlap (VC_1399/VC_3753)	0	0.00153486	0	0	0	0	0	0.00224244	0	0	0	0	0	0	0	0	0	0	0	0	0	0	0	0	0	0	0	0	0	0	0	0	0	0	0	0	0	0	0	0	0	0	0	0	0	0	0	0	0
Overlap (VC_2197/VC_2975)	0	0.0329691	0	0	0	0	0	0	0	0	0	0	0	0	0	0	0	0	0	0	0	0	0	0	0	0	0	0	0	0	0	0	0	0	0	0	0	0	0	0	0	0	0	0	0	0	0	0	0
Overlap (VC_2592/VC_4420)	0	0.000641965	0	0	0.00398805	0.00337176	0.00214487	0	0	0.00417334	0	0.00146817	0	0.00105079	0.000501811	0	0	0	0.00285324	0	0	0	0	0	0	0.00105077	0	0.000400395	0	0	0	0.000390592	0	0	0	0.0007285	0	0.000232353	0	0.000510836	0	0	0	0	0	0	0	0	0
Overlap (VC_2609/VC_2610)	0	0.00118871	0	0	0	0	0	0	0	0	0	0	0	0	0	0	0	0	0	0	0	0	0	0	0	0	0	0	0	0	0	0	0	0	0	0	0	0	0	0	0	0	0	0	0	0	0	0	0.000144495
Overlap (VC_3523/VC_3528/VC_3540)	0	0.000702958	0	0	0	0	0	0	0	0.00259946	0	0	0	0	0	0	0	0	0.00029155	0	0	0	0	0	0	0	0	0	0	0	0	0	0	0	0	0	0	0	0	0	0	0	0	0	0	0.000628011	0	0	0
Overlap (VC_3642/VC_3980)	0	0.0814804	0	0	0	0	0	0	0	0	0	0	0	0	0	0	0	0	0	0	0	0	0	0	0	0	0	0	0	0	0	0	0	0	0	0	0	0	0	0	0	0	0	0	0	0	0	0	0
Overlap (VC_3661/VC_4802)	0	0.00142435	0	0	0	0	0	0	0	0.00549793	0	0	0.00345136	0	0	0	0	0	0	0	0	0	0	0	0	0	0	0	0	0	0	0.000382275	0	0	0	0	0	0	0	0	0	0	0	0	0	0	0	0	0
Overlap (VC_375/VC_3793)	0	0.000658798	0	0	0	0	0	0	0.000548405	0	0	0	0	0	0	0.00109166	0	0	0	0	0.00078116	0	0.00209162	0	0	0	0	0	0	0	0	0.00106244	0	0	0	0	0	0	0	0	0	0	0	0	0	0	0	0.00151011	0
Overlap (VC_418/VC_1334)	0	0.000952365	0	0	0	0	0	0	0	0	0	0	0	0	0	0	0	0	0	0	0	0	0	0	0	0	0	0	0	0	0	0	0	0	0	0	0	0	0.000939534	0	0	0	0	0	0	0	0	0	0
Overlap (VC_829/VC_834)	0	0.000831761	0	0	0	0	0	0.00247083	0	0.00206677	0	0	0	0	0	0	0	0	0	0	0	0	0	0	0	0	0	0	0	0	0	0	0	0	0	0	0	0	0	0	0	0	0	0	0	0	0	0	0
Overlap (VC_875/VC_2505)	0	0.000722974	0	0	0	0	0	0	0	0	0	0	0	0	0	0	0	0	0	0	0	0	0	0	0	0	0	0	0	0	0	0	0	0	0	0	0	0	0	0	0	0	0	0	0	0	0	0	0
VC_1021_0	0	0.00276931	0	0	0	0.00138197	0	0	0	0	0	0	0	0	0	0	0	0	0	0	0	0	0	0	0	0	0	0	0	0	0	0	0	0	0	0	0	0	0	0	0	0	0	0	0	0	0	0	0
VC_1058_0	0	0.000814646	0	0	0	0.00189726	0	0.00506794	0	0	0	0	0	0	0	0.00031464	0	0	0	0	0	0	0	0.00657346	0.00092308	0	0	0	0	0	0	0	0	0	0	0	0	0	0	0	0	0	0	0	0	0	0	0	0
VC_1077_0	0	0.00243742	0	0.0250034	0	0.00285245	0	0.00374025	0	0	0	0	0	0	0	0	0	0	0	0	0	0	0	0	0	0.00383671	0.00604907	0	0	0	0	0	0	0	0	0	0	0	0	0	0	0	0	0	0	0	0.000813565	0	0
VC_1137_0	0	0.00133885	0	0	0.00651406	0	0	0	0	0	0	0	0	0	0	0	0	0	0	0	0	0	0	0	0	0	0	0	0	0	0	0.00247358	0	0	0	0.000580094	0	0	0	0	0	0	0	0	0	0	0	0	0
VC_1140_0	0	0.00143876	0	0	0	0	0	0	0	0	0	0	0.00107052	0	0	0	0	0	0	0	0	0	0	0	0	0	0	0	0	0	0	0	0	0	0	0	0	0.00102646	0	0	0	0	0	0	0	0	0	0	0
VC_1168_0	0	0.00219629	0	0	0	0.0033183	0	0	0.0489263	0	0	0	0.010333	0	0.00162686	0.000973191	0.000444005	0	0	0	0.00285831	0.00108643	0	0.00445711	0	0	0	0	0.00493143	0	0	0	0	0.00184164	0.000981472	0.00448059	0.00222244	0.00074065	0	0.00302565	0	0.00117046	0	0	0	0	0	0	0
VC_1199_0	0	0.00101166	0	0	0	0	0	0.00230677	0	0	0	0	0	0.000757974	0	0.00243495	0.00072849	0.00057163	0	0.00112652	0.00510792	0.00347838	0	0.0120865	0	0	0.0007466	0.00560651	0	0	0.00212274	0	0	0	0.0082885	0	0	0	0	0	0	0.000639573	0	0	0	0	0	0	0
VC_1234_0	0	0.00134766	0.00150615	0	0	0	0	0	0.00256276	0	0	0	0	0	0	0	0	0	0	0	0	0	0	0	0	0	0	0	0	0	0	0	0	0	0	0	0	0	0	0	0	0	0	0	0	0	0	0.00175808	0
VC_1238_0	0	0.00144482	0	0	0	0	0	0	0	0	0	0	0	0	0	0	0	0	0	0	0	0	0	0	0.00656908	0	0	0	0	0	0	0	0	0	0	0	0	0	0	0	0	0	0	0	0	0	0	0	0
VC_1248_0	0	0.00398	0	0.00189906	0.000961336	0.00120132	0	0	0	0	0	0	0	0	0	0	0	0	0	0	0.00210723	0	0	0	0.00209117	0	0	0	0	0	0	0.00443254	0.0188363	0	0	0	0	0	0	0	0	0	0	0	0	0	0	0.00124615	0
VC_1329_0	0	0.00116691	0	0	0	0	0	0	0	0	0	0	0	0	0	0	0	0	0	0	0	0	0	0	0	0	0	0	0	0	0	0	0	0	0	0	0	0	0	0	0	0	0	0	0	0	0	0	0
VC_1337_0	0	0.000699256	0	0	0.000434205	0	0	0.00239579	0.00212585	0.00919572	0.0154793	0	0	0	0	0.000508823	0	0	0	0	0	0	0	0	0	0	0	0	0	0	0	0.000300293	0	0	0	0	0	0	0	0.0376839	0.000462129	0	0	0	0	0	0	0	0
VC_1351_0	0	0.0195977	0	0	0	0	0	0.000910558	0	0	0	0	0	0	0	0.00375694	0.000321259	0	0.00612307	0.000602089	0.00268535	0.00605116	0.0314729	0.00360333	0	0	0	0.0128685	0	0.00456531	0.010013	0.0104597	0	0	0	0	0	0	0	0	0	0	0	0	0	0.00256818	0.00506683	0	0
VC_1420_0	0	0.00175155	0	0	0	0	0	0	0	0	0	0	0	0	0	0	0	0	0	0	0	0	0	0	0	0	0	0	0	0	0	0	0	0	0	0	0	0	0	0	0	0	0	0	0	0	0.00316395	0	0
VC_1422_0	0	0.00121287	0	0.01722	0	0	0	0	0	0	0	0	0	0	0	0	0	0	0	0	0	0.00176836	0.0128905	0	0	0	0	0	0	0	0	0.00407572	0	0	0	0	0	0	0	0	0	0	0	0	0	0	0	0.00488133	0
VC_1474_0	0	0.0384909	0	0	0	0	0	0	0	0	0	0	0	0	0	0.00828844	0	0	0.00405831	0	0	0	0	0.00217283	0	0	0	0.00514448	0	0.00377408	0.006052	0.0241618	0	0	0	0	0	0	0	0	0	0	0	0	0	0.00415633	0.00228993	0	0
VC_150_0	0	0.000766832	0	0	0	0	0	0	0.00207977	0	0	0	0	0.000241101	0	0	0	0	0	0	0	0	0	0	0	0	0	0	0	0	0	0	0	0	0	0	0	0	0	0.000421142	0	0	0	0	0	0	0.000611379	0	0
VC_1518_0	0	0.000555602	0	0	0	0	0	0	0	0	0	0	0.00179268	0	0	0	0	0	0.00107407	0	0	0	0	0	0	0	0	0	0	0	0	0	0	0	0	0	0	0	0	0	0	0	0.00178025	0	0	0	0	0	0
VC_1545_0	0	0.100737	0.00249288	0.0192366	0	0.0229558	0.265839	0	0	0	0	0	0.0154444	0	0.00401723	0	0	0	0	0	0	0	0	0	0.00146128	0	0	0	0	0	0	0	0	0	0	0	0	0	0.0142687	0	0	0.0022486	0	0.0437926	0	0	0.0554599	0	0.0406023
VC_1647_0	0	0.00100558	0	0	0.000870026	0	0	0	0	0	0	0	0	0	0	0.00192963	0	0	0	0.00179228	0.00618095	0.00153743	0	0	0	0	0.00353885	0	0	0	0	0	0	0	0	0	0	0	0	0.00183128	0	0	0	0	0	0	0	0.00248615	0
VC_1651_0	0	0.0795437	0	0	0	0	0	0	0	0	0	0	0	0	0	0	0.00146762	0	0	0	0	0	0	0	0	0	0	0.0146972	0	0	0.00406558	0	0	0	0	0	0	0	0	0	0	0	0	0	0	0	0.00813566	0	0
VC_1712_0	0	0.000520513	0	0	0	0	0	0	0.00093851	0	0	0	0	0	0	0	0	0	0	0	0	0	0	0	0	0	0	0	0	0	0	0	0	0	0	0	0	0	0	0	0	0	0	0.0014831	0	0	0	0	0
VC_1752_0	0	0.00139639	0	0	0	0	0	0.000266227	0	0	0	0	0	0	0	0	0.000214591	0	0	0	0	0	0	0	0	0	0	0	0.000889707	0.00178739	0	0	0	0	0	0	0.00157802	0	0	0	0	0	0	0	0	0	0	0	0
VC_1809_0	0	0.000546653	0	0.000633145	0	0	0	0	0	0	0	0	0	0	0	0	0	0	0	0	0.000432179	0.000424197	0	0	0	0	0	0	0	0.000395879	0	0	0	0	0	0	0.00050594	0	0	0	0	0.000452402	0	0	0	0	0	0	0
VC_1851_0	0	0.00055514	0	0	0	0.00429521	0	0	0	0	0.00229361	0	0	0.000543493	0	0	0	0	0	0.000599165	0	0	0	0	0	0	0.00139322	0	0	0	0	0	0	0	0	0.000610484	0	0	0	0	0	0	0.000974336	0	0.00549886	0	0	0	0
VC_1871_0	0	0.000433444	0	0	0	0	0	0	0	0.000897738	0	0	0	0	0	0	0	0.000399765	0	0	0	0	0	0	0	0	0	0	0	0	0	0	0	0	0	0	0	0	0	0	0	0	0.00782782	0	0	0	0	0	0
VC_1909_0	0	0.000300566	0	0	0	0	0	0	0	0	0	0	0	0	0	0	0	0	0	0	0	0	0	0	0	0	0	0	0	0	0	0	0	0	0	0	0	0	0	0	0	0	0	0	0	0	0	0	0
VC_2084_8	0	0.00163876	0	0	0	0	0	0	0	0	0.00843082	0	0	0	0.00232307	0	0	0	0	0	0	0	0	0	0	0	0	0	0	0	0	0	0	0	0	0	0	0	0	0	0	0	0	0	0	0	0	0	0
VC_221_1	0	0.00336768	0	0	0	0	0	0	0	0.00401033	0	0	0	0	0.00231247	0	0	0	0	0	0	0	0	0	0	0	0	0.00225591	0	0	0	0	0.00490499	0	0.00213909	0	0	0.00122433	0	0	0	0	0.00144136	0.00518332	0	0	0	0.00157204	0
VC_2214_0	0	0.00358548	0	0	0	0	0	0	0	0	0	0	0	0	0	0	0	0	0	0.00208759	0	0	0	0	0	0	0	0	0	0	0	0	0	0	0	0	0	0	0	0	0	0	0	0	0	0	0	0	0
VC_2218_0	0	0.000448626	0	0	0	0	0	0	0	0.00177529	0	0	0	0	0	0	0	0.000623378	0	0	0	0	0	0	0	0	0	0	0	0	0	0	0	0	0.000580363	0	0	0	0	0	0	0	0.00494437	0	0	0	0	0	0
VC_2292_0	0	0.000434013	0	0	0	0	0	0	0	0	0	0	0	0	0	0	0	0	0	0	0	0	0	0	0	0.00092921	0.000539514	0	0	0	0	0.000311271	0	0	0	0	0	0	0	0	0	0	0	0	0	0	0	0	0
VC_2325_2	0	0.00566611	0	0	0	0	0	0	0	0	0	0	0	0	0	0	0	0	0	0	0	0	0	0	0	0	0	0	0	0	0	0	0	0	0	0	0	0	0	0	0	0	0	0	0	0	0	0	0
VC_2423_0	0	0.0012361	0	0	0	0	0	0	0	0	0	0	0	0	0	0	0	0	0	0	0	0	0	0	0	0	0	0	0	0	0	0	0	0	0	0	0	0	0	0	0	0	0	0.00250101	0	0	0	0	0
VC_2491_0	0	0.00145595	0	0	0	0	0	0.158542	0	0	0	0	0	0	0.0280289	0	0	0.0188464	0	0	0	0	0.00628256	0	0	0	0	0	0.0192594	0	0	0	0	0.00968937	0	0	0	0.0163924	0	0	0	0	0	0	0	0	0.0019586	0.058793	0.0273114
VC_2552_0	0	0.00333272	0	0.00124016	0	0	0	0	0	0	0	0	0	0	0.000351411	0	0	0	0	0	0.000671891	0	0.000618496	0	0	0.00235812	0	0	0	0	0	0	0	0	0	0	0	0	0	0	0	0.000516892	0	0	0	0	0	0	0
VC_2576_0	0	0.00308199	0	0	0	0	0	0	0	0	0	0	0	0	0	0	0	0	0	0	0.00160065	0	0	0	0	0	0	0	0	0	0	0	0	0	0	0	0	0.000295294	0	0	0	0	0	0	0	0	0	0	0
VC_2882_0	0	0.000362022	0	0	0	0	0	0	0	0	0	0	0.000861481	0.000354837	0.000482585	0	0	0.00205742	0	0	0	0.000432467	0	0	0	0.000717054	0	0.000516976	0.000352161	0	0.000260269	0	0	0	0	0	0	0	0.000537673	0	0.000699334	0.000320876	0.0064761	0	0	0.000404797	0.000486796	0	0
VC_2884_0	0	0.00122859	0	0.00241871	0	0	0.000473096	0	0.000672461	0	0.000792423	0	0	0	0	0.000567537	0.000945179	0	0	0	0	0.000476597	0	0	0	0	0	0	0	0.000424181	0.000180009	0	0	0	0	0	0.000553239	0.000309741	0.000380365	0	0.000856059	0.000190517	0	0	0	0	0	0	0
VC_2917_0	0	0.0388891	0	0	0.00240988	0	0	0	0	0	0	0	0	0	0	0	0	0	0	0	0	0	0	0	0	0	0	0	0	0	0	0	0	0	0	0	0	0	0	0	0	0	0	0	0	0	0	0	0.000207341
VC_2921_0	0	0.0285319	0	0	0	0	0	0	0	0	0	0	0	0	0	0	0	0	0	0	0	0	0	0	0	0	0	0	0	0	0	0	0	0	0	0	0	0	0	0	0	0	0	0	0	0	0	0	0
VC_2961_1	0	0.00148072	0	0	0	0	0	0	0	0	0	0	0	0	0	0	0.000640872	0	0	0	0	0	0	0	0	0	0	0	0	0	0	0	0	0	0	0	0	0	0	0	0	0	0	0	0	0	0	0	0
VC_2964_0	0	0.00219205	0	0	0	0	0	0	0	0	0	0	0	0	0	0	0.00063932	0	0	0	0	0	0	0	0	0	0	0	0	0	0	0	0	0	0	0	0	0	0	0	0	0	0	0	0	0	0	0	0
VC_2986_0	0	0.000613198	0	0	0	0	0	0	0	0	0	0	0	0	0	0	0	0	0	0	0	0	0	0	0	0	0	0	0	0	0	0	0	0	0	0	0	0	0	0	0	0	0	0	0	0.00366696	0	0	0
VC_2995_0	0	0.00342091	0	0	0	0	0	0	0	0	0	0	0	0	0	0	0.00194967	0	0	0	0	0	0	0	0	0	0	0	0	0	0	0	0	0.00103544	0	0	0	0	0	0	0	0.0013411	0	0	0.0215732	0.00101752	0	0	0
VC_3042_0	0	0.000627217	0	0	0	0	0	0	0	0	0	0	0	0	0	0	0	0	0	0	0	0	0	0	0	0	0	0	0	0	0	0	0	0	0	0	0	0	0	0	0	0	0	0	0	0	0	0	0
VC_3219_0	0	0.00163327	0	0	0.000292602	0	0	0.00272505	0	0	0	0	0	0	0	0	0	0	0.000531512	0	0	0	0	0	0	0	0	0	0	0	0	0	0	0	0	0	0	0	0	0	0	0	0	0	0	0	0.000369523	0.00544991	0
VC_3310_0	0	0.000692072	0	0	0	0	0	0	0	0	0	0	0	0	0	0	0	0	0	0	0	0	0	0	0	0	0	0.000578973	0.0003012	0	0	0	0	0	0	0	0	0	0	0	0	0	0	0	0	0	0	0	0
VC_3316_0	0	0.00334999	0	0	0	0	0	0	0	0	0	0	0	0	0	0	0	0	0	0	0	0	0.000951245	0	0	0	0	0	0.00257278	0	0.00052823	0.0198257	0	0	0	0	0	0	0	0	0	0	0	0	0	0	0	0	0
VC_3355_0	0	0.000625039	0	0	0	0.000549264	0	0.000773977	0	0	0	0.00211815	0	0	0	0	0	0	0	0	0	0	0	0	0	0	0	0	0	0	0	0	0	0	0.000913713	0	0	0	0	0	0	0	0.000693204	0	0	0.000357141	0	0.000540865	0
VC_3362_0	0	0.00324643	0.00045021	0	0	0	0	0	0	0	0	0	0	0	0	0.00152044	0.000934911	0.000614885	0	0	0	0	0	0	0	0	0	0	0	0	0.000819152	0	0	0	0	0	0	0	0	0	0	0	0	0	0	0	0	0	0
VC_3433_0	0	0.000888784	0	0	0	0	0	0	0	0	0	0	0	0	0	0	0	0	0	0	0	0	0	0	0	0	0	0	0	0	0	0	0	0	0	0	0	0	0	0	0	0	0	0	0	0	0	0	0
VC_3453_0	0	0.00372536	0	0	0	0.00443241	0	0	0	0	0	0	0	0	0.00404935	0	0	0	0	0	0	0	0	0	0	0	0	0	0.00171484	0	0	0	0	0	0	0	0	0	0	0	0	0	0	0.00147196	0	0.00290849	0	0	0
VC_3676_0	0	0.000970383	0	0	0	0	0.00192257	0	0	0	0	0.00259207	0	0	0	0	0	0	0	0	0	0	0	0	0	0	0	0	0	0	0	0	0	0	0	0	0	0	0	0	0	0	0	0	0	0	0	0	0
VC_3686_0	0	0.000612725	0	0	0	0	0	0	0	0	0	0	0	0	0	0	0	0	0	0	0	0	0	0	0	0	0	0	0	0	0	0	0	0	0	0	0	0	0	0	0	0	0	0	0	0	0	0	0
VC_3722_0	0	0.00279931	0.000548403	0	0	0	0	0	0.000912077	0.0080196	0	0	0.00100622	0	0	0.000794085	0	0	0	0	0	0	0	0	0	0	0	0	0	0	0	0.000498468	0.00050735	0	0	0.000379826	0	0	0.00171089	0	0	0.00161198	0	0	0	0	0	0	0
VC_3855_0	0	0.00146123	0	0	0	0	0	0	0	0	0	0	0	0	0	0	0	0	0	0	0	0	0	0	0	0	0	0	0	0	0	0	0	0	0	0	0.00235236	0	0	0	0	0	0	0	0	0.0107831	0	0	0
VC_3873_0	0	0.00205949	0	0	0	0	0	0	0	0	0	0	0	0	0	0	0	0	0	0	0.000910729	0	0	0	0	0	0	0	0.00168774	0	0	0	0	0	0	0	0	0	0	0	0	0	0	0	0.010053	0	0	0	0
VC_3879_0	0	0.000993123	0	0	0	0	0	0	0	0	0	0	0	0	0	0	0	0	0	0	0	0	0	0	0	0	0	0	0	0	0	0	0	0	0	0	0	0	0	0	0	0	0	0	0	0	0	0	0
VC_3924_0	0	0.000469317	0	0	0	0	0	0	0	0.00194483	0	0	0	0	0	0	0	0	0	0	0	0	0	0	0	0	0	0	0	0	0	0	0	0	0	0	0	0	0	0	0	0	0	0	0	0	0	0	0
VC_4048_0	0	0.00149298	0	0	0	0	0	0	0	0	0	0	0	0	0	0	0	0	0	0	0	0	0	0	0	0	0	0	0	0	0	0	0	0	0	0	0	0	0	0	0	0	0	0	0	0	0	0	0
VC_415_0	0	0.00107131	0.0108858	0	0	0	0	0.00266977	0	0	0	0	0	0	0	0	0	0	0	0	0	0	0	0	0	0	0	0	0	0	0	0	0.0078842	0	0	0	0	0	0	0	0	0	0	0	0	0	0	0	0
VC_4223_0	0	0.000868418	0	0	0	0	0	0	0	0	0	0	0	0	0	0	0	0	0	0	0	0	0	0	0	0	0	0.000819212	0.00153238	0.000373672	0	0	0	0	0	0	0	0	0	0	0	0	0	0	0	0	0	0	0
VC_4402_0	0	0.000632599	0	0	0	0	0	0.000742226	0	0	0	0	0	0	0.00130548	0	0	0	0	0	0	0	0.000624729	0	0	0	0	0	0	0	0	0	0	0	0.000565387	0	0	0	0	0	0	0	0.000450355	0	0	0	0	0.000398761	0
VC_4440_0	0	0.00045127	0	0	0	0.120999	0	0	0	0	0	0	0	0	0	0	0	0	0	0	0	0	0	0.00385985	0	0	0	0	0	0	0	0	0	0	0	0	0	0	0	0	0	0	0	0	0	0	0	0	0
VC_4636_0	0	0.00288928	0	0	0	0	0	0	0	0	0	0	0	0	0	0	0	0	0	0	0	0	0	0	0	0	0	0	0	0	0	0	0	0	0	0	0	0	0	0	0	0	0	0	0	0	0	0	0
VC_4841_0	0	0.000367182	0	0	0	0	0.000824315	0.000707687	0	0	0	0	0	0	0	0	0	0.000365804	0	0	0.00100364	0.00100535	0	0	0	0	0	0	0	0.0011411	0	0	0	0	0	0	0	0	0.00157435	0	0	0	0	0	0	0	0.000422109	0.00187297	0
VC_4923_0	0	0.000315062	0	0	0.000369927	0	0	0	0	0	0	0.00132233	0	0	0	0	0	0	0	0	0	0	0	0	0	0	0	0	0	0	0	0	0	0	0	0	0	0	0	0	0	0	0.000597135	0	0	0	0	0.00168164	0
VC_4926_0	0	0.000654816	0	0	0	0	0	0	0	0	0	0	0	0	0	0	0	0.000243116	0	0	0	0	0	0	0.00386234	0	0	0	0	0	0	0	0	0	0	0	0	0	0	0	0	0	0	0	0	0	0	0	0
VC_4931_0	0	0.00192002	0	0.00101546	0.000607136	0	0	0.00152057	0.00711003	0	0.00289332	0	0	0.000667325	0.000703127	0.000911706	0	0.00100782	0.000653318	0	0	0.00161668	0	0.00152792	0.00170139	0.00180043	0.00174285	0	0.000918061	0.000713107	0.000802893	0	0.000860624	0	0.000878357	0.00236371	0.000912507	0.00136712	0	0	0	0.000977599	0	0	0	0.0011152	0.000923521	0	0
VC_5109_0	0	0.0027472	0	0.00351666	0	0	0	0	0	0	0	0	0	0	0	0	0	0	0	0	0	0	0	0	0	0	0	0	0	0	0	0	0	0	0	0	0	0	0	0	0	0	0.0179435	0	0	0	0	0	0
VC_5115_0	0	0.00470964	0	0	0	0	0	0	0	0	0	0	0	0.0016889	0	0	0	0	0	0	0	0	0	0	0	0	0	0	0	0	0	0	0	0	0	0	0.000592557	0.000293758	0	0	0	0	0	0	0	0	0	0	0
VC_5166_0	0	0.000650978	0	0	0	0	0	0	0	0	0	0	0	0	0	0.0010507	0	0	0	0	0	0	0	0	0	0	0	0	0	0	0	0	0	0	0	0	0.00061631	0	0	0	0	0	0	0	0	0	0	0	0
VC_5181_0	0	0.000701539	0	0	0	0	0	0	0	0.00147969	0.000457226	0	0	0	0	0	0	0	0	0	0	0	0	0	0	0	0	0	0	0	0	0	0	0	0	0	0	0	0	0	0	0	0	0.00114003	0	0	0	0	0
VC_5249_0	0	0.00120929	0	0	0	0	0	0	0	0.00347682	0	0	0	0.0003935	0	0	0	0	0	0	0	0	0	0	0	0	0	0	0	0	0	0	0	0.000825027	0	0	0	0	0	0	0	0.00149135	0	0.00186243	0	0	0	0	0
VC_5262_0	0	0.00375002	0	0	0.000750825	0	0	0.00646251	0	0	0.000751011	0	0	0	0	0	0	0	0	0	0	0	0	0	0	0.00063732	0	0	0	0	0	0	0	0.000329271	0	0.000621576	0	0	0	0	0	0	0	0	0	0	0	0	0
VC_5329_0	0	0.000433515	0	0.00655902	0	0	0.00242863	0.000540558	0	0.00286596	0	0	0	0	0	0	0.00072855	0	0	0.000902693	0	0	0	0	0	0	0	0	0	0	0	0	0	0	0	0	0	0	0	0	0	0	0	0	0	0	0	0	0
VC_5330_0	0	0.000502727	0	0.00744649	0	0	0	0	0	0.00292993	0	0	0	0	0	0	0	0	0	0	0	0	0	0	0	0	0	0	0.000421358	0	0	0	0	0	0	0	0	0	0	0	0	0	0	0	0	0	0	0	0
VC_5407_0	0	0.000772703	0	0	0	0	0	0	0	0	0	0	0	0	0	0	0	0	0	0	0	0	0	0	0	0	0	0	0	0	0	0	0	0	0	0	0	0	0	0	0	0	0	0	0	0	0	0	0
VC_5525_0	0	0.000889355	0.00235065	0.00250929	0.00481849	0	0	0.000662864	0	0	0	0	0.00271003	0.0030252	0.00243151	0	0.000640235	0	0	0	0	0.00166231	0.0043243	0.00404796	0.00223013	0.00646986	0.00264539	0	0.00220015	0.0029423	0.000826018	0.000889943	0.00130503	0.0024788	0	0.00313645	0.00367814	0.00143997	0.00264056	0	0	0.000901201	0	0	0	0.0017789	0.00237546	0	0
VC_753_0	0	0.000523314	0	0	0	0	0	0	0	0	0	0	0	0	0	0	0	0	0	0	0	0	0.000573464	0	0.00103989	0	0.000685061	0	0	0.000340754	0	0	0.000302261	0	0	0	0	0	0	0.00306481	0	0	0	0	0	0	0.000286558	0	0
VC_754_0	0	0.000372166	0	0	0.000344902	0	0	0	0	0.00237845	0	0	0	0.000250582	0	0	0.000292647	0	0	0.000455898	0	0.00136521	0	0	0.000619215	0	0	0	0	0.000617106	0.000461684	0	0.000636481	0.000574175	0.000436703	0.000443847	0.000505236	0	0	0	0	0.000378642	0	0	0	0	0	0	0
VC_769_0	0	0.000491395	0	0.00195725	0	0	0	0	0	0.00561319	0	0	0	0	0.00212369	0	0	0	0	0	0	0	0	0	0	0	0	0	0.00122192	0.000814655	0	0	0	0	0	0	0	0	0	0	0.00210554	0	0.00276722	0	0	0	0	0	0
VC_778_0	0	0.00129662	0	0.00139468	0.00243371	0	0	0	0.00136151	0	0	0	0	0	0.00368924	0	0	0.000454792	0	0.000515927	0.000371857	0.000362606	0.000641024	0	0	0.00117272	0	0.00145801	0	0	0	0	0	0	0.00205526	0.000502114	0.000946728	0.000913426	0.00235263	0	0	0.00178606	0	0	0.00384281	0.00193833	0.000479614	0	0.000552668
VC_789_0	0	0.000653496	0	0	0	0	0	0	0	0.00063983	0	0	0	0	0.00072131	0	0	0	0	0	0	0	0.0010247	0	0	0	0	0	0	0	0	0	0	0	0	0	0	0	0	0	0	0	0.00151829	0	0	0	0	0	0
VC_835_0	0	0.00045547	0	0	0	0	0	0	0	0	0	0	0	0	0	0	0	0	0	0	0	0	0	0	0	0	0	0	0	0	0	0	0	0	0	0	0	0	0	0	0	0	0	0	0	0	0	0	0
VC_872_0	0	0.00303789	0	0	0	0	0	0	0	0.0066635	0	0	0	0	0	0	0	0	0	0	0	0	0	0	0	0	0	0	0	0	0	0	0	0	0	0	0	0	0	0	0	0	0.00131649	0	0	0.000537241	0	0.0171393	0.00307102
VC_911_1	0	0.00142466	0	0.00703475	0	0	0	0	0	0	0	0	0	0	0	0	0	0	0	0	0	0	0	0	0	0	0	0	0	0	0	0	0	0	0	0	0	0	0	0	0	0	0	0	0	0	0	0	0
VC_985_0	0	0.000499361	0	0	0	0	0	0	0	0.00669844	0	0	0	0	0	0.000946666	0	0	0	0.000480343	0.00127685	0	0	0.00108239	0	0.000848399	0.000978036	0	0	0.0023269	0	0	0	0	0	0.000876348	0	0	0	0	0	0.00317494	0	0.00245022	0	0	0	0	0
VC_992_0	0	0.00274511	0	0	0	0	0	0	0	0	0	0	0	0	0	0	0	0.00741106	0	0	0	0	0	0	0	0	0.00814882	0	0	0	0	0	0	0	0	0	0	0.000786469	0.0043009	0	0	0	0	0	0	0	0	0	0
VC_994_0	0	0.00134911	0	0.00737226	0	0	0	0	0	0	0	0	0	0.000372841	0	0	0	0	0	0	0	0	0	0	0	0.00207697	0	0	0	0.0013645	0	0	0	0	0	0	0	0.000746209	0	0	0	0	0	0	0	0	0	0	0.00484898
NODE_10040_length_5037_cov_4.579486	0	0	0.00113919	0	0	0	0	0	0	0	0	0	0	0	0	0	0	0	0	0	0	0	0	0	0	0	0	0	0	0	0	0	0	0	0	0	0	0	0	0	0	0	0	0	0	0	0	0	0
NODE_1035_length_40054_cov_21.489912	0	0	0.0035427	0	0	0	0	0	0	0	0	0	0	0	0	0	0	0	0	0	0	0	0	0	0	0	0	0	0	0	0	0	0	0	0	0	0	0	0	0	0	0	0	0	0	0	0	0	0
NODE_11081_length_5136_cov_11.939776	0	0	0.00051249	0	0	0	0	0	0	0	0	0	0	0	0	0	0	0	0	0	0	0	0.00383114	0	0	0	0	0	0	0	0	0	0	0	0	0	0	0	0	0	0	0	0	0	0	0	0	0	0
NODE_1145_length_37044_cov_16.455757	0	0	0.00445371	0	0	0	0	0	0	0	0	0	0	0	0	0	0	0	0	0	0	0	0	0	0	0	0	0	0	0	0	0	0	0	0	0	0	0	0	0	0	0	0	0	0	0	0	0	0
NODE_11488_length_5032_cov_4.238698	0	0	0.000742777	0	0	0	0	0	0	0	0	0	0	0	0	0	0	0	0	0	0	0	0	0.00167601	0	0	0	0	0	0	0	0	0	0	0	0	0	0	0	0	0	0	0	0	0	0	0	0	0
NODE_1251_length_12501_cov_9.278242	0	0	0.000557971	0	0	0	0	0	0	0	0	0	0	0	0.000666176	0	0	0	0	0	0	0	0	0	0	0	0	0	0	0.000389083	0	0	0	0	0	0	0	0	0	0	0	0	0	0	0	0	0	0	0
NODE_1323_length_33023_cov_11.732893	0	0	0.00294117	0	0	0	0	0	0	0	0	0	0	0	0	0	0	0	0	0	0	0	0	0	0	0	0	0	0	0	0	0	0	0	0	0	0	0	0	0	0	0	0	0	0	0	0	0	0
NODE_14418_length_3399_cov_5.633672	0	0	0.000696951	0	0	0	0	0	0	0	0	0	0	0	0	0	0	0	0	0	0	0	0	0	0	0	0	0	0	0	0	0	0	0	0	0	0	0	0	0	0	0	0	0	0	0	0	0	0
NODE_14774_length_3456_cov_6.788004	0	0	0.000434122	0	0	0	0	0	0	0	0	0	0	0	0.000561061	0.000827658	0.000732528	0	0	0	0	0.000597838	0.000590519	0	0	0	0	0	0	0	0	0.000324421	0	0.000486941	0	0	0.000602014	0	0	0	0	0	0	0	0	0	0	0	0
NODE_1484_length_22527_cov_6.142355	0	0	0.00048724	0	0	0	0	0	0	0	0	0	0	0	0	0	0	0	0	0	0	0	0	0	0	0	0	0	0	0	0	0	0	0	0	0	0	0	0	0	0	0	0	0	0	0	0	0	0
NODE_1500_length_29878_cov_26.168092	0	0	0.00440805	0	0	0	0	0	0	0	0	0	0	0	0	0	0	0	0	0	0	0	0	0	0	0	0	0	0	0	0	0	0	0	0	0	0	0	0	0	0	0	0	0	0	0	0	0	0
NODE_1648_length_27298_cov_12.465514	0	0	0.00261209	0	0	0	0	0	0	0	0	0	0	0	0	0	0	0	0	0	0	0	0	0	0	0	0	0	0	0	0	0	0	0	0	0	0	0	0	0	0	0	0	0	0	0	0	0	0
NODE_1651_length_5370_cov_2.927940	0	0	0.000686222	0	0	0	0	0	0	0	0	0	0	0	0	0	0	0	0	0	0	0	0	0	0	0	0	0	0	0	0	0	0	0	0	0	0	0	0	0	0	0	0	0	0	0	0	0	0
NODE_1809_length_8145_cov_4.426082	0	0	0.000568764	0	0	0	0	0	0	0	0	0	0	0	0	0	0	0	0	0	0	0	0	0	0	0	0	0	0	0	0	0	0	0	0	0	0	0	0	0	0	0	0	0	0	0	0	0	0
NODE_186_length_81778_cov_10.129780	0	0	0.000757027	0	0	0	0	0	0	0	0	0	0	0	0	0	0	0	0	0	0	0	0	0	0	0	0	0	0	0	0	0	0	0	0	0	0	0	0	0	0	0	0	0	0	0	0	0	0
NODE_1916_length_23841_cov_30.423611	0	0	0.00824941	0	0	0	0	0	0	0	0	0	0	0	0	0	0	0	0	0	0	0	0	0	0	0	0	0	0	0	0	0	0	0	0	0	0	0	0	0	0	0	0	0	0	0	0	0	0
NODE_2083_length_15167_cov_9.844164	0	0	0.000281142	0	0	0	0	0	0	0	0	0	0	0.000298042	0	0	0.000534837	0.000386063	0	0	0	0	0	0	0	0	0	0	0	0	0	0	0	0	0	0	0	0	0	0	0	0	0	0	0	0	0	0	0
NODE_2142_length_21408_cov_51.921323	0	0	0.00623611	0	0	0	0	0	0	0	0	0	0	0	0	0	0	0	0	0	0	0	0	0	0	0	0	0	0	0	0	0	0	0	0	0	0	0	0	0	0	0	0	0	0	0	0	0	0
NODE_2268_length_20241_cov_72.477113	0	0	0.010847	0	0	0	0	0	0	0	0	0	0	0	0	0	0	0	0	0	0	0	0	0	0	0	0	0	0	0	0	0	0	0	0	0	0	0	0	0	0	0	0	0	0	0	0	0	0
NODE_2347_length_19547_cov_29.053817	0	0	0.00784515	0	0	0	0	0	0	0	0	0	0	0	0	0	0	0	0	0	0	0	0	0	0	0	0	0	0	0	0	0	0	0	0	0	0	0	0	0	0	0	0	0	0	0	0	0	0
NODE_2368_length_19379_cov_14.708394	0	0	0.0039362	0	0	0	0	0	0	0	0	0	0	0	0	0	0	0	0	0	0.000572954	0	0	0	0	0	0	0	0	0	0	0	0	0	0	0	0	0	0	0	0	0	0	0	0	0	0	0	0
NODE_2473_length_5438_cov_6.188371	0	0	0.000619557	0	0	0	0	0	0	0	0	0	0.00264798	0	0.00201599	0	0	0	0	0	0	0	0.00109047	0.000612188	0	0	0	0	0	0	0	0.000390654	0	0	0	0	0	0	0	0	0	0	0	0	0	0	0	0	0
NODE_2515_length_18430_cov_12.406857	0	0	0.0022148	0	0	0	0	0	0	0	0	0	0	0	0	0	0	0	0	0	0	0	0	0	0	0	0	0	0	0	0	0	0	0	0	0	0	0	0	0	0	0	0	0	0	0	0	0	0
NODE_2522_length_14581_cov_4.364863	0	0	0.00042061	0	0	0	0	0	0	0.0016728	0	0	0	0	0	0	0	0	0	0	0	0	0	0	0	0	0	0	0	0	0	0	0	0	0	0	0	0	0	0	0	0	0	0	0	0	0	0	0
NODE_2783_length_16746_cov_5.425499	0	0	0.000836202	0	0	0	0	0	0	0	0	0	0	0	0	0	0	0	0	0	0	0	0	0	0	0	0	0	0	0	0	0	0	0	0	0	0	0	0	0	0	0	0	0	0	0	0	0	0
NODE_3249_length_14440_cov_5.962878	0	0	0.00157309	0	0	0	0	0	0	0	0	0	0	0	0	0	0	0	0	0	0	0	0	0	0	0	0	0	0	0	0	0	0	0	0	0	0	0	0	0	0	0	0	0	0	0	0	0	0
NODE_3259_length_14399_cov_80.520148	0	0	0.021353	0	0	0	0	0	0	0	0	0	0	0	0	0	0	0	0	0	0	0	0	0	0	0	0	0	0	0	0	0	0	0	0	0	0	0	0	0	0	0	0	0	0	0	0	0	0
NODE_3287_length_14273_cov_75.015614	0	0	0.0201934	0	0	0	0	0	0	0	0	0	0	0	0	0	0	0	0	0	0	0	0	0	0	0	0	0	0	0	0	0	0	0	0	0	0	0	0	0	0	0	0	0	0	0	0	0	0
NODE_3375_length_13942_cov_4.918845	0	0	0.000694758	0	0	0	0	0	0	0	0	0	0	0	0	0	0	0	0	0	0	0	0	0	0	0	0	0	0	0	0	0	0	0	0	0	0	0	0	0	0	0	0	0	0	0	0	0	0
NODE_3436_length_6055_cov_27.071500	0	0	0.000921579	0.00207192	0	0.000401446	0	0.000303032	0.00230819	0	0	0	0.00151337	0.00105013	0.00746805	0	0	0.00119588	0	0.00496023	0.000398162	0.000336616	0	0	0.000511822	0.000594824	0	0	0.00147738	0.000803291	0	0.000579871	0	0	0.00261723	0.000941343	0	0	0	0	0	0	0	0	0	0	0.000678993	0	0
NODE_347_length_79853_cov_27.855786	0	0	0.006412	0	0	0	0	0	0	0	0	0	0	0	0	0	0	0	0	0	0	0	0	0	0	0	0	0	0	0	0	0	0	0	0	0	0	0	0	0	0	0	0	0	0	0	0	0	0
NODE_3804_length_12604_cov_15.733286	0	0	0.00234521	0	0	0	0	0	0	0	0	0	0	0	0	0	0	0	0	0	0	0	0	0	0	0	0	0	0	0	0	0	0	0	0	0	0	0	0	0	0	0	0	0	0	0	0	0	0
NODE_39_length_207981_cov_57.578254	0	0	0.00676265	0	0	0	0	0	0	0	0	0	0	0	0	0	0	0	0	0	0	0	0	0	0	0	0	0	0	0	0	0	0	0	0	0	0	0	0	0	0	0	0	0	0	0	0	0	0
NODE_3911_length_10640_cov_21.006897	0	0	0.000799046	0	0	0	0	0	0	0	0	0	0	0	0	0	0	0	0	0	0	0	0	0	0	0	0	0	0	0	0	0	0	0	0	0	0	0	0	0	0	0	0	0	0	0	0	0	0
NODE_3943_length_12097_cov_5.017356	0	0	0.00107488	0	0	0	0	0	0	0	0	0	0	0	0	0	0	0	0	0	0	0	0	0	0	0	0	0	0	0	0	0	0	0	0	0	0	0	0	0	0	0	0	0	0	0	0	0	0
NODE_4022_length_8144_cov_6.669551	0	0	0.00126695	0	0	0	0	0	0	0	0	0	0	0	0	0	0	0	0	0	0	0	0	0	0	0	0	0	0	0	0	0	0	0	0	0	0	0	0	0	0	0	0	0	0	0	0	0	0
NODE_412_length_56102_cov_20.447000	0	0	0.00275054	0	0	0	0	0	0	0	0	0	0	0	0	0	0	0	0	0	0	0	0	0	0	0	0	0	0	0	0	0	0	0	0	0	0	0	0	0	0	0	0	0	0	0	0	0	0
NODE_4174_length_11492_cov_46.078605	0	0	0.00805999	0	0	0	0	0	0	0	0	0	0	0	0	0	0	0	0	0	0	0	0	0	0	0	0	0	0	0	0	0	0	0	0	0	0	0	0	0	0	0	0	0	0	0	0	0	0
NODE_4467_length_10680_cov_5.062400	0	0	0.00100061	0	0	0	0	0	0	0	0	0	0	0	0	0	0	0	0	0	0	0	0	0	0	0	0	0	0	0	0	0	0	0	0	0	0	0	0	0	0	0	0	0	0	0	0	0	0
NODE_4476_length_10666_cov_5.766375	0	0	0.00060461	0	0	0	0	0	0	0	0	0	0	0	0	0	0	0	0	0	0	0	0	0	0	0	0	0	0	0	0	0	0	0	0	0	0	0	0	0	0	0	0	0	0	0	0	0	0
NODE_4557_length_10467_cov_4.734441	0	0	0.00121964	0	0	0	0	0	0	0	0	0	0	0	0	0	0	0	0	0.00082708	0	0	0	0	0	0.000696904	0	0	0.000433894	0.000339582	0	0	0	0.00231342	0	0	0.000771104	0.000584377	0	0	0	0	0	0	0	0	0	0	0.00125391
NODE_4666_length_10239_cov_4.103692	0	0	0.00100001	0	0	0	0	0	0	0	0	0	0	0	0	0	0	0	0	0	0	0	0	0	0	0	0	0	0	0	0	0	0	0	0	0	0	0	0	0	0	0	0	0	0	0	0	0	0
NODE_4714_length_10129_cov_4.436966	0	0	0.00112521	0	0	0	0	0	0	0	0	0	0	0	0	0	0	0	0	0	0	0	0	0	0	0	0	0	0	0	0	0	0	0	0	0	0	0	0	0	0	0	0	0	0	0	0	0	0
NODE_4736_length_7409_cov_4.840903	0	0	0.000405001	0	0	0	0	0	0	0.0018705	0	0	0	0	0	0	0	0	0	0	0	0	0	0	0	0	0	0	0	0	0	0	0	0	0	0	0	0	0	0	0	0	0	0	0	0	0	0	0
NODE_4940_length_9718_cov_21.696575	0	0	0.00176054	0	0	0	0	0	0	0	0	0	0	0	0	0	0	0	0	0	0	0	0	0	0	0	0	0	0	0	0	0	0	0	0	0	0	0	0	0	0	0	0	0	0	0	0	0	0
NODE_5363_length_5910_cov_3.829377	0	0	0.00121141	0	0	0	0	0	0	0	0	0	0	0	0	0	0	0	0	0	0	0	0	0	0	0	0	0	0	0	0	0	0	0	0	0	0	0	0	0	0	0	0	0	0	0	0	0	0
NODE_5486_length_8792_cov_2.881195	0	0	0.000718512	0	0	0	0	0	0	0	0	0	0	0	0	0	0	0	0	0	0	0	0	0	0	0	0	0	0	0	0	0	0	0	0	0	0	0	0	0	0	0	0	0	0	0	0	0	0
NODE_5550_length_5477_cov_20.531538	0	0	0.000850631	0	0	0	0	0	0	0.00840065	0	0	0	0.00127055	0	0	0	0	0	0	0	0.00161091	0	0	0	0.00293005	0.00263725	0	0	0	0	0	0	0	0	0	0	0	0	0.00154151	0	0	0	0	0	0	0	0	0
NODE_569_length_61324_cov_81.501249	0	0	0.0220799	0	0	0	0	0	0	0	0	0	0	0	0	0	0	0	0	0	0	0	0	0	0	0	0	0	0	0	0	0	0	0	0	0	0	0	0	0	0	0	0	0	0	0	0	0	0
NODE_6010_length_6059_cov_4.440706	0	0	0.00251964	0	0	0	0	0	0	0	0	0	0	0	0	0	0	0	0	0	0	0	0	0	0	0	0	0	0	0	0	0	0	0	0	0	0	0	0	0	0	0	0	0	0	0	0	0	0
NODE_6060_length_5955_cov_4.543390	0	0	0.000450847	0	0	0	0	0	0	0	0	0	0	0	0	0	0	0	0	0	0	0	0	0	0	0	0	0	0	0	0	0	0	0	0	0	0	0	0	0	0	0	0	0	0	0	0	0	0
NODE_6093_length_7937_cov_76.218726	0	0	0.00939177	0	0	0	0	0	0	0	0	0	0	0	0	0	0	0	0	0	0	0	0	0	0	0	0	0	0	0	0	0	0	0	0	0	0	0	0	0	0	0	0	0	0	0	0	0	0
NODE_6154_length_7859_cov_4.027037	0	0	0.00101816	0	0	0	0	0	0	0	0	0	0	0	0	0	0	0	0	0	0	0	0	0	0	0	0	0	0	0	0	0	0	0	0	0	0	0	0	0	0	0	0	0	0	0	0	0	0
NODE_6171_length_7844_cov_3.641931	0	0	0.000912729	0	0	0	0	0	0	0	0	0	0	0	0	0	0	0	0	0	0	0	0	0	0	0	0	0	0	0	0	0	0	0	0	0	0	0	0	0	0	0	0	0	0	0	0	0	0
NODE_621_length_58304_cov_6.704836	0	0	0.00164521	0	0	0	0	0	0	0	0	0	0	0	0	0	0	0	0	0	0	0	0	0	0	0	0	0	0	0	0	0	0	0	0	0	0	0	0	0	0	0	0	0	0	0	0	0	0
NODE_6265_length_7725_cov_4.542373	0	0	0.0012096	0	0	0	0	0	0	0	0	0	0	0	0	0	0	0	0	0	0	0	0	0	0	0	0	0	0	0	0	0	0	0	0	0	0	0	0	0	0	0	0	0	0	0	0	0	0
NODE_6321_length_7654_cov_4.443085	0	0	0.00112109	0	0	0	0	0	0	0	0	0	0	0	0	0	0	0	0	0	0	0	0	0	0	0	0	0	0	0	0	0	0	0	0	0	0	0	0	0	0	0	0	0	0	0	0	0	0
NODE_6412_length_6292_cov_5.256213	0	0	0.000447616	0.000938296	0	0	0	0.000219871	0	0	0	0	0	0	0	0	0	0	0	0	0	0	0	0	0	0	0	0	0	0	0	0	0	0	0	0	0	0	0	0	0	0	0	0	0	0	0	0	0.000308936
NODE_6505_length_7446_cov_3.457042	0	0	0.000894351	0	0	0	0	0	0	0	0	0	0	0	0	0	0	0	0	0	0	0	0	0	0	0	0	0	0	0	0	0	0	0	0	0	0	0	0	0	0	0	0	0	0	0	0	0	0
NODE_6507_length_7444_cov_3.944918	0	0	0.000919343	0	0	0	0	0	0	0	0	0	0	0	0	0	0	0	0	0	0	0	0	0	0	0	0	0	0	0	0	0	0	0	0	0	0	0	0	0	0	0	0	0	0	0	0	0	0
NODE_6619_length_5050_cov_30.538939	0	0	0.00124571	0	0	0	0	0	0	0	0	0	0	0	0	0	0	0.00162859	0	0	0	0	0	0	0	0	0	0	0	0	0	0	0	0	0	0	0	0	0	0	0	0	0	0	0	0	0	0	0
NODE_6960_length_7005_cov_4.448777	0	0	0.00116483	0	0	0	0	0	0	0	0	0	0	0	0	0	0	0	0	0	0	0	0	0	0	0	0	0	0	0	0	0	0	0	0	0	0	0	0	0	0	0	0	0	0	0	0	0	0
NODE_7031_length_6933_cov_4.569206	0	0	0.000971918	0	0	0	0	0	0	0	0	0	0	0	0	0	0	0	0	0	0	0	0	0	0	0	0	0	0	0	0	0	0	0	0	0	0	0	0	0	0	0	0	0	0	0	0	0	0
NODE_7097_length_6880_cov_4.343883	0	0	0.00106357	0	0	0	0	0	0	0	0	0	0	0	0	0	0	0	0	0	0	0	0	0	0	0	0	0	0	0	0	0	0	0	0	0	0	0	0	0	0	0	0	0	0	0	0	0	0
NODE_7125_length_6856_cov_4.630496	0	0	0.0012439	0	0	0	0	0	0	0	0	0	0	0	0	0	0	0	0	0	0	0	0	0	0	0	0	0	0	0	0	0	0	0	0	0	0	0	0	0	0	0	0	0	0	0	0	0	0
NODE_719_length_22525_cov_9.515087	0	0	0.000405486	0	0	0	0	0	0	0	0	0	0	0	0.000578303	0	0	0	0	0	0	0	0	0	0	0	0	0	0	0	0	0	0	0	0	0	0	0	0	0	0	0	0	0	0	0	0	0	0
NODE_7230_length_6764_cov_4.612759	0	0	0.00119077	0	0	0	0	0	0	0	0	0	0	0	0	0	0	0	0	0	0	0	0	0	0	0	0	0	0	0	0	0	0	0	0	0	0	0	0	0	0	0	0	0	0	0	0	0	0
NODE_7368_length_6343_cov_28.542462	0	0	0.00108722	0	0	0	0	0	0	0	0	0	0	0	0	0	0	0	0	0	0	0	0	0	0	0	0	0	0	0	0	0	0	0	0	0	0	0	0	0	0	0	0	0	0	0	0	0	0
NODE_7442_length_6601_cov_4.790254	0	0	0.00120423	0	0	0	0	0	0	0	0	0	0	0	0	0	0	0	0	0	0	0	0	0	0	0	0	0	0	0	0	0	0	0	0	0	0	0	0	0	0	0	0	0	0	0	0	0	0
NODE_7487_length_5068_cov_3.504289	0	0	0.000805018	0	0	0	0	0	0	0	0	0	0	0	0	0	0	0	0	0	0	0	0	0	0	0	0	0	0	0	0	0	0	0	0	0	0	0	0	0	0	0	0	0	0	0	0	0	0
NODE_7507_length_6551_cov_8.340979	0	0	0.00208531	0	0	0	0	0	0	0	0	0	0	0	0	0	0	0	0	0	0	0	0	0	0	0	0	0	0	0	0	0	0	0	0	0	0	0	0	0	0	0	0	0	0	0	0	0	0
NODE_7560_length_6509_cov_3.950728	0	0	0.000982659	0	0	0	0	0	0	0	0	0	0	0	0	0	0	0	0	0	0	0	0	0	0	0	0	0	0	0	0	0	0	0	0	0	0	0	0	0	0	0	0	0	0	0	0	0	0
NODE_7564_length_6505_cov_4.035814	0	0	0.000902336	0	0	0	0	0	0	0	0	0	0	0	0	0	0	0	0	0	0	0	0	0	0	0	0	0	0	0	0	0	0	0	0	0	0	0	0	0	0	0	0	0	0	0	0	0	0
NODE_7635_length_6457_cov_75.936270	0	0	0.00500585	0	0	0	0	0	0	0	0	0	0	0	0	0	0	0	0	0	0	0	0	0	0	0	0	0	0	0	0	0	0	0	0	0	0	0	0	0	0	0	0	0	0	0	0	0	0
NODE_7829_length_6306_cov_6.210366	0	0	0.00169049	0	0	0	0	0	0	0	0	0	0	0	0	0	0	0	0	0	0	0	0	0	0	0	0	0	0	0	0	0	0	0.00126515	0	0	0	0	0	0	0	0	0	0	0	0	0	0	0.000614035
NODE_7967_length_6208_cov_3.973834	0	0	0.000924305	0	0	0	0	0	0	0	0	0	0	0	0	0	0	0	0	0	0	0	0	0	0	0	0	0	0	0	0	0	0	0	0	0	0	0	0	0	0	0	0	0	0	0	0	0	0
NODE_802_length_48812_cov_7.598109	0	0	0.0019817	0	0	0	0	0	0	0	0	0	0	0	0	0	0	0	0	0	0	0	0	0	0	0	0	0	0	0	0	0	0	0	0	0	0	0	0	0	0	0	0	0	0	0	0	0	0
NODE_8132_length_6104_cov_4.265002	0	0	0.0010996	0	0	0	0	0	0	0	0	0	0	0	0	0	0	0	0	0	0	0	0	0	0	0	0	0	0	0	0	0	0	0	0	0	0	0	0	0	0	0	0	0	0	0	0	0	0
NODE_8145_length_6095_cov_3.879139	0	0	0.00101918	0	0	0	0	0	0	0	0	0	0	0	0	0	0	0	0	0	0	0	0	0	0	0	0	0	0	0	0	0	0	0	0	0	0	0	0	0	0	0	0	0	0	0	0	0	0
NODE_8259_length_6014_cov_4.114952	0	0	0.000984759	0	0	0	0	0	0	0	0	0	0	0	0	0	0	0	0	0	0	0	0	0	0	0	0	0	0	0	0	0	0	0	0	0	0	0	0	0	0	0	0	0	0	0	0	0	0
NODE_8269_length_6007_cov_7.264113	0	0	0.00182283	0	0	0	0	0	0	0	0	0	0	0	0	0	0	0	0	0	0	0	0	0	0	0	0	0	0	0	0	0	0	0	0	0	0	0	0	0	0	0	0	0	0	0	0	0	0
NODE_8320_length_5936_cov_2.843564	0	0	0.000461158	0	0	0	0	0	0	0	0	0	0	0	0	0	0	0	0	0	0	0	0	0	0	0	0	0	0	0	0	0	0	0	0	0	0	0	0	0	0	0	0	0	0	0	0	0	0
NODE_8328_length_5690_cov_6.433008	0	0	0.00227133	0	0	0	0	0	0	0	0	0	0	0	0	0	0	0	0	0	0	0	0	0	0	0	0	0	0	0	0	0	0	0	0	0	0	0	0	0	0	0	0	0	0	0	0	0	0
NODE_8383_length_5921_cov_4.187351	0	0	0.00111136	0	0	0	0	0	0	0	0	0	0	0	0	0	0	0	0	0	0	0	0	0	0	0	0	0	0	0	0	0	0	0	0	0	0	0	0	0	0	0	0	0	0	0	0	0	0
NODE_8493_length_5854_cov_4.207450	0	0	0.000557545	0	0	0	0	0	0	0	0	0	0	0	0	0	0	0	0	0	0	0	0	0	0	0	0	0	0	0	0	0	0	0	0	0	0	0	0	0	0	0	0	0	0	0	0	0	0
NODE_8504_length_5845_cov_15.077029	0	0	0.00396286	0	0	0	0	0	0	0	0	0	0	0	0	0	0	0	0	0	0	0	0	0	0	0	0	0	0	0	0	0	0	0	0	0	0	0	0	0	0	0	0	0	0	0	0	0	0
NODE_8588_length_5788_cov_4.112681	0	0	0.00112326	0	0	0	0	0	0	0	0	0	0	0	0	0	0	0	0	0	0	0	0	0	0	0	0	0	0	0	0	0	0	0	0	0	0	0	0	0	0	0	0	0	0	0	0	0	0
NODE_863_length_43264_cov_15.683237	0	0	0.00221338	0	0	0	0	0	0	0	0	0	0	0	0	0	0	0	0	0	0	0	0	0	0	0	0	0	0	0	0	0	0	0	0	0	0	0	0	0	0	0	0	0	0	0	0	0	0
NODE_8633_length_5751_cov_4.186096	0	0	0.000965717	0	0	0	0	0	0	0	0	0	0	0	0	0	0	0	0	0	0	0	0	0	0	0	0	0	0	0	0	0	0	0	0	0	0	0	0	0	0	0	0	0	0	0	0	0	0
NODE_8732_length_5696_cov_3.518171	0	0	0.000951936	0	0	0	0	0	0	0	0	0	0	0	0	0	0	0	0	0	0	0	0	0	0	0	0	0	0	0	0	0	0	0	0	0	0	0	0	0	0	0	0	0	0	0	0	0	0
NODE_8886_length_5415_cov_4.073507	0	0	0.000364564	0	0	0	0	0	0	0	0	0	0	0	0	0	0.000237052	0	0	0	0	0	0	0	0.000341288	0	0	0	0	0.000429375	0	0	0.000655018	0	0	0	0	0	0	0	0	0	0	0	0	0	0	0	0
NODE_8891_length_5717_cov_4.947015	0	0	0.00034991	0	0	0	0	0	0	0	0	0	0	0	0	0	0	0	0	0.000751075	0	0	0	0	0	0	0.000816066	0	0	0	0	0	0	0	0	0.00138402	0	0	0	0.000436328	0	0	0	0	0	0	0	0	0
NODE_8964_length_5564_cov_4.234344	0	0	0.000927213	0	0	0	0	0	0	0	0	0	0	0	0	0	0	0	0	0	0	0	0	0	0	0	0	0	0	0	0	0	0	0	0	0	0	0	0	0	0	0	0	0	0	0	0	0	0
NODE_8967_length_5563_cov_5.106572	0	0	0.00133429	0	0	0	0	0	0	0	0	0	0	0	0	0	0	0	0	0	0	0	0	0	0	0	0	0	0	0	0	0	0	0	0	0	0	0	0	0	0	0	0	0	0	0	0	0	0
NODE_9042_length_5525_cov_3.855393	0	0	0.00036207	0	0	0	0	0	0	0	0	0	0	0	0	0	0	0	0	0	0	0	0	0	0	0	0	0	0	0	0	0	0	0	0	0	0	0	0	0	0	0	0	0	0	0	0	0	0
NODE_9080_length_5505_cov_3.976881	0	0	0.00109972	0	0	0	0	0	0	0	0	0	0	0	0	0	0	0	0	0	0	0	0	0	0	0	0	0	0	0	0	0	0	0	0	0	0	0	0	0	0	0	0	0	0	0	0	0	0
NODE_9103_length_5494_cov_45.583747	0	0	0.00298956	0	0	0	0	0	0	0	0	0	0	0	0	0	0	0	0	0	0	0	0	0	0	0	0	0	0	0	0	0	0	0	0	0	0	0	0	0	0	0	0	0	0	0	0	0	0
NODE_9138_length_5476_cov_49.714813	0	0	0.0096807	0	0	0	0	0	0	0	0	0	0	0	0	0	0	0	0	0	0	0	0	0	0	0	0	0	0	0	0	0	0	0	0	0	0	0	0	0	0	0	0	0	0	0	0	0	0
NODE_9185_length_5158_cov_4.328042	0	0	0.000408244	0	0	0	0	0	0	0	0	0	0	0	0	0	0	0	0	0	0	0	0	0	0	0	0	0	0	0	0	0	0	0	0	0	0	0	0	0	0	0	0	0	0	0	0	0	0
NODE_9188_length_5454_cov_4.077422	0	0	0.000989349	0	0	0	0	0	0	0	0	0	0	0	0	0	0	0	0	0	0	0	0	0	0	0	0	0	0	0	0	0	0	0	0	0	0	0	0	0	0	0	0	0	0	0	0	0	0
NODE_9193_length_5146_cov_4.487134	0	0	0.000700747	0	0	0	0	0	0	0	0	0	0	0	0	0	0	0	0	0	0	0	0	0	0	0	0	0	0	0	0	0	0	0	0	0	0	0	0	0	0	0	0	0	0	0	0	0	0
NODE_9226_length_5434_cov_3.862242	0	0	0.000494073	0	0	0	0	0	0	0	0	0	0	0	0	0	0	0	0	0	0	0	0	0	0	0	0	0	0	0	0	0	0	0	0	0	0	0	0	0	0	0	0	0	0	0	0	0	0
NODE_9256_length_5422_cov_9.605552	0	0	0.000514585	0	0	0	0	0.000402869	0	0	0	0	0	0	0	0	0	0	0	0	0	0	0.00240043	0	0	0	0	0	0	0	0	0	0	0	0	0	0	0	0	0	0	0	0	0	0	0	0	0	0
NODE_9375_length_5352_cov_4.235227	0	0	0.00109181	0	0	0	0	0	0	0	0	0	0	0	0	0	0	0	0	0	0	0	0	0	0	0	0	0	0	0	0	0	0	0	0	0	0	0	0	0	0	0	0	0	0	0	0	0	0
NODE_9410_length_5334_cov_3.088085	0	0	0.000809285	0	0	0	0	0	0	0	0	0	0	0	0	0	0	0	0	0	0	0	0	0	0	0	0	0	0	0	0	0	0	0	0	0	0	0	0	0	0	0	0	0	0	0	0	0	0
NODE_9431_length_5653_cov_5.970882	0	0	0.00106627	0	0	0	0	0	0	0	0	0	0	0	0	0	0	0	0	0	0	0	0	0	0	0	0	0	0	0	0	0	0	0	0	0	0	0	0	0	0	0	0	0	0	0	0	0	0
NODE_9496_length_5959_cov_4.088753	0	0	0.00060956	0	0	0	0	0	0	0	0	0	0	0	0	0	0	0	0	0	0	0.000740303	0	0.00123651	0	0	0	0	0	0	0	0	0	0	0	0	0	0	0	0	0	0	0	0	0	0	0	0	0
NODE_9534_length_5213_cov_45.246995	0	0	0.00166624	0	0.000549576	0	0	0	0	0	0	0	0	0	0	0	0	0	0	0	0	0	0	0	0	0.000585953	0	0	0.000924001	0	0	0	0.000555206	0.00157226	0	0.000585908	0	0.000509426	0	0	0	0	0	0	0	0	0.000748426	0	0
NODE_957_length_18992_cov_6.251518	0	0	0.00048646	0	0	0	0	0	0	0	0	0	0	0	0	0	0	0	0	0.000890988	0	0	0	0	0	0	0	0	0	0	0	0	0	0	0	0	0	0	0	0.000594416	0	0	0	0	0	0	0	0	0
NODE_9623_length_5237_cov_2.810112	0	0	0.000723753	0	0	0	0	0	0	0	0	0	0	0	0	0	0	0	0	0	0	0	0	0	0	0	0	0	0	0	0	0	0	0	0	0	0	0	0	0	0	0	0	0	0	0	0	0	0
NODE_973_length_18571_cov_13.016850	0	0	0.00144286	0	0	0	0	0	0	0	0	0	0	0.00126857	0.00147649	0	0	0	0	0	0	0	0	0	0	0	0	0	0	0	0	0.000365419	0	0	0	0	0	0	0	0	0	0	0	0	0	0	0	0	0
NODE_9738_length_5182_cov_6.643261	0	0	0.00179303	0	0	0	0	0	0	0	0	0	0	0	0	0	0	0	0	0	0	0	0	0	0	0	0	0	0	0	0	0	0	0	0	0	0	0	0	0	0	0	0	0	0	0	0	0	0
NODE_9750_length_5179_cov_4.611046	0	0	0.00107746	0	0	0	0	0	0	0	0	0	0	0	0	0	0	0	0	0	0	0	0	0	0	0	0	0	0	0	0	0	0	0	0	0	0	0	0	0	0	0	0	0	0	0	0	0	0
NODE_9830_length_5134_cov_4.576295	0	0	0.0010869	0	0	0	0	0	0	0	0	0	0	0	0	0	0	0	0	0	0	0	0	0	0	0	0	0	0	0	0	0	0	0	0	0	0	0	0	0	0	0	0	0	0	0	0	0	0
NODE_9897_length_5103_cov_96.273970	0	0	0.0255426	0	0	0	0	0	0	0	0	0	0	0	0	0	0	0	0	0	0	0	0	0	0	0	0	0	0	0	0	0	0	0	0	0	0	0	0	0	0	0	0	0	0	0	0	0	0
NODE_9935_length_5336_cov_5.077637	0	0	0.00133679	0	0	0	0	0	0	0	0	0	0	0	0	0	0	0	0	0	0	0	0	0	0	0	0	0	0.000447052	0	0	0	0	0	0	0	0.00143863	0	0	0	0	0	0	0	0	0	0	0	0
Overlap (VC_1060/VC_1290)	0	0	0.00109673	0	0	0	0	0	0	0	0	0	0	0	0	0.00216216	0	0	0	0	0	0	0	0	0	0	0	0	0	0	0	0	0	0	0	0	0	0	0	0	0	0	0	0	0	0	0	0	0
Overlap (VC_1137/VC_1868)	0	0	0.00582576	0	0	0	0	0	0	0	0	0	0	0	0	0	0	0	0	0	0	0	0	0	0	0	0	0	0	0	0	0	0	0	0	0	0	0	0	0	0	0	0	0	0	0	0	0	0
Overlap (VC_1340/VC_1441/VC_1446)	0	0	0.000489634	0	0	0.0166868	0	0	0.000558166	0	0	0	0.000905395	0	0	0	0	0	0	0.0032763	0	0	0.00103313	0	0	0	0	0	0	0	0	0	0	0	0	0.00122579	0	0	0	0.00191495	0	0	0	0.00339666	0	0	0	0	0
Overlap (VC_1350/VC_3446/VC_3909)	0	0	0.000529937	0	0	0	0	0	0	0	0	0	0	0	0	0	0	0	0	0	0	0	0	0	0	0	0.0009108	0	0	0	0.000278445	0	0.00034753	0	0	0	0	0	0	0	0	0	0	0	0	0	0	0	0
Overlap (VC_1492/VC_2330)	0	0	0.00146433	0	0	0	0	0	0	0	0	0	0	0	0	0	0	0	0	0	0	0	0	0	0	0	0	0	0	0	0	0	0.000879423	0	0	0	0	0	0	0	0	0	0	0	0	0	0	0	0.00042609
Overlap (VC_1659/VC_1660)	0	0	0.013799	0	0	0	0	0	0	0	0	0	0	0	0	0	0	0	0	0	0	0	0	0	0	0	0	0	0.00322156	0	0	0	0	0	0	0	0	0	0	0	0	0	0	0	0	0	0	0	0
Overlap (VC_1751/VC_1752)	0	0	0.00156015	0	0	0	0	0	0	0	0	0	0	0	0	0	0.000751816	0	0	0	0.00135046	0.00154731	0	0	0	0	0	0	0.000542841	0.00119824	0	0	0	0	0	0	0	0	0	0	0	0	0	0	0	0	0	0	0
Overlap (VC_1787/VC_1992/VC_2209)	0	0	0.000690142	0	0	0	0	0	0	0	0	0	0	0	0	0	0	0	0	0	0	0	0	0	0	0	0	0	0	0	0	0	0	0	0	0	0	0	0	0	0	0	0	0	0	0	0	0	0
Overlap (VC_2024/VC_2813/VC_3437)	0	0	0.00428048	0	0.00926589	0	0	0	0	0	0	0	0	0	0	0	0	0	0	0	0.000654598	0	0	0	0	0	0	0	0	0	0	0	0	0	0	0	0	0	0	0	0	0	0	0	0	0	0	0	0
Overlap (VC_2099/VC_3885)	0	0	0.00263102	0	0	0	0	0	0	0	0	0	0	0	0	0	0	0	0	0	0	0	0	0	0	0	0	0	0	0	0	0	0	0	0	0	0	0	0	0	0	0	0	0	0	0	0	0	0
Overlap (VC_2638/VC_2639/VC_4388)	0	0	0.00114575	0	0	0	0	0	0	0	0	0	0	0	0	0.000485585	0	0	0	0.000654637	0	0	0	0	0	0.00060828	0.00331936	0	0	0	0	0	0	0	0	0	0	0	0	0	0	0	0	0	0	0	0	0	0
Overlap (VC_2772/VC_4733)	0	0	0.00246652	0	0	0	0	0	0	0	0	0	0	0	0	0	0	0	0	0	0	0	0.000447748	0	0	0	0	0	0	0	0	0	0	0	0	0	0	0.000346166	0	0	0	0	0	0	0	0	0.000505749	0	0
Overlap (VC_2835/VC_2837)	0	0	0.00185057	0	0	0	0	0	0	0	0	0.00230053	0	0	0	0	0	0	0	0	0	0	0	0	0	0	0	0	0	0	0	0	0	0	0	0	0	0	0	0	0	0	0	0	0	0	0.000350175	0.0131225	0
Overlap (VC_3233/VC_5212)	0	0	0.000504936	0	0	0	0	0	0	0	0	0	0	0	0	0	0	0	0	0	0	0	0	0	0	0	0	0	0	0	0	0	0	0	0	0	0	0	0	0	0	0	0	0	0	0.000635029	0.00304087	0	0
Overlap (VC_3246/VC_3247/VC_4624)	0	0	0.00115663	0	0	0	0	0	0	0.0017595	0	0	0	0	0	0	0	0	0	0	0	0	0	0	0	0	0	0	0	0	0	0	0	0	0	0	0	0	0.0015965	0	0	0	0	0	0	0	0	0	0
Overlap (VC_3576/VC_4610)	0	0	0.00125036	0	0.000552434	0	0	0	0	0	0	0	0	0	0	0	0	0	0	0	0	0	0	0	0	0	0	0	0	0	0	0	0	0	0	0	0	0	0	0	0	0	0	0	0	0	0	0	0
Overlap (VC_444/VC_445)	0	0	0.00355792	0	0	0	0	0	0	0	0	0	0	0	0	0	0.00205388	0	0	0	0	0	0	0	0	0	0	0	0	0	0	0	0	0	0	0	0	0	0	0	0	0	0	0	0	0	0	0	0
Overlap (VC_586/VC_587)	0	0	0.00229827	0	0	0	0	0	0	0	0	0	0	0	0	0	0	0	0	0	0	0	0	0	0	0	0	0	0	0	0	0	0	0	0	0	0	0.00198677	0	0	0	0	0	0	0	0	0	0	0
Overlap (VC_603/VC_3046)	0	0	0.000607099	0	0	0	0	0.000935603	0	0	0	0	0	0	0	0	0	0	0	0	0	0	0	0	0	0	0	0	0	0	0	0	0	0	0	0	0	0	0	0	0	0	0	0	0	0	0	0	0
Overlap (VC_655/VC_1545/VC_4849)	0	0	0.0019727	0	0	0.000512368	0	0	0	0	0	0	0	0	0	0	0	0	0	0	0	0	0	0	0	0	0	0	0	0	0	0	0	0	0	0	0	0	0	0	0	0	0	0	0	0	0.00103321	0	0
Overlap (VC_670/VC_680)	0	0	0.00542164	0	0	0	0	0	0	0	0	0	0	0	0	0	0	0	0	0	0	0	0	0	0	0	0	0	0	0	0	0	0	0	0	0	0	0	0	0	0	0	0	0	0	0	0	0	0
Overlap (VC_780/VC_791)	0	0	0.000668106	0	0.00186545	0.00116387	0.000650834	0	0	0	0	0	0.00261743	0.00153327	0.00123573	0.000522258	0.00349611	0	0	0.00476821	0	0.000888732	0	0.0016584	0.00183774	0.00257308	0.00118293	0.00106458	0.000345312	0	0	0.000400658	0	0.00097154	0.000624549	0.00160622	0.000642322	0.00222374	0.000851382	0	0	0	0	0	0	0.000930939	0.00172063	0.000827165	0.000246523
VC_1000_0	0	0	0.00193124	0	0	0	0	0	0	0	0	0	0	0	0	0	0.000643423	0	0	0	0	0	0	0	0	0	0	0	0	0	0	0	0	0	0	0	0	0	0	0	0.00202772	0.00119936	0	0.00186491	0	0	0	0	0.000718775
VC_1001_0	0	0	0.015623	0	0	0	0	0	0	0	0	0	0	0	0	0	0	0	0	0	0.00159919	0	0	0	0	0	0	0	0	0.00156673	0	0	0	0	0	0.00156232	0	0	0	0	0.0709399	0	0	0	0	0	0	0	0.00823424
VC_1003_0	0	0	0.00118502	0	0	0	0	0	0	0	0	0	0	0	0	0	0.000646645	0	0	0	0	0	0	0	0	0	0	0	0	0	0	0	0	0	0	0	0	0	0	0	0	0	0	0	0	0	0	0	0
VC_1020_0	0	0	0.000922165	0	0.00157197	0	0	0	0	0	0	0	0	0	0	0	0	0	0	0	0	0	0	0	0	0	0	0	0	0	0.000466992	0	0	0	0	0	0	0	0	0	0	0	0	0	0	0	0	0	0
VC_1051_0	0	0	0.00260978	0.000892251	0	0.000575123	0	0	0	0	0	0	0	0.00294125	0	0	0	0	0	0	0	0	0	0	0	0	0	0	0.00349005	0	0	0	0	0	0	0	0	0	0	0	0	0	0	0	0	0	0	0	0.000884827
VC_1087_0	0	0	0.00371627	0	0	0	0	0	0	0	0	0	0	0	0	0	0	0	0	0	0	0.00748697	0	0	0	0	0	0	0	0	0	0	0	0	0	0	0	0	0	0	0	0	0	0	0	0	0.00231921	0	0
VC_1139_0	0	0	0.000820458	0	0	0	0	0	0	0	0	0	0	0	0	0	0	0	0	0	0	0	0	0	0	0	0	0	0	0	0.000238572	0	0	0	0	0	0	0	0	0	0	0	0	0	0	0	0	0	0
VC_1155_0	0	0	0.00129167	0	0.00107975	0	0	0	0	0	0	0	0	0	0	0	0	0	0	0	0	0	0	0	0	0	0	0	0.000453305	0	0	0	0	0	0	0	0	0.00051768	0	0	0	0.000494833	0	0	0	0	0.000716764	0	0
VC_1159_0	0	0	0.000903098	0.00110712	0	0	0	0	0	0	0	0	0	0	0	0	0	0	0.000622004	0	0	0	0	0.00296143	0	0	0	0	0	0.00206516	0	0	0	0	0	0	0	0	0	0	0	0	0	0	0	0	0.000394769	0	0
VC_1188_0	0	0	0.00402097	0	0	0	0	0	0.00124485	0	0	0	0	0	0	0.0019723	0	0	0	0.00155614	0	0	0	0	0	0.00130789	0	0	0	0.000787358	0	0	0	0.00417642	0	0.00225105	0	0.000747874	0	0	0.00150271	0	0	0	0	0	0	0	0.00151881
VC_1202_0	0	0	0.00156022	0	0	0	0	0	0	0	0	0	0	0	0	0	0	0	0	0	0	0	0	0	0	0	0	0	0	0	0	0	0	0	0	0	0	0.000848699	0	0	0	0	0	0	0	0	0	0	0
VC_1205_0	0	0	0.00379408	0	0.0108692	0	0	0	0	0	0	0	0	0	0	0	0.0024226	0	0	0	0.00155453	0	0	0	0	0	0	0	0.00320931	0	0	0	0	0	0	0.00130353	0	0	0	0	0	0	0	0	0	0	0	0	0
VC_1223_0	0	0	0.00103314	0	0	0.000918991	0	0	0	0	0	0	0	0	0	0	0	0	0	0	0	0	0	0	0	0	0	0	0	0	0	0	0	0	0	0	0	0	0	0	0	0	0	0	0.0103694	0	0	0	0.000211678
VC_1271_0	0	0	0.00217066	0	0.00101851	0.00127932	0.000982	0	0	0	0	0	0.00154053	0	0	0.00185406	0	0	0	0	0	0	0.00101435	0	0.000558675	0.012353	0	0.00270984	0	0.00218162	0	0	0.00463673	0	0.00319753	0.000809289	0	0	0.00124052	0	0	0.00165142	0	0	0	0	0	0	0
VC_1279_0	0	0	0.00247286	0	0.003417	0	0	0.0023566	0	0	0	0	0.00369174	0	0.00139818	0.000826718	0.00182027	0	0	0.00201855	0.00156151	0	0.00296823	0.00170092	0.00189423	0.0044036	0.00891894	0	0.000961615	0.00159812	0	0	0	0.00292883	0.00163824	0.00178959	0.00155065	0.00107888	0	0.00160773	0	0.00104663	0	0	0	0.00090374	0.000717858	0	0
VC_1280_0	0	0	0.00118011	0	0	0	0	0	0	0	0	0	0	0	0	0	0	0	0	0	0	0	0	0	0	0	0	0	0	0	0	0	0	0	0	0	0	0	0	0	0	0	0	0	0	0.00236938	0.0089046	0	0
VC_1284_0	0	0	0.00124479	0	0	0	0	0	0	0	0	0	0	0	0	0	0	0	0	0	0	0	0	0	0	0	0	0	0	0	0	0	0	0	0	0	0	0	0	0	0	0	0	0	0	0	0	0	0
VC_1285_0	0	0	0.000338046	0	0	0	0.0219412	0	0	0	0	0	0	0.000347897	0	0	0.000518336	0.000538658	0	0	0	0.00169102	0	0	0	0	0	0	0	0	0	0	0	0	0	0.000708908	0	0	0.000607952	0	0	0	0	0	0	0	0	0	0
VC_1285_1	0	0	0.001016	0	0	0	0	0	0	0	0	0	0	0	0	0	0	0	0	0	0	0	0	0	0	0	0	0	0	0	0	0	0	0	0	0	0	0	0	0	0	0	0	0	0	0	0	0	0
VC_1292_0	0	0	0.000981655	0	0	0	0	0	0	0	0	0	0	0	0	0	0	0	0	0	0	0	0	0	0	0	0	0	0	0	0	0	0	0	0	0	0	0	0	0	0	0	0	0	0	0	0	0	0
VC_1302_0	0	0	0.0013697	0	0	0	0	0	0	0	0	0	0	0	0	0	0	0	0	0	0	0	0	0	0	0	0	0	0	0	0	0	0	0	0	0	0	0	0	0	0	0	0	0	0	0	0	0	0
VC_1303_0	0	0	0.00263775	0	0	0	0	0	0	0	0	0	0	0	0	0.000486579	0	0	0.00234479	0	0.00127807	0	0	0.00275244	0	0	0	0.0158023	0	0	0	0	0	0	0	0	0	0	0	0	0	0	0	0	0	0	0	0	0
VC_1344_0	0	0	0.00211968	0	0.000914132	0.0018395	0	0	0	0.00248299	0	0	0	0	0	0	0.000947821	0.0025705	0	0	0	0	0.00271623	0	0	0	0	0	0	0	0	0	0	0	0	0	0	0.000338843	0	0.00122395	0	0	0	0	0	0	0	0	0
VC_1411_0	0	0	0.0010827	0	0	0	0	0	0	0	0	0	0	0	0	0	0	0	0.00156195	0	0	0	0	0	0	0	0	0	0	0.00030597	0	0	0	0	0	0	0	0	0	0	0	0	0	0	0	0	0	0	0
VC_1421_0	0	0	0.000932034	0	0	0	0	0	0	0	0	0	0	0	0	0	0	0	0	0	0	0	0	0	0	0	0	0	0	0	0	0	0	0	0	0	0	0	0	0	0	0	0	0	0	0.00172407	0	0	0
VC_1448_0	0	0	0.00163567	0	0	0	0	0	0	0	0	0	0	0	0	0	0	0	0	0	0	0	0	0	0	0	0	0	0	0	0	0	0	0	0	0	0	0	0	0	0	0	0	0	0	0	0	0	0
VC_1477_0	0	0	0.000560292	0	0	0	0.000284473	0	0	0	0	0	0	0.000294106	0	0.00037513	0.000381384	0	0	0	0.000253258	0	0.000484643	0	0.000723065	0.000669601	0	0.000823715	0.000769169	0	0	0.000481172	0	0.001317	0.000689396	0.00108355	0	0	0.000621056	0	0	0	0.000868684	0.00750235	0	0.00058615	0	0	0.000263364
VC_1500_0	0	0	0.00134384	0	0	0	0	0	0	0	0	0	0	0	0	0	0.000592525	0	0	0.00224119	0	0	0	0	0	0	0	0	0	0	0	0	0	0	0	0	0	0	0	0	0	0	0	0	0	0	0	0	0
VC_1535_0	0	0	0.000356876	0	0	0	0	0	0	0	0	0	0	0	0	0	0	0	0	0	0	0.000451406	0	0.00116174	0	0	0	0	0	0	0	0	0	0	0	0	0	0	0	0	0	0	0	0	0	0	0	0	0
VC_1537_1	0	0	0.000852151	0.0179873	0	0	0	0	0.00264624	0.0132672	0	0	0	0.0015684	0	0	0	0	0.00304337	0	0	0.000691021	0.00382542	0	0.00521212	0	0	0	0	0	0	0	0	0	0	0	0	0.0073131	0	0	0	0	0	0	0	0	0	0.000882621	0
VC_1565_0	0	0	0.000654899	0	0	0	0.00121731	0	0	0	0	0	0	0	0	0.000721137	0	0	0.000935646	0.000872345	0	0.00129133	0.00224909	0	0	0	0	0	0	0	0.000291374	0	0	0	0	0	0	0	0	0	0	0	0	0	0	0.000316352	0	0.00192955	0.000471817
VC_1577_0	0	0	0.000456638	0	0.000513564	0	0	0	0	0	0.00435499	0	0	0	0	0	0	0	0	0	0	0	0.00102884	0.00104576	0	0	0	0	0	0	0	0	0	0	0	0	0	0	0	0	0.00103557	0	0	0	0	0	0	0	0
VC_1644_0	0	0	0.0242131	0	0	0.0274205	0	0.0109486	0.0226588	0	0	0	0	0.000294006	0	0.000812212	0	0	0	0.0052694	0	0.0119303	0	0.0160281	0	0	0	0	0	0	0	0	0	0	0	0	0	0	0	0	0	0	0	0	0	0	0	0	0
VC_165_0	0	0	0.00325478	0	0	0	0.001309	0	0	0	0	0	0	0	0	0	0.000493571	0	0	0	0	0	0	0.00463715	0	0	0.00172763	0.00121997	0	0	0	0	0	0.000942832	0	0	0	0	0.00157102	0	0.00107425	0	0	0	0	0	0	0	0
VC_1658_0	0	0	0.000955987	0	0	0	0	0	0	0	0	0	0	0	0	0.00834667	0	0.00180116	0	0.00436761	0	0.00110869	0	0	0	0	0	0	0	0.000403725	0.001263	0.00297195	0.00120363	0	0.00410002	0	0	0	0	0.00206834	0	0.008738	0	0	0	0	0.00434086	0	0.000536228
VC_1715_0	0	0	0.00315141	0	0	0	0	0	0	0	0	0	0	0	0	0	0	0	0	0.000900413	0	0	0.000549284	0	0.00110364	0	0	0	0.00032548	0	0	0	0	0	0	0	0	0	0	0	0	0	0	0	0	0	0	0	0.000408805
VC_1720_0	0	0	0.00150892	0	0.00181311	0	0	0.000607848	0	0	0	0	0.00208546	0	0	0	0	0	0	0	0	0	0	0	0	0	0	0	0	0	0	0	0	0	0	0	0	0	0	0	0	0	0	0	0	0	0	0	0
VC_1745_0	0	0	0.00885233	0	0	0	0.00182205	0	0	0	0	0	0	0	0	0.00188605	0	0	0	0	0	0.00223691	0	0	0	0	0	0	0.00136657	0.00150305	0	0.000463731	0	0	0	0	0.00480274	0	0	0	0	0.00253383	0	0	0	0	0.000878881	0	0.000327161
VC_175_0	0	0	0.000477817	0	0	0	0	0	0	0	0	0	0	0	0	0	0	0	0	0	0	0	0	0	0	0	0	0	0	0	0	0	0	0	0	0.000914289	0	0	0	0	0	0	0	0	0	0	0	0	0
VC_1765_0	0	0	0.00569966	0	0	0	0	0	0	0	0	0	0	0	0	0	0.000234776	0	0	0	0.0010877	0	0	0.00112731	0	0	0.00315212	0	0	0	0	0	0.000988661	0	0	0.000451938	0	0.000387553	0	0	0	0	0	0	0	0	0	0	0
VC_1780_0	0	0	0.00414358	0	0.00286806	0	0	0	0.00464244	0.0107617	0.00394206	0.0382873	0	0	0	0	0	0	0	0	0	0	0	0.00161078	0	0	0	0	0	0	0	0	0	0.0031531	0	0	0.00222735	0	0	0	0.00580013	0.00254069	0	0	0	0.00617672	0	0	0
VC_1781_0	0	0	0.00228923	0	0	0	0	0	0	0	0	0	0	0	0	0	0.000521988	0	0	0	0	0	0	0	0	0	0	0	0	0	0	0	0	0	0.00100985	0	0	0	0	0	0	0.00119389	0	0	0	0	0	0	0.00291552
VC_1785_0	0	0	0.0011848	0	0	0	0	0	0	0	0	0	0	0	0	0	0	0	0	0	0	0	0	0	0	0	0	0	0	0	0	0	0	0	0	0	0	0	0	0	0	0	0	0	0	0	0.000485473	0	0
VC_179_0	0	0	0.00146485	0	0	0	0	0	0	0	0	0	0	0	0	0	0	0	0	0	0	0	0	0	0	0	0	0	0	0	0	0	0	0	0	0.000410345	0	0.000302588	0	0	0	0	0	0	0	0	0	0	0
VC_1801_0	0	0	0.00124095	0	0	0	0	0	0	0	0	0	0	0	0	0	0	0	0	0.00269377	0.000602503	0	0	0.00195124	0	0.0502403	0	0	0	0	0	0	0	0.00279304	0.00564342	0.000393591	0	0.000396592	0	0	0	0.000388257	0	0	0	0	0	0	0.00193381
VC_1803_0	0	0	0.00271323	0	0	0	0	0	0	0	0	0	0	0	0	0	0	0	0	0	0	0	0	0	0	0	0.00190243	0	0	0	0	0	0	0	0.0017819	0	0	0	0	0	0	0	0	0	0	0.0020215	0	0	0.0023208
VC_1825_0	0	0	0.00179151	0	0	0.00206482	0	0	0	0	0	0	0	0	0	0.000417502	0	0	0	0	0	0	0	0.00258025	0.00107702	0	0	0	0.00170996	0	0	0	0	0	0.0039167	0	0	0	0	0	0	0	0	0	0	0	0	0	0
VC_1835_0	0	0	0.00110731	0	0	0	0.0148385	0	0	0.000542547	0	0.00709795	0	0	0	0	0	0	0	0	0.0011944	0	0	0	0	0	0	0	0	0	0	0	0	0	0	0	0	0	0	0	0	0	0	0	0	0	0	0	0
VC_1864_0	0	0	0.000656317	0	0	0	0	0	0	0	0	0	0.00858133	0	0	0	0.00277568	0.0025184	0	0	0.00534671	0	0	0.00403625	0	0	0.00377545	0	0.00630145	0.0003897	0	0.000376407	0	0	0	0	0	0	0.000804109	0	0	0.00229125	0	0	0	0	0	0	0
VC_1867_0	0	0	0.00247107	0	0	0	0	0	0	0	0	0	0	0	0	0	0	0	0	0	0	0	0	0	0	0	0.0019866	0	0	0	0	0	0	0	0	0	0	0	0	0	0	0	0	0	0	0	0	0	0
VC_1873_0	0	0	0.00129421	0	0.00138012	0	0	0	0	0	0	0	0	0	0	0.00132274	0	0	0	0.00123717	0	0	0	0.0012526	0	0	0	0	0	0	0	0	0	0	0	0	0	0	0	0	0	0	0	0	0	0	0	0.00191405	0
VC_1965_0	0	0	0.00550091	0.00257163	0	0.00121207	0	0	0.0123106	0	0	0	0	0	0.00171807	0	0.00149021	0	0	0	0.0017852	0.0127097	0.00623798	0	0.000947796	0	0	0.00175902	0	0.000776277	0	0	0	0	0.00305589	0	0.00704383	0.00869736	0	0	0	0.000301638	0	0	0	0	0	0.00221568	0
VC_2020_0	0	0	0.000313674	0	0.000601051	0	0	0	0.000633249	0	0.000962094	0	0.00548302	0.000238571	0	0.000372435	0	0	0	0	0	0.000518294	0	0	0.00375917	0	0	0	0	0.000456286	0	0.000364051	0	0	0.00177155	0	0	0	0	0	0	0	0	0	0.000841093	0.000778988	0	0	0.000387106
VC_2042_0	0	0	0.00203281	0	0.00120457	0.00188527	0	0	0.00111004	0	0	0	0.00252204	0.0012319	0.00381886	0.000589721	0.00109232	0	0.00039565	0	0.00108801	0	0	0	0.00255926	0	0	0	0.00247604	0.00111783	0.000512977	0	0	0.00957595	0	0.000721805	0	0.00138168	0.00209306	0.000796882	0	0.00221124	0	0	0	0	0	0	0.00370502
VC_2084_5	0	0	0.0193058	0	0	0	0	0	0	0	0	0	0	0	0	0	0	0	0	0	0	0	0	0	0	0	0	0	0	0	0	0	0	0	0	0	0	0	0	0	0	0	0	0	0	0	0	0	0
VC_2105_0	0	0	0.00474124	0	0	0	0	0	0	0	0	0	0	0	0	0	0	0	0	0	0	0	0	0	0.000628505	0	0	0	0	0	0	0	0	0	0	0	0	0	0	0.00107052	0	0	0	0	0	0	0	0	0
VC_2121_0	0	0	0.000933922	0	0	0	0	0	0.000569243	0	0	0	0	0	0	0	0	0	0	0	0.00041287	0.00109454	0	0.000702806	0	0	0	0	0	0	0	0	0	0	0	0	0	0	0	0	0	0.000575765	0	0	0	0	0	0	0
VC_2143_0	0	0	0.000752898	0	0	0	0	0	0.00141864	0	0	0	0.0049546	0	0	0	0.00138178	0	0	0	0.00258364	0	0	0	0	0	0	0	0	0	0	0	0	0	0	0.0015677	0	0	0	0	0	0	0	0	0	0	0	0.00191254	0
VC_2144_0	0	0	0.00211321	0	0	0.00207978	0	0	0	0	0	0	0	0	0	0	0	0	0	0	0	0	0	0	0	0	0	0	0	0	0	0	0	0	0	0	0	0	0	0	0	0	0	0	0	0	0	0	0
VC_2176_0	0	0	0.00219024	0	0	0.00802954	0	0	0	0	0	0	0	0	0	0	0.00106645	0	0	0	0	0	0	0.00121586	0	0	0	0	0.000705235	0	0.000440624	0	0	0	0	0.00464669	0.00141889	0.00168482	0	0	0	0	0	0	0	0	0	0	0.000962265
VC_2179_0	0	0	0.000992595	0	0	0	0	0.000166707	0	0	0	0	0.0012121	0	0	0	0	0	0	0.00170615	0.00109101	0	0	0.000620233	0	0.00129711	0.00109332	0	0.000826358	0.00062538	0	0	0.000749302	0.00440706	0	0.0012025	0.00266924	0.00112136	0	0	0	0	0	0	0	0.000396693	0	0	0.000765771
VC_2191_0	0	0	0.00321973	0	0	0	0	0	0	0	0	0	0	0	0	0	0	0	0	0	0	0	0	0	0	0	0	0	0	0	0	0	0	0	0	0	0	0	0	0	0	0	0	0	0	0	0	0	0
VC_2237_0	0	0	0.00239566	0	0	0	0	0	0	0	0	0	0	0	0	0.000918018	0	0	0	0	0	0	0	0	0	0	0	0	0	0	0	0	0	0	0	0	0	0.000884838	0	0	0	0	0	0	0	0	0	0	0
VC_226_0	0	0	0.00459102	0.0180504	0	0	0	0.00245747	0	0	0.00108665	0	0	0	0	0	0.00083366	0	0	0	0	0	0	0	0.000897335	0	0	0	0	0	0	0	0.0079359	0	0	0	0.0014201	0	0	0	0	0	0	0	0	0	0	0	0
VC_2274_0	0	0	0.00112943	0	0	0	0	0	0	0	0	0	0	0	0	0	0	0	0	0	0	0	0	0	0	0	0	0	0	0	0	0	0	0	0	0	0	0	0	0	0	0	0	0	0	0	0	0	0
VC_2281_0	0	0	0.00262974	0.00237234	0	0	0	0	0	0	0	0	0	0	0	0	0	0	0	0.0013263	0	0	0	0	0	0	0	0	0	0	0	0	0	0	0	0	0	0	0	0	0	0	0	0	0	0	0	0	0
VC_2288_0	0	0	0.00214782	0	0	0	0	0	0.000444957	0	0	0	0.000695623	0.00416634	0	0.00502782	0	0	0	0	0	0	0	0	0	0	0	0	0	0	0	0.0016912	0	0	0.00255517	0	0	0	0	0	0	0	0	0	0	0	0	0	0
VC_2325_5	0	0	0.0204669	0	0	0	0	0	0	0	0	0	0	0	0	0	0	0	0	0	0	0	0	0	0	0	0	0	0	0	0	0	0	0	0	0	0	0	0	0	0	0	0	0	0	0	0	0	0
VC_2328_0	0	0	0.00286556	0	0	0	0	0	0	0	0	0	0	0	0	0	0	0	0	0	0	0	0	0	0	0	0	0	0	0	0	0	0	0	0	0	0.0027093	0	0	0	0	0.00159988	0	0	0	0	0	0	0
VC_2362_0	0	0	0.0046477	0	0	0	0.0045963	0	0	0	0	0	0	0	0	0	0	0	0	0	0	0	0.00230914	0	0	0	0	0.00349763	0	0	0	0	0	0	0	0	0	0	0	0	0	0	0	0	0	0	0	0.00390138	0
VC_2369_1	0	0	0.00179042	0	0	0	0	0	0	0	0	0	0	0	0	0	0	0	0	0	0	0	0	0	0.000630808	0	0	0	0	0	0	0	0	0	0	0	0.00228061	0	0	0	0	0	0	0	0	0	0	0	0
VC_2431_0	0	0	0.000660232	0	0	0	0	0	0	0	0	0	0	0.0019197	0	0	0	0	0	0	0.00167585	0	0	0	0	0	0	0	0	0	0	0	0	0	0	0.00177931	0	0	0	0	0	0	0	0	0.00367042	0	0	0	0
VC_2448_0	0	0	0.00271546	0	0	0.00208871	0	0	0	0	0	0	0	0	0	0	0	0	0	0	0	0	0	0	0.000991164	0	0	0	0	0.000760464	0	0	0	0	0	0	0	0	0	0	0	0	0	0	0	0	0.000875188	0	0
VC_2464_0	0	0	0.00345392	0	0	0	0	0	0	0	0	0	0.0016728	0	0.00390432	0	0	0	0	0	0	0	0	0	0	0	0	0.0021894	0	0	0	0	0	0	0	0	0	0	0	0	0	0	0	0.00138851	0	0	0.000416706	0	0
VC_2492_0	0	0	0.00911023	0	0	0	0.0818491	0.00813456	0	0	0	0	0	0.00215054	0.0089189	0	0.000284502	0	0	0	0	0	0	0	0	0	0	0	0	0	0	0	0	0	0	0	0	0.00256127	0	0	0.374365	0	0	0	0	0	0	0	0.0137114
VC_2494_0	0	0	0.00122627	0	0	0	0	0	0	0	0	0	0	0	0	0	0	0	0	0	0	0	0	0	0	0	0	0	0	0	0	0	0	0	0	0	0	0	0	0	0	0	0	0	0	0.00208253	0	0	0
VC_2501_0	0	0	0.000655312	0.00459461	0.000622832	0	0.0104262	0	0	0	0	0	0	0	0	0	0	0	0	0	0	0	0	0	0.000808708	0	0	0	0	0	0	0	0	0	0	0	0	0	0	0	0	0	0	0.00130048	0	0	0	0.00251459	0
VC_2508_0	0	0	0.00108807	0	0	0	0	0	0	0	0	0	0	0	0	0	0	0	0	0	0	0	0	0	0	0	0	0	0	0	0	0	0	0	0	0	0	0	0	0	0	0	0	0	0	0	0	0	0
VC_2553_0	0	0	0.000697732	0	0	0	0	0	0	0	0	0	0	0	0	0	0	0	0	0	0	0	0	0	0	0	0	0.000670883	0	0	0	0	0	0	0	0	0	0	0	0	0	0	0	0	0	0	0	0	0
VC_2625_0	0	0	0.0312585	0	0	0	0	0	0	0	0	0	0	0	0	0	0	0	0	0	0	0	0	0	0	0	0	0	0	0	0	0	0	0	0	0	0	0	0	0	0	0	0	0	0	0	0	0	0
VC_2631_0	0	0	0.00040529	0.00114883	0	0.000684376	0	0	0.000635261	0	0	0	0	0.000402964	0.000530383	0	0	0	0	0	0	0	0	0	0.000366378	0.00058058	0	0	0.0004086	0	0	0	0	0	0	0	0	0	0	0	0	0	0	0.0061774	0	0	0.000305505	0	0.000275153
VC_2634_0	0	0	0.00237159	0	0	0	0	0	0	0	0	0	0	0	0	0	0	0	0	0	0	0	0	0	0	0	0	0	0	0	0	0	0	0	0	0	0	0	0	0	0	0	0	0	0	0	0	0	0
VC_2670_0	0	0	0.000841191	0	0	0	0	0	0	0	0	0	0	0	0	0	0	0	0	0	0	0	0	0	0	0	0	0	0	0	0	0	0	0	0	0	0	0	0	0	0	0	0	0	0	0	0	0	0
VC_2691_0	0	0	0.0678153	0	0	0	0	0.000994688	0.0169283	0	0	0.0438803	0	0	0	0	0	0	0	0	0.00319048	0	0	0	0.000981369	0	0	0	0	0.00189417	0	0	0.00397738	0	0	0	0	0	0.000810988	0.000533833	0	0	0	0	0	0	0	0	0
VC_2747_0	0	0	0.00113947	0.0118734	0.00118839	0	0	0	0	0	0	0	0	0	0	0	0.00175721	0.000431899	0	0	0	0	0.000444504	0	0.000513181	0	0	0	0	0	0	0	0	0	0	0.000363231	0	0	0	0	0	0	0	0	0	0	0	0	0
VC_2763_0	0	0	0.00504181	0	0	0	0	0	0	0	0	0	0	0	0	0	0	0	0	0	0	0.00356859	0	0	0	0	0	0	0	0	0	0	0	0	0	0	0.00114251	0	0.00142418	0	0	0	0	0	0	0	0	0.000602141	0
VC_2775_0	0	0	0.000649942	0	0	0	0	0.00168184	0	0.00127432	0	0	0	0	0	0.00265775	0	0	0	0	0	0.000671564	0	0	0	0	0.000905094	0.00219334	0.000495064	0	0.000223178	0	0.000436969	0	0	0	0.00196743	0	0	0	0	0.000925084	0	0.00049354	0	0	0.00154201	0	0
VC_2784_0	0	0	0.000394073	0	0	0	0	0.000932238	0	0	0	0	0	0	0	0	0	0.000666218	0	0	0	0	0	0	0	0	0	0.000567736	0	0	0	0	0.000452528	0.000497005	0.000790274	0	0	0	0	0	0	0	0	0	0	0	0	0	0
VC_2819_0	0	0	0.000822724	0	0	0	0	0	0	0	0	0	0	0	0	0	0	0	0	0	0	0.00148662	0	0	0	0	0	0	0	0	0	0	0	0	0	0	0	0	0	0	0	0	0	0	0	0	0	0	0
VC_2857_0	0	0	0.000411947	0	0	0	0	0	0	0	0	0	0	0	0	0	0	0	0	0	0	0	0	0	0	0	0	0	0	0	0	0	0	0	0	0	0	0	0	0	0	0	0	0	0	0	0	0	0
VC_2866_0	0	0	0.000921928	0	0	0	0.00445145	0	0	0	0	0	0	0	0	0	0	0	0	0	0	0.00037784	0	0	0	0	0	0	0	0	0	0	0	0	0	0	0	0	0	0	0	0	0	0	0	0	0	0	0
VC_2925_0	0	0	0.00620425	0	0	0.00193599	0	0	0	0	0	0	0.00163012	0	0	0	0	0	0	0	0	0	0	0	0	0.00494767	0	0	0	0	0	0	0	0	0	0	0	0	0.0020952	0	0	0	0	0	0	0	0	0	0
VC_2997_0	0	0	0.000275511	0	0	0	0	0	0	0	0	0	0	0	0	0	0	0	0	0	0	0	0	0	0	0	0	0	0	0	0	0	0	0	0	0	0	0	0	0	0	0	0	0	0	0	0	0	0
VC_3005_0	0	0	0.00121442	0	0	0	0	0	0	0	0	0	0	0	0	0.0023332	0	0	0	0	0	0	0	0	0	0	0	0	0	0	0	0	0	0	0	0	0	0	0	0	0	0	0	0	0	0	0	0	0
VC_3018_0	0	0	0.000836286	0	0.00295022	0	0	0	0	0	0	0	0	0	0	0	0	0	0	0	0	0	0	0	0.00108737	0	0	0	0	0	0	0	0	0	0	0	0.000852839	0	0	0	0	0	0	0	0	0	0	0	0
VC_3032_1	0	0	0.0101289	0	0	0	0	0	0	0	0	0	0	0	0	0.00273062	0	0	0	0	0	0	0	0	0	0	0	0	0	0	0	0	0	0	0	0	0	0	0	0	0	0	0	0	0	0	0	0	0
VC_3044_0	0	0	0.000426177	0	0	0	0	0	0	0	0	0	0	0	0	0	0	0	0	0	0	0	0	0	0	0	0	0	0	0	0	0	0	0	0	0	0	0	0	0	0	0	0	0	0	0	0	0	0
VC_3099_0	0	0	0.000293907	0	0	0	0	0	0	0	0	0	0	0	0.0004687	0	0	0	0	0	0	0	0	0	0	0	0	0	0	0	0	0	0	0	0	0	0	0	0	0	0	0	0	0	0	0	0	0.000779071	0
VC_3101_0	0	0	0.00183688	0	0	0	0	0.00136735	0	0	0	0	0	0	0	0	0	0	0	0	0	0	0	0	0	0	0	0	0	0	0	0	0	0	0	0	0	0	0	0	0	0	0	0	0	0.00974714	0	0	0
VC_3126_0	0	0	0.00175855	0	0	0	0	0	0	0.00456316	0	0	0	0.00654646	0	0	0	0	0	0	0	0	0	0	0	0	0	0	0	0	0	0	0	0	0	0	0	0	0	0	0	0	0	0	0	0	0	0	0.000822129
VC_3142_0	0	0	0.000840128	0	0	0	0	0	0	0	0	0	0	0	0	0	0	0	0	0	0	0	0	0	0	0	0	0	0	0	0	0	0	0	0	0	0	0	0	0	0	0	0	0	0	0	0	0	0
VC_3217_0	0	0	0.000568407	0.00403758	0	0.00463832	0.000997492	0	0	0	0	0	0	0	0.00231807	0	0	0	0	0	0	0	0.00098956	0	0.000658025	0	0	0	0	0	0	0	0	0	0	0	0	0	0	0	0	0.000282038	0.0024863	0.0082422	0	0	0	0	0
VC_3275_0	0	0	0.00167155	0	0	0	0	0	0	0	0	0	0	0.000985318	0	0	0	0	0	0	0	0	0	0	0	0	0	0	0.000582237	0.000578688	0.00050359	0	0	0	0.000456867	0	0.00255236	0	0	0	0	0	0	0	0	0	0	0	0
VC_332_1	0	0	0.00335738	0	0	0	0	0	0	0.000760603	0	0	0	0.00112768	0	0	0	0	0	0	0	0	0	0	0	0	0	0	0	0	0	0	0	0	0	0.00886588	0	0.000690577	0	0	0	0	0	0.0260682	0	0	0	0	0
VC_3320_0	0	0	0.000880189	0	0	0	0	0	0	0	0	0	0	0	0	0	0	0	0	0	0	0	0	0	0	0	0	0	0	0	0	0	0	0	0	0	0	0	0	0	0	0	0	0	0	0	0	0.00184204	0
VC_3370_0	0	0	0.00054665	0	0	0	0	0.000276726	0	0.000869146	0	0	0	0	0	0	0	0	0	0	0	0	0	0.000701518	0.000695419	0	0	0	0	0.00224258	0.000220034	0	0	0.00162417	0	0	0	0.000653803	0	0	0	0.000263812	0	0	0	0	0	0	0
VC_3392_0	0	0	0.00117081	0	0	0	0	0	0.00143619	0	0	0	0	0.000705245	0	0	0	0	0	0	0	0	0.00503625	0	0	0	0.00366913	0	0.00114966	0	0.00100464	0	0	0	0	0	0	0.00242855	0	0.00705427	0	0.00169133	0	0.00395135	0.00288884	0	0	0	0
VC_3397_0	0	0	0.000502765	0	0.00109568	0	0	0	0	0	0	0	0	0	0	0	0	0	0	0	0.000451612	0	0	0	0	0.00100595	0	0	0	0	0	0	0	0	0	0	0	0	0	0	0	0	0.00082209	0.000540372	0	0	0	0	0
VC_3421_0	0	0	0.00121844	0	0	0	0	0	0	0	0	0	0	0	0	0	0	0	0.00108192	0	0	0	0	0	0	0	0	0	0	0	0	0	0	0	0	0	0	0	0	0	0	0	0	0	0	0	0	0	0
VC_3431_0	0	0	0.000344854	0	0	0	0	0	0	0	0	0	0	0	0	0	0	0	0	0	0	0	0	0	0	0	0	0	0	0	0	0	0	0	0	0	0	0	0	0	0	0	0	0	0	0	0	0	0
VC_3469_0	0	0	0.000470272	0	0	0	0	0	0	0	0	0	0	0	0	0.00128253	0.00590847	0	0	0.00101157	0.00111474	0	0.000436887	0	0	0	0.000798261	0	0	0	0	0	0	0	0	0.00175638	0	0	0	0.000738206	0	0	0	0	0	0	0	0	0
VC_3482_0	0	0	0.000782832	0	0	0	0	0	0	0	0.00182467	0	0	0	0.00500852	0	0	0	0	0	0	0	0	0	0	0.00156625	0	0	0.0011294	0	0	0	0	0	0	0	0	0.000443126	0	0	0	0	0.00127931	0	0	0	0	0	0
VC_3590_0	0	0	0.000340918	0	0	0	0	0	0	0	0	0	0	0	0	0	0	0	0	0.000773962	0	0	0	0	0	0	0.00061171	0	0	0	0	0	0	0	0	0	0	0	0	0.000549631	0	0	0	0	0	0	0	0	0
VC_3655_0	0	0	0.000557691	0	0	0	0	0	0	0.000902738	0.00071316	0	0	0.000803738	0	0	0	0.00160049	0	0.000779676	0	0	0	0.000557223	0.000514095	0	0.00130111	0	0.00128245	0.000541944	0	0.000344249	0	0.000436455	0	0.00280288	0	0.000338843	0	0	0.00676702	0.000333917	0	0.0108613	0	0.00180544	0	0	0
VC_3660_0	0	0	0.00100638	0	0	0	0.00166279	0	0	0.00128454	0	0	0	0	0	0	0	0	0	0	0	0	0	0	0	0	0	0	0	0	0	0	0	0	0	0	0	0	0.00357836	0	0	0	0	0	0.00386576	0	0	0	0
VC_3674_0	0	0	0.00422693	0.00428985	0.00142511	0	0.00310702	0	0	0.000817977	0	0	0.000682155	0	0	0	0.000376735	0	0	0.000661079	0.0010664	0	0	0	0.00148613	0.00500567	0	0	0	0	0	0	0	0.00052109	0.0018571	0.00157522	0	0.000414648	0	0.000626849	0	0	0	0	0	0	0	0	0
VC_3675_0	0	0	0.000569273	0	0.000345701	0	0	0	0.00077588	0.00143967	0	0	0	0.000376691	0	0	0	0	0	0	0	0.000824819	0	0	0	0	0	0	0	0	0	0	0	0	0	0	0	0	0	0.00179135	0	0	0	0	0	0	0	0	0
VC_3758_0	0	0	0.00215769	0	0	0	0	0.000339139	0	0.00633528	0	0	0	0.000634623	0	0.00110901	0.000933277	0	0	0	0	0	0.00400671	0.00135055	0	0.00102787	0	0.00406389	0	0	0	0	0	0	0	0.00128624	0	0	0	0	0	0	0	0	0	0	0	0	0
VC_3869_0	0	0	0.00114457	0	0	0	0	0	0	0	0	0	0	0	0	0	0	0	0	0	0	0	0	0	0	0	0	0	0	0	0	0	0	0	0	0	0	0	0	0	0	0	0	0	0	0	0	0	0
VC_3928_0	0	0	0.000308671	0	0	0	0	0	0	0	0	0	0	0	0	0	0	0	0	0	0	0	0	0	0	0	0	0	0	0	0	0	0	0	0	0.000453534	0.000447235	0	0	0	0	0	0	0	0	0	0	0	0
VC_3988_0	0	0	0.00114701	0	0	0	0	0	0	0	0	0	0	0	0	0	0	0	0	0	0	0	0	0	0	0	0	0	0	0	0	0	0	0	0	0	0	0	0	0	0	0	0	0	0	0	0	0	0
VC_4000_0	0	0	0.000349771	0.000844964	0	0.00052152	0	0	0	0	0	0	0	0	0.000442005	0	0	0	0	0	0	0	0.000648619	0	0.000425707	0	0	0	0	0	0	0	0	0	0.000430849	0	0	0	0	0	0	0	0	0.00206083	0	0	0.000310146	0	0.000195001
VC_4055_0	0	0	0.00900676	0	0.00059471	0	0	0	0	0	0	0	0.00237442	0	0	0	0	0	0	0.00102157	0.000993897	0	0	0	0	0.00537543	0	0	0	0.000366686	0	0	0	0	0	0	0	0	0	0	0	0	0	0	0	0	0.000939471	0	0.000308849
VC_409_0	0	0	0.00127423	0	0	0	0	0	0	0	0	0	0	0	0	0	0	0	0	0	0	0	0	0	0	0	0	0	0	0	0	0	0	0	0	0	0	0	0	0	0	0	0	0	0	0	0.000928701	0	0.0049046
VC_4119_0	0	0	0.00085248	0	0	0	0	0	0	0	0	0	0	0	0	0.00370447	0	0	0	0	0	0	0	0	0	0	0	0	0	0	0	0	0	0	0	0	0	0	0	0	0	0	0	0	0	0	0	0	0
VC_4151_0	0	0	0.00803023	0	0	0	0	0	0	0	0	0	0	0	0	0	0	0	0	0	0	0	0	0	0	0	0	0	0	0	0	0	0	0	0	0	0	0	0	0	0	0	0	0	0	0	0	0	0
VC_416_0	0	0	0.0376593	0	0.00442819	0	0	0	0	0	0	0	0	0.000700429	0	0	0	0	0	0	0	0	0	0	0.000470148	0	0	0	0	0	0	0	0	0.00159581	0.116111	0.000964844	0	0	0.000407618	0	0	0	0	0	0	0	0	0.00863072	0.0217742
VC_4309_0	0	0	0.0014362	0	0	0	0	0	0	0	0	0	0	0.000660929	0	0	0	0	0	0	0	0	0	0	0	0	0	0	0.000707398	0	0	0	0	0	0	0.000510487	0	0.000372297	0	0	0	0	0	0	0	0	0	0	0
VC_4314_0	0	0	0.00116442	0	0	0	0	0	0	0	0	0	0	0	0	0	0	0	0	0	0	0	0	0	0	0	0	0	0	0	0	0	0	0	0	0	0	0	0	0	0	0	0	0	0	0	0	0	0
VC_4352_0	0	0	0.000519414	0.00671566	0	0	0	0	0	0	0	0	0	0	0	0	0	0	0	0	0	0	0	0	0.000550623	0	0	0	0	0	0	0.000386891	0	0	0	0.00328178	0	0	0	0	0	0	0	0.0031747	0	0	0.000588256	0	0.000303662
VC_4356_0	0	0	0.000972687	0	0	0	0	0	0	0	0	0	0	0	0	0	0	0	0	0	0	0	0	0	0	0	0	0	0	0	0	0	0	0	0	0	0	0	0	0	0	0	0	0	0	0	0	0	0
VC_4403_0	0	0	0.00183979	0	0	0	0	0	0	0	0	0	0	0	0	0	0	0	0	0	0	0	0	0	0	0.0010546	0	0	0	0	0	0	0	0	0	0.000544193	0	0	0	0	0	0	0	0	0	0	0	0	0
VC_4505_0	0	0	0.000911101	0	0	0	0	0	0	0	0	0	0	0	0	0.00480699	0	0	0	0	0	0	0	0	0	0	0	0	0	0	0	0	0	0	0	0	0	0	0	0	0	0	0	0	0	0	0	0	0
VC_4567_0	0	0	0.00355917	0	0	0	0	0	0	0	0	0	0	0.0011844	0.00137884	0	0	0.00172083	0	0	0.000326979	0	0	0	0.000857125	0	0	0	0	0	0.00189407	0	0	0	0	0	0	0	0	0	0	0	0	0	0	0	0	0	0
VC_4578_0	0	0	0.0023478	0	0	0	0	0	0	0	0	0	0	0	0	0	0	0	0	0	0	0	0	0	0.00303815	0	0	0	0	0	0	0	0	0	0	0	0	0	0	0	0	0	0	0	0	0	0	0.00179573	0
VC_4587_0	0	0	0.000279908	0	0	0	0	0	0	0	0	0	0	0	0	0	0	0	0	0	0.00101781	0	0	0	0	0	0.0146678	0	0	0	0	0	0	0	0	0	0	0	0	0	0	0.000336697	0	0	0	0	0	0	0
VC_4605_0	0	0	0.00121531	0	0	0	0	0	0	0	0	0	0	0	0	0	0	0	0	0	0	0	0	0	0	0	0.000485966	0	0	0	0	0	0	0	0	0	0	0	0	0	0	0	0	0	0	0	0	0	0
VC_4649_0	0	0	0.000544223	0	0	0	0	0	0	0	0	0	0	0	0	0	0	0	0	0.00107856	0	0	0	0	0	0	0.0012031	0	0	0	0	0	0	0	0	0.00176728	0	0	0	0	0	0	0	0	0	0	0	0	0
VC_4650_0	0	0	0.00102545	0	0	0	0	0	0	0	0	0	0	0	0	0.00443607	0	0	0	0	0	0	0	0	0	0	0	0	0	0	0	0	0	0	0	0	0	0	0	0	0	0	0	0	0	0	0	0	0
VC_4666_0	0	0	0.000402415	0	0	0	0	0	0	0	0	0	0	0	0.000757731	0	0	0	0	0	0	0	0	0	0	0	0	0	0	0	0.000237199	0	0	0	0	0	0	0	0	0	0	0	0	0	0	0	0	0	0
VC_4711_0	0	0	0.00082823	0	0	0	0	0	0	0	0	0	0	0	0	0	0	0	0	0	0	0.000912771	0	0	0	0	0	0	0	0	0	0	0	0	0	0	0	0	0	0	0	0	0	0	0	0	0	0	0
VC_4721_0	0	0	0.00292461	0	0	0	0.00416873	0	0	0	0	0	0	0	0	0.00129845	0.000475217	0	0	0	0	0	0	0	0	0	0	0	0	0.000992028	0	0	0	0.000493214	0	0	0	0	0	0	0	0	0	0	0	0	0	0.0070981	0
VC_4819_0	0	0	0.000635309	0	0	0	0	0	0	0	0	0	0	0	0	0	0	0	0	0	0	0	0	0	0	0	0	0	0	0	0	0	0	0	0	0	0	0	0	0	0	0	0	0	0	0	0	0	0
VC_4873_0	0	0	0.0150717	0	0	0	0	0	0	0	0	0	0	0	0	0	0	0	0	0	0	0	0	0	0	0	0	0	0	0	0	0	0	0	0	0	0	0	0	0	0	0	0	0	0	0	0	0	0
VC_4902_0	0	0	0.00120413	0	0	0	0	0	0	0	0	0	0	0	0	0	0	0	0	0	0	0	0	0	0	0	0	0	0	0	0	0	0	0	0	0	0	0	0	0	0	0	0	0	0	0	0	0	0
VC_4944_0	0	0	0.000343504	0	0	0	0	0	0	0	0	0	0	0	0	0	0	0	0	0.000631577	0	0	0	0	0	0	0	0	0	0	0	0	0	0	0	0.00134848	0	0	0	0.00046025	0	0	0	0	0	0	0	0	0
VC_4968_0	0	0	0.00131342	0	0	0	0	0	0	0	0	0	0	0	0	0	0	0	0	0	0	0	0	0	0	0	0	0	0	0	0	0	0	0	0	0	0	0	0	0	0	0	0	0	0	0	0	0	0
VC_5058_0	0	0	0.00108992	0	0	0	0	0	0	0	0	0	0	0	0	0	0	0	0	0	0	0	0	0	0	0	0	0	0	0	0	0	0	0	0	0	0	0	0	0	0	0	0	0	0	0	0	0	0
VC_511_0	0	0	0.000906937	0	0	0	0	0	0	0	0	0	0	0	0	0	0	0	0	0	0	0	0	0	0	0	0	0	0	0	0	0	0	0	0	0	0	0	0	0	0	0	0	0	0	0	0	0	0
VC_5143_0	0	0	0.000394797	0	0	0	0	0	0	0	0	0	0.000930066	0	0	0	0	0	0	0	0	0	0	0	0	0	0	0	0	0	0	0	0	0	0	0	0	0	0	0	0	0	0	0	0	0	0	0	0
VC_5194_0	0	0	0.000515405	0	0.000547202	0.00036846	0	0	0	0	0	0	0	0	0	0	0.000261065	0	0	0	0	0	0	0	0.000314673	0.000610465	0	0	0	0	0	0	0.000594274	0	0	0	0	0	0	0	0	0	0	0	0	0	0.00051074	0	0
VC_5282_0	0	0	0.00045744	0	0	0	0	0	0	0	0	0	0	0	0	0	0	0	0	0	0	0	0	0	0	0	0.00117197	0	0	0	0	0	0	0	0	0.00072304	0	0	0	0.000587248	0	0	0	0	0	0	0	0	0
VC_5356_0	0	0	0.00102498	0	0	0	0	0	0	0	0	0	0	0	0	0	0	0	0	0	0	0	0	0	0	0	0	0	0	0	0	0	0	0	0	0	0	0	0	0	0	0	0	0	0	0	0	0	0
VC_5500_0	0	0	0.000729406	0	0	0	0	0	0	0	0	0	0	0	0	0	0	0	0	0	0	0	0.00213413	0	0	0	0	0	0.000699883	0	0	0	0	0	0	0	0	0	0	0	0	0	0	0	0	0	0	0	0
VC_5556_0	0	0	0.000923055	0	0	0	0	0	0	0	0	0	0	0	0	0	0	0	0	0	0	0	0	0	0	0	0	0	0	0	0	0	0	0	0	0	0	0	0	0	0	0	0	0	0	0	0	0	0
VC_582_0	0	0	0.000517454	0	0	0	0	0.000935612	0	0	0	0	0	0	0	0	0	0	0	0	0	0	0	0	0	0	0	0	0	0	0	0	0	0	0	0	0	0	0	0	0.00176497	0	0	0	0	0	0	0	0
VC_599_0	0	0	0.000461882	0	0	0	0	0	0	0	0	0	0	0	0	0	0.010494	0	0	0.00027333	0	0	0	0	0.000764159	0	0	0	0	0.000364578	0	0	0.0199327	0	0.00309908	0	0	0	0	0	0.000780067	0.000302599	0.000782196	0	0	0	0	0	0.000266319
VC_609_0	0	0	0.00176144	0	0	0	0	0	0	0	0	0	0	0	0	0	0	0	0	0	0	0	0	0	0	0	0	0	0	0	0	0	0	0	0	0	0	0	0	0	0	0	0	0	0	0	0	0	0
VC_632_1	0	0	0.000726937	0	0	0.000843802	0	0	0	0	0	0	0	0	0.000598904	0	0.00167191	0	0	0	0	0	0	0	0	0	0	0	0.000861289	0	0	0	0	0	0	0	0	0	0	0	0	0	0	0	0	0	0	0	0
VC_643_0	0	0	0.00122049	0	0	0.00143281	0	0	0	0	0	0	0	0	0	0	0	0	0	0	0	0	0	0	0	0	0	0	0	0	0	0	0	0	0.00269648	0	0	0	0	0	0	0	0	0	0	0	0	0	0
VC_655_0	0	0	0.000680403	0	0	0	0.0061107	0.0012793	0	0	0	0	0	0	0	0	0	0.00103483	0	0	0.000551264	0	0	0	0	0	0	0	0	0	0	0.000420863	0	0	0	0	0	0	0	0.0013656	0	0.00106751	0	0	0	0	0	0	0
VC_666_1	0	0	0.000465513	0	0	0	0	0	0	0	0	0	0	0	0	0	0	0	0	0	0	0	0	0	0	0	0	0	0	0	0	0	0	0	0	0	0	0	0	0	0	0	0	0	0	0	0	0	0
VC_669_0	0	0	0.0019784	0	0	0.000408916	0	0	0	0	0	0	0	0	0	0	0.00137982	0	0	0	0	0.00169077	0	0	0	0	0.001315	0	0	0	0	0	0.00315929	0	0	0	0	0	0	0.000979048	0	0.00247173	0	0	0	0	0	0	0.00142447
VC_695_0	0	0	0.000979218	0	0	0	0	0	0	0	0	0	0	0	0	0	0	0	0	0	0	0	0	0	0	0	0	0	0	0	0	0	0	0	0	0	0	0	0	0	0	0	0	0	0	0	0	0	0
VC_701_0	0	0	0.00538778	0	0	0	0	0.00115821	0.0134575	0	0	0	0.00100177	0.00338366	0	0	0.00305719	0	0	0	0	0.00803472	0	0.0213369	0.0103306	0.0501449	0.0357144	0	0	0.00341664	0	0	0.00646642	0.00151199	0	0.00645643	0.00598433	0.00183958	0	0	0	0.0023063	0	0	0	0.0047899	0.00198923	0	0.00563281
VC_708_0	0	0	0.00107174	0	0	0	0	0	0	0	0	0	0	0.000630722	0	0	0	0	0	0	0	0	0	0	0	0	0	0	0	0.00112551	0	0	0	0	0	0	0	0.00280538	0	0	0	0.000768458	0	0	0	0	0.00229671	0	0
VC_736_0	0	0	0.000324342	0	0	0	0	0	0	0	0	0	0	0	0.00593383	0	0	0	0	0	0	0	0	0	0	0	0	0	0	0	0	0	0	0	0	0.000786277	0	0	0	0	0	0	0	0	0	0	0	0.000649676	0.000262356
VC_737_0	0	0	0.00352878	0	0.00909751	0.00558743	0.00186058	0	0	0.00102454	0.00126065	0	0	0	0	0	0.000599219	0.00125836	0.000552558	0.00301508	0	0	0	0	0	0	0	0.00514338	0	0	0.00920565	0	0.000636882	0	0.00337666	0.000899934	0	0	0	0.00113065	0	0	0	0.0042732	0.00168754	0	0.00114037	0	0.0032021
VC_747_0	0	0	0.00109499	0	0	0	0	0	0	0	0	0	0	0	0	0.00181931	0	0	0	0	0	0	0	0	0	0	0	0	0	0	0	0	0	0	0	0	0	0	0	0	0	0	0	0	0	0	0	0	0
VC_824_0	0	0	0.000498569	0	0	0	0	0	0	0	0	0	0	0	0.000549352	0	0	0	0	0	0	0	0	0	0.000380319	0	0	0	0.000688551	0	0	0	0	0	0	0	0	0	0	0	0	0	0	0	0	0.000663736	0	0	0
VC_859_0	0	0	0.00156456	0	0	0	0	0	0	0	0	0	0	0	0	0	0	0	0	0	0	0	0	0	0	0	0	0	0	0	0	0	0	0	0	0	0	0	0	0	0	0	0	0	0	0	0	0	0
VC_862_0	0	0	0.00267858	0	0.00181599	0	0	0	0.00183987	0	0	0	0.0031385	0.00145767	0	0.00102116	0.000739182	0.000836888	0	0.00142522	0.000879739	0.000937489	0.0016522	0.00118552	0.000731148	0.00227274	0.00263912	0.00227034	0.00197843	0.00131411	0.000421209	0.000363994	0.00315585	0.00199917	0.00161045	0.00190588	0.00167556	0.00161029	0.00309893	0	0	0.000951791	0	0.00276875	0.00338833	0.000438507	0.000695525	0.00107127	0.00404872
VC_863_0	0	0	0.00191633	0	0	0	0	0.000423258	0	0	0	0	0.000515169	0	0.00112757	0	0	0	0	0	0	0	0	0.00382378	0	0.000781107	0	0.000638065	0	0.000444314	0	0	0.000657939	0.000887673	0.000450429	0	0	0	0.000554743	0	0	0	0	0	0.00178945	0	0	0	0
VC_886_0	0	0	0.00237928	0.00328081	0	0	0	0	0	0	0	0	0.00164428	0	0	0	0	0	0	0	0	0.0025855	0	0	0	0	0	0	0.000358359	0	0	0	0	0	0	0	0	0	0.00392242	0	0	0.00220889	0	0	0	0	0.000711535	0	0
VC_923_0	0	0	0.00253121	0	0	0	0	0	0	0	0	0	0	0	0	0	0	0	0	0	0	0	0	0	0	0	0	0	0	0	0	0.000731826	0	0	0	0	0	0	0	0	0	0	0	0	0	0	0	0	0
VC_980_0	0	0	0.000909522	0	0	0	0	0	0.0032002	0	0	0	0	0.000321891	0	0	0	0	0	0.000720358	0	0	0	0	0	0	0	0	0.00039145	0	0	0.000230138	0	0	0	0	0	0	0.00105532	0.00158979	0.0038489	0.000510358	0	0.00198374	0	0	0	0	0
VC_983_0	0	0	0.00280415	0	0	0	0	0	0	0	0	0	0	0	0	0	0	0	0	0	0	0	0	0	0	0	0	0	0	0	0	0	0	0	0	0	0	0	0	0	0	0	0	0	0	0	0	0	0
VC_995_0	0	0	0.0662389	0	0	0	0	0	0	0	0	0	0	0	0	0	0.00337472	0	0	0	0	0	0	0	0	0	0	0	0	0	0	0	0	0	0	0	0	0	0	0	0	0	0	0	0	0.0303881	0	0	0
VC_999_0	0	0	0.00216196	0	0	0	0	0	0	0	0	0	0	0	0	0	0	0	0	0	0	0	0	0	0	0	0	0	0	0	0	0	0	0	0	0	0	0	0	0	0.00184313	0	0	0	0	0	0	0	0
NODE_1025_length_12757_cov_6.024012	0	0	0	0.000697582	0	0	0	0	0	0	0	0	0	0	0	0	0	0	0	0	0	0	0	0	0	0	0	0	0	0	0	0	0	0	0	0	0	0	0	0	0	0	0	0	0	0	0	0	0
NODE_10847_length_5045_cov_8.651303	0	0	0	0.00305462	0	0	0	0	0	0	0	0	0	0	0	0	0	0	0	0	0	0	0	0	0	0	0	0	0	0	0	0	0	0	0	0	0	0	0	0	0	0	0	0	0	0	0	0	0
NODE_1156_length_12287_cov_8.930347	0	0	0	0.000985708	0	0.00035465	0	0	0	0	0	0	0	0	0.000467364	0	0	0	0.000374136	0	0	0	0	0	0	0	0	0	0	0	0	0.000457455	0	0	0	0	0	0	0	0	0	0	0	0	0.00110004	0.000522426	0.000375578	0	0
NODE_1168_length_24931_cov_10.272753	0	0	0	0.00132472	0	0	0	0	0	0	0	0	0	0	0	0	0	0	0	0	0	0	0	0	0	0	0	0	0	0	0	0	0	0	0	0	0	0	0	0	0	0	0	0	0	0	0	0	0
NODE_1224_length_27767_cov_12.180824	0	0	0	0.00060815	0	0	0	0	0	0	0	0	0	0	0	0	0	0	0	0	0	0	0	0	0	0.000870206	0	0	0	0.000744951	0	0	0	0	0	0	0	0	0	0	0	0	0	0	0	0	0	0	0
NODE_12853_length_5061_cov_4.569117	0	0	0	0.00389412	0	0	0	0	0	0	0	0	0	0	0	0	0	0	0	0	0	0	0	0	0	0	0	0	0	0	0	0.000338135	0	0	0	0	0	0	0	0	0	0	0	0	0	0	0	0	0
NODE_1295_length_11680_cov_4.526710	0	0	0	0.001364	0	0	0	0	0	0	0	0	0	0	0	0	0	0	0	0	0	0	0	0	0	0	0	0	0	0	0	0	0	0	0	0	0	0	0	0	0	0	0	0	0	0	0	0	0
NODE_1345_length_11500_cov_4.289209	0	0	0	0.000879524	0	0	0	0	0	0	0	0	0	0	0	0	0	0	0	0	0	0	0	0	0	0	0	0	0	0	0	0	0	0	0	0	0	0	0	0	0	0	0	0	0	0	0	0	0
NODE_14647_length_3671_cov_17.579646	0	0	0	0.00134806	0	0	0	0	0	0	0.0015395	0	0	0	0	0	0	0	0	0	0	0	0	0	0	0	0	0	0	0	0	0	0	0	0	0	0	0	0.00052286	0	0	0	0	0	0	0	0	0	0
NODE_1721_length_5563_cov_4.811910	0	0	0	0.000413577	0	0	0	0	0	0	0.000919511	0	0	0	0	0	0	0	0	0	0	0	0	0	0	0	0	0	0	0	0	0	0	0	0	0	0	0	0	0	0	0	0	0	0	0	0.000290339	0	0
NODE_174_length_97782_cov_9.964769	0	0	0	0.00329764	0	0	0	0	0	0	0	0	0	0	0	0	0	0	0	0	0	0	0	0	0	0	0	0	0	0	0	0	0	0	0	0	0	0	0	0	0	0	0	0	0	0	0	0	0
NODE_1918_length_20738_cov_5.300295	0	0	0	0.00897849	0	0	0	0	0	0	0	0	0	0	0	0	0	0	0	0	0	0	0	0	0	0	0	0	0	0	0	0	0	0	0	0	0	0	0	0	0	0	0	0	0	0	0	0	0
NODE_2091_length_17872_cov_13.073020	0	0	0	0.0101821	0	0	0	0	0	0	0	0	0	0	0	0	0	0	0	0	0	0	0	0	0	0	0	0	0	0	0	0	0	0	0	0	0	0	0	0	0	0	0	0	0	0	0	0	0
NODE_2186_length_5497_cov_3.257258	0	0	0	0.00306405	0	0	0	0	0	0	0	0	0	0	0	0	0.000311355	0	0	0.000776935	0	0	0	0	0.000641361	0	0	0	0	0	0	0	0	0	0	0.0011944	0	0	0	0	0	0	0	0	0	0	0	0	0
NODE_2332_length_14074_cov_58.697696	0	0	0	0.0020573	0	0	0	0	0	0	0	0	0	0	0	0	0	0	0	0	0	0	0	0	0	0	0	0	0	0	0	0	0	0	0	0	0	0	0	0	0	0	0	0	0.0011402	0	0	0	0
NODE_2378_length_17352_cov_5.397699	0	0	0	0.000660457	0	0	0	0	0	0	0	0	0	0	0	0	0	0	0	0	0	0	0	0	0	0.000535989	0	0	0	0	0	0	0	0	0	0	0	0	0	0	0	0	0	0	0	0	0.000268366	0	0
NODE_2381_length_5091_cov_3.346902	0	0	0	0.000630984	0	0	0	0	0	0	0	0	0	0	0	0	0	0	0	0	0	0	0	0	0	0	0	0	0	0	0	0	0	0	0	0	0	0	0	0	0	0	0	0	0	0	0	0	0
NODE_2490_length_11337_cov_11.223631	0	0	0	0.0011602	0	0	0	0	0	0	0	0	0	0	0	0	0	0	0	0	0	0	0	0	0	0	0	0	0	0	0	0	0	0	0	0	0	0	0	0	0	0	0	0	0	0	0	0	0
NODE_2531_length_6138_cov_5.602006	0	0	0	0.000961838	0	0	0	0	0	0	0	0	0	0	0	0	0	0	0	0	0	0	0	0	0	0	0	0	0	0	0	0	0	0	0	0	0	0	0	0	0	0	0	0	0	0	0.000341741	0	0
NODE_2537_length_15231_cov_4.504876	0	0	0	0.0011828	0	0	0	0	0	0	0	0	0	0	0	0	0	0	0	0	0	0	0	0	0	0	0	0	0	0	0	0	0	0	0	0	0	0	0	0	0	0	0	0	0	0	0	0	0
NODE_2557_length_6086_cov_3.439894	0	0	0	0.00105565	0	0	0	0	0	0	0	0	0	0	0	0	0	0	0	0	0	0	0	0	0	0	0	0.000502008	0	0	0	0	0	0	0	0.000371458	0	0	0	0	0	0	0	0	0	0	0	0	0
NODE_2585_length_10951_cov_15.978708	0	0	0	0.00143101	0	0	0	0	0	0	0	0	0	0.000428199	0	0	0	0	0	0	0	0	0	0	0	0	0	0	0	0	0	0	0	0	0	0	0	0	0	0	0	0	0	0	0	0	0	0	0
NODE_2659_length_12160_cov_5.951755	0	0	0	0.00071041	0	0	0	0	0	0	0	0	0	0	0	0	0	0	0	0	0	0	0	0	0	0	0	0	0	0	0	0	0	0	0	0	0	0	0	0	0	0	0	0	0	0	0	0	0
NODE_266_length_13625_cov_3.910833	0	0	0	0.000411001	0	0.00215608	0	0	0.000411483	0	0	0	0	0	0	0	0	0	0	0	0	0	0.00134807	0	0	0	0.000471167	0	0.000526925	0	0	0	0	0	0	0	0	0	0	0.000396676	0	0	0	0.00073118	0	0	0	0	0
NODE_2808_length_6488_cov_4.254780	0	0	0	0.00125787	0	0	0	0	0	0	0	0	0	0	0	0	0	0	0	0	0	0	0	0	0	0	0	0	0	0	0	0	0	0	0	0	0	0	0	0	0	0	0	0	0	0	0	0	0
NODE_2821_length_14009_cov_9.723448	0	0	0	0.00328774	0	0	0	0	0	0	0	0	0	0	0	0	0	0	0	0	0	0	0	0	0	0	0	0	0	0	0	0	0	0	0	0	0	0	0	0	0	0	0	0	0	0	0	0	0
NODE_2904_length_13640_cov_18.962091	0	0	0	0.00287384	0	0	0	0	0	0	0	0	0	0	0	0	0	0	0	0	0	0	0	0	0	0	0	0	0	0	0	0	0	0	0	0	0	0	0	0	0	0	0	0	0	0	0	0	0
NODE_2932_length_13525_cov_6.805791	0	0	0	0.00187441	0	0	0	0	0	0	0	0	0	0	0	0	0	0	0	0	0	0	0	0	0	0	0	0	0	0	0	0	0	0	0	0	0	0	0	0	0	0	0	0	0	0	0	0	0
NODE_2994_length_12527_cov_46.504089	0	0	0	0.000731182	0	0	0	0	0	0	0	0	0	0	0	0	0	0	0	0	0	0	0	0	0	0.000589581	0	0	0	0	0	0	0	0	0	0	0	0	0	0	0	0	0	0	0	0	0.000366708	0	0
NODE_330_length_47146_cov_17.662547	0	0	0	0.000784485	0	0	0	0	0	0	0	0	0	0	0.000903236	0	0	0	0	0	0	0	0	0	0	0	0	0	0	0	0	0	0	0	0	0	0	0	0	0	0	0	0	0	0	0	0	0	0
NODE_333_length_29272_cov_17.263374	0	0	0	0.000579848	0	0	0	0	0	0	0	0	0	0	0	0	0	0	0	0	0	0	0	0	0	0	0	0	0	0	0	0	0	0	0	0	0	0	0	0	0	0	0	0	0	0	0	0	0
NODE_3349_length_12006_cov_5.190779	0	0	0	0.00130527	0	0	0	0	0	0	0	0	0	0	0	0	0	0	0	0	0	0	0	0	0	0	0	0	0	0	0	0	0	0	0	0	0	0	0	0	0	0	0	0	0	0	0	0	0
NODE_3532_length_5357_cov_3.571105	0	0	0	0.000696894	0	0	0	0	0	0	0	0	0	0	0	0	0	0	0	0	0	0	0	0	0	0	0	0	0	0	0	0	0	0	0	0	0	0	0	0	0	0	0	0	0	0	0	0	0
NODE_3569_length_9363_cov_5.730877	0	0	0	0.000871631	0	0	0	0	0	0	0	0	0	0	0	0	0	0	0	0	0	0	0	0	0	0	0	0	0	0	0	0	0	0	0	0	0	0	0	0	0	0	0	0	0	0	0	0	0
NODE_3687_length_10991_cov_9.974945	0	0	0	0.00319522	0	0	0	0	0	0	0	0	0	0	0	0	0	0	0	0	0	0	0	0	0	0	0	0	0	0	0	0	0	0	0	0	0	0	0	0	0	0	0	0	0	0	0	0	0
NODE_37_length_188777_cov_15.839054	0	0	0	0.00718274	0	0	0	0	0	0	0	0	0	0	0	0	0	0	0	0	0	0	0	0	0	0	0	0	0	0	0	0	0	0	0	0	0	0	0	0	0	0	0	0	0	0	0	0	0
NODE_37203_length_1686_cov_3.030043	0	0	0	0.0023945	0	0	0	0.000354126	0	0	0	0	0	0	0	0	0	0	0	0	0	0	0	0	0	0	0.00252366	0	0	0	0	0	0	0	0.00104877	0	0	0	0	0.00639232	0	0	0	0	0	0	0	0	0
NODE_3945_length_5578_cov_4.518921	0	0	0	0.000840495	0	0	0	0	0	0	0	0	0	0	0	0	0	0	0	0	0	0	0	0	0	0	0	0	0	0	0	0	0	0	0	0	0	0	0	0	0	0	0	0	0	0	0	0	0
NODE_4040_length_10128_cov_5.272808	0	0	0	0.00236595	0	0	0	0	0	0	0	0	0	0	0	0	0	0	0	0	0	0	0	0	0	0	0	0	0	0	0	0	0	0	0	0	0	0	0	0	0	0	0	0	0	0	0	0	0
NODE_4118_length_5387_cov_14.828207	0	0	0	0.000547964	0	0	0	0	0	0	0	0	0	0	0	0	0	0	0	0	0	0	0	0	0	0	0	0	0	0	0	0	0	0	0	0	0	0	0	0	0.00246641	0	0	0	0	0	0	0	0
NODE_4128_length_9953_cov_4.939382	0	0	0	0.00111218	0	0	0	0	0	0	0	0	0	0	0	0	0	0	0	0	0	0	0	0	0	0	0	0	0	0	0	0	0	0	0	0	0	0	0	0	0	0	0	0	0	0	0	0	0
NODE_4195_length_7345_cov_5.814952	0	0	0	0.00278368	0	0	0	0	0	0	0	0	0	0	0	0	0	0	0	0	0	0	0	0	0	0	0	0	0	0	0	0	0	0	0	0	0	0	0	0	0	0	0	0	0	0	0	0	0
NODE_4285_length_8511_cov_4.328761	0	0	0	0.0011527	0	0	0	0	0	0	0	0	0	0	0	0	0	0	0	0	0	0	0	0	0	0	0	0	0	0	0	0	0	0	0	0	0	0	0	0	0	0	0	0	0	0	0	0	0
NODE_435_length_21331_cov_19.460378	0	0	0	0.00124953	0	0	0	0	0	0	0	0	0	0	0	0	0	0	0	0	0	0	0	0	0	0	0	0	0	0	0	0	0	0	0	0	0	0	0	0	0	0	0	0	0	0	0	0	0
NODE_4379_length_9644_cov_8.593180	0	0	0	0.000607668	0	0	0	0	0	0	0	0	0	0	0	0	0	0	0	0	0	0	0	0	0	0	0	0	0	0	0	0	0	0	0	0	0	0	0	0	0	0	0	0	0	0	0	0	0
NODE_4415_length_9608_cov_3.059981	0	0	0	0.00125603	0	0	0	0	0	0	0	0	0	0	0	0	0	0	0	0	0	0	0	0	0	0	0	0	0	0	0	0	0	0	0	0	0	0	0	0	0	0	0	0	0	0	0	0	0
NODE_4485_length_9221_cov_5.486254	0	0	0	0.00119106	0	0	0	0	0	0	0	0	0	0	0	0	0	0	0	0	0	0	0	0	0	0	0	0	0	0	0	0	0	0	0	0	0	0	0	0	0	0	0	0	0	0	0	0	0
NODE_4498_length_5588_cov_6.126875	0	0	0	0.00650218	0	0	0.00130991	0	0	0	0	0	0	0	0	0	0	0	0	0	0	0	0	0	0	0	0	0	0	0	0	0	0	0	0	0	0	0	0	0	0	0	0	0	0	0	0	0	0
NODE_46_length_112857_cov_19.565504	0	0	0	0.000851606	0	0	0	0	0	0	0	0	0	0	0	0	0	0	0	0	0	0	0	0	0	0	0	0	0	0	0	0	0	0	0	0	0	0	0	0	0	0	0	0	0	0	0	0	0
NODE_461_length_33455_cov_25.077006	0	0	0	0.00115094	0	0	0	0	0	0	0	0	0	0	0	0	0	0	0.000269114	0	0	0	0	0	0	0	0	0	0	0	0	0	0	0	0	0	0	0	0.000329896	0	0	0	0	0	0.00068848	0.000570755	0.000373061	0	0
NODE_4741_length_8735_cov_3.069470	0	0	0	0.00140641	0	0	0	0.000236732	0	0	0	0	0	0	0	0	0	0	0	0	0	0	0	0	0	0	0	0	0	0	0	0	0	0	0	0	0	0	0	0	0	0	0	0	0	0	0	0	0
NODE_4806_length_6875_cov_12.223607	0	0	0	0.000915556	0	0	0	0	0	0	0	0	0	0	0	0	0	0	0	0	0	0	0	0	0	0	0	0	0	0	0	0	0	0	0	0	0	0	0	0	0	0	0	0	0	0	0	0	0
NODE_4831_length_8566_cov_13.107860	0	0	0	0.00394268	0	0	0	0	0	0	0	0	0	0	0	0	0	0	0	0	0	0	0	0	0	0	0	0	0	0	0	0	0	0	0	0	0	0	0	0	0	0	0	0	0	0	0	0	0
NODE_4903_length_5160_cov_26.635064	0	0	0	0.000959058	0	0	0.000909481	0	0	0	0	0	0	0	0	0	0	0	0	0	0	0	0	0	0	0	0	0	0	0	0	0	0	0	0	0	0	0	0.00115663	0	0	0	0	0	0	0	0	0	0
NODE_5065_length_6474_cov_4.313600	0	0	0	0.00151539	0	0	0	0	0	0	0	0	0	0	0	0	0	0	0	0	0	0	0	0	0	0	0	0	0	0	0	0	0	0	0	0	0	0	0	0	0	0	0	0	0	0	0	0	0
NODE_5277_length_8659_cov_5.864017	0	0	0	0.00180979	0	0	0	0	0	0	0	0	0	0.000242611	0	0	0	0	0	0	0	0	0	0	0	0	0	0	0	0	0	0	0	0	0	0	0	0	0	0	0	0	0	0	0	0	0	0	0
NODE_528_length_60335_cov_40.861248	0	0	0	0.000953588	0	0.00173256	0	0.00047017	0	0	0	0	0	0	0	0	0	0	0	0	0	0	0.00291076	0	0	0	0	0	0.000642785	0	0	0	0	0.00103087	0	0	0	0	0	0	0	0	0	0	0	0	0	0.000715128	0
NODE_5292_length_7715_cov_4.083943	0	0	0	0.00117598	0	0	0	0	0	0	0	0	0	0	0	0	0	0	0	0	0	0	0	0	0	0	0	0	0	0	0	0	0	0	0	0	0	0	0	0	0	0	0	0	0	0	0	0	0
NODE_5336_length_7817_cov_5.209224	0	0	0	0.00119951	0	0	0	0	0	0	0	0	0	0	0	0	0	0	0	0	0	0	0	0	0	0	0	0	0	0	0	0	0	0	0	0	0	0	0	0	0	0	0	0	0	0	0	0	0
NODE_5451_length_8028_cov_3.488022	0	0	0	0.00122206	0	0	0	0	0	0	0	0	0	0	0	0	0	0	0	0	0	0	0	0	0	0	0	0	0	0	0	0	0	0	0	0	0	0	0	0	0	0	0	0	0	0	0	0	0
NODE_5455_length_7657_cov_5.497106	0	0	0	0.00151938	0	0	0	0	0	0	0	0	0	0	0	0	0	0	0	0	0	0	0	0	0	0	0	0	0	0	0	0	0	0	0	0	0	0	0	0	0	0	0	0	0	0	0	0	0
NODE_5508_length_6870_cov_4.374175	0	0	0	0.00130167	0	0	0	0	0	0	0	0	0	0.000294867	0	0	0	0	0	0	0	0	0	0	0	0	0	0	0	0	0	0	0	0	0	0	0	0	0	0.00166653	0	0	0	0	0	0	0	0	0
NODE_5628_length_7442_cov_5.644240	0	0	0	0.00216992	0	0	0	0	0	0	0	0	0	0	0	0	0	0	0	0	0	0	0	0	0	0	0	0	0	0	0	0	0	0	0	0	0	0	0	0	0	0	0	0	0	0	0	0	0
NODE_567_length_40096_cov_48.710597	0	0	0	0.00372572	0.00082384	0	0	0	0	0	0	0	0	0	0	0	0	0	0	0	0.000841993	0	0.0010957	0	0	0	0	0	0	0	0	0.000412978	0	0	0	0	0	0	0	0	0	0	0	0	0	0	0	0	0
NODE_589_length_44862_cov_25.236213	0	0	0	0.0119544	0	0	0	0	0	0	0	0	0	0	0	0	0	0	0	0	0	0	0	0	0	0	0	0	0	0	0	0	0	0	0	0	0	0	0	0	0	0	0	0	0	0	0	0	0
NODE_5917_length_7124_cov_5.429764	0	0	0	0.00107245	0	0	0	0	0	0	0.00169084	0	0	0	0	0	0	0	0	0	0	0	0	0	0	0	0	0	0	0	0	0	0	0	0	0	0	0	0	0	0	0	0	0	0	0	0	0	0
NODE_596_length_48179_cov_14.393878	0	0	0	0.00103657	0	0	0	0	0	0	0	0	0	0	0	0	0	0	0	0	0	0	0	0	0	0	0	0	0	0	0	0	0	0	0	0	0	0	0	0	0	0	0	0	0	0	0	0	0
NODE_606_length_43925_cov_47.824732	0	0	0	0.00832872	0	0	0	0	0	0	0	0	0	0	0	0	0	0	0	0	0	0	0	0	0	0	0	0	0	0	0	0	0	0	0	0	0	0	0	0	0	0	0	0	0	0	0	0	0
NODE_6268_length_7757_cov_12.504025	0	0	0	0.000665952	0	0	0	0	0	0	0	0	0	0	0	0	0	0	0	0	0	0	0	0	0	0	0	0	0	0	0	0	0	0	0	0	0	0	0	0	0	0	0	0	0	0	0	0	0
NODE_6331_length_6676_cov_9.857423	0	0	0	0.00239938	0	0	0	0	0	0	0	0	0	0	0	0	0	0	0	0	0	0	0	0	0	0	0	0	0	0	0	0	0	0	0	0	0	0	0	0	0	0	0	0	0	0	0	0	0
NODE_6333_length_6673_cov_5.643548	0	0	0	0.00080666	0	0	0	0	0	0	0	0	0	0	0	0	0	0	0	0	0	0	0	0	0	0	0	0	0	0	0	0	0	0	0	0	0	0	0	0	0	0	0	0	0	0	0	0	0
NODE_6413_length_6581_cov_4.340484	0	0	0	0.00192611	0	0	0	0	0	0	0	0	0	0	0	0	0	0	0	0	0	0	0	0	0	0	0	0	0	0	0	0	0	0	0	0	0	0	0	0	0	0	0	0	0	0	0	0	0
NODE_6576_length_6411_cov_3.594556	0	0	0	0.000819312	0	0	0	0	0	0	0	0	0	0	0	0	0	0	0	0	0	0	0	0	0	0	0	0.00250325	0	0	0	0	0	0	0	0	0	0	0	0	0	0	0	0	0	0	0	0	0
NODE_6632_length_6360_cov_7.690880	0	0	0	0.00287352	0	0	0	0	0	0	0	0	0	0	0	0	0	0	0	0	0	0	0	0	0	0	0	0	0	0	0	0	0	0	0	0	0	0	0	0	0	0	0	0	0	0	0	0	0
NODE_6765_length_8002_cov_9.028438	0	0	0	0.00139962	0	0	0	0	0	0	0	0	0	0	0	0	0	0	0	0	0	0	0	0	0	0	0	0	0	0	0	0	0	0	0	0	0	0	0	0	0	0	0	0	0	0	0	0	0
NODE_713_length_23626_cov_6.320436	0	0	0	0.00237206	0	0	0	0	0	0	0	0	0	0	0	0	0	0	0	0	0	0	0	0	0	0	0	0	0	0	0	0	0	0	0	0	0	0	0	0.00239455	0	0	0	0	0	0	0	0	0
NODE_7131_length_5973_cov_4.688577	0	0	0	0.00063229	0	0	0	0	0	0	0	0	0	0	0	0	0	0	0	0	0	0	0	0	0	0	0	0	0	0	0	0	0	0	0	0	0	0	0	0	0	0	0	0	0	0	0	0	0
NODE_7136_length_5969_cov_24.823808	0	0	0	0.000778166	0	0	0	0	0	0	0	0	0	0	0	0	0.000170248	0	0	0	0	0	0	0	0	0	0	0	0	0	0	0	0	0	0	0	0	0	0	0	0	0	0	0	0	0	0	0	0
NODE_7240_length_5881_cov_5.805527	0	0	0	0.00181582	0	0	0	0	0	0	0	0	0	0	0	0	0	0	0	0	0	0	0	0	0	0	0	0	0	0	0	0	0	0	0	0	0	0	0	0	0	0	0	0	0	0	0	0	0
NODE_7283_length_6175_cov_37.161928	0	0	0	0.000949045	0	0	0	0	0	0	0	0	0	0	0	0	0	0	0	0	0	0	0	0	0	0	0	0	0	0	0	0	0	0	0	0	0	0	0	0	0	0	0	0	0	0	0	0	0
NODE_7305_length_5837_cov_4.716015	0	0	0	0.00189645	0	0	0	0	0	0	0	0	0	0	0	0	0	0	0	0	0	0	0	0	0	0	0	0	0	0	0	0	0	0	0	0	0	0	0	0	0	0	0	0	0	0	0	0	0
NODE_7397_length_7060_cov_6.643398	0	0	0	0.00112522	0	0	0	0	0	0	0	0	0	0	0	0	0	0	0	0	0	0	0	0	0	0	0	0	0	0	0	0	0	0	0	0	0	0	0	0	0	0	0	0	0	0	0	0	0
NODE_7501_length_6056_cov_6.438760	0	0	0	0.000688137	0	0	0	0	0.000674489	0	0	0	0	0	0	0	0	0	0	0	0	0.000341171	0	0	0	0	0	0	0	0	0	0	0	0	0	0	0	0	0	0	0	0	0	0	0	0	0	0	0
NODE_7524_length_5694_cov_4.049122	0	0	0	0.00182972	0	0	0	0	0.000464181	0	0	0	0	0	0	0	0	0	0	0	0	0	0	0	0	0	0	0	0	0	0	0	0	0	0	0	0	0	0	0	0	0	0	0	0	0	0	0	0
NODE_7637_length_5711_cov_28.464109	0	0	0	0.00167225	0	0	0	0	0	0	0	0	0	0	0	0	0	0	0	0	0	0	0	0	0	0	0.000647003	0	0	0	0	0	0	0	0	0	0	0	0	0	0	0	0	0	0	0	0	0	0
NODE_7813_length_5499_cov_4.079170	0	0	0	0.00184723	0	0	0	0	0.000400534	0	0	0	0	0	0	0	0	0	0	0	0	0	0	0	0	0	0	0	0	0	0	0	0	0	0	0	0	0	0	0	0	0	0	0	0	0	0	0	0
NODE_7855_length_5989_cov_3.890967	0	0	0	0.000840802	0	0	0	0	0	0	0	0	0	0	0	0	0	0	0	0	0	0	0	0	0	0	0	0	0	0	0	0	0	0	0	0	0	0	0	0	0	0	0	0	0	0	0	0	0
NODE_7856_length_5471_cov_2.986152	0	0	0	0.00135681	0	0	0	0	0	0	0	0	0	0	0	0	0	0	0	0	0	0	0	0	0	0	0	0	0	0	0	0	0	0	0	0	0	0	0	0	0	0	0	0	0	0	0	0	0
NODE_7873_length_5459_cov_42.137306	0	0	0	0.00279911	0	0	0	0	0.000667558	0	0	0	0	0	0	0	0	0	0	0	0	0	0	0	0	0	0	0	0	0	0	0	0	0	0	0	0	0	0	0	0	0	0	0	0	0	0	0	0
NODE_7948_length_5007_cov_6.281502	0	0	0	0.000953685	0	0	0	0	0	0	0	0	0	0	0	0	0	0	0	0	0	0	0	0	0	0	0	0	0	0	0	0	0	0	0	0	0	0	0	0	0	0	0	0	0	0	0	0	0
NODE_8165_length_5285_cov_11.744551	0	0	0	0.00284198	0	0	0	0	0	0	0	0	0	0	0	0	0	0	0	0	0	0	0	0	0	0	0	0	0	0	0	0	0	0	0	0	0	0	0	0	0	0	0	0	0	0	0	0	0
NODE_8349_length_5177_cov_12.689574	0	0	0	0.0035637	0	0	0	0	0	0	0	0	0	0	0	0	0	0	0	0	0	0	0	0	0	0	0	0	0	0	0	0	0	0	0	0	0	0	0	0	0	0	0	0	0	0	0	0	0
NODE_8464_length_5112_cov_15.059126	0	0	0	0.00426288	0	0	0	0	0	0	0	0	0	0	0	0	0	0	0	0	0	0	0	0	0	0	0	0	0	0	0	0	0	0	0	0	0	0	0	0	0	0	0	0	0	0	0	0	0
NODE_847_length_35429_cov_33.639283	0	0	0	0.00358376	0	0	0	0	0	0	0	0	0	0	0	0	0	0	0	0	0	0	0	0	0	0	0	0	0	0	0	0	0	0	0	0	0	0	0	0	0	0	0	0	0	0	0	0	0
NODE_8583_length_5042_cov_3.387006	0	0	0	0.00154113	0	0	0	0.000297486	0	0	0	0	0.000701008	0	0	0	0	0	0	0	0	0	0	0	0	0	0	0	0	0	0	0	0	0	0	0	0	0	0	0	0	0	0	0	0	0	0	0	0
NODE_8903_length_5344_cov_4.341652	0	0	0	0.000796067	0	0	0	0	0	0	0	0	0	0	0	0	0	0	0	0	0	0	0	0	0	0	0	0	0	0	0	0	0	0	0	0	0	0	0	0	0	0	0	0	0	0	0	0	0
Overlap (VC_1052/VC_1411)	0	0	0	0.000878345	0	0.000588541	0	0	0	0	0	0	0	0	0	0	0	0	0	0	0	0	0	0	0	0	0	0	0	0	0	0	0	0	0	0	0	0	0	0	0	0	0	0	0	0	0	0	0
Overlap (VC_1058/VC_2611)	0	0	0	0.0423963	0	0	0	0	0	0	0	0	0	0	0	0	0	0	0	0	0	0	0	0	0	0	0	0	0	0	0	0	0	0	0	0	0	0	0	0	0	0	0	0	0	0	0	0	0
Overlap (VC_1211/VC_2969)	0	0	0	0.00260739	0	0	0	0	0	0	0	0	0	0	0	0	0	0	0	0	0	0	0	0	0	0	0	0	0	0	0	0	0	0	0	0	0	0	0	0	0	0	0	0	0	0	0	0	0
Overlap (VC_1250/VC_1252)	0	0	0	0.00185092	0	0	0	0	0	0	0	0	0	0	0	0	0	0	0	0	0	0	0	0	0	0	0	0	0	0	0	0	0	0	0	0	0.00109877	0	0	0	0	0	0	0	0	0	0	0	0
Overlap (VC_1278/VC_3974)	0	0	0	0.00107827	0	0	0	0	0	0	0	0	0	0	0	0	0	0	0	0	0	0	0	0	0	0	0	0	0	0	0	0	0	0	0	0	0	0	0	0	0	0	0	0	0	0	0	0	0
Overlap (VC_1344/VC_1450)	0	0	0	0.000869389	0	0	0	0	0	0	0	0	0	0	0	0	0	0	0	0	0	0	0	0	0.000419598	0	0	0	0	0	0	0	0	0	0	0	0	0	0	0	0.0053818	0	0	0	0	0	0	0	0
Overlap (VC_1399/VC_2531)	0	0	0	0.00289751	0	0	0	0	0	0	0	0	0	0	0	0	0	0	0	0	0	0	0	0	0	0	0	0	0.000821739	0	0	0	0	0	0	0	0	0	0	0	0	0	0	0	0	0	0	0	0
Overlap (VC_1573/VC_1585)	0	0	0	0.000936326	0	0.000402374	0	0	0	0	0	0	0	0	0.000434506	0	0	0.0149376	0.000335461	0	0	0	0	0	0	0	0	0	0.0061922	0	0	0.000400499	0	0.00342087	0	0	0	0.000730739	0	0	0	0	0	0	0.000875394	0.00805345	0.000405636	0	0.00126443
Overlap (VC_1574/VC_2880)	0	0	0	0.00538316	0	0	0	0	0	0	0	0	0	0	0	0	0	0	0	0.000431217	0	0	0	0	0	0	0	0.000976247	0	0	0	0	0	0	0	0	0	0	0	0	0	0	0	0	0	0	0	0	0
Overlap (VC_1621/VC_1624)	0	0	0	0.00297256	0	0	0	0	0	0	0	0	0	0.00252273	0	0	0	0	0	0	0	0	0	0.00435075	0	0	0	0	0	0	0	0	0	0	0	0	0	0	0	0	0	0	0	0	0	0	0	0	0
Overlap (VC_2389/VC_2868)	0	0	0	0.00757199	0	0	0	0	0	0	0	0	0	0	0	0	0	0	0	0	0	0	0	0	0	0	0	0	0	0	0	0	0	0	0	0	0	0	0	0	0	0	0	0	0	0	0	0	0
Overlap (VC_2439/VC_4432)	0	0	0	0.00189267	0	0	0	0	0	0	0	0	0	0	0	0	0	0	0	0	0	0	0	0	0	0	0	0	0	0	0	0	0	0	0	0	0	0	0	0	0	0	0	0	0	0	0	0	0
Overlap (VC_2881/VC_2882)	0	0	0	0.0010259	0	0	0	0	0	0.00087583	0.000671658	0	0	0.000266941	0.000408123	0	0	0	0	0	0	0.000493647	0	0	0	0	0.000852355	0	0	0	0	0	0	0	0	0	0	0.00186014	0.00576947	0.00047846	0.000483216	0	0	0.000503299	0	0	0	0	0.00142473
Overlap (VC_3496/VC_3509)	0	0	0	0.002425	0	0	0	0	0	0	0	0	0	0	0	0	0	0	0	0	0	0	0	0	0	0	0	0	0	0	0	0	0	0	0	0	0	0	0	0	0	0	0	0	0	0	0	0	0
Overlap (VC_357/VC_5396)	0	0	0	0.00142966	0	0	0	0	0	0	0	0	0	0	0	0	0	0	0	0	0	0	0	0	0	0	0	0	0	0	0	0	0	0	0	0	0	0	0	0	0	0	0	0	0	0	0	0	0
Overlap (VC_3661/VC_4801)	0	0	0	0.00512669	0	0	0	0	0	0	0	0	0	0	0	0	0	0	0	0	0	0	0	0	0	0	0	0	0	0	0	0	0	0	0	0	0	0	0	0	0	0	0	0	0	0	0	0	0
Overlap (VC_5118/VC_5396)	0	0	0	0.00165406	0	0	0	0	0	0	0	0	0	0	0	0	0	0	0	0	0	0	0	0	0	0	0	0	0	0	0	0	0	0	0	0	0	0	0	0	0	0	0	0	0	0	0	0	0
Overlap (VC_521/VC_3181)	0	0	0	0.000728705	0.000399713	0	0	0	0	0	0	0	0	0	0	0	0	0	0	0	0	0	0	0	0	0	0	0	0	0	0	0	0	0	0	0	0	0	0	0	0	0.000240179	0	0	0	0	0	0	0
Overlap (VC_527/VC_813)	0	0	0	0.000728684	0	0	0	0	0	0	0	0	0	0	0	0	0	0.00504923	0	0.000301856	0	0	0	0	0	0	0	0	0	0	0	0	0	0	0	0	0	0	0.00219145	0	0	0	0	0	0	0	0	0.000757336	0
Overlap (VC_5271/VC_5394)	0	0	0	0.000812992	0	0	0	0	0	0	0	0	0	0.000398664	0.000701604	0	0	0	0	0	0.00143003	0	0	0	0	0	0	0	0	0	0	0	0	0	0	0	0	0	0	0	0	0	0	0	0	0	0	0	0
Overlap (VC_647/VC_922)	0	0	0	0.00170422	0	0	0	0	0	0	0	0	0	0	0	0	0	0	0	0	0	0	0	0	0	0	0	0	0	0	0	0	0	0	0	0	0	0	0	0	0	0	0	0	0	0	0	0	0
Overlap (VC_692/VC_697)	0	0	0	0.000881521	0	0	0	0	0	0	0	0	0	0	0	0	0	0	0	0	0	0	0	0	0.000801469	0	0	0	0	0	0	0	0	0	0	0	0	0	0	0	0	0	0	0	0	0	0	0	0
Overlap (VC_747/VC_780/VC_2411)	0	0	0	0.00134112	0	0	0	0	0	0	0	0	0.000979794	0	0	0	0.000522399	0	0	0	0	0	0.00156674	0	0	0	0	0	0.000319613	0.00175678	0	0	0	0.0018102	0	0	0	0	0	0	0	0	0	0	0	0	0	0	0
Overlap (VC_793/VC_1622/VC_5301/VC_5422)	0	0	0	0.00399384	0	0	0	0	0	0	0	0	0	0	0.00175296	0	0	0	0	0	0	0	0	0	0	0	0	0	0	0	0	0	0	0	0	0	0	0	0	0	0	0	0	0	0	0	0	0	0
Overlap (VC_813/VC_860/VC_1980)	0	0	0	0.00161734	0	0	0	0	0	0	0	0	0	0	0	0	0.00151301	0	0	0	0	0	0	0	0	0	0	0	0	0	0	0	0	0	0	0	0	0.00204787	0	0	0	0	0	0	0	0	0	0	0
Overlap (VC_884/VC_886)	0	0	0	0.00205137	0	0	0	0	0	0	0	0	0	0	0	0	0	0	0	0	0	0	0	0	0	0	0	0	0	0	0.000241828	0	0	0	0	0	0	0	0	0	0	0	0	0	0	0	0	0	0
Overlap (VC_893/VC_1648)	0	0	0	0.00469886	0	0	0	0	0	0	0	0	0	0	0	0	0	0	0	0	0	0	0	0	0	0	0	0	0	0	0	0	0	0	0	0	0	0	0	0	0	0	0	0	0	0	0	0	0
Overlap (VC_928/VC_1540)	0	0	0	0.00109602	0	0	0	0	0	0	0	0	0	0	0	0	0	0	0	0	0	0	0	0	0	0	0	0	0	0	0	0	0	0	0	0	0	0.0110102	0	0	0	0	0	0	0	0	0	0	0
Overlap (VC_954/VC_2752)	0	0	0	0.00379137	0	0	0	0	0	0	0	0	0	0	0	0	0	0	0	0	0	0	0	0	0	0	0	0	0	0	0	0	0	0	0	0	0	0	0	0	0	0	0	0	0	0	0	0	0
VC_1035_11	0	0	0	0.000878339	0	0.00183997	0	0.000292656	0	0	0	0	0	0	0	0	0	0	0	0.00137933	0	0	0.00167004	0	0.0012686	0	0.00801065	0	0.000826531	0	0	0.000168687	0	0.000449954	0	0	0	0	0	0	0	0	0	0.000559966	0	0	0	0.00172873	0
VC_1035_7	0	0	0	0.000707641	0	0.00230366	0	0.000304201	0.000500599	0	0	0	0	0	0	0	0	0	0	0	0	0.000299572	0.00125502	0	0	0	0.000782652	0	0.000499384	0.000355015	0	0	0	0.000438075	0	0	0	0	0	0.00052401	0	0	0	0.000672289	0	0	0	0	0.000156613
VC_1042_0	0	0	0	0.000918176	0	0	0	0	0	0	0	0	0	0	0	0	0	0	0	0	0	0	0	0	0	0.000564995	0	0	0	0	0	0	0	0	0	0	0	0.000683654	0	0.000454512	0	0	0	0	0	0	0.000355366	0	0
VC_1048_1	0	0	0	0.000756374	0	0	0	0	0.00161603	0	0	0	0	0	0.000519957	0	0	0	0	0	0	0	0	0	0	0	0	0	0.00307651	0	0	0	0	0.000739222	0	0	0	0	0	0.00260243	0	0	0	0	0	0	0	0.000738713	0
VC_1057_0	0	0	0	0.00369392	0	0.00136652	0.00170222	0	0	0	0	0	0	0	0	0	0	0	0	0	0	0	0	0	0	0	0	0	0	0	0	0	0	0	0	0	0	0	0	0.00119191	0	0	0	0	0	0	0.00110279	0	0
VC_1080_0	0	0	0	0.0234859	0	0	0	0.00170066	0	0	0	0	0	0	0	0	0	0.00044029	0	0	0	0	0	0	0	0	0	0	0	0	0	0	0.00143157	0	0	0	0	0	0	0	0	0	0	0	0	0	0	0	0
VC_1093_0	0	0	0	0.00314232	0	0	0.00187305	0	0	0	0	0	0	0	0	0	0	0	0	0	0	0	0	0	0	0	0	0	0	0	0	0	0	0	0	0	0	0	0.00128196	0	0	0	0.00129343	0.00354489	0	0	0	0.000869894	0.000613624
VC_1107_0	0	0	0	0.00215536	0	0	0	0	0	0	0	0	0	0	0	0	0	0	0	0	0	0	0	0	0	0	0	0	0	0	0	0	0	0	0	0	0	0	0	0	0	0	0	0	0	0.00070095	0	0	0
VC_1112_0	0	0	0	0.000613161	0	0	0	0	0.00457436	0	0	0	0	0	0	0	0	0	0	0	0	0	0	0	0	0	0	0	0	0	0	0.00149317	0	0	0	0	0	0	0	0	0	0	0	0	0	0	0	0	0
VC_1116_0	0	0	0	0.0119303	0.00106636	0	0	0	0.0047993	0.00166856	0.072002	0	0	0.000222017	0.00159639	0.00117624	0.00051377	0.00119085	0	0	0.000284294	0.0022002	0.00234019	0.000933503	0.000656982	0	0.0284612	0.00112765	0	0	0.00164865	0	0	0.002313	0.00119408	0.0119171	0	0	0.014886	0	0	0.00147824	0	0	0	0.000638344	0.000982358	0	0.00930917
VC_1120_0	0	0	0	0.00196738	0	0	0	0	0.0011721	0	0	0	0	0.00065882	0	0.000801034	0.000464166	0	0	0	0	0	0	0.00354679	0.00118433	0	0	0.00287973	0	0	0	0	0	0.000631678	0	0	0	0	0	0.000950619	0	0	0	0	0	0.000634976	0	0	0
VC_1233_0	0	0	0	0.00163962	0	0	0	0	0.00538792	0.00142889	0	0	0	0	0	0	0.00197277	0	0	0	0	0.00249726	0	0	0	0	0	0	0	0.000567252	0	0.000708189	0	0	0	0	0.00234277	0	0	0.00208085	0	0.00102476	0	0	0	0	0.00440232	0	0
VC_1245_0	0	0	0	0.00247828	0	0	0	0	0.00733968	0	0.00207455	0	0.000942603	0	0	0	0	0	0	0	0	0	0	0	0.00209184	0	0	0	0	0	0.00285994	0	0	0.00268451	0	0	0	0	0	0	0	0	0	0	0	0.00492374	0.00190081	0	0.000553748
VC_1264_0	0	0	0	0.00174667	0	0	0	0	0	0.00539967	0	0	0	0	0	0	0	0	0.00208829	0	0	0	0	0	0	0	0	0	0	0	0	0	0	0	0	0.00455938	0	0	0	0	0	0	0	0	0	0	0	0	0
VC_1274_0	0	0	0	0.000976468	0	0	0	0	0	0	0	0	0	0.000245971	0	0	0	0	0	0	0	0	0	0	0	0	0	0	0	0	0	0	0	0	0	0	0	0	0.000379221	0	0	0	0	0	0	0	0	0	0
VC_1295_1	0	0	0	0.0073623	0	0	0	0	0.00637667	0.025391	0	0	0	0	0	0	0	0	0	0	0	0	0	0	0.00124218	0	0	0	0	0	0	0	0	0	0	0.000721356	0	0	0	0	0	0	0	0	0	0	0	0	0
VC_1304_0	0	0	0	0.0187214	0	0.00176578	0	0	0	0	0	0	0	0	0	0	0	0	0	0	0	0	0	0	0	0	0	0	0	0	0	0	0	0	0	0	0	0	0	0	0	0	0.00572162	0	0	0	0	0	0
VC_1328_0	0	0	0	0.00118474	0	0	0	0	0	0	0	0	0	0	0	0	0	0	0	0	0	0.000773313	0	0.00274884	0	0	0	0	0	0	0	0	0	0	0	0	0	0	0.00168817	0	0	0	0	0	0	0	0	0	0
VC_138_0	0	0	0	0.00130968	0	0	0	0	0	0	0	0	0	0	0	0	0	0	0	0	0	0	0	0	0	0	0	0	0	0	0	0	0	0	0	0	0	0	0	0	0	0	0	0	0	0	0	0	0
VC_1398_0	0	0	0	0.0115312	0	0.00242425	0	0.000303439	0	0	0	0	0	0	0	0	0	0	0	0	0	0	0.00151952	0	0	0	0.00432073	0	0.000434107	0	0	0.000347885	0	0.000453987	0	0	0	0	0	0.00052625	0	0	0	0.000764237	0	0	0	0	0
VC_1406_0	0	0	0	0.00100121	0	0	0	0	0	0	0	0	0	0.00051993	0	0	0	0	0	0	0	0	0	0	0.000462379	0.000515095	0	0	0.000480019	0	0	0	0	0	0	0.00106523	0	0	0	0	0	0	0	0.00141303	0	0	0	0	0.000459924
VC_149_0	0	0	0	0.00124153	0	0	0	0	0	0	0	0	0	0	0	0	0	0	0	0	0	0	0	0	0	0	0	0	0	0	0	0	0	0	0	0.00308567	0	0	0	0	0	0	0	0	0	0	0.00069308	0	0
VC_1536_0	0	0	0	0.00274994	0	0.000610253	0	0	0	0	0	0	0	0	0.000949614	0	0	0	0	0	0	0	0	0	0	0	0	0	0	0	0	0	0	0	0	0	0	0	0.00189216	0	0	0	0	0	0	0	0	0	0
VC_1572_0	0	0	0	0.000908018	0	0.000387697	0	0	0	0	0	0	0	0	0.000446781	0.000315396	0	0	0.000335811	0	0	0	0	0	0	0	0	0	0	0	0	0.00041464	0	0	0	0	0	0	0	0	0	0	0	0	0	0.000416397	0.000314309	0	0
VC_1620_0	0	0	0	0.00472459	0	0	0	0.000636518	0.00168704	0	0	0	0	0.00128098	0	0	0	0	0	0	0	0.000661016	0.00217657	0.00227683	0.000713487	0	0	0	0	0.000301238	0.000225395	0.00102591	0.00447425	0	0.00352666	0	0.0007245	0.000356666	0	0	0.000883789	0.000545387	0	0	0	0.00754678	0.000440442	0	0
VC_1627_0	0	0	0	0.00375842	0	0	0	0	0	0	0	0	0	0	0.00142081	0	0	0	0	0	0	0.000745609	0	0	0	0	0	0	0	0	0.000369314	0	0	0	0	0	0	0	0	0	0.00137606	0	0	0	0	0.00088382	0.000963022	0	0
VC_1652_0	0	0	0	0.00411653	0	0.0100882	0	0	0	0	0	0	0	0	0	0	0	0	0	0	0	0	0	0	0	0	0	0	0	0	0	0	0	0	0.000756551	0.000999842	0	0	0	0.00568989	0	0	0	0	0	0.000986416	0	0	0
VC_1680_0	0	0	0	0.00240764	0	0	0	0	0.00235928	0.00521728	0.00123984	0	0	0	0.00192476	0	0	0	0.00329093	0	0.000517312	0.00181956	0	0.000822393	0.000459446	0	0	0	0	0	0	0	0	0	0	0	0	0	0	0	0	0	0	0	0	0	0	0	0
VC_1735_0	0	0	0	0.000642452	0.00041826	0	0	0.000519977	0	0	0	0	0.0014411	0	0	0	0	0	0	0	0.000420255	0	0	0	0	0	0	0	0	0	0	0	0	0.000492138	0	0	0	0	0	0.000371673	0	0	0	0	0	0	0	0	0.00808392
VC_1783_0	0	0	0	0.00146279	0	0	0	0	0	0	0	0	0	0	0	0	0	0	0	0	0	0	0	0	0	0	0	0	0.000516665	0	0	0.00149605	0	0	0	0	0.000691261	0	0.00872636	0	0	0	0.00230166	0	0	0.0005489	0	0	0.000510267
VC_1852_0	0	0	0	0.00386817	0	0	0	0.000403286	0	0	0	0	0	0	0	0	0	0	0	0	0	0	0	0	0	0	0	0	0	0	0	0	0	0	0	0.000729094	0	0	0	0	0	0	0	0.00070335	0	0	0	0.00332554	0
VC_1878_0	0	0	0	0.00364628	0	0	0	0	0	0	0	0	0	0	0	0	0	0	0	0	0	0	0	0	0	0	0	0	0	0	0	0	0	0	0	0	0.00223837	0	0	0	0	0	0	0	0	0	0	0	0
VC_1930_0	0	0	0	0.000901167	0	0	0	0.000204727	0	0	0	0	0	0	0	0	0	0	0	0	0	0	0	0	0	0	0	0	0	0	0	0	0	0	0	0	0	0	0	0	0	0	0	0	0	0	0	0	0
VC_1949_0	0	0	0	0.00278872	0	0	0	0	0	0	0	0	0	0	0	0	0	0	0	0	0	0.00266784	0	0	0	0	0	0.000865572	0	0	0	0	0	0	0	0	0	0	0	0	0	0	0	0	0	0	0	0	0
VC_2052_0	0	0	0	0.00344125	0	0	0	0	0	0	0	0	0	0	0	0	0	0	0	0	0.00326475	0	0	0	0	0	0	0	0	0	0	0	0	0.00114838	0	0	0	0	0.00463822	0	0	0	0.000443264	0	0	0	0	0	0
VC_2210_0	0	0	0	0.00131584	0	0	0	0	0	0	0	0.00199831	0	0	0.00049467	0	0	0	0	0	0	0	0	0	0	0	0	0	0	0	0	0	0	0	0	0	0	0	0	0	0	0	0	0	0	0	0	0	0.00083649
VC_2223_0	0	0	0	0.0019722	0	0	0	0	0	0	0	0	0	0	0	0	0	0	0	0	0	0	0	0	0	0	0	0	0	0	0.000558643	0	0	0	0	0	0	0	0	0	0	0	0	0	0.00123729	0	0	0	0
VC_2232_0	0	0	0	0.00340759	0	0	0	0	0.00108668	0	0	0	0	0.000387322	0	0	0	0.00295294	0.000300924	0	0	0	0	0.00303114	0	0	0	0	0	0	0	0.000609218	0	0	0	0	0	0	0	0	0	0	0	0	0	0	0	0	0
VC_2235_0	0	0	0	0.00235675	0	0	0	0	0	0	0	0	0	0	0	0	0	0	0	0	0.000850313	0.000744987	0	0	0	0	0	0	0	0	0	0	0	0	0	0	0	0	0	0	0	0	0	0	0	0	0	0	0
VC_2294_0	0	0	0	0.00142679	0	0	0	0	0	0	0	0	0	0	0	0	0	0.000566709	0.00159517	0	0	0.00631482	0	0	0	0	0	0	0.00146425	0	0	0.00113292	0	0	0.00176544	0	0	0	0	0	0	0	0	0	0	0	0	0.000849004	0
VC_2324_0	0	0	0	0.000951158	0	0	0	0	0	0	0	0	0	0	0	0	0	0	0	0	0	0	0	0	0	0	0	0	0	0	0	0	0	0	0	0	0	0	0	0	0	0	0	0	0	0	0	0	0
VC_242_0	0	0	0	0.000578819	0	0	0	0	0	0	0	0	0	0	0	0	0	0	0	0	0	0	0	0	0	0	0.00155527	0	0	0	0	0.00175528	0	0.00113505	0.00153551	0	0	0	0	0.00156632	0	0	0	0	0	0	0	0	0
VC_2430_0	0	0	0	0.00140539	0	0	0	0	0	0.00223088	0	0	0	0	0	0	0.00384873	0.00121267	0	0	0	0	0.00111761	0	0	0	0	0	0	0	0.000829397	0	0.00210624	0	0	0.00102879	0	0	0	0.00196182	0	0	0	0	0	0	0.0031291	0	0
VC_2452_0	0	0	0	0.0139899	0	0	0	0	0	0	0	0	0	0	0	0	0	0	0	0	0	0	0	0	0	0	0	0	0	0	0	0	0	0	0	0	0	0	0	0	0	0	0	0	0	0	0	0	0
VC_2498_0	0	0	0	0.000533537	0	0	0	0	0	0.000966318	0	0	0	0.000400369	0	0	0	0	0	0.000654346	0	0	0	0	0	0	0	0	0	0	0	0.000421503	0	0	0	0	0	0	0	0	0	0	0	0	0	0	0	0	0.000431151
VC_2561_0	0	0	0	0.000544195	0	0	0	0	0	0	0	0	0	0	0	0.000960098	0	0	0	0	0	0	0	0	0	0	0	0	0	0	0	0	0	0	0	0	0	0	0	0	0	0	0	0	0.00142264	0	0	0	0
VC_2616_0	0	0	0	0.00195498	0	0	0	0	0	0	0	0	0	0	0	0	0	0	0	0	0	0	0.00139581	0	0.0040655	0	0	0	0	0	0	0	0	0	0	0	0	0.000932325	0	0	0	0	0	0.000942657	0	0	0.00102339	0	0
VC_2762_0	0	0	0	0.00163477	0.00200529	0	0	0	0	0	0	0	0.000643701	0	0	0	0	0	0	0	0	0	0	0	0	0	0	0	0	0	0	0	0	0	0	0	0	0	0	0	0	0.00108833	0	0	0	0	0	0	0
VC_2770_0	0	0	0	0.000531965	0	0	0	0	0	0	0	0	0	0	0	0	0	0.000744964	0	0	0	0	0	0	0	0	0	0	0	0	0	0	0	0	0.000571074	0	0	0	0	0	0	0	0	0	0	0	0	0	0
VC_2822_0	0	0	0	0.000725991	0	0	0	0	0	0	0	0	0	0.00168619	0	0	0	0	0	0	0	0	0.00104091	0	0.00104013	0	0	0	0	0	0	0	0.0042993	0	0	0	0	0	0	0	0	0	0	0	0	0.00339028	0	0	0
VC_2874_0	0	0	0	0.000815463	0	0	0	0	0	0	0	0	0	0	0	0	0	0	0	0	0	0	0	0	0	0	0	0	0	0	0	0	0	0	0	0	0	0	0	0	0	0	0	0	0	0	0	0	0
VC_2879_0	0	0	0	0.00888517	0	0	0	0	0	0.00188002	0	0	0	0	0	0.000459544	0	0.00122275	0	0.000642013	0	0.000436646	0	0.00145958	0	0	0	0.000669508	0.000850393	0	0	0	0	0	0	0	0	0	0	0	0	0	0.00552144	0	0	0	0	0	0
VC_2880_0	0	0	0	0.00300855	0	0	0	0	0	0	0	0	0	0	0	0	0	0	0	0	0	0	0	0	0	0	0	0	0	0	0	0	0	0	0	0	0	0	0	0	0	0	0	0	0	0	0	0	0
VC_2957_0	0	0	0	0.000772718	0	0	0	0	0	0	0	0	0	0	0	0	0	0	0	0	0	0	0	0	0	0	0	0	0	0	0	0	0	0	0	0	0	0	0	0	0	0	0	0	0	0	0.00126087	0	0
VC_2968_0	0	0	0	0.00393248	0	0	0	0	0	0	0	0	0	0	0	0	0	0	0	0.00241941	0	0	0	0	0	0	0	0	0	0	0	0	0	0	0	0	0	0	0	0	0	0	0	0	0	0	0	0	0
VC_3085_0	0	0	0	0.00921043	0	0	0	0.00107376	0	0	0	0	0	0.0011509	0	0.00313849	0	0.00152096	0	0	0.00173957	0	0.00213413	0	0.00190338	0	0	0	0.00167522	0	0.00103644	0.00262392	0	0	0	0	0	0	0	0.00126577	0	0	0	0	0	0	0	0	0
VC_3131_0	0	0	0	0.00110087	0	0	0	0	0	0	0	0	0	0	0	0	0	0	0	0	0	0	0	0	0	0	0.00261693	0	0	0	0	0	0	0	0	0	0.00160935	0	0	0.000777884	0	0.00151084	0	0	0	0	0	0	0
VC_3180_0	0	0	0	0.000851845	0	0	0	0	0	0	0	0	0	0	0	0	0	0	0	0	0	0	0	0	0	0	0	0	0	0	0	0	0	0	0	0	0	0	0	0	0	0	0	0	0	0	0	0	0
VC_3262_0	0	0	0	0.00108933	0	0	0	0	0	0	0	0	0	0	0	0	0	0	0	0	0	0	0	0	0	0	0	0	0	0	0	0	0	0	0	0	0	0	0	0	0	0	0	0	0	0	0	0	0
VC_339_0	0	0	0	0.0301839	0	0	0	0	0	0	0	0	0	0	0	0	0	0	0	0	0	0	0	0	0	0	0	0	0	0	0	0	0	0	0	0	0	0	0	0	0	0	0	0	0	0	0	0	0
VC_3391_0	0	0	0	0.0123139	0	0	0	0	0	0	0	0	0.00495741	0	0	0	0	0	0	0	0	0.00144227	0	0	0	0	0	0	0	0	0.000598965	0	0	0	0	0	0	0.000853903	0	0	0	0	0	0.00341537	0	0	0	0	0
VC_3396_0	0	0	0	0.000826388	0	0	0	0	0	0	0	0	0	0.00029464	0	0	0	0	0	0	0	0	0	0	0.00055221	0	0	0	0	0	0	0.000903371	0	0	0	0	0	0	0	0	0	0.000324419	0	0	0	0	0	0	0
VC_3506_0	0	0	0	0.000760826	0	0	0	0	0	0	0	0	0	0	0	0	0	0	0	0	0	0	0	0	0	0	0.00142558	0	0	0	0	0	0	0	0	0	0	0	0	0	0	0	0	0	0	0	0	0	0
VC_3515_0	0	0	0	0.006425	0	0	0.000481227	0	0	0.0270944	0.00980481	0	0	0.00520869	0	0	0	0.000821889	0	0	0	0	0	0	0	0	0	0	0.00295857	0.000484146	0.00107586	0.00026993	0.00111548	0	0	0	0.00069534	0.000638829	0.00820404	0	0	0	0	0	0	0.000564262	0	0	0
VC_3775_0	0	0	0	0.00134676	0.00437598	0.00159928	0	0.000340151	0.00159208	0.0013863	0	0	0.00275593	0.000529499	0.00376151	0.000738896	0	0.000842306	0.000753361	0.00142129	0.000912548	0.000726461	0.00307761	0.00145017	0.00105573	0.00335112	0.0020254	0.00123791	0.000861082	0	0.000349486	0.00066872	0.00130981	0.00173864	0.00582698	0.00185134	0.00144916	0.000855421	0	0	0	0.000493619	0.000793434	0.00080385	0	0.000996109	0.000859307	0.00109937	0.000953322
VC_3795_0	0	0	0	0.0327147	0	0	0	0.00230006	0	0	0	0	0	0	0	0	0.000909961	0	0	0	0	0	0.00202285	0	0	0	0.0271776	0	0	0	0.043954	0	0.202425	0	0	0	0.00424769	0.0103778	0	0	0	0	0	0	0	0	0	0	0
VC_3874_0	0	0	0	0.000542446	0	0	0.000566517	0.000297072	0	0	0	0	0	0	0	0	0	0	0	0	0	0	0	0	0	0	0	0	0	0	0	0	0	0	0	0	0	0	0	0	0.00198923	0	0	0	0	0	0	0	0
VC_3888_0	0	0	0	0.00729534	0	0	0	0	0	0	0	0	0	0	0	0	0	0	0	0	0	0	0	0	0	0	0.00142273	0	0	0	0	0	0	0	0	0	0	0	0	0	0	0	0	0	0	0	0	0	0
VC_3960_0	0	0	0	0.000575573	0	0	0	0	0	0	0.00361793	0	0	0	0	0	0	0	0	0	0	0	0	0	0	0	0	0	0	0	0	0	0	0	0	0	0	0	0	0	0	0	0	0	0	0	0	0	0
VC_4108_0	0	0	0	0.000826595	0	0	0	0	0	0	0	0	0	0	0	0	0	0	0	0	0	0	0	0	0	0	0	0	0	0	0	0	0	0	0	0	0	0	0	0	0	0	0	0	0	0	0	0	0
VC_4143_0	0	0	0	0.000813854	0	0	0	0	0	0	0.000778528	0	0	0	0.000978218	0	0	0	0	0	0	0	0	0	0	0	0	0	0	0	0	0	0	0	0	0	0	0	0	0	0	0	0	0	0	0	0	0	0
VC_4169_0	0	0	0	0.00385044	0	0.000566649	0	0	0	0	0	0	0	0	0	0	0	0	0	0.000349721	0	0	0	0	0	0	0	0	0	0	0	0	0	0	0	0	0	0	0	0.0042388	0	0	0	0	0	0	0	0.000632233	0
VC_4287_0	0	0	0	0.00166322	0	0	0.0131179	0	0	0	0	0	0	0.00282071	0	0	0	0	0	0	0.000307195	0	0.0038912	0	0.00103488	0	0	0	0	0	0	0	0	0	0.0011824	0.000898417	0	0	0	0	0	0.00146221	0.00123964	0	0	0	0.00020092	0	0
VC_4291_0	0	0	0	0.00178793	0	0	0	0	0	0	0	0	0	0	0	0	0	0	0	0	0	0	0	0	0	0	0	0	0	0	0	0	0	0	0	0	0	0	0	0	0.00164178	0	0	0	0	0	0	0	0
VC_4462_0	0	0	0	0.0020963	0	0	0	0	0	0	0	0	0	0	0	0	0	0	0	0	0	0	0	0	0	0	0	0	0	0	0	0	0	0	0	0	0	0	0	0	0	0	0	0	0	0	0	0	0
VC_4586_0	0	0	0	0.00634101	0	0	0	0	0	0	0	0	0	0	0	0	0	0	0	0	0	0	0	0	0	0	0	0	0	0	0	0	0	0	0	0	0	0	0	0	0	0	0	0	0	0	0	0	0
VC_4627_0	0	0	0	0.00373549	0	0	0	0	0	0	0	0	0	0	0	0	0	0	0	0	0	0	0	0	0	0	0	0	0	0	0	0	0	0	0	0	0	0	0	0	0	0	0	0	0	0.000802743	0	0	0
VC_4630_0	0	0	0	0.00112794	0	0	0	0	0	0	0	0	0	0	0	0	0	0	0	0	0	0	0	0	0	0	0	0	0.000543687	0	0	0	0	0	0	0	0	0	0	0	0	0	0	0	0	0	0	0	0
VC_4772_0	0	0	0	0.000920745	0	0	0	0	0	0	0	0	0	0	0	0	0	0	0	0	0	0	0	0	0	0	0	0	0	0	0	0	0	0	0	0	0	0	0	0	0	0	0	0	0	0	0	0	0
VC_4785_0	0	0	0	0.00626221	0	0	0	0	0	0	0	0	0	0	0	0	0	0	0	0	0	0	0	0	0.0014322	0	0	0	0	0	0	0	0	0	0	0	0	0	0	0	0	0	0	0	0	0	0	0	0
VC_4800_0	0	0	0	0.00273873	0	0	0	0	0	0	0	0	0	0	0	0	0.00069598	0	0	0	0	0	0	0	0	0	0	0	0	0	0	0	0	0	0	0	0	0	0	0	0	0	0	0	0	0	0	0	0
VC_4936_0	0	0	0	0.00171996	0	0	0	0	0	0	0	0	0	0	0	0	0	0	0	0	0	0	0	0	0	0	0	0	0	0	0	0	0	0	0	0	0	0	0	0	0	0	0	0	0	0	0	0	0
VC_495_0	0	0	0	0.0021377	0	0	0	0	0	0	0	0	0	0	0	0	0	0	0	0	0	0	0	0	0	0	0	0	0	0	0	0	0	0	0	0	0	0	0	0	0	0	0	0	0	0	0	0	0
VC_5084_0	0	0	0	0.00150187	0	0	0	0	0.000828875	0	0	0	0	0	0	0.000655081	0	0	0	0	0	0	0	0	0.000357445	0	0	0	0	0	0	0	0	0	0	0	0	0	0	0	0	0	0	0.00204372	0	0	0	0	0
VC_5107_0	0	0	0	0.022312	0	0	0	0	0	0	0	0	0	0	0	0	0	0.000736348	0	0	0	0	0	0	0	0	0	0	0	0	0	0	0	0	0	0	0	0	0	0	0	0	0	0	0	0.00139891	0	0	0
VC_5167_0	0	0	0	0.000758237	0	0	0	0	0	0	0	0	0	0	0	0	0	0	0	0	0	0	0	0	0	0	0	0	0	0	0	0	0.000363442	0	0	0	0	0	0	0	0	0	0	0	0	0	0	0	0
VC_5234_0	0	0	0	0.000363583	0	0	0	0	0.000694163	0	0.000906988	0	0	0.000588546	0	0	0	0	0	0	0	0.000907911	0.00280487	0.00187105	0.0011948	0.00225904	0.000475996	0.00198491	0.000251848	0.000979379	0.000765147	0	0.000444872	0	0.000626385	0.00118444	0	0	0	0	0.00042971	0.000479081	0.000904578	0	0.000782773	0	0.000256717	0	0.000159188
VC_527_0	0	0	0	0.00132996	0	0	0	0	0	0	0	0	0	0	0	0	0	0	0	0	0	0	0	0	0	0	0	0	0	0	0	0	0	0	0	0	0	0	0.00101474	0	0	0	0	0	0	0	0.00216447	0	0.00134053
VC_5318_0	0	0	0	0.00127725	0	0.000559963	0	0	0	0	0	0	0	0	0	0	0	0	0	0.000405516	0	0	0	0.000839704	0	0	0	0	0	0	0	0	0	0	0	0.000330293	0	0	0	0	0	0	0	0	0	0	0	0	0
VC_5484_0	0	0	0	0.0010922	0	0	0	0	0	0	0	0	0	0	0	0	0	0	0	0	0	0	0	0	0	0	0	0	0	0	0	0	0	0	0	0	0	0	0	0	0	0	0	0	0	0	0	0	0
VC_5507_0	0	0	0	0.00107478	0	0	0	0	0	0	0.000523603	0	0	0	0.000267949	0	0	0	0	0	0	0	0	0	0	0	0	0	0	0	0	0	0	0	0	0	0	0	0	0	0	0	0	0	0	0.000287577	0	0	0
VC_5533_0	0	0	0	0.00510858	0	0	0	0	0	0	0.00422516	0	0	0	0	0	0	0	0	0.000459739	0	0	0	0	0	0	0	0	0	0	0	0	0	0	0	0.000376315	0	0	0	0	0	0	0	0	0	0	0	0	0
VC_5549_0	0	0	0	0.00117884	0	0.00114327	0.00301928	0	0	0	0	0	0	0	0	0	0	0	0	0	0	0	0	0	0	0	0	0	0	0	0	0	0	0	0	0	0	0	0	0	0	0	0	0.000609877	0	0	0	0	0
VC_63_0	0	0	0	0.00377472	0	0	0	0	0	0	0	0.00383439	0	0	0	0	0	0.000962711	0.00200847	0	0	0	0	0	0	0	0	0.00273538	0	0	0	0.00261758	0	0	0	0	0	0	0	0	0	0	0.0105491	0	0	0	0	0	0.000283405
VC_657_1	0	0	0	0.00465141	0	0.0007144	0	0	0	0	0	0	0	0.00167553	0.000620305	0.00034705	0.000592346	0	0.00033813	0.00161104	0	0	0	0	0.0011782	0	0	0	0	0.00040245	0	0.000308302	0	0.000853438	0	0.00147056	0	0	0	0	0	0	0	0	0.000740574	0.000726804	0.000531764	0	0
VC_686_0	0	0	0	0.000953168	0	0	0	0	0	0	0	0	0	0	0	0	0	0	0	0	0	0	0	0	0	0	0	0	0.00164969	0	0	0	0	0	0	0	0	0	0.0341509	0	0	0	0	0	0	0	0	0	0
VC_691_0	0	0	0	0.000796157	0	0	0	0	0	0	0	0	0	0.000581611	0	0	0	0	0	0	0	0	0	0	0.000636594	0	0	0	0.000875909	0	0	0	0	0	0.000796928	0.000737186	0	0	0.000730933	0	0	0	0	0	0	0	0	0.000682871	0
VC_704_0	0	0	0	0.00857543	0	0	0	0	0	0	0	0	0	0	0	0.000631445	0.000246066	0	0	0.000912255	0	0	0	0	0	0	0	0.00210963	0	0	0	0	0	0	0	0	0	0.000498327	0	0	0	0	0	0	0	0.0022559	0	0	0
VC_74_2	0	0	0	0.00125047	0	0	0	0	0	0	0	0	0	0	0	0	0	0	0	0	0	0	0	0.00116542	0	0	0	0.0075731	0	0	0	0.00100458	0	0	0	0	0	0	0	0.00134444	0	0	0	0	0	0	0	0	0
VC_774_0	0	0	0	0.00113973	0	0	0	0	0.00077586	0	0	0	0.00127048	0	0.00110443	0	0	0	0	0	0	0	0	0	0.00487902	0	0	0	0.00116403	0.000756295	0	0	0.00159056	0	0	0	0.000595422	0	0	0	0	0	0	0	0	0.00102074	0	0	0
VC_81_0	0	0	0	0.0020906	0	0	0	0	0	0.000892185	0	0.00172106	0	0	0	0	0	0	0	0	0	0	0	0	0	0	0	0	0	0	0	0	0	0	0	0	0	0	0	0	0.00159549	0	0	0	0	0	0	0	0.000313374
VC_818_0	0	0	0	0.000688911	0.00133618	0.00096892	0	0	0	0.00698277	0.00359182	0.0136013	0.000989171	0	0.00103248	0	0	0.000786654	0	0	0	0.000651048	0	0	0	0	0	0	0	0	0	0	0	0	0	0	0	0.000582431	0.00422017	0.000896079	0	0	0.00062529	0	0	0	0	0	0
VC_840_0	0	0	0	0.000750731	0	0.000685713	0.00100618	0	0	0	0	0	0	0	0	0	0	0	0	0	0	0	0	0	0	0	0	0	0	0	0	0	0	0	0	0	0	0	0	0	0	0	0	0	0	0	0	0	0
VC_888_0	0	0	0	0.00193308	0	0	0	0	0	0	0	0	0	0	0	0	0	0.000958718	0	0	0.000781726	0	0.00541883	0	0.001128	0	0.00390619	0	0	0	0	0	0	0	0	0	0	0	0	0	0	0	0	0	0	0	0	0.00113221	0.00115912
VC_921_0	0	0	0	0.00143347	0	0	0	0	0	0	0	0	0	0	0	0	0	0	0	0	0	0	0	0	0	0	0	0	0	0	0	0	0	0	0	0	0	0	0	0	0	0	0	0	0	0	0	0	0
VC_926_0	0	0	0	0.000664159	0	0	0	0.000176293	0.000524276	0	0	0	0	0	0	0	0	0	0	0	0	0	0	0	0	0	0	0	0	0	0	0	0	0	0	0.000307088	0	0	0	0.000385485	0.000351561	0	0	0.000699638	0	0	0.000273731	0	0.000197442
VC_936_0	0	0	0	0.00131569	0	0	0	0	0	0	0	0	0	0	0	0	0	0	0	0	0	0	0	0	0	0	0	0	0	0	0	0.00054548	0	0	0	0	0	0	0	0	0	0	0	0	0	0.00046897	0	0	0
VC_982_0	0	0	0	0.00205476	0	0	0	0.000471922	0.00283225	0	0	0	0	0	0	0	0	0	0	0	0	0	0	0	0	0	0	0	0	0	0	0	0	0	0	0	0	0	0	0	0	0	0	0	0	0	0	0	0
VC_984_1	0	0	0	0.0054804	0	0.00127639	0	0	0	0	0	0	0	0	0.000755458	0	0	0.00111459	0	0	0	0	0	0	0	0	0	0	0	0	0	0	0	0	0	0	0	0	0.00163489	0	0	0	0	0	0	0	0	0	0
NODE_100_length_92788_cov_7.913256	0	0	0	0	0.0018131	0	0	0	0	0	0	0	0	0	0	0	0	0	0	0	0	0	0	0	0	0	0	0	0	0	0	0	0	0	0	0	0	0	0	0	0	0	0	0	0	0	0	0	0
NODE_1017_length_17330_cov_9.304428	0	0	0	0	0.000626767	0	0	0	0	0	0	0	0	0	0	0	0	0	0	0	0	0	0	0	0	0	0	0	0	0	0	0	0	0	0	0	0	0	0	0	0	0	0	0	0	0	0	0	0
NODE_1074_length_16628_cov_8.506245	0	0	0	0	0.00124952	0	0	0	0	0	0	0	0	0	0	0	0	0	0	0	0	0	0	0	0	0	0	0	0	0	0	0	0	0	0	0	0	0	0	0	0	0	0	0	0	0	0	0	0
NODE_1100_length_26915_cov_17.444341	0	0	0	0	0.00314426	0	0	0	0	0	0	0	0	0	0	0	0	0	0	0	0	0	0	0	0	0	0	0	0	0	0	0	0	0	0	0	0	0	0	0	0	0	0	0	0	0	0	0	0
NODE_11306_length_5172_cov_3.706078	0	0	0	0	0.000472047	0	0	0	0	0	0	0	0	0	0	0	0	0	0	0	0	0	0	0	0	0	0	0	0	0	0	0	0	0	0	0	0	0	0	0	0	0	0	0	0	0	0	0	0
NODE_117_length_85765_cov_54.206744	0	0	0	0	0.00277897	0	0	0	0	0	0	0	0	0	0	0	0.000354425	0	0	0	0	0	0	0	0	0	0	0	0	0	0	0	0	0	0	0	0	0	0	0	0	0	0	0	0	0	0	0	0
NODE_1197_length_15026_cov_73.462895	0	0	0	0	0.00433723	0	0	0	0	0	0	0	0	0	0	0	0	0	0	0	0	0	0	0	0	0	0	0	0	0	0	0	0	0	0	0	0	0	0	0	0	0	0	0	0	0	0	0	0
NODE_1219_length_14749_cov_16.427726	0	0	0	0	0.00259277	0	0	0	0	0	0	0	0	0	0	0	0	0	0	0	0	0	0	0	0	0	0	0	0	0	0	0	0	0	0	0	0	0	0	0	0	0	0	0	0	0	0	0	0
NODE_1249_length_14417_cov_5.434828	0	0	0	0	0.00466214	0	0	0	0	0	0	0	0	0	0	0	0	0	0	0	0	0	0	0	0	0	0	0	0	0	0	0	0	0	0	0	0	0	0	0	0	0	0	0	0	0	0	0	0
NODE_125_length_82534_cov_9.669480	0	0	0	0	0.000896482	0	0	0	0	0	0	0	0	0	0	0	0	0	0	0	0	0	0	0	0	0	0	0	0	0	0	0	0	0	0	0	0	0	0	0	0	0	0	0	0	0	0	0	0
NODE_1277_length_14147_cov_12.614533	0	0	0	0	0.00197229	0	0	0	0	0	0	0	0	0	0	0	0	0	0	0	0	0.00258346	0	0	0	0	0	0	0	0	0	0	0	0	0	0	0	0	0	0	0	0	0	0	0	0	0	0	0
NODE_1347_length_13553_cov_6.247074	0	0	0	0	0.000775702	0	0	0	0	0	0	0	0	0	0	0	0	0	0	0	0	0	0	0	0	0	0	0	0	0	0	0	0	0	0	0	0	0	0	0	0	0	0	0	0	0	0	0	0
NODE_1408_length_22209_cov_7.574072	0	0	0	0	0.00135617	0	0	0	0	0	0	0	0	0	0	0	0	0	0	0	0	0	0	0	0	0	0	0	0	0	0	0	0	0	0	0	0	0	0	0	0	0	0	0	0	0	0	0	0
NODE_1422_length_9717_cov_11.818257	0	0	0	0	0.00233307	0	0	0	0	0	0	0	0	0	0	0	0	0	0	0	0	0	0	0	0	0	0	0	0	0	0	0	0	0	0	0	0	0.00239472	0	0	0	0	0	0	0	0	0	0	0
NODE_1450_length_12599_cov_19.630102	0	0	0	0	0.016756	0	0	0	0	0	0	0	0	0	0	0	0	0	0	0	0	0	0	0	0	0	0	0	0	0	0	0	0	0	0	0	0	0	0	0	0	0	0	0	0	0	0	0	0
NODE_1458_length_12555_cov_5.531440	0	0	0	0	0.00290299	0	0	0	0	0	0	0	0	0	0	0	0	0	0	0	0	0	0	0	0	0	0	0	0	0	0	0	0	0	0	0	0	0.00172337	0	0	0	0	0	0	0	0	0	0	0
NODE_1472_length_14208_cov_5.462022	0	0	0	0	0.000376984	0	0	0	0	0	0	0	0	0	0	0	0	0	0	0	0	0	0	0	0	0	0	0	0	0	0	0	0	0	0	0	0	0	0	0	0.00119268	0	0.000478215	0	0	0	0	0	0.000371034
NODE_151_length_75963_cov_9.044989	0	0	0	0	0.000819562	0	0	0	0	0	0	0	0	0	0	0	0	0	0	0	0	0	0	0	0	0	0	0	0	0	0	0	0	0	0	0	0	0	0	0	0	0	0	0	0	0	0	0	0
NODE_1515_length_12193_cov_7.575465	0	0	0	0	0.00124021	0	0	0	0	0	0	0	0	0	0	0	0	0	0	0	0	0	0	0	0	0	0	0	0	0	0.000271257	0	0	0	0	0	0	0	0	0	0	0	0	0	0	0	0	0	0
NODE_1518_length_21172_cov_5.805086	0	0	0	0	0.0014932	0	0	0	0	0	0	0	0	0	0	0	0	0	0	0	0	0	0	0	0	0	0	0	0	0	0	0	0	0	0	0	0	0	0	0	0	0	0	0	0	0	0	0	0
NODE_1541_length_12003_cov_6.306327	0	0	0	0	0.00260894	0	0	0	0	0	0	0	0	0	0	0	0	0	0	0	0	0	0	0	0	0	0	0	0	0	0	0	0	0	0	0	0	0	0	0	0	0	0	0	0	0	0	0	0
NODE_1580_length_11736_cov_6.595155	0	0	0	0	0.00107835	0	0	0	0	0	0	0	0	0	0	0	0	0	0	0	0	0	0	0	0	0	0	0	0	0	0	0	0	0	0	0	0	0	0	0	0	0	0	0	0	0	0	0	0
NODE_1605_length_11607_cov_6.731302	0	0	0	0	0.00206907	0	0	0	0	0	0	0	0	0	0	0	0	0	0	0	0	0	0	0	0	0	0	0	0	0	0	0	0	0	0	0	0	0	0	0	0	0	0	0	0	0	0	0	0
NODE_1606_length_21329_cov_5.616950	0	0	0	0	0.000523269	0	0.000466343	0	0	0	0	0	0	0	0	0	0	0	0	0	0	0	0	0	0	0	0	0	0	0	0	0	0	0	0	0	0	0	0	0	0	0	0	0.00180071	0	0	0	0	0.000232577
NODE_1654_length_11261_cov_13.259950	0	0	0	0	0.0128113	0	0	0	0	0	0	0	0	0	0	0	0	0	0	0	0	0	0	0	0	0	0	0	0	0	0	0	0	0	0	0	0	0	0	0	0	0	0	0	0	0	0	0	0
NODE_1656_length_11248_cov_6.101760	0	0	0	0	0.00121816	0	0	0	0	0	0	0	0	0	0	0	0	0	0	0	0	0	0	0	0	0	0	0	0	0	0	0	0	0	0	0	0	0	0	0	0	0	0	0	0	0	0	0	0
NODE_1679_length_11123_cov_9.255873	0	0	0	0	0.00352534	0	0	0	0	0	0	0	0	0	0	0	0	0	0	0	0	0	0	0	0	0	0	0	0	0	0	0	0	0	0	0	0	0	0	0	0	0	0	0	0	0	0	0	0
NODE_1741_length_10735_cov_5.119101	0	0	0	0	0.00270824	0	0	0	0	0	0	0	0	0	0	0	0	0	0	0	0	0	0	0	0	0	0	0	0	0	0	0	0	0	0	0	0	0.00160798	0	0	0	0	0	0	0	0	0	0	0
NODE_1774_length_10531_cov_4.669817	0	0	0	0	0.000669475	0	0	0	0	0	0	0	0	0	0	0	0	0	0	0	0	0	0	0	0	0	0	0	0	0	0	0	0	0	0	0	0	0	0	0	0	0	0	0	0	0	0	0	0
NODE_1798_length_10416_cov_13.432584	0	0	0	0	0.00136091	0	0	0	0	0	0	0	0	0	0	0	0	0	0	0	0	0	0	0	0	0	0	0	0	0	0	0	0	0	0	0	0	0	0	0	0	0	0	0	0	0	0	0	0
NODE_18_length_204726_cov_13.509979	0	0	0	0	0.00687119	0	0	0	0	0	0	0	0	0	0	0	0	0	0	0	0	0	0	0	0	0	0	0	0	0	0	0	0	0	0	0	0	0	0	0	0	0	0	0	0	0	0	0	0
NODE_1814_length_10359_cov_5.288238	0	0	0	0	0.000863365	0	0	0	0	0	0	0	0	0	0	0	0	0	0	0	0	0	0	0	0	0	0	0	0	0	0	0	0	0	0	0	0	0	0	0	0	0	0	0	0	0	0	0	0
NODE_1866_length_10141_cov_6.246679	0	0	0	0	0.00078366	0	0	0	0	0	0	0	0	0	0	0	0	0	0	0	0	0	0	0	0	0	0	0	0	0	0	0	0	0	0	0	0	0	0	0	0	0	0	0	0	0	0	0	0
NODE_1922_length_17727_cov_15.735853	0	0	0	0	0.00122811	0	0	0	0	0	0	0	0	0	0	0	0	0	0	0	0	0	0	0	0	0	0	0	0	0	0	0	0	0	0	0	0	0	0	0	0	0	0	0	0	0	0	0	0
NODE_1929_length_7020_cov_12.799139	0	0	0	0	0.00270063	0	0	0	0	0	0	0	0	0	0	0	0	0	0	0	0	0	0	0	0	0	0	0	0	0	0	0	0	0	0	0	0	0.0019938	0	0	0	0	0	0	0	0	0	0	0
NODE_197_length_64947_cov_44.079810	0	0	0	0	0.00146567	0	0	0	0	0	0	0	0	0	0	0	0	0	0	0	0	0	0	0	0	0	0	0	0	0	0	0	0	0	0	0	0	0	0	0	0	0	0	0	0	0	0	0	0
NODE_2061_length_9310_cov_15.173744	0	0	0	0	0.000371949	0	0	0	0	0	0	0	0	0	0	0	0	0	0	0	0	0	0	0	0	0	0	0	0	0	0	0	0	0	0	0	0	0	0	0	0	0	0	0	0	0	0	0	0
NODE_2066_length_9294_cov_3.619981	0	0	0	0	0.000646	0	0	0	0	0	0	0	0	0	0	0	0	0	0	0	0	0	0	0	0	0	0	0	0	0	0	0	0	0	0	0	0	0	0	0	0	0	0	0	0	0	0	0	0
NODE_2085_length_9220_cov_9.141626	0	0	0	0	0.000978128	0	0	0	0	0	0	0	0	0	0	0	0	0	0	0	0	0	0	0	0	0	0	0	0	0	0	0	0	0	0	0	0	0	0	0	0	0	0	0	0	0	0	0	0
NODE_214_length_61774_cov_14.325054	0	0	0	0	0.00257941	0	0	0	0	0	0	0	0	0	0	0	0	0	0	0	0	0	0	0	0	0	0	0	0	0	0	0	0	0	0	0	0	0	0	0	0	0	0	0	0	0	0	0	0
NODE_2221_length_8744_cov_4.015192	0	0	0	0	0.000598311	0	0	0	0	0	0	0	0	0	0	0	0	0	0	0	0	0	0	0	0	0	0	0	0	0	0	0	0	0	0	0	0	0	0	0	0	0	0	0	0	0	0	0	0
NODE_2280_length_8523_cov_4.838451	0	0	0	0	0.00095289	0	0	0	0	0	0	0	0	0	0	0	0	0	0	0	0	0	0	0	0	0	0	0	0	0	0	0	0	0	0	0	0	0	0	0	0	0	0	0	0	0	0	0	0
NODE_2339_length_8313_cov_14.507750	0	0	0	0	0.000464506	0	0	0	0	0	0	0	0	0	0	0	0	0	0	0	0	0	0	0	0	0	0	0	0	0	0	0	0	0	0	0	0	0	0	0	0	0	0	0	0	0	0	0	0
NODE_2408_length_8117_cov_4.091789	0	0	0	0	0.000270088	0	0	0	0	0	0	0	0	0	0	0	0	0	0	0	0	0	0	0	0	0	0	0	0	0	0	0	0	0	0	0	0	0	0	0	0	0	0	0	0	0	0	0	0
NODE_2428_length_8056_cov_3.839020	0	0	0	0	0.000578282	0	0	0	0	0	0	0	0	0	0	0	0	0	0	0	0	0	0	0	0	0	0	0	0	0	0	0	0	0	0	0	0	0	0	0	0	0	0	0	0	0	0	0	0
NODE_2433_length_8044_cov_8.508950	0	0	0	0	0.00179938	0	0	0	0	0	0	0	0	0	0	0	0	0	0	0	0	0	0	0	0	0	0	0	0	0	0	0	0	0	0	0	0	0	0	0	0	0	0	0	0	0	0	0	0
NODE_2449_length_8009_cov_5.623963	0	0	0	0	0.00418993	0	0	0	0	0	0	0	0	0	0	0	0	0	0	0	0	0	0	0	0	0	0	0	0	0	0	0	0	0	0	0	0	0	0	0	0	0	0	0	0	0	0	0	0
NODE_245_length_56351_cov_14.469181	0	0	0	0	0.00354163	0	0	0	0	0	0	0	0	0	0	0	0	0	0	0	0	0	0	0	0	0	0	0	0	0	0	0	0	0	0	0	0	0	0	0	0	0	0	0	0	0	0	0	0
NODE_2453_length_8002_cov_5.369448	0	0	0	0	0.00179948	0	0	0	0	0	0	0	0	0	0	0	0	0	0	0	0	0	0	0	0	0	0	0	0	0	0	0	0	0	0	0	0	0	0	0	0	0	0	0	0	0	0	0	0
NODE_2488_length_13449_cov_10.475586	0	0	0	0	0.000435307	0	0	0	0	0	0	0	0	0	0	0.000533398	0	0	0	0	0	0	0	0	0	0	0	0	0	0	0	0	0	0	0	0	0	0	0	0	0	0	0	0	0	0	0	0	0
NODE_2509_length_7857_cov_4.384260	0	0	0	0	0.000833906	0	0	0	0	0	0	0	0	0	0	0	0	0	0	0	0	0	0	0	0	0	0	0	0	0	0	0	0	0	0	0	0	0	0	0	0	0	0	0	0	0	0	0	0
NODE_2562_length_5282_cov_5.698489	0	0	0	0	0.00241485	0	0	0	0	0	0	0	0	0	0	0	0	0	0	0	0	0	0.00146531	0	0.000468303	0	0	0	0	0.000490782	0	0	0	0	0	0.000992594	0	0	0	0	0	0	0	0	0	0	0	0	0
NODE_2607_length_7637_cov_10.017146	0	0	0	0	0.000446905	0	0	0	0	0	0	0	0	0	0	0	0	0	0	0	0	0	0	0	0	0	0	0	0	0	0	0	0	0	0	0	0	0	0	0	0	0	0	0	0	0	0	0	0
NODE_2619_length_14928_cov_7.246285	0	0	0	0	0.000373293	0	0	0	0	0	0	0	0	0	0	0	0	0	0	0	0	0	0	0	0	0	0	0	0	0	0	0	0	0	0	0	0	0	0	0	0	0	0	0	0	0	0	0	0
NODE_2683_length_7490_cov_7.279623	0	0	0	0	0.000678526	0	0	0	0	0	0	0	0	0	0	0	0	0	0	0	0	0	0	0	0	0	0	0	0	0	0	0	0	0	0	0	0	0	0	0	0	0	0	0	0	0	0	0	0
NODE_2711_length_7410_cov_5.931339	0	0	0	0	0.000702661	0	0	0	0	0	0	0	0	0	0	0	0	0	0	0	0	0	0	0	0	0	0	0	0	0	0	0	0	0	0	0	0	0	0	0	0	0	0	0	0	0	0	0	0
NODE_2828_length_12970_cov_21.265505	0	0	0	0	0.00203987	0	0	0	0	0	0	0	0	0	0	0	0	0	0	0	0	0	0	0	0	0	0	0	0	0	0	0	0	0	0	0	0	0	0	0	0	0	0	0	0	0	0	0	0
NODE_2851_length_7158_cov_8.379136	0	0	0	0	0.00221352	0	0	0	0	0	0	0	0	0	0	0	0	0	0	0	0	0	0	0	0	0	0	0	0	0	0	0	0	0	0	0	0	0	0	0	0	0	0	0	0	0	0	0	0
NODE_288_length_51054_cov_252.876684	0	0	0	0	0.00132336	0	0	0	0	0	0	0	0	0	0	0	0	0	0	0	0	0	0	0	0	0	0	0	0	0	0	0	0	0	0	0	0	0	0	0	0	0	0	0	0	0	0	0	0
NODE_2890_length_15646_cov_19.430120	0	0	0	0	0.00205083	0	0	0	0	0	0	0	0	0	0	0	0	0	0	0	0	0	0	0	0	0	0	0	0	0	0	0	0	0	0	0	0	0	0	0	0	0	0	0	0	0	0	0	0
NODE_2961_length_6017_cov_11.384938	0	0	0	0	0.00169341	0	0	0	0	0	0	0	0	0	0	0	0	0	0	0	0	0	0	0	0	0	0	0	0	0	0	0	0	0	0	0	0	0	0	0	0	0	0	0	0	0	0	0	0
NODE_2968_length_6932_cov_5.448597	0	0	0	0	0.00096315	0	0	0	0	0	0	0	0	0	0	0	0	0	0	0	0	0	0	0	0	0	0	0	0	0	0	0	0	0	0	0	0	0	0	0	0	0	0	0	0	0	0	0	0
NODE_2987_length_5455_cov_26.360926	0	0	0	0	0.000872281	0	0	0	0	0	0	0	0	0	0	0	0	0	0	0	0	0	0	0	0	0	0	0	0	0	0	0	0	0	0	0	0	0	0	0	0	0	0	0	0	0	0	0	0
NODE_3035_length_6802_cov_21.798725	0	0	0	0	0.000487117	0	0	0	0	0	0	0	0	0	0	0	0	0	0	0	0	0	0	0	0	0	0	0	0	0	0	0	0	0	0	0	0	0	0	0	0	0	0	0	0	0	0	0	0
NODE_3101_length_6687_cov_13.242310	0	0	0	0	0.000592357	0	0	0	0	0	0	0	0	0	0	0	0	0	0	0	0	0	0	0	0	0	0	0	0	0	0	0	0	0	0	0	0	0	0	0	0	0	0	0	0	0	0	0	0
NODE_3116_length_12028_cov_4.734904	0	0	0	0	0.00102318	0	0	0	0	0	0	0	0	0	0	0	0	0	0	0	0	0	0	0	0	0	0	0	0	0	0	0	0	0	0	0	0	0	0	0	0	0	0	0	0	0	0	0	0
NODE_3142_length_11936_cov_4.513677	0	0	0	0	0.000608216	0	0	0	0	0	0	0	0	0	0	0	0	0	0	0	0	0	0	0	0	0	0	0	0	0	0	0	0	0	0	0	0	0	0	0	0	0	0	0	0	0	0	0	0
NODE_3181_length_6560_cov_12.990930	0	0	0	0	0.00236593	0	0	0	0	0	0	0	0	0	0	0	0	0	0	0	0	0	0	0	0	0	0	0	0	0	0	0	0	0	0	0	0	0	0	0	0	0	0	0	0	0	0	0	0
NODE_3267_length_6434_cov_4.218373	0	0	0	0	0.000735682	0	0	0	0	0	0	0	0	0	0	0	0	0	0	0	0	0	0	0	0	0	0	0	0	0	0	0	0	0	0	0	0	0	0	0	0	0	0	0	0	0	0	0	0
NODE_3295_length_6394_cov_259.518852	0	0	0	0	0.0015507	0	0	0	0	0	0	0	0	0	0	0	0	0	0	0	0	0	0	0	0	0	0	0	0	0	0	0	0	0	0	0	0	0	0	0	0	0	0	0	0	0	0	0	0
NODE_3323_length_6363_cov_12.876982	0	0	0	0	0.0042441	0	0	0	0	0	0	0	0	0	0	0	0	0	0	0	0	0	0	0	0	0	0	0	0	0	0	0	0.0004727	0	0	0	0	0	0	0	0	0	0	0	0	0	0	0	0
NODE_3336_length_6350_cov_4.599365	0	0	0	0	0.00183215	0	0	0	0	0	0	0	0	0	0	0	0	0	0	0	0	0	0	0	0	0	0	0	0	0	0	0	0	0	0	0	0	0	0	0	0	0	0	0	0	0	0	0	0
NODE_3368_length_11321_cov_5.444612	0	0	0	0	0.00129446	0	0	0	0	0	0	0	0	0	0	0	0	0	0	0	0	0	0	0	0	0	0	0	0	0	0	0	0	0	0	0	0	0	0	0	0	0	0	0	0	0	0	0	0
NODE_3380_length_6257_cov_8.191390	0	0	0	0	0.00284681	0	0	0	0	0	0	0	0	0	0	0	0	0	0	0	0	0	0	0	0	0	0	0	0	0	0	0	0	0	0	0	0	0	0	0	0	0	0	0	0	0	0	0	0
NODE_3491_length_10972_cov_4.632683	0	0	0	0	0.00113755	0	0	0	0	0	0	0	0	0	0	0	0	0	0	0	0	0	0	0	0	0	0	0	0	0	0	0	0	0	0	0	0	0	0	0	0	0	0	0	0	0	0	0	0
NODE_34968_length_1850_cov_2.733148	0	0	0	0	0.00060598	0	0	0	0	0	0	0	0	0	0	0	0	0	0	0	0	0	0	0	0	0	0	0	0	0	0	0	0	0	0	0	0	0	0	0	0	0	0	0	0	0	0	0.00112714	0
NODE_3501_length_6078_cov_11.703968	0	0	0	0	0.00518499	0	0	0	0	0	0	0	0	0	0	0	0	0	0	0	0	0	0	0	0	0	0	0	0	0	0	0	0	0	0	0	0	0	0	0	0	0	0	0	0	0	0	0	0
NODE_3626_length_5932_cov_10.480347	0	0	0	0	0.00118011	0	0	0	0	0	0	0	0	0	0	0	0	0	0	0	0	0	0	0	0	0	0	0	0	0	0	0	0	0	0	0	0	0	0	0	0	0	0	0	0	0	0	0	0
NODE_3668_length_12415_cov_4.906634	0	0	0	0	0.00126218	0	0	0	0	0	0	0	0	0	0	0	0	0	0	0	0	0	0	0	0	0	0	0	0	0	0	0	0	0	0	0	0	0	0	0	0	0.000442656	0	0	0	0	0	0	0
NODE_3675_length_5337_cov_604.244604	0	0	0	0	0.000882231	0	0	0	0	0	0.00919029	0	0	0	0	0	0	0	0	0	0	0	0	0	0	0	0	0	0	0	0	0	0	0	0	0	0	0	0	0.00504546	0	0	0	0	0.00491331	0	0	0	0
NODE_3719_length_5813_cov_3.201806	0	0	0	0	0.000587135	0	0	0	0	0	0	0	0	0	0	0	0	0	0	0	0	0	0	0	0	0	0	0	0	0	0	0	0	0	0	0	0	0	0	0	0	0	0	0	0	0	0	0	0
NODE_3765_length_5743_cov_6.356540	0	0	0	0	0.000503196	0	0	0	0	0	0	0	0	0	0	0	0	0	0	0	0	0	0	0	0	0	0	0	0	0	0	0	0	0	0	0	0	0	0	0	0	0	0	0	0	0	0	0	0
NODE_37714_length_1562_cov_21.670206	0	0	0	0	0.00317388	0	0	0	0	0	0	0	0	0	0	0	0	0	0	0	0	0	0	0	0	0	0	0	0	0	0	0	0	0	0.000469898	0	0	0	0	0	0	0	0	0	0	0	0	0	0
NODE_3805_length_5694_cov_9.174499	0	0	0	0	0.002472	0	0	0	0	0	0	0	0	0	0	0	0	0	0	0	0	0	0	0	0	0	0	0	0	0	0	0	0	0	0	0	0	0	0	0	0	0	0	0	0	0	0	0	0
NODE_3825_length_5675_cov_4.553559	0	0	0	0	0.000518005	0	0	0	0	0	0	0	0	0	0	0	0	0	0	0	0	0	0	0	0	0	0	0	0	0	0	0	0	0	0	0	0	0	0	0	0	0	0	0	0	0	0	0	0
NODE_3885_length_5608_cov_4.855033	0	0	0	0	0.000701887	0	0	0	0	0	0	0	0	0	0	0	0	0	0	0	0	0	0	0	0	0	0	0	0	0	0	0	0	0	0	0	0	0	0	0	0	0	0	0	0	0	0	0	0
NODE_3937_length_5547_cov_9.637655	0	0	0	0	0.00204348	0	0	0	0	0	0	0	0	0	0	0	0	0	0	0	0	0	0	0	0	0	0	0	0	0	0	0	0	0	0	0	0	0	0	0	0	0	0	0	0	0	0	0	0
NODE_3977_length_5515_cov_173.854579	0	0	0	0	0.000776964	0	0	0	0	0	0	0	0	0	0	0	0	0	0	0	0	0	0	0	0	0	0	0	0	0	0	0	0	0	0	0	0	0	0	0	0	0	0	0	0	0	0	0	0
NODE_3986_length_5279_cov_61.283882	0	0	0	0	0.00134497	0	0	0	0	0	0	0	0	0	0	0.000705255	0	0	0	0.00494158	0.000620093	0	0	0.000941736	0	0	0	0	0	0	0	0	0.00147816	0	0	0.00137129	0	0	0	0	0	0	0	0	0	0	0	0	0
NODE_3988_length_9968_cov_12.937153	0	0	0	0	0.00140208	0	0	0	0	0	0	0	0	0	0	0	0	0	0	0	0	0	0	0	0	0	0	0	0	0	0	0	0	0	0	0	0	0	0	0	0	0	0	0	0	0	0	0	0
NODE_4007_length_5489_cov_5.418476	0	0	0	0	0.000603638	0	0	0	0	0	0	0	0	0	0	0	0	0	0	0	0	0	0	0	0	0	0	0	0	0	0	0.000935308	0	0	0	0	0	0	0	0	0	0.000403775	0	0	0	0	0	0	0
NODE_4013_length_5484_cov_3.268742	0	0	0	0	0.000626902	0	0	0	0	0	0	0	0	0	0	0	0	0	0	0	0	0	0	0	0	0	0	0	0	0	0	0	0	0	0	0	0	0	0	0	0	0	0	0	0	0	0	0	0
NODE_4022_length_5474_cov_8.963462	0	0	0	0	0.00157012	0	0	0	0	0	0	0	0	0	0	0	0	0	0	0	0	0	0	0	0	0	0	0	0	0	0	0	0	0	0	0	0	0	0	0	0	0	0	0	0	0	0	0	0
NODE_4051_length_11635_cov_7.613990	0	0	0	0	0.000316302	0	0	0	0	0	0	0	0	0	0	0	0	0	0	0	0	0	0	0	0	0	0	0	0	0	0	0.000501268	0	0	0	0	0	0	0	0	0	0.000243384	0	0	0	0	0	0	0
NODE_4085_length_9442_cov_3.852562	0	0	0	0	0.000601574	0	0	0	0	0	0	0	0	0	0	0	0	0	0	0	0	0	0	0	0	0	0	0	0	0	0	0	0	0	0	0	0	0	0	0	0	0	0	0	0	0	0	0	0
NODE_4090_length_9728_cov_6.824563	0	0	0	0	0.00067608	0	0	0	0	0	0	0	0	0	0	0	0	0	0	0	0	0	0	0	0	0	0	0	0	0	0	0	0	0	0	0	0	0	0	0	0	0	0	0	0	0	0	0	0
NODE_4141_length_9632_cov_5.412446	0	0	0	0	0.00135529	0	0	0	0	0	0	0	0	0	0	0	0	0	0	0	0	0	0	0	0	0	0	0	0	0	0	0	0	0	0	0	0	0	0	0	0	0	0	0	0	0	0	0	0
NODE_421_length_39446_cov_74.992283	0	0	0	0	0.00414051	0	0	0	0	0	0	0	0	0	0	0	0	0	0	0	0	0	0	0	0	0	0	0	0	0	0	0	0	0	0	0	0	0	0	0	0	0	0	0	0	0	0	0	0
NODE_428_length_32142_cov_9.213700	0	0	0	0	0.00522247	0	0	0	0	0	0	0	0	0	0	0	0	0	0	0	0	0	0	0	0	0	0	0	0	0	0	0	0	0	0	0	0	0.00386698	0	0.00336103	0	0	0	0	0	0	0	0	0
NODE_428_length_54447_cov_8.489116	0	0	0	0	0.00117746	0	0	0	0	0	0	0	0	0	0	0	0	0	0	0	0	0	0	0	0	0	0	0	0	0	0	0	0	0	0	0	0	0	0	0	0	0	0	0	0	0	0	0	0
NODE_4370_length_5158_cov_7.621791	0	0	0	0	0.0012123	0	0	0	0	0	0	0	0	0	0	0.00219621	0	0	0.000608734	0	0	0.000546721	0	0	0	0	0	0	0	0	0	0.00133855	0	0	0	0	0	0	0	0	0	0.000657683	0	0	0	0.000619616	0	0	0
NODE_4384_length_5149_cov_4.142324	0	0	0	0	0.000730587	0	0	0	0	0	0	0	0	0	0	0	0	0	0	0	0	0	0	0	0	0	0	0	0	0	0	0	0	0	0	0	0	0	0	0	0	0	0	0	0	0	0	0	0
NODE_4495_length_5063_cov_6.394169	0	0	0	0	0.00106775	0	0	0	0	0	0	0	0	0	0	0	0	0	0	0	0	0	0	0	0	0	0	0	0	0	0	0	0	0	0	0	0	0	0	0	0	0	0	0	0	0	0	0	0
NODE_4515_length_5041_cov_4.860008	0	0	0	0	0.00101311	0	0	0	0	0	0	0	0	0	0	0	0	0	0	0	0	0	0	0	0	0	0	0	0	0	0	0	0	0	0	0	0	0	0	0	0	0	0	0	0	0	0	0	0
NODE_4527_length_5027_cov_7.410901	0	0	0	0	0.000882123	0	0	0	0	0	0	0	0	0	0	0	0	0	0	0	0	0	0	0	0	0	0	0	0	0	0	0	0	0	0	0	0	0	0	0	0	0	0	0	0	0	0	0	0
NODE_453_length_37099_cov_5.721952	0	0	0	0	0.00205484	0	0	0	0	0	0	0	0	0	0	0	0	0	0	0	0	0	0	0	0	0	0	0	0	0	0	0	0	0	0	0	0	0	0	0	0	0	0	0	0	0	0	0	0
NODE_455_length_36988_cov_98.270517	0	0	0	0	0.000591359	0	0	0	0	0	0	0	0	0	0	0	0	0	0	0	0	0	0	0	0	0	0	0	0	0	0	0	0	0	0	0	0	0	0	0	0	0	0	0	0	0	0	0	0
NODE_456_length_36932_cov_34.424411	0	0	0	0	0.00179161	0	0	0	0	0	0	0	0	0	0	0	0	0	0	0	0	0	0	0	0	0	0	0	0	0	0	0	0	0	0	0	0	0	0	0	0	0	0	0	0	0	0	0	0
NODE_4596_length_8907_cov_6.040782	0	0	0	0	0.00134254	0	0	0	0	0	0	0	0	0	0	0	0	0	0	0	0	0	0	0	0	0	0	0	0	0	0	0	0	0	0	0	0	0	0	0	0	0	0	0	0	0	0	0	0
NODE_4868_length_8498_cov_12.379486	0	0	0	0	0.00132507	0	0	0	0	0	0	0	0	0	0	0	0	0	0	0	0	0	0	0	0	0	0	0	0	0	0	0	0	0	0	0	0	0	0	0	0	0	0	0	0	0	0	0	0
NODE_498_length_34208_cov_8.829093	0	0	0	0	0.000735549	0	0	0	0	0	0	0	0	0	0	0	0	0	0	0	0	0	0	0	0	0	0	0	0	0	0	0	0	0	0	0	0	0	0	0	0	0	0	0	0	0	0	0	0
NODE_5175_length_8090_cov_13.583199	0	0	0	0	0.00342432	0	0	0	0	0	0	0	0	0	0	0	0	0	0	0	0	0	0	0	0	0	0	0	0	0	0	0	0	0	0	0	0	0	0	0	0	0	0	0	0	0	0	0	0
NODE_52_length_132544_cov_8.348889	0	0	0	0	0.000688861	0	0	0	0	0	0	0	0	0	0	0	0	0	0	0	0	0	0	0	0	0	0	0	0	0	0	0	0	0	0	0	0	0	0	0	0	0	0	0	0	0	0	0	0
NODE_5284_length_7762_cov_6.359543	0	0	0	0	0.000362679	0	0	0	0	0	0	0	0	0	0	0.00047965	0	0	0	0.000273623	0	0	0	0	0	0	0.000543361	0	0	0	0	0	0	0	0	0.00031294	0	0	0	0	0	0	0	0	0	0	0	0.000795982	0
NODE_5348_length_7894_cov_4.587958	0	0	0	0	0.000656423	0	0	0	0	0	0	0	0	0	0	0	0	0	0	0	0	0	0	0	0	0	0	0	0	0	0	0	0	0	0	0	0	0	0	0	0	0	0	0	0	0	0	0	0
NODE_5399_length_8274_cov_6.723081	0	0	0	0	0.000587134	0	0	0	0	0	0	0	0	0	0	0	0	0	0	0	0	0	0	0	0	0	0	0	0	0	0	0	0	0	0	0	0	0	0	0	0	0	0	0	0	0	0	0	0
NODE_5442_length_6746_cov_3.637573	0	0	0	0	0.000454231	0	0	0	0	0	0	0	0	0	0	0	0	0	0	0	0	0	0	0	0	0	0	0	0	0	0	0	0	0	0	0	0	0	0	0	0	0	0	0	0	0	0	0	0
NODE_549_length_31572_cov_6.495637	0	0	0	0	0.00140297	0	0	0	0	0	0	0	0	0	0	0	0.00032413	0	0	0	0	0	0	0	0	0	0	0	0	0	0	0	0	0	0	0	0	0	0	0	0	0	0	0	0	0	0	0	0
NODE_5613_length_7662_cov_42.031156	0	0	0	0	0.000539739	0	0	0	0	0	0	0	0	0	0	0	0	0	0	0	0	0	0	0	0	0	0	0	0	0	0	0	0	0	0	0	0	0	0	0	0	0	0	0	0	0	0	0	0
NODE_5623_length_7588_cov_2.998673	0	0	0	0	0.00076169	0	0	0	0	0	0	0	0	0	0	0	0	0	0	0	0	0	0	0	0	0	0	0	0	0	0	0	0	0	0	0	0	0	0	0	0	0	0	0	0	0	0	0	0
NODE_5642_length_7946_cov_9.796984	0	0	0	0	0.000705427	0	0	0	0	0	0	0	0	0	0	0	0	0	0	0	0	0	0	0	0	0	0	0	0	0	0	0	0	0	0	0	0	0	0	0	0	0	0	0	0	0.000753296	0	0	0
NODE_568_length_30569_cov_68.270269	0	0	0	0	0.000444154	0	0	0	0	0	0	0	0	0	0	0	0	0	0	0	0	0	0	0	0	0	0	0	0	0	0	0	0	0	0	0	0	0	0	0	0	0	0	0	0	0	0	0	0
NODE_5795_length_6278_cov_11.993733	0	0	0	0	0.000301585	0	0	0	0	0	0	0	0	0	0	0	0	0	0	0	0	0	0	0	0	0	0	0	0	0	0	0	0	0	0	0	0	0	0	0	0	0	0	0	0	0	0	0	0
NODE_5801_length_7203_cov_4.390039	0	0	0	0	0.0008612	0	0	0	0	0	0	0	0	0	0	0	0	0	0	0	0	0	0	0	0	0	0	0	0	0	0	0	0	0	0	0	0	0	0	0	0	0	0	0	0	0	0.00104254	0	0
NODE_5828_length_7371_cov_12.983598	0	0	0	0	0.001673	0	0	0	0	0	0	0	0	0	0	0	0	0	0	0	0	0	0	0	0	0	0	0	0	0	0	0	0	0	0	0	0	0	0	0	0	0	0	0	0	0	0	0	0
NODE_5888_length_6968_cov_3.912484	0	0	0	0	0.000629249	0	0	0	0	0	0	0	0	0	0	0	0	0	0	0	0	0	0	0	0	0	0	0	0	0	0	0	0	0	0	0	0	0	0	0	0	0	0	0	0	0	0	0	0
NODE_591_length_42762_cov_9.669117	0	0	0	0	0.00245443	0	0	0	0	0	0	0	0	0	0	0	0	0	0	0	0	0	0	0	0	0	0	0	0	0	0	0	0	0	0	0	0	0	0	0	0	0	0	0	0	0	0	0	0
NODE_594_length_44932_cov_6.064265	0	0	0	0	0.000648835	0	0	0	0	0	0	0	0	0	0	0	0	0	0	0	0	0	0	0	0	0	0	0	0	0	0	0	0	0	0	0	0	0	0	0	0	0	0	0	0	0	0	0	0
NODE_601_length_29201_cov_6.829205	0	0	0	0	0.00514614	0	0	0	0	0	0	0	0	0	0	0	0	0	0	0	0	0	0	0	0	0	0	0	0	0	0	0	0	0	0	0	0	0	0	0	0	0	0	0	0	0	0	0	0
NODE_6030_length_7184_cov_4.902090	0	0	0	0	0.000377988	0	0	0	0	0	0	0	0	0	0	0	0	0	0	0	0	0	0	0	0	0.00067269	0	0	0	0	0	0	0	0	0	0.000381638	0	0	0	0	0	0	0	0	0	0	0	0	0
NODE_6032_length_7183_cov_8.226712	0	0	0	0	0.00184858	0	0	0	0	0	0	0	0	0	0	0	0	0	0	0	0	0	0	0	0	0	0	0	0	0	0	0	0	0	0	0	0	0	0	0	0	0	0	0	0	0	0	0	0
NODE_6125_length_7628_cov_5.726661	0	0	0	0	0.00171461	0	0	0	0	0	0	0	0	0.000737684	0	0	0	0	0	0	0	0	0	0	0	0	0	0	0	0	0	0	0	0	0	0	0	0.00122421	0	0	0	0	0	0	0	0	0	0	0
NODE_6130_length_4034_cov_84.508671	0	0	0	0	0.000487876	0	0	0	0	0	0	0	0	0	0	0	0	0	0	0	0	0	0	0	0	0	0	0	0	0	0	0	0	0	0	0	0	0	0	0	0	0	0	0	0	0	0	0	0
NODE_6153_length_5393_cov_3.773698	0	0	0	0	0.000683674	0	0	0	0	0	0	0	0	0	0	0	0	0	0	0	0	0	0	0	0	0	0	0	0	0.000673944	0	0	0	0	0	0	0	0	0	0	0	0	0	0	0	0	0	0	0
NODE_6160_length_7862_cov_48.733829	0	0	0	0	0.00221494	0	0	0	0	0	0	0	0	0	0	0	0	0	0	0	0	0	0	0	0	0	0	0	0	0	0	0	0	0	0	0	0	0	0	0	0	0	0	0	0	0	0	0	0
NODE_6212_length_6274_cov_10.572439	0	0	0	0	0.00248569	0	0	0	0	0	0	0	0	0	0	0	0	0	0	0	0	0	0	0	0	0	0	0	0	0	0	0	0	0	0	0	0	0	0	0	0	0	0	0	0	0	0	0	0
NODE_6251_length_7006_cov_5.129190	0	0	0	0	0.000654283	0	0	0	0	0	0	0	0	0	0	0	0	0	0	0	0	0	0	0	0	0	0	0	0	0	0	0	0	0	0	0	0	0	0	0	0	0	0	0	0	0	0	0	0
NODE_63_length_167741_cov_50.741392	0	0	0	0	0.00334585	0	0	0	0	0	0	0	0	0	0	0	0	0	0	0	0	0	0	0	0	0	0	0	0	0	0	0	0	0	0	0	0	0	0	0	0	0	0	0	0	0	0	0	0
NODE_6305_length_6967_cov_4.479022	0	0	0	0	0.00274978	0	0	0	0	0	0	0	0	0	0	0	0	0	0	0	0	0	0	0	0	0	0	0	0	0	0	0	0	0	0	0	0	0	0	0	0	0	0	0	0	0	0	0	0
NODE_6335_length_5712_cov_8.047375	0	0	0	0	0.00194084	0	0	0	0	0	0	0	0	0	0	0	0	0	0	0	0	0	0	0	0	0	0	0	0	0	0	0	0	0	0	0	0	0	0	0	0	0	0	0	0	0	0	0.00198754	0
NODE_6367_length_6907_cov_2.901489	0	0	0	0	0.000587917	0	0	0	0	0	0	0	0	0	0	0	0	0	0	0	0	0	0	0	0	0	0	0	0	0	0	0	0	0	0	0	0	0	0	0	0	0	0	0	0	0	0	0	0
NODE_6392_length_6548_cov_5.418605	0	0	0	0	0.000821794	0	0	0	0	0	0	0	0	0	0	0	0	0	0	0	0	0	0	0	0	0	0	0	0	0	0	0	0	0	0	0	0	0	0	0	0	0	0	0	0	0	0	0	0
NODE_6410_length_5474_cov_151.207049	0	0	0	0	0.000473311	0	0	0	0.00128025	0	0	0	0.0020646	0	0	0	0.000553674	0	0	0.00420043	0	0	0	0.00109469	0	0	0	0.000668533	0	0.00147929	0	0	0	0.000814118	0	0.0016168	0	0.000823141	0	0	0	0	0	0	0	0	0.00137184	0	0
NODE_6658_length_6658_cov_5.407996	0	0	0	0	0.00100279	0	0	0	0	0	0	0	0	0	0	0	0	0	0	0	0	0	0	0	0	0	0	0	0	0	0	0	0	0	0	0	0	0	0	0	0	0	0	0	0	0	0	0	0
NODE_672_length_25967_cov_8.247414	0	0	0	0	0.00323507	0	0	0	0	0	0	0	0	0	0	0	0	0	0	0	0	0	0	0	0	0	0	0	0	0	0	0	0	0	0	0	0	0	0	0	0	0	0	0	0	0	0	0	0
NODE_6772_length_5281_cov_37.091657	0	0	0	0	0.002604	0	0	0	0	0	0	0	0.00187564	0	0	0	0.0010803	0	0	0	0	0	0	0.0011347	0	0.00229636	0	0	0	0	0	0	0	0.00252571	0	0	0	0	0	0	0	0	0	0	0	0	0.00046075	0	0
NODE_6797_length_6542_cov_7.193464	0	0	0	0	0.00129094	0	0	0	0	0	0	0	0	0	0	0	0	0	0	0	0	0	0	0	0	0	0	0	0	0	0	0	0	0	0	0	0	0	0	0	0	0	0	0	0	0	0	0	0
NODE_692_length_25473_cov_6.702652	0	0	0	0	0.00117849	0	0	0	0	0	0	0	0	0	0	0	0	0	0	0	0	0	0	0	0	0	0	0	0	0	0	0	0	0	0	0	0	0	0	0	0	0	0	0	0	0	0	0	0
NODE_695_length_38325_cov_9.113927	0	0	0	0	0.00154058	0	0	0	0	0	0	0	0	0	0	0	0	0	0	0	0	0	0	0	0	0	0	0	0	0	0	0	0	0	0	0	0	0	0	0	0	0	0	0	0	0	0	0	0
NODE_6990_length_5301_cov_7.218262	0	0	0	0	0.00123599	0	0	0	0	0	0	0	0	0	0	0	0	0	0	0	0	0	0	0	0	0	0	0	0	0	0	0	0	0	0	0	0	0	0	0	0	0	0	0.0194939	0	0.000715306	0	0	0
NODE_701_length_25346_cov_6.192440	0	0	0	0	0.000362689	0	0	0	0	0	0	0	0	0.000261231	0	0	0	0	0	0	0	0	0	0	0	0	0	0	0	0	0	0	0	0	0	0	0	0	0	0	0	0	0	0	0	0	0	0	0
NODE_7012_length_6363_cov_3.564046	0	0	0	0	0.000524639	0	0	0	0	0	0	0	0	0	0	0	0	0	0	0	0	0	0	0	0	0	0	0	0	0	0	0	0	0	0	0	0	0	0	0	0	0	0	0	0	0	0	0	0
NODE_7043_length_6346_cov_10.403433	0	0	0	0	0.00063989	0	0	0	0	0	0	0	0	0	0	0	0	0	0	0	0	0	0	0	0	0	0	0	0	0	0	0	0	0	0	0	0	0	0	0	0	0	0	0	0	0	0	0	0
NODE_7113_length_5196_cov_123.695585	0	0	0	0	0.000901377	0	0	0	0	0	0	0	0	0	0	0	0	0.00514851	0	0.000808613	0.00161756	0	0	0	0	0.00221987	0	0	0	0	0	0	0.000464185	0	0	0.00178662	0	0	0	0	0	0	0	0	0	0	0	0	0
NODE_7182_length_5936_cov_6.531372	0	0	0	0	0.000872946	0	0	0	0	0	0	0	0	0	0	0	0	0	0	0	0	0	0	0	0	0	0	0	0	0	0	0	0	0	0	0	0	0	0	0	0	0	0	0	0	0	0	0	0
NODE_7230_length_6209_cov_6.137959	0	0	0	0	0.00105925	0	0	0	0	0	0	0	0	0	0	0	0	0	0	0	0	0	0	0	0	0	0	0	0	0	0	0	0	0	0	0	0	0	0	0	0	0	0	0	0	0	0	0	0
NODE_7281_length_6173_cov_39.834750	0	0	0	0	0.00351108	0	0	0	0	0	0	0	0	0	0	0	0	0	0	0	0	0	0	0	0	0	0	0	0	0	0	0.00034892	0	0	0	0	0	0	0	0	0	0	0	0	0	0	0	0	0
NODE_7305_length_6152_cov_13.232573	0	0	0	0	0.00296828	0	0	0	0	0	0	0	0	0	0	0	0	0	0	0	0	0	0	0	0	0	0	0	0	0	0	0	0	0	0	0	0	0	0	0	0	0	0	0	0	0	0	0	0
NODE_7335_length_5018_cov_5.987105	0	0	0	0	0.000278019	0	0	0	0	0	0	0	0	0	0	0	0	0	0	0	0	0	0	0	0	0	0	0	0	0	0	0	0	0	0	0	0	0	0	0	0	0	0	0	0	0	0	0	0
NODE_7472_length_7259_cov_5.023182	0	0	0	0	0.000291716	0	0	0	0	0	0	0	0	0	0	0	0	0	0	0	0	0	0	0	0	0.000759948	0	0	0	0	0	0	0	0	0	0	0	0	0	0	0	0	0	0	0	0	0	0	0
NODE_754_length_36056_cov_18.784034	0	0	0	0	0.00115663	0	0	0	0	0	0	0	0	0	0	0	0	0	0	0	0	0	0	0	0	0	0	0	0	0	0	0	0	0	0	0	0	0	0	0	0	0	0	0	0	0	0	0	0
NODE_7697_length_5892_cov_10.163783	0	0	0	0	0.00233819	0	0	0	0	0	0	0	0	0	0	0	0	0	0	0	0	0	0	0	0	0	0	0	0	0	0	0	0	0	0	0	0	0	0	0	0	0	0	0	0	0	0	0	0
NODE_7776_length_5844_cov_13.554154	0	0	0	0	0.000460396	0	0	0	0	0	0	0	0	0	0	0	0	0	0	0	0	0	0	0	0	0	0	0	0	0	0	0	0	0	0	0	0	0	0	0	0	0	0	0	0	0	0	0	0
NODE_783_length_22479_cov_6.147342	0	0	0	0	0.000431112	0	0	0	0	0	0	0	0	0	0	0	0	0	0	0	0	0	0	0	0	0	0	0	0	0	0	0	0	0	0	0	0	0	0	0	0	0	0	0	0	0	0	0	0
NODE_7918_length_5761_cov_5.010866	0	0	0	0	0.000748111	0	0	0	0	0	0	0	0	0	0	0	0	0	0	0	0	0	0	0	0	0	0	0	0	0	0	0	0	0	0	0	0	0	0	0	0	0	0	0	0	0	0	0	0
NODE_81_length_102920_cov_13.531658	0	0	0	0	0.00785064	0	0	0	0	0	0	0	0	0	0	0	0	0	0	0	0	0	0	0	0	0	0	0	0	0	0	0	0	0	0	0	0	0	0	0	0	0	0	0	0	0	0	0	0
NODE_813_length_21807_cov_5.344842	0	0	0	0	0.000971048	0	0	0	0	0	0	0	0	0	0	0	0	0	0	0	0	0	0	0	0	0	0	0	0	0	0	0	0	0	0	0	0	0	0	0	0	0	0	0	0	0	0	0	0
NODE_814_length_21750_cov_20.880018	0	0	0	0	0.00320369	0	0	0	0	0	0	0	0	0	0	0	0	0	0	0	0	0	0	0	0	0	0	0	0	0	0	0	0	0	0	0	0	0	0	0	0	0	0	0	0	0	0	0	0
NODE_8174_length_5605_cov_4.422342	0	0	0	0	0.00106228	0	0	0	0	0	0	0	0	0	0	0	0	0	0	0	0	0	0	0	0	0	0	0	0	0	0	0	0	0	0	0	0	0	0	0	0	0	0	0	0	0	0	0	0
NODE_8221_length_5575_cov_20.097826	0	0	0	0	0.0045133	0	0	0	0	0	0	0	0	0	0	0	0	0	0	0	0	0	0	0	0	0	0	0	0	0	0	0	0	0	0	0	0	0	0	0	0	0	0	0	0	0	0	0	0
NODE_8296_length_5701_cov_4.756465	0	0	0	0	0.000974477	0	0	0	0	0	0	0	0	0	0	0	0	0	0	0	0	0	0	0	0	0	0	0	0	0	0	0	0	0	0	0	0	0	0	0	0	0	0	0	0	0	0	0	0
NODE_8377_length_5492_cov_3.665073	0	0	0	0	0.000480832	0	0	0	0	0	0	0	0	0	0	0	0	0	0	0	0	0	0	0	0	0	0	0	0	0	0	0	0	0	0	0	0	0	0	0	0	0	0	0	0	0	0	0	0
NODE_8437_length_5455_cov_4.102778	0	0	0	0	0.00102756	0	0	0	0	0	0	0	0	0	0	0	0	0	0	0	0	0	0	0	0	0	0	0	0	0	0	0	0	0	0	0	0	0	0	0	0	0	0	0	0	0	0	0	0
NODE_8521_length_5075_cov_10.534263	0	0	0	0	0.000657789	0	0	0	0	0	0	0	0	0	0	0	0	0	0	0	0	0	0	0	0	0.00486899	0	0	0	0	0	0	0	0	0	0	0	0	0	0	0	0	0	0	0	0	0	0	0
NODE_854_length_20770_cov_14.131644	0	0	0	0	0.00401695	0	0	0	0	0	0	0	0	0	0	0	0	0	0	0	0	0	0	0	0	0	0	0	0	0	0	0	0	0	0	0	0	0	0	0	0	0	0	0	0	0	0	0	0
NODE_8677_length_5832_cov_3.948935	0	0	0	0	0.000474158	0	0	0	0	0	0	0	0.00060605	0	0	0	0	0	0	0	0.000310988	0.000584074	0	0	0	0	0	0	0	0	0	0	0	0	0	0	0.000535124	0	0	0	0	0	0	0	0	0	0	0	0
NODE_8712_length_5306_cov_7.061512	0	0	0	0	0.00122074	0	0	0	0	0	0	0	0	0	0	0	0	0	0	0	0	0	0	0	0	0	0	0	0	0	0	0	0	0	0	0	0	0	0	0	0	0	0	0	0	0	0	0	0
NODE_8717_length_5302_cov_13.498571	0	0	0	0	0.000413486	0	0	0.00292511	0	0	0	0	0	0	0	0	0	0	0	0	0	0	0	0	0.00178571	0	0.000844743	0	0	0	0	0	0	0	0.000547446	0	0	0	0	0	0	0	0	0	0	0	0	0	0
NODE_8730_length_5297_cov_6.618848	0	0	0	0	0.00163199	0	0	0	0	0	0	0	0	0	0	0	0	0	0	0	0	0	0	0	0	0	0	0	0	0	0	0	0	0	0	0	0	0	0	0	0	0	0	0	0	0	0	0	0
NODE_8809_length_6111_cov_49.267338	0	0	0	0	0.000688957	0	0	0	0.00163173	0	0	0	0	0	0	0	0	0	0	0	0	0	0	0	0	0	0	0	0	0	0	0	0	0	0	0	0	0.00038826	0	0	0	0	0	0	0	0	0	0	0
NODE_8829_length_5248_cov_7.963027	0	0	0	0	0.000645599	0	0	0	0	0	0	0	0	0	0	0	0	0	0	0	0	0	0	0	0	0	0	0	0	0	0	0	0	0	0	0	0	0	0	0	0	0	0	0	0	0	0	0	0
NODE_887_length_19984_cov_6.665763	0	0	0	0	0.00207438	0	0	0	0	0	0	0	0	0	0	0	0	0	0	0	0	0	0	0	0	0	0	0	0	0	0	0	0	0	0	0	0	0	0	0	0	0	0	0	0	0	0	0	0
NODE_888_length_19971_cov_4.490008	0	0	0	0	0.000396684	0	0	0	0	0	0	0	0	0	0	0	0	0	0	0	0	0	0	0	0	0	0	0	0	0	0	0	0	0	0	0	0	0	0	0	0	0	0	0	0	0	0	0	0
NODE_8979_length_5177_cov_7.352597	0	0	0	0	0.000481216	0	0	0	0	0	0	0	0	0	0	0.000600754	0	0	0	0	0.00155942	0	0	0	0	0.00147066	0	0	0	0.00249852	0	0	0	0	0	0	0	0	0	0	0	0.00130617	0	0	0	0	0	0	0
NODE_9018_length_5572_cov_34.536886	0	0	0	0	0.00183759	0	0	0	0	0	0	0	0.00187949	0	0	0	0	0	0	0	0	0	0	0	0	0	0	0	0.00129259	0	0	0.000386554	0.00110507	0.000771834	0	0	0	0.00214081	0.00271275	0	0	0	0	0	0	0.00236723	0	0	0
NODE_9229_length_5055_cov_8.188600	0	0	0	0	0.00168548	0	0	0	0	0	0	0	0	0	0	0	0	0	0	0	0	0	0	0	0	0	0	0	0	0	0	0	0	0	0	0	0	0	0	0	0	0	0	0	0	0	0	0	0
NODE_9543_length_5210_cov_4.568768	0	0	0	0	0.0006264	0	0	0	0	0	0	0	0	0	0	0	0	0	0	0	0	0	0	0	0	0	0	0	0	0	0	0	0	0	0	0	0	0	0	0	0	0	0	0	0	0	0	0	0.000423836
NODE_9630_length_7067_cov_4.116087	0	0	0	0	0.000289066	0	0	0	0	0	0	0	0	0	0	0	0	0	0	0	0.000469465	0	0	0	0	0	0	0	0	0	0	0	0	0	0	0	0	0	0	0	0	0	0	0	0	0	0	0	0
NODE_997_length_17557_cov_8.584562	0	0	0	0	0.0014374	0	0	0	0	0	0	0	0	0	0	0	0	0	0	0	0	0	0	0	0	0	0	0	0	0	0	0	0	0	0	0	0	0	0	0	0	0	0	0	0	0	0	0	0
Overlap (VC_1128/VC_4346)	0	0	0	0	0.000573491	0	0	0	0	0	0	0	0	0	0	0	0	0	0	0	0	0	0	0	0.000907511	0	0	0	0	0	0	0	0	0	0	0	0	0	0	0	0	0	0	0	0	0	0	0	0
Overlap (VC_1336/VC_5294)	0	0	0	0	0.00363692	0	0	0	0	0	0	0	0	0	0	0	0.00408094	0	0	0	0	0	0	0	0	0	0	0	0	0	0	0	0	0	0	0	0	0	0	0	0	0	0	0	0	0	0	0	0
Overlap (VC_1510/VC_1511)	0	0	0	0	0.000711855	0	0	0	0	0	0	0	0	0	0	0.00191881	0	0	0	0	0	0	0	0	0	0	0	0	0	0	0	0	0	0	0	0	0	0	0	0	0	0	0	0	0	0	0	0	0
Overlap (VC_153/VC_883)	0	0	0	0	0.000359479	0	0	0	0	0	0	0	0	0	0	0.000388902	0	0	0	0	0	0	0	0	0	0	0	0	0	0	0	0	0	0	0	0	0	0	0	0.00275971	0	0	0	0	0	0	0	0	0
Overlap (VC_1561/VC_3105)	0	0	0	0	0.00156731	0	0	0	0	0.00284916	0	0	0	0	0	0	0	0	0	0	0	0	0	0	0	0	0	0	0	0	0	0	0	0	0	0	0	0	0	0	0	0	0	0	0	0	0	0	0
Overlap (VC_1567/VC_1570/VC_3138)	0	0	0	0	0.00294386	0	0	0	0	0	0	0	0	0	0	0	0	0.00115996	0	0	0	0	0	0	0.0055551	0	0	0	0	0	0	0	0	0	0	0	0.000538332	0	0	0	0	0	0	0	0	0	0	0	0
Overlap (VC_1567/VC_3138)	0	0	0	0	0.00294495	0	0	0	0	0	0	0	0	0	0	0	0	0	0	0	0	0	0	0	0.00528498	0	0	0	0	0	0	0	0	0	0	0	0	0	0	0	0	0	0	0	0	0	0	0	0
Overlap (VC_1953/VC_2167)	0	0	0	0	0.000509437	0	0	0	0	0	0	0	0	0	0	0	0	0	0	0	0	0	0	0	0	0	0	0	0	0	0	0	0	0.00365377	0.00322406	0	0	0	0	0	0	0	0	0	0	0	0	0	0
Overlap (VC_1954/VC_1955)	0	0	0	0	0.00037386	0	0	0	0	0	0	0	0	0	0	0	0	0	0	0	0	0	0	0	0	0	0	0	0	0	0	0.0006667	0	0	0.00137776	0	0.00144678	0	0	0	0	0	0	0	0	0	0	0	0
Overlap (VC_2059/VC_2064)	0	0	0	0	0.00105162	0.000367359	0	0	0	0	0	0	0	0	0	0	0	0	0	0	0	0	0	0	0	0	0	0	0	0	0	0	0	0	0	0	0	0	0	0	0	0	0	0	0	0	0	0	0
Overlap (VC_2162/VC_3542/VC_3580)	0	0	0	0	0.00387984	0	0	0	0	0	0	0	0	0	0	0	0	0	0	0	0	0	0	0	0	0	0	0	0	0	0	0	0	0	0	0	0	0	0	0	0	0	0	0	0	0	0	0	0
Overlap (VC_2186/VC_3840)	0	0	0	0	0.00199166	0	0	0	0	0	0	0	0	0	0	0	0	0	0	0	0	0	0	0	0	0	0	0	0	0	0	0	0	0	0	0	0	0.00138799	0	0.00558393	0	0	0	0	0	0	0	0	0
Overlap (VC_2252/VC_2257)	0	0	0	0	0.00397138	0	0	0	0	0	0	0	0	0	0	0	0	0	0	0	0	0	0	0	0	0	0	0	0	0	0	0	0	0	0	0	0	0	0	0	0	0	0	0	0	0	0	0	0
Overlap (VC_2253/VC_2375)	0	0	0	0	0.00353689	0	0	0	0	0	0	0	0	0	0	0	0	0	0	0	0	0	0	0	0	0	0	0	0	0	0	0	0	0	0	0	0	0.00270599	0	0	0	0	0	0	0	0	0	0	0
Overlap (VC_2274/VC_2275)	0	0	0	0	0.000462829	0	0	0	0	0	0	0	0	0	0	0	0	0	0	0	0	0	0	0	0	0	0	0	0	0	0	0	0	0	0	0	0	0	0	0	0	0	0	0	0	0	0	0	0
Overlap (VC_2279/VC_3920)	0	0	0	0	0.00361879	0	0	0	0	0	0	0	0	0	0	0	0	0	0	0	0	0	0	0	0	0	0	0	0	0	0	0	0	0	0	0	0	0	0	0	0	0	0	0	0	0	0	0	0
Overlap (VC_2414/VC_2677)	0	0	0	0	0.0031871	0	0.000518617	0	0	0	0	0	0.00237287	0	0.00198838	0.000265927	0	0.0012792	0	0.00156203	0	0	0	0	0	0	0	0	0	0	0.000240532	0	0	0	0	0	0	0	0.00152583	0	0	0	0	0	0.00124183	0	0	0	0.000268973
Overlap (VC_2420/VC_3164)	0	0	0	0	0.000264231	0	0	0	0	0	0	0	0	0	0	0	0	0	0	0	0	0	0	0	0	0.000624763	0	0	0	0	0	0	0	0	0	0.000304744	0	0	0	0	0	0	0	0	0	0	0	0	0
Overlap (VC_2454/VC_2455)	0	0	0	0	0.000186253	0	0	0.000679003	0.00264345	0	0	0	0	0.00127358	0	0	0	0	0	0	0	0	0	0	0	0	0	0	0	0	0	0	0	0	0.00158072	0	0.00102188	0	0	0	0	0.00127849	0	0	0	0	0.000723518	0	0
Overlap (VC_2525/VC_2721)	0	0	0	0	0.000318664	0	0	0	0	0	0	0	0	0	0	0	0	0	0	0	0	0	0	0	0	0	0	0	0	0	0	0	0	0	0	0	0	0	0	0.000897593	0	0	0	0	0	0	0	0	0
Overlap (VC_2645/VC_2948)	0	0	0	0	0.00118011	0	0	0	0	0	0	0	0	0	0	0	0	0	0	0	0	0	0	0	0	0	0	0	0	0	0	0	0	0	0	0	0	0	0	0	0	0	0	0	0	0	0	0	0
Overlap (VC_2772/VC_3931)	0	0	0	0	0.000272769	0	0	0	0	0	0	0	0	0	0	0	0	0	0	0	0	0	0	0	0	0	0	0	0	0	0	0	0	0	0	0	0	0	0	0.000641509	0	0	0	0	0.00145336	0	0	0	0
Overlap (VC_2878/VC_3780)	0	0	0	0	0.00502086	0	0	0	0	0	0	0	0	0	0	0	0	0	0	0	0	0	0	0	0	0	0	0	0	0	0	0	0	0	0	0	0	0	0	0	0	0	0	0	0	0	0	0	0
Overlap (VC_2878/VC_3782)	0	0	0	0	0.00783818	0	0	0	0	0	0	0	0	0	0	0	0	0	0	0	0	0	0	0	0	0	0	0	0	0	0	0	0	0	0	0	0	0	0	0	0	0	0	0	0	0	0	0	0
Overlap (VC_3029/VC_3032)	0	0	0	0	0.000605634	0	0	0	0	0	0	0	0	0	0	0	0	0	0	0	0	0	0	0	0	0	0	0	0	0	0	0	0	0	0	0	0	0	0	0	0	0	0	0	0	0	0	0	0
Overlap (VC_3052/VC_3501)	0	0	0	0	0.0003464	0	0	0	0	0	0	0	0	0	0	0	0	0	0	0	0	0	0	0	0	0	0	0	0	0	0	0	0	0	0	0	0	0	0	0	0	0	0	0	0	0	0	0	0
Overlap (VC_3132/VC_3498)	0	0	0	0	0.00220459	0	0	0	0	0	0	0	0	0.0103183	0	0	0	0	0	0	0	0	0	0	0	0	0	0	0	0	0	0	0	0	0	0	0	0.00152363	0	0.00453417	0	0	0	0	0	0	0	0	0
Overlap (VC_3366/VC_5110)	0	0	0	0	0.000431265	0	0	0	0	0	0	0	0	0	0	0	0	0	0	0	0	0	0	0	0	0	0	0	0	0	0	0	0	0	0	0	0	0	0	0	0	0	0	0	0	0	0	0	0
Overlap (VC_3388/VC_4904)	0	0	0	0	0.000325654	0	0	0	0	0	0	0	0	0	0	0	0	0	0	0	0	0	0	0	0	0	0	0	0	0	0	0	0	0	0	0	0	0	0	0	0	0	0.00167733	0	0	0	0	0	0
Overlap (VC_3786/VC_5075)	0	0	0	0	0.000909183	0	0	0	0	0	0	0	0	0	0	0	0	0	0	0	0	0	0	0	0	0	0	0	0	0	0	0	0	0	0	0	0	0	0	0	0	0	0	0	0	0	0	0	0
Overlap (VC_4074/VC_4400/VC_4401)	0	0	0	0	0.000412285	0	0	0	0	0	0	0	0	0	0	0	0	0	0	0	0	0	0.00141903	0	0	0	0	0	0	0	0	0	0	0	0	0	0	0	0	0	0	0	0.00117209	0	0	0	0	0	0
Overlap (VC_4581/VC_4953)	0	0	0	0	0.000697164	0	0	0	0	0	0	0	0	0	0	0	0	0	0	0	0	0	0	0	0	0	0	0	0	0	0	0	0	0	0	0	0	0	0	0	0	0	0	0	0	0	0	0	0
Overlap (VC_708/VC_713)	0	0	0	0	0.000613521	0	0	0	0	0	0	0	0	0	0	0	0	0	0	0	0	0	0	0	0	0	0	0	0	0	0	0	0	0	0	0	0	0	0	0	0	0	0	0	0	0	0	0	0
Overlap (VC_729/VC_3984)	0	0	0	0	0.00539313	0	0	0	0	0	0	0	0	0	0	0.000808189	0	0	0	0.00124658	0	0	0	0	0	0	0	0	0	0	0	0	0	0	0	0	0	0	0	0	0	0	0	0	0	0	0	0	0
Overlap (VC_752/VC_753/VC_1825)	0	0	0	0	0.00184287	0	0	0	0	0	0	0	0	0	0	0	0	0	0	0	0	0	0	0	0	0	0	0	0	0	0	0	0	0	0	0	0	0	0	0	0	0	0	0	0	0	0	0	0
Overlap (VC_788/VC_2809)	0	0	0	0	0.00554716	0	0	0	0	0	0	0	0	0	0	0	0	0	0	0	0	0	0	0	0	0	0	0	0	0	0	0	0	0	0	0	0	0	0	0	0	0	0	0	0	0	0	0	0
Overlap (VC_811/VC_860/VC_1980)	0	0	0	0	0.000822058	0	0	0	0	0	0	0	0.0033068	0	0.00247031	0	0	0	0	0	0	0	0	0	0	0	0.00433949	0	0	0	0	0	0	0	0	0.00263058	0	0	0.00310871	0	0	0	0	0	0	0	0	0	0
Overlap (VC_817/VC_3999)	0	0	0	0	0.000384855	0	0	0	0	0	0	0	0	0	0	0	0	0	0	0	0	0	0	0	0	0	0	0	0	0	0	0	0	0	0	0	0	0	0	0	0	0	0	0	0	0	0	0	0
Overlap (VC_848/VC_5146)	0	0	0	0	0.000720988	0	0	0	0	0	0	0	0	0	0	0	0	0	0	0	0	0	0	0	0	0	0	0	0	0	0	0	0	0	0	0	0	0	0	0	0	0	0	0	0	0	0	0	0
Overlap (VC_859/VC_4219)	0	0	0	0	0.00101068	0	0	0	0.00176811	0	0	0	0	0.000414227	0	0	0	0.00149694	0	0	0	0	0.00076219	0	0	0	0	0	0	0	0	0	0	0	0	0	0.00157096	0.000528887	0	0.00166024	0	0	0	0	0.00158997	0.00106686	0	0	0
Overlap (VC_894/VC_900)	0	0	0	0	0.000922686	0	0	0	0	0	0	0	0	0	0	0	0	0	0	0	0	0	0.0007294	0.00175804	0	0	0	0	0	0	0	0	0	0	0	0	0	0	0	0	0	0	0	0	0	0	0	0	0
VC_1004_0	0	0	0	0	0.000907557	0	0	0	0	0	0	0	0	0	0	0	0	0	0	0	0	0	0	0	0	0	0	0	0	0	0	0	0	0	0	0	0	0	0	0	0	0	0	0	0	0	0	0	0
VC_1005_0	0	0	0	0	0.00162217	0	0	0	0	0	0	0	0	0	0	0	0	0	0	0.00111884	0	0	0	0.00164883	0	0	0	0.00305507	0.0240886	0.00294225	0	0	0.0010372	0	0	0.00126559	0	0.000303713	0	0	0	0	0	0	0	0	0	0	0
VC_1007_0	0	0	0	0	0.00108648	0	0	0	0	0	0	0	0	0	0	0	0	0	0	0.00133835	0.0020091	0	0.00117187	0.00129449	0	0.00143761	0	0.00270457	0.00414838	0.00270672	0	0	0	0	0	0.00131071	0	0	0	0	0	0	0	0	0	0	0	0	0
VC_1008_0	0	0	0	0	0.00144186	0	0	0	0	0	0	0	0	0.000596161	0	0	0	0	0	0	0	0	0	0	0	0	0	0	0	0	0	0	0	0	0	0	0	0	0	0	0	0	0.00122758	0	0	0	0	0	0
VC_1046_0	0	0	0	0	0.0134297	0	0	0	0	0	0	0	0	0	0	0	0	0	0	0	0	0	0	0	0	0	0	0	0	0	0	0	0	0	0	0	0	0	0	0.00156021	0	0	0	0	0	0	0	0.0016932	0
VC_1135_0	0	0	0	0	0.00135059	0	0	0	0	0	0	0	0	0	0.00147902	0	0	0	0	0	0	0.00140799	0	0	0.0012762	0	0	0	0	0	0	0.000916257	0	0	0	0	0	0	0.00038775	0	0	0	0	0	0	0	0	0	0
VC_1156_0	0	0	0	0	0.00049379	0	0	0	0	0	0	0	0	0	0	0	0	0	0	0	0	0	0	0	0	0	0	0	0	0	0	0	0	0	0	0	0	0	0	0.00212251	0	0	0	0	0	0	0	0	0
VC_1177_0	0	0	0	0	0.0055093	0	0	0	0	0	0	0	0	0	0	0	0	0	0	0	0	0	0	0.000820951	0	0	0	0	0	0	0	0	0	0	0.00157954	0	0	0.00130847	0	0	0	0	0	0	0	0	0	0	0
VC_1188_4	0	0	0	0	0.000579046	0	0	0	0	0	0	0	0	0	0	0	0	0	0	0	0	0	0	0	0	0	0	0	0	0	0	0	0	0	0	0	0	0	0	0	0	0	0	0	0	0	0	0	0
VC_1203_0	0	0	0	0	0.00384531	0.00268724	0	0	0	0	0	0	0.00171082	0	0	0	0.000461149	0	0	0.00281166	0	0	0	0	0	0	0	0	0.00306956	0.00157074	0	0	0	0.00492695	0	0.00306877	0	0	0	0	0	0	0	0	0	0	0	0	0.00125121
VC_1204_0	0	0	0	0	0.00178711	0.00408659	0	0	0	0	0	0	0	0	0	0	0	0	0	0	0	0	0	0	0	0	0	0	0	0.0137884	0.00121759	0	0	0.00156284	0	0	0	0	0	0	0	0	0	0	0	0	0	0	0
VC_1209_2	0	0	0	0	0.00446296	0.00442665	0	0	0	0	0	0.00684738	0	0	0	0	0.000515641	0	0	0	0	0	0	0	0	0	0	0	0.00175569	0	0	0	0.000594338	0	0	0	0	0	0	0	0	0.00362757	0	0	0	0	0	0	0
VC_1209_4	0	0	0	0	0.00777202	0	0	0	0	0	0	0	0	0	0	0	0	0	0	0	0	0	0	0	0	0	0	0	0	0	0	0	0	0	0	0	0	0	0	0	0	0	0	0	0	0	0	0	0
VC_1219_0	0	0	0	0	0.00256002	0	0	0	0	0	0	0	0	0	0	0	0	0	0	0	0	0.00138703	0	0	0	0	0	0.000391812	0	0	0	0	0	0	0	0.00198347	0	0	0	0	0	0	0	0	0	0	0	0	0
VC_1225_0	0	0	0	0	0.00681563	0	0	0	0	0	0	0	0	0	0	0	0	0	0	0	0	0	0	0	0	0	0	0	0	0	0	0	0.00065866	0.00127348	0	0	0	0	0	0	0	0	0	0	0	0	0	0	0
VC_1256_0	0	0	0	0	0.00113584	0	0	0	0	0	0	0	0	0	0	0	0	0	0	0	0	0	0	0	0	0	0	0	0	0	0	0	0	0	0	0	0	0	0	0	0	0	0	0	0	0	0	0	0
VC_1272_0	0	0	0	0	0.000506089	0	0	0	0	0	0	0	0	0	0	0	0.00366914	0	0	0	0.000535022	0	0	0	0	0	0	0	0	0	0	0	0	0	0	0	0	0	0	0	0	0	0	0	0	0	0	0	0.000396156
VC_1371_0	0	0	0	0	0.00156944	0.00111783	0	0.00174657	0.0120041	0	0	0	0.00384273	0.0010266	0	0	0	0.000531085	0	0	0	0.000401782	0	0	0	0	0.00107921	0.00191953	0.00191689	0	0	0.000480723	0	0	0	0	0	0	0	0	0	0.000812629	0.0141684	0	0	0.00096167	0	0	0
VC_1488_6	0	0	0	0	0.000926271	0	0	0	0	0	0	0	0	0	0	0	0	0	0	0	0	0	0	0	0	0	0	0	0	0	0	0	0	0	0	0	0	0	0	0	0	0	0	0	0	0	0	0	0
VC_1502_0	0	0	0	0	0.00761109	0	0	0	0	0	0	0	0	0	0	0	0	0	0	0	0	0	0	0	0	0	0	0	0	0	0	0	0	0	0	0	0	0	0	0	0	0	0	0	0	0	0	0	0
VC_1506_0	0	0	0	0	0.000690039	0	0	0	0	0	0	0	0	0	0	0	0	0	0	0	0	0	0	0	0	0	0	0	0	0	0	0	0	0	0	0	0	0	0	0	0	0	0	0.00293833	0	0	0	0	0
VC_1508_0	0	0	0	0	0.000858149	0	0	0	0	0	0	0	0	0	0	0	0	0	0	0	0	0	0	0	0	0	0	0	0	0	0	0	0	0	0	0	0	0	0	0	0	0	0	0	0	0	0	0	0
VC_1509_0	0	0	0	0	0.000925349	0.00204716	0	0	0	0	0	0	0	0	0	0	0	0	0	0	0	0	0	0	0	0	0	0	0	0	0	0	0	0	0	0	0	0	0	0	0	0	0	0	0	0	0	0	0.000639839
VC_1510_0	0	0	0	0	0.000897068	0	0	0	0	0	0	0	0	0	0	0	0	0	0	0	0	0	0	0	0	0	0	0	0	0	0	0	0	0	0	0	0	0	0	0	0	0	0	0	0	0	0	0	0
VC_155_0	0	0	0	0	0.00283601	0	0	0	0	0	0	0	0.000650798	0	0	0	0	0	0.00100414	0	0	0.00147789	0	0	0	0	0.00172884	0.0034589	0	0	0	0	0.00119256	0	0	0.00052528	0	0	0	0	0	0	0	0	0	0	0.00138974	0.00148586	0.000358152
VC_1556_0	0	0	0	0	0.00182212	0	0	0	0	0	0	0	0	0	0	0	0	0	0	0	0	0	0	0	0	0	0	0	0	0	0	0	0	0	0	0	0	0	0	0	0	0	0	0	0	0	0	0	0.00402905
VC_1564_0	0	0	0	0	0.00726818	0	0	0	0	0	0	0	0	0	0	0	0	0	0	0	0	0	0	0	0	0	0	0	0	0	0	0	0	0	0	0	0	0	0	0	0	0	0	0	0	0.00273673	0.000343093	0	0.00034304
VC_1602_0	0	0	0	0	0.000961068	0.00591056	0	0.00104305	0	0	0	0	0	0.00539471	0	0	0	0	0	0	0	0	0	0.00339943	0	0	0	0	0	0.00203616	0	0	0	0	0	0	0	0	0	0	0	0	0	0	0	0	0	0	0
VC_1631_1	0	0	0	0	0.000735976	0	0	0.000213207	0	0	0	0	0	0.000324547	0	0	0.000397945	0	0	0	0	0	0	0	0	0	0	0	0	0	0	0	0	0	0	0	0	0.000434035	0	0	0	0	0	0	0	0	0	0	0
VC_1667_0	0	0	0	0	0.00093535	0	0	0	0	0	0	0	0.00402206	0	0	0	0	0	0	0	0	0	0	0	0	0	0	0	0	0	0	0	0	0.00307144	0	0	0	0.000315068	0	0	0	0	0	0.00580604	0	0	0	0	0
VC_1702_16	0	0	0	0	0.00115881	0	0	0	0	0	0	0	0	0	0	0	0	0	0	0	0	0	0	0	0	0	0	0	0	0	0	0	0	0	0	0	0	0	0	0	0	0	0	0	0	0	0	0	0
VC_1704_2	0	0	0	0	0.00074866	0	0	0	0	0	0	0	0	0.000385835	0	0	0.000334657	0	0	0	0	0	0	0	0	0	0.000696894	0	0	0	0.00162939	0	0	0.000530962	0	0	0	0.000554318	0	0	0	0.000249757	0	0	0	0.0010508	0	0	0
VC_1710_0	0	0	0	0	0.000961912	0	0	0	0	0	0	0	0	0	0	0	0	0	0	0	0	0	0	0	0	0	0	0	0	0	0	0	0	0	0	0	0	0	0	0	0	0	0	0	0	0	0	0	0
VC_1716_0	0	0	0	0	0.00617812	0	0	0	0	0	0	0	0.00398201	0.00067414	0	0	0	0	0	0.000375161	0	0	0	0.000773393	0	0	0	0	0	0.00230657	0	0	0	0.000800781	0	0	0	0.000601844	0	0	0	0	0	0	0	0	0.00250742	0	0.000403442
VC_1717_0	0	0	0	0	0.00122941	0	0	0	0	0	0	0	0.00276069	0	0	0	0	0	0	0.00542877	0	0	0	0	0	0	0	0	0	0	0	0	0	0.00605597	0	0.00272199	0	0	0	0	0	0	0	0	0	0.000582199	0.000797952	0	0
VC_1754_0	0	0	0	0	0.00107692	0	0	0	0	0	0	0	0	0	0	0	0	0	0	0	0	0	0	0	0.00124373	0	0	0	0.00354557	0	0	0	0	0	0	0	0	0	0	0	0	0	0	0	0	0	0.00112594	0	0
VC_1768_0	0	0	0	0	0.000715673	0	0	0	0	0	0	0	0	0	0	0	0	0	0	0	0	0	0	0	0	0	0.00178639	0	0.000824456	0	0	0	0	0	0	0.000541419	0	0	0.00092252	0	0	0	0	0	0.000524531	0	0	0	0
VC_1778_0	0	0	0	0	0.000451771	0	0	0	0	0	0	0	0	0	0	0	0	0	0	0.000450766	0	0	0	0	0	0	0	0	0	0	0	0.000528795	0	0	0	0	0	0.000513697	0	0	0	0	0	0	0	0	0	0	0
VC_1796_0	0	0	0	0	0.00147757	0	0	0	0	0	0	0	0	0	0	0	0	0	0	0	0.00257333	0	0	0.000540216	0.00153434	0	0	0	0.00678154	0	0	0	0	0	0	0	0	0	0	0	0	0	0	0	0	0	0.00144746	0	0
VC_1819_0	0	0	0	0	0.000518401	0.000413749	0	0	0	0	0	0	0	0	0	0	0	0	0	0	0.00109194	0	0	0	0	0	0	0	0	0	0	0	0	0	0	0	0	0	0	0	0	0	0	0	0	0	0	0	0
VC_1891_0	0	0	0	0	0.000526041	0	0	0	0	0	0	0	0	0	0	0.000476432	0	0	0	0	0	0	0	0	0	0	0	0	0	0	0	0	0	0	0	0	0	0	0	0	0	0	0	0	0	0	0	0	0
VC_1906_0	0	0	0	0	0.00167908	0.00149892	0	0	0	0	0	0	0	0	0	0	0	0	0	0	0	0	0	0	0	0	0	0	0	0	0	0	0	0	0	0	0	0	0	0	0	0	0	0	0	0	0	0	0
VC_1908_0	0	0	0	0	0.00197511	0.00235981	0	0.00101228	0	0	0	0	0	0	0	0	0	0.00603623	0.00445322	0	0	0.00318852	0	0.00238698	0	0	0	0	0	0	0	0	0	0	0	0	0	0	0	0	0	0	0.00303212	0	0.00322996	0.00358744	0.00379362	0	0
VC_1932_0	0	0	0	0	0.00262782	0	0	0	0	0	0	0	0	0	0	0	0.000890775	0	0	0	0	0	0	0	0	0	0	0	0	0	0	0	0	0	0	0.00161953	0	0	0	0	0	0	0	0	0	0	0	0	0
VC_1938_0	0	0	0	0	0.00150142	0	0	0	0	0	0	0	0	0	0	0	0	0	0	0	0	0.0024932	0	0	0	0.00601033	0	0	0.002408	0	0	0	0	0	0	0.00225225	0	0	0	0	0	0	0	0	0	0.000801236	0	0	0
VC_1944_0	0	0	0	0	0.00289458	0	0	0	0.00114845	0	0	0	0.00236072	0.000964204	0	0.00100089	0	0.00116176	0	0.00440464	0.0018709	0.000952962	0.000978597	0.00143572	0.000960201	0.0082892	0	0	0.00167246	0	0	0.00169439	0.00164909	0.0015065	0	0.00140762	0	0	0.00202673	0	0	0	0	0	0	0	0.000767318	0	0
VC_1952_1	0	0	0	0	0.000498994	0	0	0	0	0	0	0	0	0	0	0	0	0	0	0	0.00134305	0	0	0	0	0	0	0	0	0	0	0	0	0	0	0	0	0	0	0	0	0	0	0	0	0	0	0	0
VC_1986_0	0	0	0	0	0.000777476	0	0	0	0	0	0	0	0.0058934	0	0	0	0	0.000340181	0	0.00102788	0	0	0	0	0	0	0	0	0.000544703	0.0159747	0.00367061	0.000246051	0	0	0.001897	0	0	0.00100397	0	0	0	0	0	0	0	0	0	0	0.00256162
VC_1987_0	0	0	0	0	0.000643492	0	0	0	0	0	0	0	0	0	0	0	0.000281407	0	0	0	0	0	0	0	0	0	0	0	0.000678041	0.00156948	0.00187908	0	0	0	0	0	0	0	0	0	0	0	0	0	0	0	0	0	0
VC_1994_0	0	0	0	0	0.000553719	0	0	0	0	0	0	0	0	0	0	0	0	0	0.000902372	0	0	0	0	0	0	0	0	0	0	0	0	0	0	0	0	0	0	0.000414298	0	0	0	0	0	0	0	0	0	0	0
VC_2021_0	0	0	0	0	0.00613329	0	0	0	0	0	0	0	0	0	0	0	0	0	0	0	0	0	0	0	0	0	0	0	0	0	0	0	0	0	0	0	0	0	0	0	0	0	0	0	0	0	0	0	0
VC_2043_0	0	0	0	0	0.000987239	0	0	0	0	0	0	0	0	0	0	0	0	0	0	0	0	0	0	0	0	0	0	0	0	0	0	0	0.00131054	0	0	0	0	0	0	0	0	0	0	0	0	0.000391229	0	0	0
VC_2044_0	0	0	0	0	0.000870401	0	0	0	0	0	0	0	0	0.00104212	0	0	0	0	0	0	0	0	0	0	0.00161281	0	0	0	0	0	0	0	0	0	0	0	0	0	0	0	0	0	0	0	0	0	0	0	0
VC_2048_0	0	0	0	0	0.00203963	0	0	0	0	0	0	0	0	0	0	0	0	0	0	0	0	0	0	0	0	0	0	0	0	0	0	0	0	0.00120798	0	0	0	0	0	0	0	0	0	0	0	0	0	0	0.00520823
VC_2072_0	0	0	0	0	0.00061113	0	0	0	0	0	0	0	0	0	0	0	0.00272652	0	0	0	0	0	0	0	0	0	0	0	0	0	0	0	0	0	0	0	0	0	0	0	0	0	0	0	0	0	0	0	0
VC_2102_0	0	0	0	0	0.000927831	0	0	0	0	0	0	0	0	0	0	0	0	0.00393548	0	0	0	0	0	0	0	0	0	0	0	0	0	0.00374195	0	0	0.00182302	0	0	0	0	0	0	0	0	0	0	0	0	0	0
VC_2125_0	0	0	0	0	0.00161148	0	0	0	0	0	0	0	0.00711874	0	0.00518093	0.0044999	0	0	0	0.00601291	0.00590846	0	0	0.00319464	0	0	0	0.00627858	0	0	0	0.00306385	0	0	0.0038853	0	0	0.00121143	0	0	0	0.00757281	0	0	0	0	0	0	0
VC_2160_0	0	0	0	0	0.0136789	0	0	0	0	0	0	0	0	0	0	0	0	0	0	0	0	0	0	0	0	0	0	0	0	0	0	0	0	0	0	0	0	0	0	0	0	0	0	0	0	0	0	0	0
VC_2185_0	0	0	0	0	0.00287871	0	0	0	0	0	0	0	0	0.0109036	0	0	0	0	0	0	0	0	0	0	0	0	0	0	0	0	0	0	0	0	0	0	0	0	0	0	0	0	0	0	0	0	0	0	0
VC_2187_0	0	0	0	0	0.00144924	0	0	0.00299208	0	0	0	0	0.0100291	0	0	0	0	0	0	0.00447403	0	0	0	0	0	0	0	0.0047359	0	0.00265251	0	0	0	0.00245499	0	0	0	0.00217316	0	0	0	0	0	0	0	0	0.00106538	0	0.00228256
VC_2217_0	0	0	0	0	0.00209299	0	0	0	0	0	0	0	0	0	0	0	0	0	0	0	0	0	0	0	0	0	0	0	0	0	0	0.00131609	0	0	0	0	0	0	0	0	0	0.000491069	0	0	0	0	0.00269003	0	0
VC_2240_0	0	0	0	0	0.000955438	0	0	0.000374645	0	0	0	0	0.00100576	0	0	0	0	0	0	0.00180841	0	0	0	0.00186284	0	0.00291154	0.000919615	0	0.000641746	0	0	0	0	0.00279684	0	0	0	0	0	0	0	0	0	0	0	0	0	0.00236186	0
VC_2241_0	0	0	0	0	0.000385833	0	0	0	0	0	0	0	0	0	0	0	0	0	0	0	0	0	0	0	0	0	0	0	0	0	0	0	0	0	0	0	0	0	0	0	0	0	0	0	0	0	0	0	0
VC_2259_0	0	0	0	0	0.00142528	0	0	0	0	0	0	0	0	0	0	0	0	0	0	0	0	0	0	0	0	0	0	0	0	0	0	0	0	0	0	0	0	0	0	0	0	0	0	0	0	0	0	0	0
VC_2285_0	0	0	0	0	0.000618037	0	0	0	0	0	0	0	0	0	0	0	0	0	0	0	0	0	0	0	0	0	0	0	0	0	0	0	0	0	0	0	0	0	0	0	0	0	0	0	0	0	0	0	0
VC_2348_0	0	0	0	0	0.00158409	0	0	0	0	0	0	0	0	0	0	0	0	0	0	0	0	0	0	0	0	0	0	0	0	0	0	0	0	0	0	0	0	0	0	0	0	0	0	0	0	0	0	0	0
VC_2374_0	0	0	0	0	0.00320347	0	0	0	0	0	0	0	0	0.0158392	0	0	0	0	0	0	0	0	0	0	0	0	0	0	0	0	0	0	0	0	0	0	0	0.00333228	0	0.0090487	0	0	0	0	0	0	0	0	0
VC_2381_0	0	0	0	0	0.00107694	0	0	0	0	0	0	0	0	0	0	0	0	0	0	0	0	0	0	0.00239352	0.00223982	0	0	0	0	0	0	0	0	0	0	0	0	0	0.00153693	0	0	0	0	0	0	0	0	0	0
VC_2402_0	0	0	0	0	0.0018289	0	0	0	0	0	0	0	0	0	0	0	0	0	0	0	0	0	0	0	0	0	0	0	0	0	0	0	0	0	0	0	0	0	0	0	0	0	0	0	0	0	0	0	0
VC_2442_0	0	0	0	0	0.00038826	0	0	0	0	0	0	0	0	0	0	0	0	0	0	0	0	0	0	0	0	0	0	0	0	0	0	0	0	0	0	0	0	0	0	0	0	0	0	0	0	0	0	0	0
VC_2455_0	0	0	0	0	0.000488481	0	0	0	0	0	0	0	0	0	0	0	0	0	0	0	0	0	0	0.00296811	0	0	0	0	0	0	0	0	0	0	0	0	0	0	0	0	0	0	0	0	0	0.000605638	0	0	0
VC_2458_0	0	0	0	0	0.00073801	0	0	0	0	0	0	0	0	0	0	0	0	0	0	0	0	0	0	0	0	0	0	0	0	0.0248138	0	0	0	0	0	0	0	0	0.00108657	0	0	0	0	0	0	0	0	0	0
VC_2480_0	0	0	0	0	0.00752789	0	0	0	0	0	0	0	0.00097514	0.000249862	0	0	0	0	0	0	0	0	0	0	0	0	0	0	0	0	0	0.00123424	0	0	0	0	0	0	0	0	0	0	0	0	0	0	0.00643304	0	0
VC_249_0	0	0	0	0	0.00125715	0	0	0	0	0	0	0	0	0	0.00168514	0	0	0	0	0	0	0	0	0	0	0	0	0	0	0	0	0	0	0	0	0	0	0	0	0	0	0	0	0	0	0	0	0	0
VC_251_1	0	0	0	0	0.00126529	0	0.0136442	0	0	0	0	0	0	0.00101264	0	0	0	0.00107542	0	0	0	0	0.0013783	0	0	0	0	0	0	0	0	0	0	0	0	0	0	0	0	0.00240924	0	0	0	0	0	0	0	0	0
VC_2537_0	0	0	0	0	0.000589088	0	0	0	0	0	0	0	0.000611265	0.00111555	0	0	0	0	0	0.0013495	0.000414256	0	0	0	0	0	0.00223399	0	0	0	0	0	0.0015522	0.00166374	0	0	0.00145148	0.000530583	0.000442366	0	0	0	0	0	0	0.000293268	0	0	0
VC_2548_0	0	0	0	0	0.000998878	0	0	0	0	0	0	0	0	0.000608333	0.00543147	0	0	0	0	0	0	0	0	0	0	0	0	0	0	0	0	0.00092345	0	0.00119706	0.00253487	0.00195736	0.000999192	0.000897101	0	0	0	0	0	0	0	0	0	0	0
VC_2657_0	0	0	0	0	0.00556107	0	0	0	0	0	0	0	0	0	0	0	0	0	0	0	0	0	0	0	0	0	0	0	0	0	0	0	0	0	0	0	0	0.000752414	0	0	0	0	0	0	0	0	0	0	0
VC_2672_0	0	0	0	0	0.00182292	0	0	0	0	0	0	0	0	0	0	0	0	0	0	0.00199208	0	0	0	0	0	0	0	0	0	0	0	0	0	0	0	0	0	0	0	0	0	0	0	0	0	0	0	0	0
VC_2709_0	0	0	0	0	0.000258473	0	0	0	0	0	0.000848864	0	0	0	0	0	0	0	0	0	0	0	0	0	0	0	0	0	0	0	0	0	0	0	0	0	0	0	0	0	0	0	0	0	0	0	0	0	0
VC_2740_0	0	0	0	0	0.000798328	0	0	0	0	0	0	0	0	0.000753724	0	0	0	0	0	0	0.00121538	0	0.00265224	0	0	0	0	0	0	0	0	0	0	0.00117394	0	0	0	0	0	0	0	0	0	0	0	0	0	0	0
VC_2746_0	0	0	0	0	0.000618916	0	0	0	0	0	0	0	0	0	0	0	0	0	0	0	0	0	0	0	0	0	0	0	0	0	0	0	0	0	0	0	0	0	0	0	0	0	0	0	0	0	0	0	0
VC_2754_0	0	0	0	0	0.000572132	0	0	0	0	0	0	0	0	0	0	0	0	0	0	0	0	0	0	0	0	0	0	0	0	0	0	0	0	0	0	0	0	0	0	0	0	0	0	0.000916556	0	0	0	0	0
VC_2771_0	0	0	0	0	0.0167749	0	0	0	0.00245607	0	0.000702455	0	0	0.00272409	0	0	0	0	0	0	0	0	0	0	0	0	0	0	0	0	0	0	0	0	0	0.000611521	0	0	0.00249116	0	0	0	0	0	0	0.000550321	0.000242767	0	0
VC_2774_0	0	0	0	0	0.000693048	0	0	0	0	0	0	0	0	0	0	0	0	0	0	0	0	0	0	0	0	0	0	0	0	0	0	0	0	0	0	0	0	0.000538498	0	0	0	0.000251676	0	0	0	0	0.00141185	0	0
VC_2776_0	0	0	0	0	0.000658624	0	0	0.000634326	0	0	0	0	0	0	0	0	0	0	0	0	0	0	0	0	0	0	0	0	0	0	0	0	0	0	0	0.000782492	0	0	0	0	0	0	0	0	0	0	0	0	0
VC_2789_0	0	0	0	0	0.00326489	0.0015841	0	0	0	0	0	0	0.00100953	0.000759633	0	0.00138322	0	0	0	0	0	0	0.00116775	0	0.00177737	0.00474326	0	0	0	0	0	0.000907764	0.00912558	0.00118131	0	0.000381984	0	0	0	0	0	0	0	0	0	0	0.0117738	0.000511716	0
VC_2790_2	0	0	0	0	0.000411909	0	0	0	0	0	0	0	0	0	0	0	0	0	0	0	0	0	0	0	0	0	0	0	0	0	0	0	0	0	0	0	0	0	0	0	0	0	0	0	0	0	0	0	0
VC_2813_0	0	0	0	0	0.000743988	0	0	0	0	0	0	0	0	0	0	0	0	0	0	0	0	0	0	0	0.00155083	0	0	0	0	0	0	0	0	0.0011164	0	0	0	0	0	0	0	0	0	0	0	0	0	0	0
VC_2823_0	0	0	0	0	0.000596415	0	0	0	0	0	0	0	0	0	0	0	0.000438248	0	0	0	0	0	0	0	0	0	0	0	0	0	0	0	0	0	0	0	0	0	0	0	0	0	0	0	0	0.00067676	0	0	0
VC_2858_0	0	0	0	0	0.00584622	0	0	0	0	0	0	0	0	0	0	0	0	0	0	0	0	0	0	0	0	0	0	0	0	0	0	0	0	0.00174817	0	0	0	0	0	0	0	0	0	0	0	0	0	0	0
VC_2918_0	0	0	0	0	0.00321666	0	0	0.00120914	0	0	0	0	0	0	0	0	0	0	0	0	0	0	0	0	0	0	0	0	0	0	0	0	0	0	0	0	0	0.00405073	0	0	0	0	0	0	0	0	0	0	0
VC_2923_0	0	0	0	0	0.00083519	0	0	0	0	0	0	0	0	0	0	0	0	0	0	0	0	0	0	0	0	0	0	0	0.00105634	0	0	0	0.00132403	0	0	0	0	0	0	0	0	0	0	0	0	0	0	0	0
VC_2924_0	0	0	0	0	0.00138472	0	0	0	0	0	0	0	0	0	0	0	0	0	0	0	0	0	0	0	0	0	0	0	0	0	0	0	0	0	0	0	0	0	0	0	0	0	0	0	0	0	0	0	0
VC_2958_0	0	0	0	0	0.000884346	0	0	0	0	0	0	0	0	0	0	0	0	0	0	0	0	0	0	0	0.000874708	0	0	0	0	0	0	0	0	0	0	0	0	0	0	0	0	0	0	0	0	0	0	0	0
VC_2960_0	0	0	0	0	0.000324593	0	0	0	0	0	0	0	0	0	0	0	0	0	0	0	0	0	0	0	0	0	0	0	0	0	0	0	0	0	0	0	0	0	0	0	0	0	0	0	0	0	0	0	0
VC_2975_0	0	0	0	0	0.00054944	0	0	0	0	0	0	0	0.000561384	0	0	0	0	0	0	0	0	0	0	0.000497639	0	0.000854667	0	0	0	0.000731852	0	0	0	0.000738869	0	0	0	0	0	0	0	0	0	0	0	0.000572455	0.000439491	0	0
VC_3017_0	0	0	0	0	0.00647415	0	0	0	0	0	0	0	0	0.0262829	0	0	0	0	0	0	0	0	0	0	0	0	0	0	0	0	0	0	0	0	0	0	0	0.00435167	0	0.00948964	0	0	0	0	0	0	0	0	0
VC_3021_0	0	0	0	0	0.00104466	0	0	0	0	0	0	0	0	0	0	0	0	0	0	0	0	0	0	0	0	0	0	0	0	0	0	0	0	0	0	0	0	0	0	0	0	0	0	0	0	0	0	0	0
VC_3034_0	0	0	0	0	0.00162026	0	0	0	0	0	0	0	0	0	0	0	0	0	0	0	0	0	0	0	0	0	0.000877736	0	0	0	0	0	0.00758634	0	0	0	0	0	0	0	0	0	0	0	0	0.00317203	0	0	0
VC_3064_0	0	0	0	0	0.0046595	0	0	0	0	0	0	0	0	0	0	0	0	0	0	0	0	0	0	0	0	0	0	0	0	0	0	0	0	0	0	0	0	0	0	0	0	0	0	0	0	0	0	0	0
VC_3066_0	0	0	0	0	0.00246515	0	0	0	0	0	0	0	0	0	0	0	0	0	0	0	0	0	0	0	0	0	0	0	0	0	0	0	0	0	0	0	0	0	0.00171638	0	0	0	0	0	0	0	0	0	0
VC_3089_0	0	0	0	0	0.00087353	0	0.00368239	0	0.000643312	0	0	0.0171215	0	0	0	0	0.00321772	0	0	0	0	0	0	0	0	0.00319717	0	0	0.00079528	0	0.000440316	0	0	0	0	0	0	0	0	0	0	0.000792988	0	0.00823056	0	0.00194704	0.00149668	0.0103911	0.000747345
VC_3127_0	0	0	0	0	0.00275261	0	0	0	0	0	0	0	0	0	0	0	0	0	0	0	0	0	0	0	0	0	0	0	0	0	0	0	0	0	0	0	0	0	0	0	0	0	0	0	0	0	0	0	0
VC_3152_0	0	0	0	0	0.000612721	0	0	0	0	0	0	0	0	0	0	0	0	0	0	0	0	0	0	0	0	0	0	0	0	0	0	0	0	0	0	0	0	0	0	0	0	0	0	0	0	0	0	0	0
VC_3157_0	0	0	0	0	0.00174655	0	0	0	0	0	0	0	0	0	0	0	0	0	0	0	0	0	0	0	0	0	0	0	0	0	0	0	0	0	0	0	0	0	0	0	0	0	0	0	0	0	0	0	0
VC_3159_1	0	0	0	0	0.00242056	0	0	0	0	0	0	0	0	0	0	0	0	0	0	0	0	0	0	0	0	0	0	0	0	0	0	0	0	0	0	0	0	0.00219891	0	0	0	0	0	0	0	0	0	0	0
VC_3191_0	0	0	0	0	0.00125602	0	0	0	0.00689132	0	0	0	0.0116281	0	0	0.000610173	0	0.00122552	0	0	0	0	0.00250281	0	0.00113832	0.00268378	0	0	0	0.00186955	0	0.000848038	0.000505493	0.000861842	0.00663578	0.00384996	0.00252234	0	0	0.00389213	0	0.0068866	0	0	0	0	0.00058941	0	0.00065162
VC_3222_1	0	0	0	0	0.00645286	0	0	0	0	0	0	0	0	0	0	0	0	0	0	0	0	0	0	0	0	0	0	0	0	0	0	0	0	0	0	0	0	0	0	0	0	0	0	0	0	0	0	0	0
VC_3234_0	0	0	0	0	0.00133698	0	0	0	0	0	0	0	0	0	0	0	0	0	0	0	0	0	0	0	0	0	0	0	0	0	0	0	0	0	0	0	0	0	0	0	0	0	0	0	0	0	0.00031552	0	0.00355398
VC_3239_0	0	0	0	0	0.00247269	0	0	0	0	0	0	0	0	0	0	0	0	0	0	0	0	0	0	0	0	0	0	0	0	0	0	0	0	0	0	0	0	0	0	0	0	0	0	0	0	0	0	0	0
VC_3264_0	0	0	0	0	0.00114243	0	0	0	0	0	0	0	0	0	0	0	0	0	0	0	0	0	0	0	0	0	0	0	0	0	0	0	0	0.00434906	0	0	0	0	0	0	0	0	0	0	0	0	0	0	0
VC_327_0	0	0	0	0	0.000497061	0	0	0	0	0	0	0	0	0	0	0	0	0	0	0	0	0	0	0	0	0	0	0	0	0	0	0	0	0	0	0	0	0	0	0	0	0	0	0	0	0	0	0.00339243	0
VC_3302_0	0	0	0	0	0.00100345	0	0	0	0	0.00103113	0.00202494	0	0	0.00340634	0.000546869	0	0	0	0	0	0	0	0	0	0	0	0	0.000667749	0	0.00294304	0	0.00732555	0.00201681	0	0	0	0	0.0116499	0.00160428	0	0	0	0	0	0	0	0	0	0
VC_3302_1	0	0	0	0	0.00195599	0	0	0	0	0	0	0	0	0	0	0	0	0	0	0	0	0	0	0	0	0	0	0	0	0.00139819	0	0	0	0	0	0	0	0	0	0	0	0	0	0	0	0	0	0	0
VC_3325_0	0	0	0	0	0.000679651	0	0	0	0	0	0	0	0	0	0	0	0	0	0	0	0	0	0	0	0	0	0	0	0	0	0	0	0	0	0	0	0	0	0	0	0	0	0	0	0	0	0	0	0
VC_3363_0	0	0	0	0	0.00152069	0	0	0	0	0	0	0	0	0	0	0	0	0	0	0	0	0	0	0	0	0	0	0	0	0	0	0	0	0	0	0	0	0	0	0	0	0	0	0	0	0	0	0	0
VC_3367_0	0	0	0	0	0.000758225	0	0	0	0	0	0	0	0	0	0	0	0.00141714	0	0	0	0	0	0	0	0.00079251	0	0	0	0.00109122	0	0	0	0	0	0	0.000403738	0.000638804	0	0	0.003837	0	0.00146084	0	0	0	0	0	0	0
VC_3377_0	0	0	0	0	0.000770016	0	0	0	0	0	0	0	0	0	0	0	0	0	0	0	0	0	0	0	0	0.00118925	0	0	0	0	0	0	0	0	0	0.000579708	0	0.00106485	0	0	0	0	0	0	0	0	0	0	0
VC_3387_0	0	0	0	0	0.000424054	0	0	0	0	0	0	0	0	0	0	0	0	0	0	0	0.000572758	0	0	0	0	0	0	0	0	0	0	0	0	0	0	0	0	0	0	0	0	0	0	0	0	0	0	0	0
VC_3392_1	0	0	0	0	0.00113307	0	0	0	0	0	0	0	0	0	0	0	0	0	0	0	0	0	0	0	0	0	0	0	0	0	0	0	0	0	0	0	0	0	0	0	0	0	0	0	0	0	0	0	0
VC_3420_0	0	0	0	0	0.00338192	0	0	0	0	0	0	0	0	0	0	0	0	0	0	0	0	0	0	0	0	0	0	0	0	0	0	0	0	0	0	0	0	0	0	0	0	0	0	0	0	0	0	0	0
VC_3462_0	0	0	0	0	0.000338701	0	0	0	0	0	0	0	0	0	0	0	0	0	0	0	0	0	0	0	0	0	0	0	0	0	0	0	0	0	0	0	0	0	0	0.000351537	0	0	0	0	0	0	0	0	0
VC_3477_0	0	0	0	0	0.00150458	0	0	0	0	0	0	0	0	0	0	0	0	0	0	0	0	0	0	0	0	0	0	0	0	0	0	0	0	0	0	0	0	0	0	0	0	0	0	0	0	0	0	0.00265567	0
VC_3491_0	0	0	0	0	0.000841055	0	0	0	0	0	0.00191563	0	0	0	0	0	0.000352531	0	0	0	0	0.000415692	0	0	0	0	0	0	0	0	0	0	0	0	0	0	0	0	0	0	0	0	0.000425485	0	0	0	0	0	0.000235835
VC_3531_0	0	0	0	0	0.00132241	0	0	0	0	0	0	0	0	0	0	0	0	0	0	0	0	0	0	0	0	0	0	0	0	0	0	0	0	0	0	0	0	0	0	0	0	0.0112458	0	0	0	0	0	0	0
VC_3537_0	0	0	0	0	0.00255861	0	0	0	0	0	0	0	0	0	0	0	0	0	0	0	0	0	0	0	0	0	0	0	0	0	0	0	0	0	0	0	0	0	0	0	0	0	0	0	0	0.00240534	0	0	0
VC_3575_1	0	0	0	0	0.000569746	0	0	0	0	0	0	0	0	0	0	0	0	0	0	0	0	0	0	0	0	0	0	0	0	0	0	0	0	0	0	0	0	0	0	0	0	0	0	0	0	0	0	0	0
VC_3604_0	0	0	0	0	0.00153805	0	0	0	0	0	0	0	0	0	0	0	0	0	0	0	0	0	0	0	0	0	0	0	0	0	0	0	0	0	0	0	0	0	0	0	0	0	0	0	0	0	0	0	0
VC_3635_0	0	0	0	0	0.000451009	0.00131683	0	0	0	0	0	0	0	0	0	0	0	0	0	0	0.000775264	0	0	0	0	0	0	0	0	0	0	0	0	0	0	0	0	0	0	0	0	0.00105613	0	0	0	0	0	0	0
VC_3683_0	0	0	0	0	0.00215369	0	0	0	0	0	0	0	0	0	0	0	0	0.00302093	0	0	0	0	0	0	0	0	0	0	0	0	0	0	0	0	0	0	0	0	0	0	0	0	0	0	0	0	0.00106156	0	0
VC_3747_0	0	0	0	0	0.000723419	0	0	0	0	0	0	0	0	0	0	0	0	0	0	0	0	0	0	0.001512	0	0	0	0	0	0	0	0	0	0	0	0	0	0	0	0	0	0	0	0	0	0	0	0	0
VC_3811_0	0	0	0	0	0.00200218	0	0	0	0	0	0	0	0	0	0	0	0	0	0	0	0	0	0	0	0	0	0	0	0	0	0	0	0	0	0	0	0	0	0	0	0	0	0	0	0	0	0	0	0
VC_3853_0	0	0	0	0	0.000555053	0	0	0	0	0	0	0	0	0	0	0	0	0	0	0	0	0	0	0.00183458	0	0	0	0	0	0	0	0	0	0	0	0	0	0	0	0	0	0	0	0	0	0	0	0	0
VC_3883_0	0	0	0	0	0.000317868	0	0	0	0	0	0	0	0	0.000739095	0	0	0	0	0	0	0	0	0	0	0	0	0	0.000981597	0	0	0	0	0	0	0	0	0	0	0	0	0	0	0.00147312	0	0	0	0	0	0
VC_3914_0	0	0	0	0	0.00722719	0	0	0	0	0	0	0	0	0	0	0	0	0	0	0	0	0	0	0	0	0	0	0	0	0	0	0.000252613	0	0	0	0	0	0	0	0	0	0	0	0	0	0	0	0	0
VC_3920_0	0	0	0	0	0.00482651	0	0	0	0.000810046	0	0.000676084	0	0.000548444	0	0	0	0	0	0	0	0	0	0	0	0	0	0	0	0.000863898	0	0	0	0	0	0	0.0004912	0	0	0	0	0.000778609	0	0	0	0	0	0	0	0
VC_3921_0	0	0	0	0	0.0067952	0	0	0	0	0	0	0	0	0.014375	0	0	0	0	0	0	0	0	0	0	0	0	0	0	0	0	0	0	0	0	0	0	0	0.00274976	0	0.00528116	0	0	0	0	0	0	0	0	0
VC_3942_0	0	0	0	0	0.0010257	0	0	0	0	0	0	0	0	0	0	0	0	0	0	0	0	0	0	0	0	0	0	0	0	0	0	0	0	0	0	0	0	0	0	0	0	0	0	0	0	0.00106138	0	0	0
VC_3964_0	0	0	0	0	0.00168187	0	0	0	0	0	0	0	0	0	0	0.000387909	0	0	0	0	0	0.001762	0	0	0	0	0	0	0	0	0	0	0	0	0	0	0	0	0	0.00206615	0	0	0	0	0	0	0	0	0
VC_3989_0	0	0	0	0	0.00310134	0	0	0	0	0	0	0	0	0	0	0	0	0	0	0	0	0	0	0	0	0	0	0	0	0	0	0	0	0	0	0	0	0.0023059	0	0	0	0	0	0	0	0	0	0	0
VC_3992_0	0	0	0	0	0.00159324	0	0	0	0	0	0	0	0	0	0	0	0	0	0	0	0	0	0	0	0	0	0	0	0	0	0	0	0	0	0	0	0	0	0	0.000601735	0	0	0	0	0	0	0	0	0
VC_4027_0	0	0	0	0	0.00057433	0	0	0	0	0	0	0	0	0	0	0	0	0	0	0	0	0	0	0	0	0	0	0	0	0	0	0	0	0	0	0	0	0	0	0	0.00151963	0	0	0	0	0	0.000979071	0	0
VC_4040_0	0	0	0	0	0.00259845	0	0	0	0	0	0	0	0	0	0	0.00104765	0	0	0	0	0	0	0	0	0	0	0	0	0	0	0	0	0	0	0	0	0	0	0	0	0	0	0	0	0	0	0	0	0
VC_4049_0	0	0	0	0	0.00118679	0	0	0	0	0	0	0	0	0	0	0	0	0	0	0.00104074	0	0	0	0	0	0	0	0	0	0	0	0	0	0	0	0	0	0	0	0	0	0	0	0	0	0	0	0	0
VC_4052_0	0	0	0	0	0.000732986	0	0	0	0	0	0	0	0	0.000184689	0	0	0.000271064	0	0	0	0	0	0	0	0	0	0	0	0	0	0	0	0	0	0	0	0	0	0	0	0	0	0	0	0	0.000502002	0	0	0
VC_4057_0	0	0	0	0	0.000634431	0	0	0	0	0	0	0	0	0	0	0	0	0	0	0	0	0	0	0	0	0	0	0	0	0	0	0	0	0	0	0	0	0	0	0	0	0	0	0	0	0	0	0	0
VC_4066_0	0	0	0	0	0.000537868	0	0	0	0	0.00116127	0	0	0	0	0	0	0	0	0	0	0	0	0	0	0	0	0	0	0	0	0	0	0	0	0	0	0	0	0	0	0	0	0	0	0	0	0	0	0
VC_4132_0	0	0	0	0	0.000418759	0	0	0	0	0	0	0	0	0	0	0	0	0	0	0	0	0	0	0.00164727	0	0.00119306	0	0	0	0	0	0	0	0	0	0	0	0	0	0	0	0.000323269	0	0	0	0	0.000595123	0	0
VC_4184_0	0	0	0	0	0.00124995	0	0	0	0	0	0	0	0	0	0	0	0	0	0	0	0	0	0	0	0	0	0	0	0	0	0	0	0	0	0	0	0	0	0	0	0	0.000734559	0	0	0	0	0	0	0
VC_4241_0	0	0	0	0	0.00081267	0	0	0	0	0	0	0	0	0	0	0	0	0	0	0	0	0	0	0	0	0	0	0	0	0	0	0	0	0	0	0	0	0	0	0	0	0	0	0	0	0	0	0	0
VC_4257_0	0	0	0	0	0.0013271	0	0	0	0.00127142	0	0	0	0.00841792	0	0	0.000558267	0.00300134	0.00259213	0	0.00102527	0	0.000967342	0	0	0	0.00112952	0.00330856	0	0.00440093	0.000990718	0	0.000915768	0.00480914	0.00155542	0.00347805	0.00159629	0.000872328	0.000946761	0	0	0	0.00103564	0	0	0	0.000728838	0.000734607	0.00742261	0
VC_4360_0	0	0	0	0	0.00472622	0	0	0	0	0	0	0	0	0	0	0	0.0017231	0	0	0	0	0	0	0	0	0	0	0	0	0	0	0	0	0	0	0	0	0	0	0	0	0	0	0	0	0	0	0	0
VC_4498_0	0	0	0	0	0.000461765	0	0	0	0	0	0	0	0	0	0	0	0	0	0	0	0	0	0	0	0	0	0	0	0	0	0.000248062	0	0	0	0	0	0.000856876	0	0	0	0	0.000257554	0	0	0	0	0	0	0
VC_4510_0	0	0	0	0	0.00227288	0	0	0	0	0	0	0	0	0	0	0	0	0	0	0	0	0	0	0	0	0	0	0	0	0	0	0	0	0	0	0	0	0	0	0	0	0	0	0	0	0	0	0	0
VC_4520_0	0	0	0	0	0.00039247	0	0	0	0	0	0	0	0	0	0	0	0	0	0	0	0	0	0	0	0	0	0	0	0	0	0	0	0	0	0	0	0	0	0	0	0	0	0	0	0	0	0	0	0
VC_4524_0	0	0	0	0	0.000622097	0	0	0	0	0	0	0	0	0	0	0	0	0	0	0	0	0	0	0	0	0	0	0	0	0	0	0	0	0	0	0	0	0	0	0	0	0	0	0	0	0	0	0	0
VC_4558_0	0	0	0	0	0.00243743	0	0	0	0	0.011903	0	0	0.00188565	0	0	0	0	0	0	0	0	0	0	0	0.00195446	0	0	0	0	0	0	0	0	0	0	0	0	0	0.00422577	0	0	0	0.00167112	0	0	0	0	0	0
VC_4592_0	0	0	0	0	0.00823195	0	0	0	0	0	0	0	0	0	0	0	0	0	0	0	0	0	0	0	0	0	0	0	0	0	0	0	0	0	0	0	0	0	0	0	0	0	0	0	0	0	0	0	0
VC_4629_0	0	0	0	0	0.000409991	0	0	0	0	0	0	0	0	0	0	0	0	0	0	0	0.000663507	0	0.00195319	0	0	0	0	0	0	0	0	0	0	0	0	0	0	0	0	0	0	0	0	0	0	0	0	0	0
VC_4634_0	0	0	0	0	0.00150204	0	0	0	0	0	0	0	0	0.0159143	0	0	0	0	0	0	0	0	0	0	0	0	0	0	0	0	0	0	0	0	0	0	0	0.00262245	0	0.00386788	0	0	0	0	0	0	0	0	0
VC_4695_0	0	0	0	0	0.000479373	0	0	0	0	0	0	0	0	0	0	0	0	0	0	0	0	0	0	0	0	0	0	0	0	0	0	0	0	0	0	0	0	0	0	0	0	0	0	0	0	0	0	0	0
VC_4731_0	0	0	0	0	0.00275741	0	0	0	0	0	0	0	0.0118886	0.000443031	0	0	0.00187426	0	0.000791559	0	0	0	0	0	0	0	0	0	0	0.00112439	0.000439699	0	0.00106397	0.00330304	0	0	0.000556028	0.000964017	0.00125737	0	0	0	0	0	0	0	0	0	0
VC_4796_0	0	0	0	0	0.000510735	0	0	0	0	0	0	0	0	0	0	0	0	0	0	0	0	0	0	0	0	0	0	0	0	0	0	0	0	0	0	0	0	0	0	0	0	0	0	0	0	0	0	0	0
VC_4806_0	0	0	0	0	0.000561797	0	0	0	0	0	0	0	0	0	0	0	0	0	0	0	0	0	0	0	0	0	0	0	0	0	0	0	0	0	0	0	0	0	0	0	0	0	0	0	0	0	0	0	0
VC_4808_0	0	0	0	0	0.00125672	0	0	0	0	0	0	0	0	0	0	0	0	0	0	0	0	0	0	0	0	0	0	0	0	0	0	0	0	0	0	0	0	0	0	0	0	0	0	0	0	0	0	0	0
VC_4814_0	0	0	0	0	0.00232862	0	0	0	0	0	0	0	0	0	0	0	0	0	0	0	0	0	0	0	0	0	0	0	0	0	0	0	0	0	0	0	0	0.00192058	0	0.00909072	0	0	0	0	0	0	0	0	0
VC_4829_0	0	0	0	0	0.00210117	0	0	0	0	0	0	0	0	0	0	0	0	0	0	0	0	0	0	0	0	0	0	0	0	0	0	0	0	0	0	0	0	0	0	0	0	0	0	0	0	0	0	0	0
VC_4866_0	0	0	0	0	0.00214747	0	0	0	0	0	0	0	0	0	0	0	0.000494294	0	0	0	0	0	0	0	0	0	0	0	0	0	0	0	0	0	0	0	0	0	0	0	0	0	0	0	0	0	0	0	0
VC_4909_0	0	0	0	0	0.00135956	0	0	0	0	0	0	0	0	0	0	0.000681801	0	0	0	0	0	0	0	0.000759955	0	0	0	0	0.00094619	0	0	0.000493743	0.000813466	0	0.00296834	0	0	0	0	0	0	0	0	0	0	0	0.00279481	0	0
VC_4990_0	0	0	0	0	0.000371202	0	0	0	0	0	0	0	0	0	0	0	0	0	0	0	0	0	0	0	0	0.000999738	0	0	0	0.000593552	0	0	0	0.000587012	0	0	0	0	0	0	0	0	0	0	0	0.000513975	0.000377416	0	0
VC_5003_0	0	0	0	0	0.000824327	0	0	0	0	0	0	0	0	0	0	0	0	0	0	0	0	0	0	0.0014559	0	0.00140671	0	0	0	0	0	0	0.000834444	0	0	0	0	0	0	0.00456573	0	0	0	0	0	0	0	0	0
VC_5047_0	0	0	0	0	0.000892549	0	0	0	0	0	0	0	0	0	0	0	0	0	0	0	0	0	0	0	0	0	0	0	0	0	0	0	0	0	0	0	0	0	0	0	0	0	0	0	0	0	0	0	0
VC_5050_0	0	0	0	0	0.0059988	0	0	0	0	0	0	0	0	0	0	0	0	0	0	0	0	0	0	0	0	0	0	0	0	0	0	0	0	0	0	0	0	0	0	0	0	0	0	0	0	0	0	0	0
VC_5087_0	0	0	0	0	0.000571179	0	0	0	0	0	0	0	0	0	0	0	0	0	0	0	0	0	0	0	0	0	0	0	0	0	0	0	0	0	0	0	0	0	0	0	0	0	0	0	0	0.000602979	0	0	0
VC_5099_0	0	0	0	0	0.00691094	0	0	0	0	0	0	0	0	0	0	0	0	0.0008087	0	0	0	0	0	0	0	0	0	0	0	0	0	0	0	0	0	0	0	0	0	0	0	0	0	0	0	0	0	0	0
VC_5112_0	0	0	0	0	0.00091805	0	0	0	0	0	0	0	0	0	0	0	0	0	0	0.00395964	0	0	0	0	0	0	0	0	0	0	0	0	0	0	0	0	0	0	0	0	0	0	0	0	0	0	0	0	0
VC_5160_0	0	0	0	0	0.00745099	0	0	0	0	0	0	0	0	0.00129728	0	0	0.00113637	0	0	0	0	0	0	0	0	0	0	0	0	0	0	0	0	0	0	0	0	0	0	0	0	0	0	0	0	0	0	0	0
VC_5178_0	0	0	0	0	0.000818338	0	0	0	0	0	0	0	0	0	0	0	0	0	0	0	0	0	0	0	0	0	0	0	0	0	0	0	0	0	0	0	0	0	0	0	0	0	0	0	0	0	0	0	0
VC_5196_0	0	0	0	0	0.000482605	0	0	0	0	0	0	0	0	0	0	0	0	0	0	0	0	0	0	0	0	0	0	0	0	0	0	0	0	0	0	0	0	0	0	0	0	0	0	0	0	0	0	0	0
VC_521_2	0	0	0	0	0.00625819	0	0	0	0	0	0	0	0	0	0	0	0	0	0	0	0	0	0	0	0	0	0	0	0	0	0	0	0	0	0	0	0	0	0	0	0	0	0	0	0	0	0	0	0
VC_523_0	0	0	0	0	0.000517816	0	0	0	0	0	0	0	0	0	0	0	0	0	0	0	0	0	0	0	0	0	0	0	0	0	0	0	0	0	0	0	0	0	0	0	0	0	0	0	0	0	0	0	0
VC_5232_0	0	0	0	0	0.000910857	0	0	0	0	0	0	0	0	0	0	0	0	0	0	0	0	0	0	0	0	0	0	0	0	0	0	0	0	0	0	0	0	0	0	0	0	0	0	0	0	0	0	0	0
VC_5276_0	0	0	0	0	0.00126287	0	0	0	0	0	0	0	0	0	0	0	0	0	0	0	0	0.000288724	0	0	0	0	0	0	0	0	0.000412913	0	0	0	0	0	0	0	0	0	0	0	0	0	0	0	0	0	0
VC_5328_0	0	0	0	0	0.000396173	0	0	0	0	0	0	0	0	0	0	0	0	0	0	0	0	0	0	0	0	0	0	0	0	0	0	0	0	0	0	0	0	0	0	0	0	0	0.00103502	0	0	0	0	0	0
VC_5335_0	0	0	0	0	0.00161742	0	0	0	0	0	0	0	0	0	0	0	0.000487361	0	0	0	0	0	0.00142221	0	0	0	0	0	0	0	0	0	0	0	0	0	0	0	0	0	0	0	0	0	0	0	0	0	0
VC_5355_0	0	0	0	0	0.00137782	0	0	0	0	0	0	0	0	0.000337394	0	0	0	0	0	0	0	0	0	0	0	0	0	0	0	0.00124408	0	0	0	0	0	0	0	0	0	0	0	0	0	0	0	0	0	0	0
VC_5399_0	0	0	0	0	0.000890006	0	0	0	0	0	0	0	0	0	0	0	0	0	0	0	0	0	0	0	0	0	0	0	0	0	0	0	0	0	0	0.000962207	0	0	0	0	0	0	0	0	0	0	0	0	0
VC_5423_0	0	0	0	0	0.000577043	0	0	0	0	0	0	0	0	0	0	0	0	0	0	0	0	0	0	0	0	0	0	0	0	0	0	0	0	0	0	0	0	0	0	0	0	0	0	0	0	0	0	0	0
VC_5468_0	0	0	0	0	0.000359983	0	0	0	0	0	0	0	0.0026913	0	0	0	0	0	0	0	0	0	0	0	0	0.00542008	0	0	0	0	0	0	0	0	0	0	0	0	0	0	0	0	0	0	0	0.00141748	0	0	0
VC_5473_0	0	0	0	0	0.000411274	0	0	0	0	0	0	0	0	0	0	0	0	0	0	0	0	0	0	0	0	0	0	0	0	0	0	0	0	0	0	0	0	0	0	0	0	0	0	0	0	0	0	0	0.000178919
VC_5476_0	0	0	0	0	0.00279613	0	0	0	0	0	0	0	0	0	0	0	0	0	0	0	0	0	0	0	0	0	0	0	0	0	0	0	0	0	0	0	0	0	0	0	0	0	0	0	0	0	0	0	0
VC_5482_0	0	0	0	0	0.00158241	0	0	0	0	0	0	0	0	0	0	0	0	0	0	0	0	0	0	0	0	0	0	0	0	0	0	0	0	0	0	0	0	0	0	0	0	0	0	0	0	0	0	0	0
VC_5523_0	0	0	0	0	0.000744225	0	0.000824369	0	0	0	0	0	0	0	0	0	0	0	0.000377536	0	0	0	0	0	0	0	0	0	0	0	0	0	0	0	0	0	0	0	0	0	0	0	0	0.0029848	0	0	0	0.000701114	0.000312282
VC_600_0	0	0	0	0	0.000374492	0	0	0	0	0	0	0	0	0	0	0	0	0	0	0	0	0	0	0	0	0	0	0	0	0	0	0	0	0.000512796	0	0	0	0	0	0	0	0.000654032	0	0	0	0	0.00039327	0	0
VC_644_0	0	0	0	0	0.00156728	0	0	0	0	0	0	0	0	0	0	0	0.00187406	0	0	0	0	0	0	0	0	0	0	0	0	0	0.000472751	0	0	0	0	0	0.00227513	0.000665318	0	0	0	0	0	0	0	0	0	0	0.000303927
VC_647_0	0	0	0	0	0.00496499	0	0	0	0	0	0	0	0	0	0	0	0	0	0	0	0	0	0	0	0	0	0	0	0	0	0	0	0	0	0	0	0	0	0	0	0	0	0	0	0	0	0	0	0.0134803
VC_654_0	0	0	0	0	0.00053657	0	0	0	0	0	0	0	0	0	0	0	0	0	0	0	0	0	0	0.00169341	0.00048033	0.00293554	0	0	0	0	0	0	0	0.0014122	0	0	0	0	0	0	0	0	0	0	0	0	0	0	0
VC_664_0	0	0	0	0	0.000693061	0	0	0	0	0	0	0	0	0	0	0.00234458	0	0	0	0	0	0	0	0	0	0	0	0	0	0	0	0	0	0	0	0	0	0	0	0	0	0	0	0	0	0	0	0	0
VC_725_0	0	0	0	0	0.00161188	0.010007	0	0.0099637	0.00407393	0	0	0	0	0	0	0.00101014	0.0076597	0.00079059	0	0.00649412	0.00940359	0	0	0.0107476	0.00116643	0	0	0	0	0.0109169	0	0.00177189	0	0.000842852	0.00104761	0.00510065	0.0180189	0.00190569	0	0.00783841	0	0	0	0.00115921	0	0.00130604	0.0278004	0	0
VC_726_0	0	0	0	0	0.00262618	0	0	0	0	0	0	0	0	0	0	0	0	0	0	0	0	0	0	0	0	0	0	0	0	0	0	0.000732095	0	0	0	0	0	0	0	0	0	0	0	0	0	0	0	0	0
VC_735_0	0	0	0	0	0.000793041	0	0	0	0	0	0	0	0	0	0	0	0	0	0	0	0	0	0	0	0	0	0	0	0	0	0	0	0	0	0	0	0	0	0.00156453	0	0	0	0	0	0	0	0	0.00165478	0
VC_741_0	0	0	0	0	0.0096164	0	0	0	0	0	0	0	0.00311756	0	0	0.00290383	0	0	0	0.000580214	0	0	0	0.00164916	0	0	0.00369213	0	0.00240397	0.00182344	0	0	0.00107598	0	0.00278034	0.00280218	0.00464043	0	0	0	0	0.00436134	0	0	0	0	0	0.0113027	0
VC_744_0	0	0	0	0	0.00283048	0	0	0	0	0	0	0	0.0015129	0.000646015	0	0	0.00254128	0	0	0.000640321	0	0	0	0.000941731	0	0.00153043	0	0	0	0.00117081	0.000406983	0	0.000555102	0.00185903	0	0	0.000904371	0.00166635	0.000969582	0	0	0	0	0	0	0	0	0	0
VC_763_0	0	0	0	0	0.00048103	0	0	0	0.00177436	0	0	0	0	0	0	0.000809479	0	0	0	0	0	0	0	0	0	0	0	0	0	0	0	0.000970478	0	0	0	0	0	0	0	0.00125289	0	0	0	0	0.00124085	0	0	0	0
VC_768_0	0	0	0	0	0.000520327	0	0	0	0	0	0	0	0	0	0	0.00101274	0	0	0	0	0.00046042	0	0	0	0	0	0	0	0	0	0	0	0	0	0	0	0	0	0	0	0	0	0	0	0	0	0	0	0
VC_775_0	0	0	0	0	0.00851236	0	0	0	0.00392493	0	0	0	0	0	0	0	0	0	0	0	0	0	0	0	0	0	0	0	0	0	0	0	0	0	0	0	0	0	0	0	0	0	0	0	0	0	0	0	0
VC_776_0	0	0	0	0	0.00144498	0	0	0	0.00160788	0	0	0	0.00163971	0.00131792	0	0.000707406	0.000436133	0	0	0.000783141	0.000694758	0	0	0.00121276	0	0.00313458	0	0.000842506	0.000825205	0.00155836	0.000314433	0.00123724	0.00215226	0.0011428	0	0.00118515	0.00228042	0.00245495	0	0	0	0.000504655	0	0	0	0	0.00070807	0	0
VC_777_0	0	0	0	0	0.00258464	0	0	0	0	0.00888178	0	0	0	0	0	0	0	0	0	0.00454963	0	0	0	0	0	0	0	0	0	0.00117707	0	0	0	0.00332008	0	0	0	0.000556985	0	0	0	0	0	0	0	0	0	0	0
VC_779_0	0	0	0	0	0.000963656	0.000550725	0	0	0	0	0	0	0	0.00105147	0	0	0	0	0	0	0	0.000523231	0	0	0.000969166	0.00192232	0.000518551	0.00133205	0	0	0	0.000314595	0	0.000775329	0	0.00194247	0	0.00141366	0.000503886	0	0	0	0	0	0.000992284	0.000525064	0.000857102	0	0
VC_786_0	0	0	0	0	0.000989407	0	0	0	0	0	0	0	0	0.00183658	0	0	0	0.0013955	0	0	0	0	0	0	0.000882583	0	0	0	0	0.00168854	0	0.00125685	0.00186469	0	0	0	0.00155796	0	0.00437703	0	0	0.000603122	0	0	0	0	0.00267672	0	0
VC_796_0	0	0	0	0	0.000542396	0	0	0	0	0.0111441	0	0	0	0.000382169	0	0	0.00227758	0	0.00034133	0	0.00207558	0	0	0	0	0	0	0	0	0.00187002	0	0	0	0	0	0.00118724	0	0.00810604	0	0	0	0	0	0	0	0	0	0	0
VC_797_0	0	0	0	0	0.000414511	0	0	0	0	0	0	0	0	0	0	0	0	0	0	0	0.000799628	0	0	0	0	0	0	0	0	0	0	0	0	0	0	0	0	0.00132999	0	0	0	0	0	0	0	0	0	0.000647045	0
VC_803_0	0	0	0	0	0.00395442	0	0	0	0	0	0	0	0.00292096	0.00204191	0	0.00177278	0.000337827	0	0	0.0018096	0	0	0	0	0.00131809	0	0	0.00996563	0.00382134	0	0	0	0	0.00836552	0	0.00291645	0.00957739	0	0	0	0	0	0	0	0	0.000517367	0	0.000833304	0.0138374
VC_807_0	0	0	0	0	0.00331542	0	0	0	0	0	0	0	0	0	0	0	0	0	0	0	0	0	0	0	0.00845644	0	0	0	0	0	0	0	0	0	0	0	0.000535843	0	0	0	0	0	0	0	0	0	0	0	0
VC_816_0	0	0	0	0	0.000425162	0	0	0	0	0	0	0	0	0	0	0	0	0	0	0	0.00322599	0	0	0	0	0	0	0	0	0	0	0	0	0	0	0	0	0	0	0	0	0	0	0	0	0	0	0	0
VC_841_0	0	0	0	0	0.000725698	0.00249998	0.00982821	0.000691105	0	0	0	0	0	0	0	0	0	0.000445264	0	0.00177128	0	0	0	0.00196081	0	0	0	0.00130101	0	0	0	0	0	0	0	0.000750882	0	0.00193017	0	0	0	0	0	0	0	0	0	0	0
VC_849_0	0	0	0	0	0.0101055	0	0	0	0	0	0	0	0.0071248	0	0	0	0.000503722	0.000359931	0	0	0.00221335	0	0.00588743	0	0	0	0	0	0.00355411	0	0	0	0	0.00727534	0.00244581	0	0.0046851	0	0	0.000915643	0	0.000781889	0	0	0	0	0.00448112	0	0
VC_855_6	0	0	0	0	0.00116455	0	0	0	0	0	0	0	0	0	0	0	0	0	0	0	0	0	0	0	0	0	0	0	0	0	0	0	0	0	0	0	0	0	0	0	0	0	0	0	0	0	0	0	0
VC_858_0	0	0	0	0	0.00090545	0	0.00407518	0	0	0.00811781	0	0	0.000664833	0.000355994	0	0.000506444	0.000490654	0	0	0	0.000563033	0.0007332	0.00166318	0	0	0	0.00217727	0	0.00155423	0	0.00107256	0	0.000492239	0	0	0	0	0	0.000673818	0	0	0.00117548	0	0	0	0.00060019	0.000303565	0	0
VC_887_0	0	0	0	0	0.000541372	0	0	0	0	0	0	0	0	0	0	0	0	0	0	0	0	0	0	0	0	0	0	0	0	0	0	0	0	0	0	0	0	0	0	0	0	0	0	0	0	0	0	0	0
VC_920_0	0	0	0	0	0.00134567	0	0	0	0	0	0	0	0	0	0	0	0	0	0	0	0	0	0	0	0	0	0	0	0	0	0	0	0	0	0	0	0	0	0	0	0	0	0	0	0	0	0	0	0
VC_927_0	0	0	0	0	0.00462341	0	0	0	0	0	0	0	0	0	0	0	0	0	0	0	0	0	0	0	0	0	0	0	0	0	0	0	0	0	0	0	0	0	0	0	0	0	0	0	0	0	0	0	0
VC_947_0	0	0	0	0	0.00706321	0.00385358	0	0	0	0	0	0.00743349	0.0189989	0.00214558	0	0	0.00132179	0.00356159	0	0.0011441	0	0	0.0108055	0	0	0	0	0	0	0	0	0	0.000673092	0.0041211	0.00118861	0	0	0	0	0	0	0	0	0	0	0	0	0	0
VC_988_0	0	0	0	0	0.00046791	0	0	0	0	0	0	0	0	0	0	0	0	0	0	0	0	0	0	0.0014023	0	0	0	0	0	0	0	0	0	0	0.001001	0	0	0	0	0	0	0	0	0	0	0	0	0	0
NODE_1069_length_27980_cov_7.743706	0	0	0	0	0	0.00154892	0	0	0	0.00248311	0	0	0	0	0	0	0	0	0	0	0	0	0	0	0	0	0	0	0	0	0	0	0	0	0	0	0	0	0	0	0.00306996	0	0	0	0	0	0	0	0
NODE_1130_length_7554_cov_9.552340	0	0	0	0	0	0.00498766	0	0	0	0	0	0	0	0	0	0	0	0	0	0	0	0	0	0	0	0	0	0	0	0	0	0	0	0	0	0	0	0	0	0	0	0	0	0	0	0	0	0	0
NODE_1150_length_11447_cov_9.170295	0	0	0	0	0	0.00197847	0	0	0	0	0	0	0	0	0	0	0	0.000386571	0	0	0	0	0	0	0	0	0	0	0	0	0	0	0	0	0	0	0	0	0	0	0	0	0	0	0	0	0	0	0
NODE_126_length_129669_cov_22.729929	0	0	0	0	0	0.00398647	0	0	0	0	0	0	0	0	0	0	0	0	0	0	0	0	0	0	0	0	0	0	0	0	0	0	0	0	0	0	0	0	0	0	0	0	0	0	0	0	0	0	0
NODE_12732_length_3071_cov_6.627984	0	0	0	0	0	0.008282	0	0	0	0	0	0	0	0	0	0	0	0	0	0	0	0	0	0	0	0	0	0	0	0	0	0	0	0	0	0	0	0	0	0.00110386	0.000507845	0	0	0	0	0	0	0	0
NODE_12834_length_5690_cov_11.300621	0	0	0	0	0	0.000510554	0	0	0	0	0	0	0	0	0	0	0	0	0	0	0.00250334	0	0	0	0	0	0	0	0	0	0	0	0	0	0	0	0	0	0	0	0	0	0	0	0	0	0	0	0
NODE_129_length_128107_cov_10.987099	0	0	0	0	0	0.00252156	0	0	0	0	0	0	0	0	0	0	0	0	0	0	0	0	0	0	0	0	0	0	0	0	0	0	0	0	0	0	0	0	0	0	0	0	0	0	0	0	0	0	0
NODE_1315_length_6309_cov_6.821554	0	0	0	0	0	0.00551614	0	0	0	0	0	0	0	0	0	0	0	0	0	0	0	0	0.000616443	0	0	0	0	0	0	0	0	0	0	0	0	0	0	0	0	0	0	0	0	0.0270935	0	0	0	0	0
NODE_132_length_111940_cov_19.521830	0	0	0	0	0	0.00302747	0	0	0.000483907	0	0	0	0	0	0	0	0	0	0	0	0	0	0	0	0	0	0.000512442	0	0.000376156	0	0	0.000439744	0	0	0	0	0	0	0	0.000561051	0	0	0	0.000708668	0	0	0	0	0.000171678
NODE_1338_length_25391_cov_119.403931	0	0	0	0	0	0.0213835	0	0	0	0	0	0	0	0	0	0	0	0	0	0	0	0	0	0	0	0	0	0	0	0	0	0	0	0	0	0	0	0	0	0	0	0	0	0	0	0	0	0	0
NODE_1443_length_23721_cov_6.491338	0	0	0	0	0	0.000699019	0	0	0	0	0	0	0	0	0	0	0	0	0	0	0	0	0	0	0	0	0	0	0	0	0	0	0	0	0	0	0	0	0	0	0	0	0	0	0	0	0	0	0
NODE_15_length_178108_cov_27.120936	0	0	0	0	0	0.00151972	0.00225721	0	0	0	0	0	0	0	0	0	0	0	0	0	0	0	0	0	0	0	0	0	0	0	0	0	0	0	0	0	0	0	0	0	0	0	0	0	0	0	0	0	0
NODE_1636_length_21265_cov_6.867940	0	0	0	0	0	0.00144976	0	0	0	0	0	0	0	0	0	0	0	0	0	0	0	0	0	0	0	0	0	0	0	0	0	0	0	0	0	0	0	0	0	0	0	0	0	0	0	0	0	0	0
NODE_1675_length_20769_cov_7.402481	0	0	0	0	0	0.00151007	0	0	0	0	0	0	0	0	0	0	0	0	0	0	0	0	0	0	0	0	0	0	0	0	0	0	0	0	0	0	0	0	0	0	0	0	0	0	0	0	0	0	0
NODE_170_length_94417_cov_10.833524	0	0	0	0	0	0.00310461	0	0	0.000515468	0	0	0	0	0	0	0	0	0	0	0	0	0.000288653	0	0	0	0	0.000531516	0	0.000488325	0	0	0	0	0	0	0	0	0	0	0.000600485	0	0	0	0.000704375	0	0	0	0	0.000151871
NODE_1882_length_18763_cov_6.459269	0	0	0	0	0	0.00180336	0	0	0	0	0	0	0	0	0	0	0	0	0	0	0	0	0	0	0	0	0	0	0	0	0	0	0	0	0	0	0	0	0	0	0	0	0	0	0	0	0	0	0
NODE_1896_length_15333_cov_16.996727	0	0	0	0	0	0.000666991	0	0	0	0	0	0	0	0	0	0	0	0	0	0	0	0	0	0	0	0	0	0	0	0	0	0	0	0	0	0.000418791	0	0	0	0	0	0	0	0	0	0	0	0	0
NODE_1941_length_18255_cov_6.939341	0	0	0	0	0	0.00192751	0	0	0	0	0	0	0	0	0	0	0	0	0	0	0	0	0	0	0	0	0	0	0	0	0	0	0	0	0	0	0	0	0	0	0	0	0	0	0	0	0	0	0
NODE_1947_length_18322_cov_43.328187	0	0	0	0	0	0.00192906	0	0	0	0	0	0	0	0	0	0	0	0	0	0	0	0	0	0	0	0	0	0	0	0	0	0	0	0	0	0	0	0	0	0	0	0	0	0	0	0	0	0	0
NODE_200_length_48248_cov_6.059033	0	0	0	0	0	0.00622936	0	0	0	0	0	0	0	0	0	0	0	0	0	0	0	0	0	0	0	0	0	0	0	0	0	0	0	0	0	0	0	0	0	0	0	0	0	0	0	0	0	0	0
NODE_2066_length_17286_cov_8.829667	0	0	0	0	0	0.0019481	0	0	0	0	0	0	0	0	0	0	0	0	0	0	0	0	0	0	0	0	0	0	0	0	0	0	0	0	0	0	0	0	0	0	0	0	0	0	0	0	0	0	0
NODE_2074_length_8366_cov_4.492841	0	0	0	0	0	0.000602364	0	0	0	0	0	0	0	0	0	0	0	0	0	0	0	0	0	0	0	0	0	0	0	0	0	0	0	0	0	0	0	0	0	0	0	0	0	0	0	0	0	0	0
NODE_2169_length_13557_cov_44.659458	0	0	0	0	0	0.000487606	0	0	0	0	0	0	0	0	0	0	0	0	0	0	0	0	0	0	0.000505429	0	0	0	0	0	0	0	0	0	0	0	0	0	0	0	0	0	0	0	0	0	0	0	0
NODE_2216_length_16243_cov_5.803558	0	0	0	0	0	0.000967247	0	0	0	0	0	0	0	0	0	0	0	0	0	0	0	0	0	0	0	0	0	0	0	0	0	0	0	0	0	0	0	0	0	0	0	0	0	0	0	0	0	0	0
NODE_222_length_45530_cov_7.364574	0	0	0	0	0	0.00266615	0	0	0	0	0	0	0	0	0	0	0	0	0	0	0	0	0	0	0	0	0	0	0.000520408	0	0	0	0	0	0	0	0	0	0	0.000523995	0	0	0	0.000674658	0	0	0	0	0
NODE_223_length_94294_cov_46.993177	0	0	0	0	0	0.00839693	0	0	0	0	0	0	0	0	0	0	0	0	0	0	0	0	0	0	0	0	0	0	0	0	0	0	0	0	0	0	0	0	0	0	0	0	0	0	0	0	0	0	0
NODE_2344_length_8749_cov_11.681044	0	0	0	0	0	0.000796228	0	0	0	0	0	0	0	0	0	0	0	0	0	0	0	0	0	0	0	0	0	0	0	0	0	0	0	0	0	0	0	0	0	0	0	0	0	0	0	0	0	0	0
NODE_2361_length_15292_cov_14.249065	0	0	0	0	0	0.000662964	0	0	0	0	0	0	0	0	0	0	0	0	0	0	0	0	0	0	0	0	0	0	0	0	0	0	0	0	0	0	0	0	0	0	0	0	0	0	0	0	0	0	0
NODE_2651_length_6885_cov_4.168521	0	0	0	0	0	0.000413328	0	0	0	0	0	0	0	0	0	0	0	0	0	0	0	0	0	0	0	0	0	0	0	0	0	0	0	0	0	0	0	0	0	0	0.00108033	0	0	0	0	0	0	0	0
NODE_2706_length_16524_cov_10.494626	0	0	0	0	0	0.000861101	0	0	0	0	0	0	0	0	0	0	0	0	0	0	0	0	0	0	0	0	0	0	0	0	0	0	0	0	0	0	0	0	0	0	0	0	0	0	0	0	0	0	0
NODE_2746_length_13083_cov_5.645763	0	0	0	0	0	0.000958431	0	0	0	0	0	0	0	0	0	0	0	0	0	0.000407609	0	0	0	0	0	0	0	0	0	0	0	0	0	0	0	0	0	0	0	0	0	0	0	0	0	0	0	0	0.000546761
NODE_2783_length_13123_cov_5.814585	0	0	0	0	0	0.0017913	0	0	0	0	0	0	0	0	0	0	0	0	0	0	0	0	0	0	0	0	0	0	0	0	0	0	0	0	0	0	0	0	0	0	0	0	0	0	0	0	0	0	0
NODE_2856_length_15827_cov_10.538676	0	0	0	0	0	0.000747312	0	0	0	0	0	0	0	0	0	0	0	0	0	0	0	0	0	0	0	0	0	0	0	0	0	0	0	0	0	0	0	0	0	0	0	0	0	0	0	0	0	0	0
NODE_3037_length_5061_cov_20.629245	0	0	0	0	0	0.00589822	0.00853207	0.000276228	0	0	0	0	0	0	0.00121816	0	0	0	0	0	0	0	0	0	0	0	0	0	0	0	0	0	0	0	0	0	0	0	0	0.0015608	0	0	0	0	0	0	0	0.00167859	0
NODE_3052_length_12078_cov_7.178741	0	0	0	0	0	0.0013867	0	0	0	0	0	0	0	0	0	0	0	0	0	0	0	0	0	0	0	0	0	0	0	0	0	0	0	0	0	0	0	0	0	0	0	0	0	0	0	0	0	0	0
NODE_3065_length_5562_cov_50.854730	0	0	0	0	0	0.00165218	0.00239327	0	0	0	0	0.00197308	0	0	0.000768752	0	0	0	0	0	0	0	0.000636926	0	0	0	0	0	0	0	0.000640644	0	0	0	0	0	0	0	0	0	0	0	0	0.00139049	0	0	0	0	0
NODE_3132_length_12481_cov_4.589087	0	0	0	0	0	0.000475016	0	0	0	0	0	0	0	0	0	0	0	0	0	0	0	0	0	0	0	0	0	0	0	0	0	0	0	0	0	0	0	0	0	0	0	0	0	0.00104676	0	0	0	0	0
NODE_3378_length_10883_cov_5.114241	0	0	0	0	0	0.000934272	0	0	0	0	0	0	0	0	0	0	0	0	0	0	0	0	0	0	0	0	0	0	0	0	0	0	0	0	0	0	0	0	0	0	0	0	0	0	0	0	0	0	0
NODE_3485_length_10598_cov_18.535901	0	0	0	0	0	0.00216494	0	0	0	0	0	0	0	0	0	0	0	0	0	0	0	0	0	0	0	0	0	0	0	0	0	0	0	0	0	0	0	0	0	0	0	0	0	0	0	0	0	0	0
NODE_3530_length_10477_cov_5.538092	0	0	0	0	0	0.00124493	0	0	0	0	0	0	0	0	0	0	0	0	0	0	0	0	0	0	0	0	0	0	0	0	0	0	0	0	0	0	0	0	0	0	0	0	0	0	0	0	0	0	0
NODE_3891_length_11193_cov_32.326989	0	0	0	0	0	0.030573	0	0	0	0	0	0	0	0	0	0	0	0	0	0	0	0	0	0	0	0	0	0	0	0	0	0	0	0	0	0	0	0	0	0.00340578	0	0	0	0	0	0	0	0	0
NODE_3893_length_7414_cov_15.996467	0	0	0	0	0	0.000343854	0	0	0	0	0	0	0	0	0	0	0	0	0	0.000498203	0	0	0	0	0	0	0	0	0	0	0	0	0	0	0	0.000291947	0	0	0	0	0	0	0	0	0	0	0	0	0
NODE_4003_length_9188_cov_3.639768	0	0	0	0	0	0.00105823	0	0	0	0	0	0	0	0	0	0	0	0	0	0	0	0	0	0	0	0	0	0	0	0	0	0	0	0	0	0	0	0	0	0	0	0	0	0	0	0	0	0	0
NODE_4059_length_9045_cov_217.065184	0	0	0	0	0	0.0300662	0	0	0	0	0	0	0	0	0	0	0	0	0	0	0	0	0	0	0	0	0	0	0	0	0	0	0	0	0	0	0	0	0	0.00288161	0	0	0	0	0	0	0	0	0
NODE_4304_length_8539_cov_4.733380	0	0	0	0	0	0.00147193	0	0	0	0	0	0	0	0	0	0	0	0	0	0	0	0	0	0	0	0	0	0	0	0	0	0	0	0	0	0	0	0	0	0	0	0	0	0	0	0	0	0	0
NODE_4342_length_8446_cov_4.423192	0	0	0	0	0	0.00114067	0	0	0	0	0	0	0	0	0	0	0	0	0	0	0	0	0	0	0	0	0	0	0	0	0	0	0	0	0	0	0	0	0	0	0	0	0	0	0	0	0	0	0
NODE_439_length_7854_cov_3.608411	0	0	0	0	0	0.00207209	0	0.00019283	0.000423202	0	0	0	0	0	0	0	0	0	0	0	0	0	0.00113254	0	0	0	0.000403935	0	0.000476034	0	0	0	0	0	0	0	0	0	0	0	0	0	0	0.000478447	0	0	0	0	0
NODE_4391_length_8371_cov_5.034271	0	0	0	0	0	0.00142002	0	0	0	0	0	0	0	0	0	0	0	0	0	0	0	0	0	0	0	0	0	0	0	0	0	0	0	0	0	0	0	0	0	0	0	0	0	0	0	0	0	0	0
NODE_4405_length_8897_cov_5.626216	0	0	0	0	0	0.000386494	0	0	0	0	0	0	0	0	0	0	0	0	0	0	0	0	0	0	0	0	0	0	0	0	0	0	0	0	0	0	0	0	0	0	0	0	0	0	0	0	0	0	0
NODE_4556_length_8061_cov_4.749063	0	0	0	0	0	0.000853153	0	0	0	0	0	0	0	0	0	0	0	0	0	0	0	0	0	0	0	0	0	0	0	0	0	0	0	0	0	0	0	0	0	0	0	0	0	0	0	0	0	0	0
NODE_4861_length_9408_cov_14.193414	0	0	0	0	0	0.000790869	0	0	0	0	0	0	0	0	0	0	0	0	0	0	0	0	0	0	0	0	0	0	0	0	0	0	0	0	0	0	0	0	0	0	0	0	0	0	0	0	0	0	0
NODE_4898_length_7460_cov_4.115868	0	0	0	0	0	0.000540416	0	0	0	0	0	0	0	0	0	0	0	0	0	0	0	0	0	0	0	0	0	0	0	0	0	0	0	0	0	0	0	0	0	0	0	0	0	0	0	0	0	0	0
NODE_4907_length_7439_cov_119.893960	0	0	0	0	0	0.0364495	0	0	0	0	0	0	0	0	0	0	0	0	0	0	0	0	0	0	0	0	0	0	0	0	0	0	0	0	0	0	0	0	0	0	0	0	0	0	0	0	0	0	0
NODE_4932_length_7071_cov_4.430730	0	0	0	0	0	0.00268723	0	0	0	0	0	0	0	0	0	0	0	0	0	0	0	0	0	0	0	0	0	0	0	0	0	0	0	0	0	0	0	0	0	0	0.00388952	0	0	0	0	0	0	0	0
NODE_4935_length_8408_cov_5.762600	0	0	0	0	0	0.00106826	0.00137256	0	0	0	0	0	0	0	0	0	0	0	0	0	0	0	0	0	0	0	0	0	0	0	0	0	0	0	0	0	0	0	0	0	0	0	0	0	0.0018002	0	0	0	0
NODE_4955_length_7381_cov_5.896942	0	0	0	0	0	0.00103216	0	0	0	0	0	0	0	0	0	0	0	0	0	0	0	0	0	0	0	0	0	0	0	0	0	0	0	0	0	0	0	0	0	0	0	0	0	0	0	0	0	0	0
NODE_5013_length_7306_cov_101.536616	0	0	0	0	0	0.022478	0	0	0	0	0	0	0	0	0	0	0	0	0	0	0	0	0	0	0	0	0	0	0	0	0	0	0	0	0	0	0	0	0	0	0	0	0	0	0	0	0	0	0
NODE_50195_length_1582_cov_5.010478	0	0	0	0	0	0.000768255	0	0	0	0	0	0	0	0	0	0.000617044	0	0	0	0	0	0	0	0	0.00129399	0	0	0	0	0	0	0	0	0	0	0	0	0	0	0.00135442	0.00164938	0	0	0.00113241	0.0055678	0	0	0	0
NODE_5091_length_7197_cov_4.524643	0	0	0	0	0	0.00139217	0	0	0	0	0	0	0	0	0	0	0	0	0	0	0	0	0	0	0	0	0	0	0	0	0	0	0	0	0	0	0	0	0	0	0	0	0	0	0	0	0	0	0
NODE_5110_length_7180_cov_4.487579	0	0	0	0	0	0.000792692	0	0	0	0	0	0	0	0	0	0	0	0	0	0	0	0	0	0	0	0	0	0	0	0	0	0	0	0	0	0	0	0	0	0	0	0	0	0	0	0	0	0	0
NODE_5208_length_7041_cov_3.603063	0	0	0	0	0	0.00105253	0	0	0	0	0	0	0	0	0	0	0	0	0	0	0	0	0	0	0	0	0	0	0	0	0	0	0	0	0	0	0	0	0	0	0	0	0	0	0	0	0	0	0
NODE_5236_length_6985_cov_4.525830	0	0	0	0	0	0.00138774	0	0	0	0	0	0	0	0	0	0	0	0	0	0	0	0	0	0	0	0	0	0	0	0	0	0	0	0	0	0	0	0	0	0	0	0	0	0	0	0	0	0	0
NODE_5242_length_6035_cov_19.064047	0	0	0	0	0	0.000491191	0	0	0	0	0	0	0	0	0	0	0	0	0	0	0	0	0	0	0	0	0	0	0	0	0	0	0	0	0	0	0	0	0	0	0	0	0	0	0	0	0	0	0
NODE_526_length_53957_cov_11.431821	0	0	0	0	0	0.00336599	0	0	0	0	0	0	0	0	0	0	0	0	0	0	0	0	0	0	0	0	0	0	0	0	0	0	0	0	0	0	0	0	0	0	0	0	0	0	0	0	0	0	0
NODE_54_length_190734_cov_315.733238	0	0	0	0	0	0.00231404	0	0	0	0	0	0	0	0	0	0	0	0	0	0	0	0	0	0	0	0	0	0	0.000395516	0	0	0	0	0	0	0	0	0	0	0	0	0	0	0	0	0	0	0	0
NODE_5417_length_5291_cov_12.519290	0	0	0	0	0	0.000442606	0	0	0	0	0	0	0	0	0	0	0	0	0	0.000301058	0	0	0	0	0	0	0	0	0	0	0	0	0	0	0	0.000431817	0	0	0	0	0	0	0	0	0	0	0	0	0
NODE_5647_length_6483_cov_5.628967	0	0	0	0	0	0.000960221	0	0	0	0	0	0	0	0	0	0	0	0	0	0	0	0	0	0	0	0	0	0	0	0	0	0	0	0	0	0	0	0	0	0	0	0	0	0	0	0	0	0	0
NODE_5902_length_6669_cov_9.007257	0	0	0	0	0	0.000293367	0	0	0	0	0	0	0	0	0	0	0	0	0	0	0	0	0	0	0	0	0	0	0	0	0	0	0	0	0	0	0	0	0	0	0	0	0	0	0	0	0	0	0
NODE_5923_length_6197_cov_7.928199	0	0	0	0	0	0.00117674	0	0	0	0	0	0	0	0	0	0	0	0	0	0	0	0	0	0	0	0	0	0	0	0	0	0	0	0	0	0	0	0	0	0	0	0	0	0	0	0	0	0	0
NODE_5991_length_6133_cov_3.448009	0	0	0	0	0	0.000618678	0	0	0	0	0	0	0	0	0	0	0	0	0	0	0	0	0	0	0	0	0	0	0	0	0	0	0	0	0	0	0	0	0	0	0	0	0	0	0	0	0	0	0
NODE_6057_length_6056_cov_4.137477	0	0	0	0	0	0.000259429	0	0	0	0	0	0	0	0	0	0	0	0	0	0	0	0	0	0	0	0	0	0	0	0	0	0	0	0	0	0	0	0	0	0	0	0.000478003	0	0	0	0	0	0	0
NODE_6069_length_5120_cov_4.018361	0	0	0	0	0	0.00735295	0	0	0	0	0	0	0	0	0	0	0	0	0	0	0	0	0	0	0	0.000747971	0	0	0	0	0	0	0	0	0	0	0	0	0	0	0	0	0	0	0	0	0	0	0
NODE_6129_length_7137_cov_11.313753	0	0	0	0	0	0.000523339	0	0	0	0	0	0	0	0	0	0	0	0	0	0	0	0	0	0	0	0	0	0	0	0	0	0	0	0	0	0	0	0	0	0	0	0	0	0	0	0	0	0	0.000296327
NODE_6345_length_7880_cov_3.584026	0	0	0	0	0	0.00214426	0	0	0	0	0	0	0	0	0	0	0	0	0	0	0	0	0	0	0	0	0	0	0	0	0	0	0	0	0	0	0	0	0	0	0	0	0	0	0	0	0	0	0
NODE_6430_length_7504_cov_6.156263	0	0	0	0	0	0.000991537	0.00166771	0	0	0	0	0	0	0	0	0	0	0	0	0	0	0	0	0	0	0	0	0	0	0	0	0	0	0	0	0	0	0	0	0	0	0	0	0	0.000998413	0	0	0	0
NODE_6565_length_5903_cov_4.515219	0	0	0	0	0	0.00124037	0.00149501	0	0	0	0	0	0	0	0.000412707	0	0	0	0	0	0	0	0	0	0	0	0	0	0	0	0	0	0	0	0	0	0	0	0	0	0	0	0	0	0	0	0	0	0
NODE_6755_length_5457_cov_65.223436	0	0	0	0	0	0.0118421	0	0	0	0	0	0	0	0.000505269	0	0	0.000405114	0.000258014	0	0	0	0	0	0.00156988	0	0	0	0	0	0	0	0	0	0	0	0	0	0	0	0	0	0	0	0	0	0	0	0	0
NODE_6766_length_5404_cov_5.268087	0	0	0	0	0	0.00115743	0	0	0	0	0	0	0	0	0	0	0	0	0	0	0	0	0	0	0	0	0	0	0	0	0	0	0	0	0	0	0	0	0	0	0	0.000297132	0	0	0	0	0	0.00155061	0
NODE_6781_length_5249_cov_7.791490	0	0	0	0	0	0.000423558	0	0	0	0.00390753	0	0	0	0	0.000369409	0	0	0	0	0	0	0	0	0	0	0	0	0	0	0	0.000480414	0	0	0	0	0	0	0	0.00122272	0	0	0	0	0	0	0	0	0	0
NODE_6814_length_5456_cov_4.870394	0	0	0	0	0	0.00156475	0	0	0	0	0	0	0	0	0	0	0	0	0	0	0	0	0	0	0	0	0	0	0	0	0	0	0	0	0	0	0	0	0	0	0	0	0	0	0	0	0	0	0
NODE_686_length_22771_cov_6.017169	0	0	0	0	0	0.00262053	0	0.000200168	0.000404489	0	0	0	0	0	0	0	0	0	0	0	0	0.000300407	0.00146105	0	0	0	0.000427801	0	0.000412993	0	0	0	0	0	0	0	0	0	0	0.000484533	0	0	0	0.000671602	0	0	0	0	0
NODE_6903_length_5165_cov_5.395108	0	0	0	0	0	0.00287538	0	0	0	0	0	0	0	0	0	0	0	0	0	0	0	0	0	0	0	0	0	0	0	0	0	0	0	0	0	0	0	0	0	0	0	0	0	0	0	0	0	0	0
NODE_6923_length_6100_cov_3.044003	0	0	0	0	0	0.000670621	0.00130157	0	0	0	0	0	0	0	0	0	0	0	0	0	0	0	0	0	0	0	0	0	0	0	0	0	0	0	0	0	0	0	0	0	0	0	0	0	0	0	0	0	0
NODE_6984_length_5728_cov_4.231447	0	0	0	0	0	0.00090048	0	0	0	0	0	0	0	0	0	0	0	0	0	0	0	0	0	0	0	0	0	0	0	0	0	0	0	0	0	0	0	0	0	0	0	0	0	0	0	0	0	0	0
NODE_703_length_22438_cov_29.856364	0	0	0	0	0	0.00195923	0	0	0	0	0	0	0	0	0.000784401	0	0	0	0	0	0	0	0	0	0	0	0	0	0	0	0	0	0	0	0	0	0	0	0	0.000493149	0	0	0	0	0	0	0	0.000593734	0
NODE_7149_length_5168_cov_9.524154	0	0	0	0	0	0.00219113	0	0	0	0	0	0	0	0	0	0	0	0	0	0	0	0	0	0	0	0	0	0	0	0	0	0	0	0	0	0	0	0	0	0	0	0	0	0	0	0	0	0	0
NODE_7308_length_5599_cov_9.624278	0	0	0	0	0	0.00257308	0.00294678	0	0	0	0	0	0	0	0.000506155	0	0	0	0	0	0	0	0	0	0	0	0	0	0	0	0	0	0	0	0	0	0	0	0	0	0	0	0	0.00171687	0	0	0	0	0
NODE_7363_length_5036_cov_3.468982	0	0	0	0	0	0.000930035	0	0	0	0	0	0	0	0	0	0	0	0	0	0	0	0	0	0	0	0	0	0	0	0	0	0	0	0	0	0	0	0	0	0	0	0	0	0	0	0	0	0	0
NODE_7451_length_6249_cov_28.716823	0	0	0	0	0	0.000692581	0	0	0	0	0	0	0	0	0	0	0	0	0	0	0	0	0	0	0	0	0	0	0	0	0	0	0	0	0	0	0	0	0	0	0	0	0	0	0	0	0	0	0
NODE_751_length_36252_cov_25.843606	0	0	0	0	0	0.00264037	0	0	0.000472795	0	0	0	0	0	0	0	0	0	0	0	0	0	0.00122364	0.000443241	0	0	0.000526105	0	0.000454923	0	0	0	0	0	0	0	0	0	0	0.000517836	0	0	0	0.00080996	0	0	0	0.000394118	0
NODE_7692_length_5939_cov_4.192556	0	0	0	0	0	0.00259049	0	0	0	0	0	0	0	0	0	0	0	0	0	0.000796855	0	0	0.000609462	0	0	0	0	0	0	0	0	0	0	0	0	0.000291563	0	0	0	0	0	0	0	0	0	0	0	0	0
NODE_7704_length_5619_cov_3.514198	0	0	0	0	0	0.00139275	0	0	0	0	0	0	0	0	0	0	0	0	0	0	0	0	0	0	0	0	0	0	0	0	0	0	0	0	0	0.000346689	0	0	0	0	0	0	0	0	0	0	0	0	0
NODE_772_length_15244_cov_9.859504	0	0	0	0	0	0.00417893	0	0	0	0	0	0	0	0	0	0	0	0.000473543	0	0	0	0	0	0	0	0	0	0	0	0	0	0	0	0	0	0	0	0	0	0	0	0	0	0	0	0	0	0	0
NODE_7760_length_5421_cov_4.304324	0	0	0	0	0	0.000503079	0	0	0	0	0	0	0	0	0	0	0	0	0	0	0	0	0	0	0	0	0	0	0	0	0	0	0	0	0	0	0	0	0	0	0	0	0	0.000806022	0	0	0	0	0
NODE_7901_length_5452_cov_20.461182	0	0	0	0	0	0.00887888	0	0	0	0	0	0	0	0	0	0	0	0	0	0	0	0	0	0	0	0	0	0	0	0	0	0	0	0	0	0	0	0	0	0.000856413	0.00217295	0	0	0	0	0	0	0	0
NODE_8048_length_5414_cov_3.993842	0	0	0	0	0	0.000416124	0	0	0	0	0	0	0	0	0	0	0	0	0	0	0	0	0	0	0	0	0	0	0	0	0	0.000247966	0	0	0	0.000337605	0	0	0	0	0	0	0	0	0	0.000365196	0.000538543	0	0
NODE_815_length_35983_cov_9.687904	0	0	0	0	0	0.000402008	0	0	0	0	0	0	0	0	0	0	0	0	0.000622081	0	0	0	0	0	0	0	0	0	0	0	0	0	0	0	0	0	0	0	0	0	0	0	0	0	0	0	0	0	0
NODE_860_length_27125_cov_14.280015	0	0	0	0	0	0.000518008	0	0	0	0	0	0	0	0	0	0	0	0	0	0	0	0	0	0	0	0	0	0	0	0	0	0	0	0	0	0	0	0	0	0	0	0	0	0	0	0	0	0	0
NODE_8689_length_5422_cov_16.253214	0	0	0	0	0	0.000349904	0	0	0	0	0	0	0	0	0	0	0	0	0	0	0	0	0	0	0	0	0	0	0	0	0	0	0	0	0	0	0	0	0	0	0.00070251	0.000967688	0	0	0	0	0	0	0.000794452
NODE_8753_length_5999_cov_3.869616	0	0	0	0	0	0.000454608	0	0	0	0	0	0	0	0	0	0	0	0	0	0	0	0	0	0	0	0	0	0	0	0	0	0	0	0	0	0	0	0	0	0	0	0	0	0	0	0	0	0	0
Overlap (VC_1943/VC_2827/VC_2829)	0	0	0	0	0	0.00038756	0	0	0	0	0	0	0	0	0	0	0	0	0	0	0	0	0	0	0	0	0	0	0	0	0	0	0	0	0	0	0	0	0	0	0	0	0	0	0	0	0	0	0.000230129
Overlap (VC_2381/VC_5193)	0	0	0	0	0	0.00110639	0	0	0	0	0	0	0	0	0	0	0	0	0	0	0	0	0	0	0	0	0	0	0	0	0	0	0	0	0	0	0	0	0	0	0	0	0	0	0	0	0	0	0
Overlap (VC_2708/VC_3184)	0	0	0	0	0	0.00168646	0	0	0	0	0	0	0	0	0	0	0	0	0	0	0	0	0	0	0	0	0	0	0	0	0	0	0	0	0	0	0	0	0	0	0	0	0	0	0	0	0	0	0
Overlap (VC_3574/VC_4461/VC_4609)	0	0	0	0	0	0.000780958	0	0	0	0	0	0	0	0	0	0	0	0	0	0	0	0	0	0	0	0	0	0	0	0	0	0	0	0	0	0	0	0	0	0	0	0	0	0	0	0	0	0	0
Overlap (VC_4534/VC_4884/VC_4885)	0	0	0	0	0	0.000648517	0	0	0	0	0	0	0	0	0	0	0	0	0	0	0	0	0	0	0	0	0	0	0	0	0	0	0	0	0	0	0	0	0	0	0	0	0	0	0	0	0	0	0
Overlap (VC_655/VC_2017)	0	0	0	0	0	0.000931231	0	0	0	0	0	0	0	0	0	0	0	0	0	0	0	0	0	0	0	0.00285974	0	0	0	0	0	0	0	0	0	0	0	0	0	0	0	0	0	0	0	0.000969736	0	0	0.000640582
Overlap (VC_807/VC_2847)	0	0	0	0	0	0.00185285	0	0	0	0	0	0	0	0	0	0	0	0	0	0	0	0	0	0	0	0	0	0	0	0	0	0	0	0	0	0	0	0	0	0	0	0	0	0	0	0	0	0	0
Overlap (VC_914/VC_3041)	0	0	0	0	0	0.00124222	0.000789723	0	0	0.00289291	0	0	0	0	0	0	0	0	0.000332222	0	0.00128336	0	0	0	0	0	0	0	0	0	0	0	0	0	0	0	0	0	0	0	0	0	0	0.00254615	0.00273172	0	0	0	0
Overlap (VC_929/VC_1540)	0	0	0	0	0	0.0030278	0	0	0	0	0	0	0	0	0	0	0	0	0	0	0	0	0	0	0.000397372	0	0	0	0.00025888	0	0	0	0	0	0	0	0	0	0	0	0	0	0	0.016328	0	0	0	0	0
VC_1033_0	0	0	0	0	0	0.0041746	0	0	0	0.00282277	0	0	0	0	0	0	0	0.00298352	0	0	0	0	0	0	0	0	0	0	0	0	0	0	0	0	0	0.00173366	0	0	0	0	0.00312914	0	0	0	0	0	0	0.000907163	0
VC_1035_10	0	0	0	0	0	0.00282721	0	0	0.000481241	0	0	0	0	0	0	0	0	0	0	0	0	0.000310612	0	0	0	0	0.000498584	0	0.000459511	0	0	0	0	0	0	0	0	0	0	0.000548137	0	0	0	0.000711142	0	0	0	0	0.000173333
VC_1035_5	0	0	0	0	0	0.00177966	0	0	0	0	0	0	0	0	0	0	0	0	0	0	0	0	0	0	0	0	0	0	0	0	0	0	0	0	0	0	0	0	0	0	0	0	0	0	0	0	0	0	0
VC_1043_0	0	0	0	0	0	0.000594884	0.000973883	0.000439508	0	0.000763751	0	0	0	0	0	0	0	0	0	0	0	0	0	0	0	0	0	0	0	0	0	0	0	0	0	0	0	0	0	0	0	0	0	0	0	0	0	0.000677901	0
VC_1049_0	0	0	0	0	0	0.0025958	0	0	0	0	0.00137287	0	0	0	0.000957514	0	0	0	0	0.000285915	0	0	0	0	0	0	0	0	0	0	0	0	0	0	0	0	0	0	0	0	0.00252612	0	0.000729233	0	0	0	0	0.00381516	0
VC_1052_2	0	0	0	0	0	0.0008329	0	0	0	0	0	0	0	0	0	0	0	0	0	0	0	0	0	0	0	0	0	0	0	0	0	0	0	0	0	0	0	0	0	0	0	0	0	0	0	0	0	0	0
VC_1055_0	0	0	0	0	0	0.00114996	0	0	0	0	0	0	0	0	0	0	0	0	0.00180236	0	0	0	0	0	0	0	0	0	0	0	0	0	0	0	0	0	0	0	0.00332854	0	0	0	0	0	0	0	0	0	0
VC_1083_0	0	0	0	0	0	0.0065973	0	0	0	0	0	0	0	0	0	0	0	0	0	0	0	0	0	0	0	0	0	0	0	0	0	0	0	0	0	0	0	0	0	0	0	0	0	0	0	0	0	0	0
VC_1101_0	0	0	0	0	0	0.00238641	0	0	0	0	0	0	0	0	0	0	0	0	0	0	0	0	0	0	0	0	0	0	0	0	0	0	0	0	0	0	0	0	0	0	0	0	0	0	0	0	0	0	0
VC_1210_0	0	0	0	0	0	0.00087176	0	0	0	0	0	0	0	0.00328145	0.00539105	0.000646956	0	0	0	0	0	0	0	0	0	0	0	0	0	0	0	0.000372201	0	0.000713649	0.00144031	0	0	0	0	0	0	0	0	0	0	0	0.000675428	0	0.00590573
VC_1221_0	0	0	0	0	0	0.006955	0	0	0.000883348	0.00385973	0.00539992	0	0	0	0	0	0	0	0	0	0	0	0	0	0	0	0	0.00245187	0	0	0	0	0	0	0.000501215	0.000468684	0	0	0	0	0	0	0	0.0037986	0	0	0.000466166	0	0
VC_1228_0	0	0	0	0	0	0.001952	0	0	0	0	0	0	0	0	0	0	0	0	0	0	0	0	0	0	0	0	0	0	0	0	0	0	0	0	0	0	0	0	0	0	0	0	0	0	0	0	0	0	0
VC_1230_0	0	0	0	0	0	0.0016779	0	0	0	0	0.00128546	0	0.00455192	0	0	0	0	0	0	0	0	0	0	0	0	0	0	0	0	0	0	0	0	0	0	0	0.0055683	0	0	0.000630853	0	0	0	0	0	0	0	0	0
VC_1240_0	0	0	0	0	0	0.00245752	0	0	0	0	0	0	0	0	0	0	0	0	0	0	0	0	0	0	0	0	0	0	0	0	0	0	0	0	0	0	0	0	0	0	0	0	0	0	0	0	0	0	0
VC_1374_1	0	0	0	0	0	0.00433297	0	0	0	0	0	0	0	0	0	0	0	0	0	0	0	0	0	0	0	0	0	0	0	0.00731293	0	0	0	0	0	0	0	0	0	0	0	0	0	0	0	0	0	0	0
VC_1397_0	0	0	0	0	0	0.00202715	0	0	0	0	0	0	0	0	0	0	0	0	0	0	0	0	0	0	0	0	0	0	0.000461156	0	0	0	0	0	0	0	0	0	0	0.000395458	0	0	0	0.00062575	0	0	0	0	0.000153455
VC_1405_0	0	0	0	0	0	0.00208207	0	0.000165709	0	0	0	0	0	0	0	0	0	0	0	0	0	0	0.00123897	0	0	0	0	0	0.000468015	0	0	0.00021695	0	0.000336282	0	0	0	0	0	0	0	0	0	0.000548645	0	0	0	0	0
VC_1416_0	0	0	0	0	0	0.00231429	0	0.00179873	0	0	0	0	0	0	0	0	0	0	0	0	0	0	0	0	0	0	0	0	0	0	0	0	0	0	0	0	0	0	0	0	0	0	0	0	0	0	0	0	0.00118386
VC_1486_0	0	0	0	0	0	0.00160045	0	0	0	0	0	0	0	0	0	0.000591936	0	0	0	0	0	0	0	0	0	0	0	0	0	0	0	0	0	0	0	0	0	0	0	0	0	0	0	0	0	0	0	0	0
VC_1498_0	0	0	0	0	0	0.000990975	0	0	0	0	0.00626569	0	0	0	0	0	0	0	0	0	0	0	0	0.00313268	0	0.00134424	0	0	0.000451019	0	0	0	0	0.000853472	0	0	0	0	0	0.00186875	0	0	0.00276286	0.000976276	0	0.000613935	0	0	0
VC_1519_3	0	0	0	0	0	0.00315003	0	0	0	0	0	0	0	0	0	0	0	0	0	0	0	0	0	0	0	0	0	0	0	0	0	0	0	0	0	0	0	0	0	0	0	0	0	0	0	0	0	0	0
VC_1734_0	0	0	0	0	0	0.000321946	0	0	0.00315734	0	0	0	0.00158666	0	0	0	0.00112193	0	0	0	0	0.00113044	0.000697197	0	0	0	0	0	0	0.00320823	0	0	0	0	0	0	0	0.000427663	0.00174813	0	0	0	0	0	0	0	0	0	0
VC_1770_0	0	0	0	0	0	0.00851701	0	0	0	0	0	0	0	0	0	0.00127819	0	0	0.00220535	0	0	0	0	0	0	0	0	0.0111108	0	0	0.00105097	0.00809422	0	0	0	0	0	0	0	0	0	0	0	0	0	0	0.0130303	0	0
VC_1775_0	0	0	0	0	0	0.00196303	0	0	0	0	0	0	0	0	0	0	0	0	0	0	0	0	0	0	0	0	0	0	0	0	0	0	0	0	0	0	0	0	0	0	0	0	0	0	0	0	0	0	0
VC_1777_0	0	0	0	0	0	0.000729776	0	0	0	0	0.00262195	0	0	0.000577321	0	0	0	0.000932516	0	0	0	0	0	0	0	0	0	0	0	0	0	0	0	0	0	0	0	0	0	0.000583122	0	0	0.00133544	0.000616283	0.0833109	0	0	0.00075364	0
VC_1836_0	0	0	0	0	0	0.0135857	0	0	0.0036399	0	0	0	0	0	0	0	0	0	0	0	0	0	0	0	0	0	0	0	0	0	0	0	0	0	0	0	0	0	0	0	0	0	0	0.0024228	0	0	0	0	0
VC_1850_0	0	0	0	0	0	0.000437054	0	0	0	0	0	0	0	0	0	0	0	0	0	0.000650723	0	0	0.000491521	0	0	0	0	0	0	0	0	0	0	0	0	0	0	0	0	0	0	0	0	0	0	0	0	0	0
VC_1881_0	0	0	0	0	0	0.00370164	0	0	0.00697064	0	0	0	0	0.00263398	0.000858591	0.0024416	0.00348708	0.00168369	0	0	0	0.0012778	0	0	0	0.00271917	0	0	0.00154264	0	0.000456033	0	0	0	0.0131471	0	0.00087711	0	0	0	0	0	0	0.0125012	0	0.000764689	0	0	0
VC_1915_0	0	0	0	0	0	0.000683733	0	0	0	0	0	0	0.00104969	0	0	0	0	0	0	0	0	0	0	0.00136838	0.00126333	0.00134094	0	0	0.00161864	0	0	0	0	0	0	0	0	0	0	0	0	0	0	0.000996623	0	0	0	0	0
VC_1989_0	0	0	0	0	0	0.001186	0	0	0	0	0	0	0	0	0	0	0	0	0	0	0.000704435	0	0	0	0	0	0	0	0	0	0	0	0	0	0	0	0	0	0	0	0	0	0	0	0	0	0	0	0
VC_2082_1	0	0	0	0	0	0.0108788	0	0	0	0	0	0	0	0	0.0268911	0	0	0	0	0	0	0	0	0	0	0	0	0	0	0	0	0	0	0	0	0	0	0.000828168	0	0	0	0	0	0	0	0	0.00167392	0	0
VC_2103_0	0	0	0	0	0	0.00177165	0	0	0	0	0	0	0	0	0	0	0	0	0	0	0	0	0	0.00216043	0	0	0	0	0	0.00144711	0	0	0	0	0	0	0	0	0	0	0	0	0	0	0	0.0055486	0	0	0.0102462
VC_2139_0	0	0	0	0	0	0.0109256	0	0	0	0	0	0	0	0	0	0	0	0	0	0	0	0	0	0	0	0	0	0	0.00273755	0	0	0	0	0	0	0.00412897	0.00359508	0	0	0	0	0.00107003	0	0	0	0	0	0	0
VC_2225_0	0	0	0	0	0	0.00057016	0	0	0	0	0	0	0	0	0	0	0.00347868	0	0	0.00111648	0	0	0	0	0	0	0	0	0	0	0	0	0	0.00251177	0	0.00119742	0.000526428	0.000794376	0	0	0	0	0	0	0	0	0	0.00336722	0
VC_2267_0	0	0	0	0	0	0.00302015	0	0	0	0	0	0.00760698	0	0.000466476	0	0	0.00135359	0	0	0	0	0	0	0	0	0	0	0	0.00288981	0	0	0	0	0	0	0	0	0.000374594	0	0	0	0	0.000960759	0	0	0	0	0	0
VC_2275_0	0	0	0	0	0	0.00902955	0	0	0	0	0	0	0	0	0	0	0	0	0	0	0	0	0	0	0	0	0	0	0	0	0	0	0	0	0	0	0	0.000309796	0	0.00112523	0	0	0	0	0	0	0	0	0
VC_2323_0	0	0	0	0	0	0.00967971	0	0	0	0	0	0	0	0	0	0	0	0	0	0	0	0	0	0	0	0	0	0	0	0	0	0	0	0	0	0	0	0	0	0	0	0	0	0	0	0	0	0	0
VC_2351_0	0	0	0	0	0	0.000866672	0	0	0	0	0	0	0	0	0.00215049	0	0	0.000822938	0	0	0	0	0	0	0.000896924	0	0	0	0	0	0	0.00041224	0.00098828	0	0	0	0	0	0.000821024	0	0	0	0	0	0	0	0	0	0
VC_2392_1	0	0	0	0	0	0.000605128	0	0	0	0	0	0	0	0	0	0	0	0	0	0	0	0	0	0	0	0	0	0	0	0	0	0	0	0	0	0	0	0	0	0	0	0	0	0	0	0	0	0	0
VC_2488_0	0	0	0	0	0	0.00236997	0	0	0	0	0	0	0	0	0	0	0	0	0	0	0	0	0	0	0.000649125	0	0.00152023	0	0	0	0	0	0	0	0	0	0	0	0	0	0	0	0	0	0	0	0	0	0
VC_2620_0	0	0	0	0	0	0.003874	0	0	0	0	0	0	0	0	0	0	0	0	0	0	0	0	0	0	0	0	0	0	0	0	0	0	0	0	0	0	0	0	0	0	0	0	0	0	0	0	0	0	0
VC_2656_0	0	0	0	0	0	0.000679419	0	0	0	0	0	0	0.0017112	0.000648357	0	0	0	0	0	0	0	0	0	0	0.00201427	0	0	0	0	0	0.00082132	0	0.00137683	0.00262758	0.00174128	0	0	0	0.00177654	0	0	0.000426708	0	0	0	0	0	0	0.000734045
VC_2702_0	0	0	0	0	0	0.000412015	0	0	0	0	0	0	0	0	0	0	0	0	0	0	0	0	0	0	0	0	0	0	0	0	0	0	0	0	0	0	0	0	0	0	0	0	0	0	0	0	0	0	0
VC_2711_0	0	0	0	0	0	0.000583427	0	0	0	0	0	0	0	0	0	0	0	0	0.00108016	0	0	0	0	0	0	0	0	0.00205493	0	0	0	0	0	0	0	0	0	0	0	0	0	0	0	0	0	0	0	0	0
VC_2781_0	0	0	0	0	0	0.00664584	0	0	0	0	0.00279406	0.00240773	0	0	0	0	0	0	0	0	0	0	0	0.00103963	0	0	0	0	0	0	0	0	0	0	0	0	0	0	0	0	0	0	0	0.0052399	0	0	0	0.00380947	0
VC_2782_0	0	0	0	0	0	0.00557737	0	0	0	0	0	0	0	0	0	0	0	0	0	0	0	0	0	0	0	0	0	0	0	0	0	0	0	0	0	0	0	0	0	0	0	0	0	0	0	0	0	0	0
VC_2831_0	0	0	0	0	0	0.00116157	0	0	0	0	0	0	0	0	0	0	0	0	0	0	0	0	0	0	0	0	0	0	0	0	0	0	0	0.000607324	0	0	0	0	0	0	0	0	0	0	0	0	0	0	0
VC_297_0	0	0	0	0	0	0.000702547	0	0	0	0	0	0	0	0	0.00121176	0	0	0	0	0	0	0	0	0	0	0	0	0	0	0	0	0	0	0	0	0	0	0	0	0	0	0	0	0	0	0	0	0	0
VC_2980_0	0	0	0	0	0	0.00197227	0	0	0	0	0	0	0	0	0	0	0	0	0	0	0	0	0	0	0	0	0	0	0	0	0	0	0	0	0	0	0.00626836	0	0	0	0	0	0	0	0	0	0	0	0
VC_3048_3	0	0	0	0	0	0.00189402	0	0	0	0	0	0	0	0	0	0	0	0	0	0	0	0	0	0	0	0	0	0	0	0	0	0	0	0	0	0	0	0	0	0	0	0	0	0	0	0	0	0	0
VC_3065_0	0	0	0	0	0	0.00734429	0	0	0	0	0	0	0	0.00221997	0.000732326	0	0.000251781	0	0	0.00132101	0	0	0	0	0.000824114	0	0	0	0	0	0	0	0	0	0	0.000816224	0	0	0	0	0	0	0.000358882	0	0	0	0	0.00216145	0
VC_3130_0	0	0	0	0	0	0.00334035	0	0	0	0	0	0	0	0	0	0	0	0	0	0	0	0	0	0.00113999	0	0	0	0	0.00131248	0	0	0	0	0	0	0	0.000771547	0.000323061	0	0	0	0	0	0	0	0	0	0	0
VC_3193_0	0	0	0	0	0	0.000500003	0	0	0	0.000541291	0	0	0	0	0	0	0	0	0	0	0	0	0	0	0	0	0	0	0	0	0	0	0	0	0	0	0	0	0	0	0	0	0.000458103	0	0	0	0	0	0
VC_3218_0	0	0	0	0	0	0.00779295	0	0	0	0	0.000848184	0	0	0	0.000484518	0	0	0	0	0	0	0	0	0	0	0	0	0	0.000706843	0	0	0	0	0	0.000316974	0	0	0	0	0.00127648	0.002912	0	0	0.00211025	0	0	0	0	0
VC_3222_0	0	0	0	0	0	0.00126804	0	0	0	0	0	0	0	0.00217321	0	0	0	0	0	0	0	0	0	0	0	0	0	0	0	0	0	0	0	0	0	0	0	0	0	0	0	0	0	0	0	0	0	0	0
VC_3242_1	0	0	0	0	0	0.000740684	0.00549346	0.00725163	0	0	0	0	0.00887096	0	0	0.00370127	0	0.00172137	0	0	0	0	0.00236634	0	0	0	0	0.00116547	0	0	0.000714639	0	0	0	0	0	0.00333306	0	0	0	0	0	0.00354974	0	0	0	0	0.00218885	0
VC_3287_0	0	0	0	0	0	0.00301744	0	0	0	0	0	0	0	0	0	0	0.00030253	0	0	0	0.00154541	0	0	0	0	0.00279499	0	0	0	0	0	0	0	0.00374974	0	0	0	0	0	0	0	0	0	0	0	0	0	0	0
VC_330_0	0	0	0	0	0	0.00417098	0	0	0	0	0	0	0	0	0	0	0	0	0	0	0	0	0	0	0	0	0	0	0	0	0	0.00133148	0	0	0	0	0	0	0	0	0	0	0	0	0	0	0.00209717	0	0.00065146
VC_3327_0	0	0	0	0	0	0.00199186	0	0	0	0	0	0	0	0	0	0	0	0	0	0	0	0	0	0	0	0	0	0	0	0	0	0	0	0	0	0.00436702	0	0	0.000918084	0	0	0	0	0	0	0	0	0	0
VC_3544_0	0	0	0	0	0	0.000793936	0	0	0	0	0	0	0	0	0	0	0	0	0	0	0	0	0	0	0	0	0	0	0	0	0	0	0	0	0	0	0	0	0	0	0	0	0	0	0	0	0	0	0
VC_3586_0	0	0	0	0	0	0.000513259	0	0	0	0	0	0	0	0	0	0	0	0	0	0	0	0	0	0	0	0	0	0	0	0	0	0	0	0	0	0.000304718	0	0	0	0	0	0	0	0	0	0	0	0	0
VC_3750_0	0	0	0	0	0	0.0018311	0	0	0	0	0	0	0	0	0	0	0	0	0	0	0	0	0	0	0	0	0	0	0	0	0	0	0	0	0	0	0	0	0	0	0	0	0	0	0	0	0	0	0
VC_3838_0	0	0	0	0	0	0.00286536	0	0	0	0	0	0	0	0	0	0	0	0	0	0	0	0	0	0	0	0	0	0	0	0	0	0	0	0	0	0	0	0	0	0	0	0	0	0	0	0	0	0	0
VC_3907_0	0	0	0	0	0	0.00154435	0	0	0	0	0	0	0	0	0	0	0	0	0	0	0	0	0	0	0	0	0	0	0	0.00121563	0	0	0	0	0	0	0	0	0	0	0	0	0	0	0	0	0	0	0
VC_3915_0	0	0	0	0	0	0.000657205	0	0	0	0	0	0	0	0	0	0	0	0	0	0	0	0	0	0	0	0	0	0	0	0	0	0	0	0	0.000449725	0	0	0	0	0	0	0	0	0	0	0	0	0	0
VC_3983_0	0	0	0	0	0	0.000871669	0	0	0	0	0	0	0	0	0	0	0.00150536	0	0	0	0.00104882	0	0	0	0	0	0	0	0	0	0	0	0	0	0	0	0.0021783	0.00128624	0	0	0	0	0	0	0	0.00241074	0	0	0
VC_4025_0	0	0	0	0	0	0.0048086	0	0	0	0	0	0	0	0	0	0	0	0	0	0	0	0	0	0	0	0	0	0	0	0	0	0	0	0	0	0	0	0	0	0	0	0	0	0	0	0	0	0	0
VC_4046_0	0	0	0	0	0	0.00066606	0	0	0	0	0	0	0	0	0.000507072	0	0.00122805	0	0	0	0	0	0	0	0	0	0	0	0	0	0	0	0	0	0.00237124	0	0	0	0	0	0	0	0	0	0	0	0	0	0
VC_4082_0	0	0	0	0	0	0.00236167	0	0	0	0	0	0	0	0	0	0	0	0	0	0	0	0	0	0	0	0	0	0	0	0	0	0	0	0	0	0.000645512	0	0	0	0	0	0	0	0	0	0.000445167	0	0	0
VC_4093_0	0	0	0	0	0	0.000473139	0	0	0	0	0	0	0	0	0	0	0	0	0	0.00124767	0	0	0	0	0	0	0	0	0	0	0	0	0	0	0	0.000458244	0	0	0	0	0	0	0	0	0	0	0	0	0.000208584
VC_4141_0	0	0	0	0	0	0.00539975	0	0	0	0	0	0	0	0	0	0	0	0	0	0	0	0	0	0	0	0	0	0	0	0	0	0	0	0	0	0	0	0	0	0	0	0.00312022	0	0	0	0	0	0	0
VC_4371_0	0	0	0	0	0	0.00246134	0	0.00357633	0	0	0	0	0	0	0	0	0	0	0	0	0	0	0	0	0	0	0	0	0	0	0	0	0	0	0	0	0	0	0.00458396	0	0	0	0	0	0	0	0	0	0
VC_4377_0	0	0	0	0	0	0.000302985	0	0	0	0	0	0	0.00148413	0	0	0	0	0	0	0	0	0	0	0	0	0	0	0	0.000269291	0	0	0	0	0	0	0	0	0	0	0	0	0	0	0	0	0	0	0	0
VC_4381_0	0	0	0	0	0	0.00142432	0.00179812	0	0	0	0.00188359	0	0	0	0.000587409	0	0	0	0	0	0	0	0	0	0	0	0	0	0	0	0	0	0	0	0	0	0	0	0	0	0	0	0	0.000816529	0	0	0	0.000491521	0
VC_4397_0	0	0	0	0	0	0.00030197	0	0	0	0	0	0	0	0	0	0	0	0	0.00161547	0	0	0.00289816	0	0	0	0	0	0	0	0	0	0	0	0	0	0	0	0	0	0	0	0	0	0	0	0	0	0.000357191	0
VC_4576_0	0	0	0	0	0	0.00235619	0	0	0	0	0	0	0	0.000343421	0	0	0	0	0	0	0	0	0	0.00567542	0.000771739	0	0	0	0	0	0	0	0	0	0	0	0.00122008	0	0	0	0	0	0	0	0	0	0	0	0
VC_4621_0	0	0	0	0	0	0.00105355	0	0	0	0	0	0	0	0	0	0	0	0	0	0	0	0	0	0	0	0	0	0	0	0	0	0	0	0	0	0	0	0	0	0.000385474	0	0	0	0	0	0	0	0	0
VC_4631_0	0	0	0	0	0	0.000825962	0	0	0	0	0	0	0	0	0	0	0	0	0	0	0	0	0	0	0	0	0	0	0	0	0	0	0	0	0	0	0	0	0	0	0	0	0	0	0	0.000843833	0	0	0
VC_4724_0	0	0	0	0	0	0.00234267	0	0	0	0	0	0	0	0	0	0	0	0	0	0	0	0	0	0	0	0	0	0	0	0	0	0	0	0	0	0	0	0	0	0	0	0	0	0.00243314	0	0	0	0	0
VC_4727_0	0	0	0	0	0	0.00241871	0	0	0	0	0	0	0	0	0	0	0	0	0	0	0	0	0	0.000751889	0	0	0	0	0	0	0	0	0	0	0	0	0	0	0	0	0	0	0	0	0	0	0	0	0
VC_4743_0	0	0	0	0	0	0.000766262	0	0	0	0	0	0	0	0	0	0	0	0	0	0	0	0	0	0	0	0	0	0	0	0	0	0	0	0	0	0	0	0	0	0	0	0	0	0	0	0	0.00144712	0	0
VC_4759_0	0	0	0	0	0	0.000902725	0	0.000249569	0	0	0	0	0	0.000968071	0	0	0	0	0	0	0	0	0	0	0	0	0	0	0.000535217	0.00107808	0	0	0	0	0	0	0	0	0	0	0	0	0	0	0	0	0	0	0
VC_4820_0	0	0	0	0	0	0.0022495	0	0	0	0	0	0	0	0.00043453	0	0	0	0	0	0	0	0	0	0	0	0	0.0158281	0	0	0	0	0	0	0	0	0.00299424	0	0	0	0	0	0	0	0	0	0	0	0	0
VC_4854_0	0	0	0	0	0	0.00110868	0	0	0	0	0	0	0	0	0	0	0	0	0	0	0	0	0	0	0	0	0	0	0	0	0	0	0	0	0	0	0	0	0	0	0	0	0	0	0	0	0	0	0
VC_4928_0	0	0	0	0	0	0.000900766	0	0	0	0	0	0	0	0	0	0	0	0	0.000809025	0	0	0	0	0	0	0	0	0	0	0	0	0	0	0	0	0	0	0	0	0	0	0	0	0	0	0	0	0	0
VC_4932_0	0	0	0	0	0	0.000486383	0	0.000187866	0	0	0	0	0	0.0018618	0	0	0	0	0	0	0	0	0	0	0	0	0	0.000534053	0	0	0	0	0	0	0	0	0	0	0	0	0	0	0	0	0	0	0	0	0
VC_5000_0	0	0	0	0	0	0.00148192	0	0	0	0	0	0	0	0	0	0	0	0	0	0	0	0	0	0	0	0	0	0	0	0	0	0	0	0	0	0	0	0	0	0	0	0	0	0	0	0	0	0	0
VC_5024_0	0	0	0	0	0	0.00553044	0	0.00049446	0	0	0	0	0	0	0	0	0	0	0	0	0	0	0	0	0	0	0	0	0	0	0	0	0	0	0	0	0	0	0	0	0	0	0	0	0	0	0	0	0
VC_5041_0	0	0	0	0	0	0.000702944	0	0	0	0	0	0	0	0	0	0.000303018	0	0	0	0	0	0	0.000498638	0	0	0	0	0	0	0	0	0	0	0	0	0	0	0	0	0	0	0	0	0	0	0	0	0	0
VC_5061_0	0	0	0	0	0	0.000464576	0	0	0	0	0	0	0	0	0	0	0	0	0	0	0	0	0	0	0	0	0	0	0	0	0	0	0	0	0	0	0	0	0	0	0	0	0	0	0	0	0	0	0
VC_5116_0	0	0	0	0	0	0.000436366	0	0	0	0	0	0	0	0	0	0	0	0	0	0	0	0	0	0	0	0	0	0	0	0	0	0	0	0	0	0	0	0.000913655	0	0	0	0	0	0	0	0	0	0	0
VC_5121_0	0	0	0	0	0	0.000441409	0	0	0	0.000586068	0	0	0	0	0	0	0	0	0	0	0	0	0	0	0	0	0	0	0	0	0	0	0	0	0	0	0	0	0	0	0	0	0	0	0	0	0	0	0
VC_5259_0	0	0	0	0	0	0.00125715	0	0	0	0	0	0	0	0	0	0	0	0	0	0	0	0	0	0	0	0	0	0	0.000214609	0	0	0	0	0	0	0	0	0	0	0	0	0	0	0	0	0	0	0	0
VC_5277_0	0	0	0	0	0	0.000831627	0	0	0	0	0	0	0	0	0	0	0	0	0	0	0	0	0	0	0	0	0	0	0	0	0	0	0	0	0	0	0	0	0	0	0	0	0	0	0	0	0	0	0
VC_5341_0	0	0	0	0	0	0.000920472	0	0	0	0	0	0	0	0	0	0	0	0	0.000816509	0	0	0	0	0	0	0	0	0	0	0	0	0	0	0	0	0	0	0	0	0	0	0	0	0	0	0	0	0	0
VC_5370_0	0	0	0	0	0	0.0259554	0	0	0	0	0	0	0	0	0	0	0	0	0	0	0	0	0	0	0	0	0.00127261	0	0	0	0	0	0	0	0	0	0	0	0	0	0.00233918	0	0	0	0	0	0	0	0
VC_5433_0	0	0	0	0	0	0.00347744	0	0	0	0	0	0	0	0	0.000794187	0	0	0	0	0	0	0	0	0	0	0	0	0	0	0	0	0	0	0	0	0	0	0	0	0	0	0	0	0	0	0	0	0	0
VC_5469_0	0	0	0	0	0	0.00334296	0	0	0	0	0.000853708	0	0	0	0	0	0	0	0	0	0	0	0	0	0	0	0	0	0	0	0	0	0	0	0	0	0	0	0	0	0.000328232	0	0	0	0	0	0	0	0
VC_5584_0	0	0	0	0	0	0.00119594	0	0	0	0	0	0	0	0	0	0	0	0	0	0	0	0	0	0	0	0	0	0	0	0	0	0	0	0	0	0	0	0	0	0	0	0	0	0	0	0	0	0	0
VC_814_0	0	0	0	0	0	0.00331612	0	0	0	0	0	0	0	0	0	0	0	0	0	0	0	0	0	0	0	0	0	0	0	0	0	0	0	0	0	0	0	0	0	0	0	0	0	0	0	0	0.0169279	0	0
VC_821_0	0	0	0	0	0	0.00140183	0	0	0	0	0	0	0	0	0	0	0	0	0	0	0.00151821	0	0	0	0	0	0	0	0	0	0	0	0	0	0	0	0	0	0	0	0	0	0	0	0	0	0.00134875	0	0.00117912
VC_857_0	0	0	0	0	0	0.0031431	0	0	0.0057897	0	0	0	0.00476889	0	0	0	0	0	0	0	0	0.000861917	0	0.00978785	0.00135545	0.000815213	0	0	0.00032377	0	0	0	0	0	0.00910425	0.00123501	0	0.00301927	0	0.0036155	0	0	0	0.00286552	0	0	0	0	0
VC_905_0	0	0	0	0	0	0.00141655	0	0	0	0	0	0	0	0	0	0	0	0	0	0	0	0	0	0	0	0	0	0	0.00140668	0	0	0	0	0	0	0	0	0	0	0	0	0.00307184	0	0	0	0	0	0	0
VC_941_0	0	0	0	0	0	0.00143191	0	0	0	0	0	0	0	0	0	0	0	0	0	0	0	0	0	0	0	0	0	0	0	0	0	0	0	0	0	0	0	0	0	0	0	0.00076149	0	0	0	0	0	0	0
VC_979_0	0	0	0	0	0	0.00889205	0	0	0	0	0	0	0	0	0	0	0.000259538	0.000271503	0	0	0	0	0	0	0	0	0	0	0.000512768	0	0	0	0	0	0	0	0	0.00114001	0	0	0	0	0	0	0	0	0	0	0
VC_989_0	0	0	0	0	0	0.000993622	0	0	0	0	0	0	0	0	0	0	0	0	0	0	0	0	0	0	0	0	0	0	0	0	0	0	0	0	0	0	0	0	0	0	0	0	0	0	0	0	0	0	0
NODE_1109_length_27242_cov_23.687902	0	0	0	0	0	0	0.00682138	0	0	0	0	0	0	0	0	0	0	0	0	0	0	0	0	0	0	0	0	0	0	0	0	0	0	0	0	0	0	0	0	0	0	0	0	0	0	0	0	0	0
NODE_1260_length_5298_cov_67.179859	0	0	0	0	0	0	0.000518104	0	0	0	0	0	0	0	0	0	0	0	0	0	0	0	0	0	0	0	0	0	0	0	0	0	0	0	0	0	0	0	0	0	0	0	0	0	0	0.000347631	0	0	0
NODE_1272_length_23201_cov_8.611466	0	0	0	0	0	0	0.00242981	0	0	0	0	0	0	0	0	0	0	0	0	0	0	0	0	0	0	0	0	0	0	0	0	0	0	0	0	0	0	0	0	0	0	0	0	0	0	0	0	0	0
NODE_1276_length_23128_cov_5.109305	0	0	0	0	0	0	0.000660707	0	0	0	0	0	0	0	0	0	0	0	0	0	0	0	0	0	0	0	0	0	0	0	0	0	0	0	0	0	0	0	0	0	0	0	0	0	0	0	0	0	0
NODE_1563_length_9965_cov_4.185772	0	0	0	0	0	0	0.00159942	0	0	0	0	0	0	0	0	0	0	0	0	0	0	0	0	0	0	0	0	0	0	0	0	0	0	0	0	0	0	0	0	0	0	0	0	0	0	0	0	0	0
NODE_1607_length_18155_cov_13.295028	0	0	0	0	0	0	0.00321733	0	0	0	0	0	0	0	0	0	0	0	0	0	0	0	0	0	0	0	0	0	0	0	0	0	0	0	0	0	0	0	0	0	0	0	0	0	0	0	0	0	0
NODE_1651_length_5742_cov_4.572358	0	0	0	0	0	0	0.000488323	0	0	0	0.00271565	0	0	0	0	0	0	0	0	0	0	0.000568916	0	0	0	0	0	0	0	0	0	0	0	0	0	0	0	0	0	0	0	0	0	0	0	0	0	0	0
NODE_1737_length_9724_cov_21.042404	0	0	0	0	0	0	0.000564565	0	0	0	0	0	0	0	0	0	0	0	0	0	0	0	0	0	0	0	0	0	0	0	0	0	0	0	0	0	0	0.000315633	0	0	0	0	0	0	0	0	0	0	0
NODE_1776_length_16282_cov_6.307882	0	0	0	0	0	0	0.00191131	0	0	0	0	0	0	0	0	0	0	0	0	0	0	0	0	0	0	0	0	0	0	0	0	0	0	0	0	0	0	0	0	0	0	0	0	0	0	0	0	0	0
NODE_1840_length_15517_cov_6.045272	0	0	0	0	0	0	0.00118502	0	0	0	0	0	0	0	0	0	0	0	0	0	0	0	0	0	0	0	0	0	0	0	0	0	0	0	0	0	0	0	0	0	0	0	0	0	0	0	0	0	0
NODE_2035_length_5274_cov_6.367887	0	0	0	0	0	0	0.00226093	0	0	0	0	0	0	0	0	0	0	0	0	0	0.000931022	0	0	0	0	0.000544598	0	0	0	0	0	0	0.000516503	0	0	0	0.000979434	0	0.00436159	0	0	0	0	0	0	0	0	0	0
NODE_2129_length_13484_cov_10.309554	0	0	0	0	0	0	0.0016176	0	0	0	0	0	0	0	0	0	0	0	0	0	0	0	0	0	0	0	0	0	0	0	0	0	0	0	0	0	0	0	0	0	0	0	0	0	0	0	0	0	0
NODE_2166_length_17354_cov_4.433956	0	0	0	0	0	0	0.00092182	0	0	0	0	0	0	0	0	0	0	0	0	0	0	0	0	0	0	0	0	0	0	0	0	0	0	0	0	0	0	0	0	0	0	0	0	0	0	0	0	0	0
NODE_2378_length_12145_cov_6.133002	0	0	0	0	0	0	0.000707199	0	0	0	0	0	0	0	0	0	0	0	0	0	0	0	0	0	0	0	0	0	0	0	0	0	0	0	0	0	0	0	0	0	0	0	0	0	0	0	0	0	0
NODE_2410_length_12000_cov_10.143491	0	0	0	0	0	0	0.00105271	0	0	0	0	0	0	0	0	0	0	0	0	0	0	0	0	0	0	0	0	0	0	0	0	0	0	0	0	0	0	0	0	0	0	0	0	0	0	0	0	0	0
NODE_2557_length_5908_cov_4.737570	0	0	0	0	0	0	0.00313237	0	0	0	0	0	0	0	0	0	0	0	0	0	0	0	0	0	0	0	0	0	0	0	0	0	0	0	0	0	0	0	0	0	0	0	0	0	0	0	0	0	0
NODE_2764_length_10498_cov_8.192282	0	0	0	0	0	0	0.00226608	0	0	0	0	0	0	0	0	0	0	0	0	0	0	0	0	0	0	0	0	0	0	0	0	0	0	0	0	0	0	0	0	0	0	0	0	0	0	0	0	0	0
NODE_278_length_34861_cov_18.601448	0	0	0	0	0	0	0.00161034	0	0.000655929	0	0.00342928	0.00202804	0.000732246	0.000376632	0.000611125	0	0	0	0.000882762	0	0	0	0	0	0	0	0	0.0016199	0	0.000901536	0	0	0	0	0	0.000438764	0	0	0.00105387	0.00054492	0	0.000526123	0	0	0	0	0	0	0
NODE_2896_length_5406_cov_10.955149	0	0	0	0	0	0	0.0549466	0	0	0	0	0	0	0	0	0	0	0	0	0	0	0	0	0	0	0	0	0	0	0	0	0	0	0	0	0	0	0	0	0	0	0	0	0	0	0	0	0	0
NODE_2899_length_13670_cov_5.583033	0	0	0	0	0	0	0.00228651	0	0	0	0	0	0	0	0	0	0	0	0	0	0	0	0	0	0	0	0	0	0	0	0	0	0	0	0	0	0	0	0	0	0	0	0	0	0	0	0	0	0
NODE_2907_length_12399_cov_4.029164	0	0	0	0	0	0	0.000711756	0	0	0	0	0	0	0	0	0	0	0	0	0	0	0	0	0	0	0	0	0	0	0	0	0	0	0	0	0	0	0	0	0	0	0	0	0	0	0	0	0	0
NODE_3215_length_9141_cov_4.644398	0	0	0	0	0	0	0.00133676	0	0	0	0	0	0	0	0	0	0	0	0	0	0	0	0	0	0	0	0	0	0	0	0	0	0	0	0	0	0	0	0	0	0	0	0	0	0	0	0	0	0
NODE_3316_length_8866_cov_5.555329	0	0	0	0	0	0	0.000975408	0	0	0	0	0	0	0	0	0	0	0	0	0	0	0	0	0	0	0	0	0	0	0	0	0	0	0	0	0	0	0	0	0	0	0	0	0	0	0	0	0	0
NODE_3370_length_8757_cov_8.110090	0	0	0	0	0	0	0.000792061	0.000349218	0	0	0	0	0	0	0	0	0	0	0	0	0	0	0	0	0	0	0	0	0	0	0	0	0	0	0	0	0	0	0	0	0.00194879	0	0	0	0	0	0	0	0
NODE_3400_length_8680_cov_7.156290	0	0	0	0	0	0	0.000962306	0	0	0	0	0	0	0	0	0	0	0	0	0	0	0	0	0	0	0	0	0	0	0	0	0	0	0	0	0	0	0	0	0	0	0	0	0	0	0	0	0	0
NODE_3467_length_6358_cov_51.957798	0	0	0	0	0	0	0.000905233	0.000639022	0	0	0	0	0	0	0	0	0	0	0	0	0	0	0	0	0	0	0	0	0	0	0	0	0	0	0	0	0	0	0	0	0.00477384	0	0	0	0	0	0	0	0
NODE_3512_length_8379_cov_4.474531	0	0	0	0	0	0	0.00109903	0	0	0	0	0	0	0	0	0	0	0	0	0	0	0	0	0	0	0	0	0	0	0	0	0	0	0	0	0	0	0	0	0	0	0	0	0	0	0	0	0	0
NODE_3711_length_5126_cov_3.481562	0	0	0	0	0	0	0.00161798	0	0	0	0	0	0	0	0	0	0	0	0	0	0	0	0	0	0	0	0	0	0	0	0	0	0	0	0	0	0	0	0	0	0	0	0	0	0	0	0	0	0
NODE_3726_length_7909_cov_4.015915	0	0	0	0	0	0	0.00102626	0	0	0	0	0	0	0	0	0	0	0	0	0	0	0	0	0	0	0	0	0	0	0	0	0	0	0	0	0	0	0	0	0	0	0	0	0	0	0	0	0	0
NODE_3748_length_5084_cov_6.391330	0	0	0	0	0	0	0.00145138	0	0	0	0	0	0	0	0.00050364	0	0	0	0	0	0	0	0	0	0	0	0	0	0	0	0	0	0	0	0	0	0	0	0	0	0	0	0	0	0	0	0	0	0
NODE_3801_length_7748_cov_68.093852	0	0	0	0	0	0	0.0107387	0	0	0	0	0	0	0	0	0	0	0	0	0	0	0	0	0	0	0	0	0	0	0	0	0	0	0	0	0	0	0	0	0	0	0	0	0	0	0	0	0	0
NODE_3872_length_7623_cov_4.277881	0	0	0	0	0	0	0.00118092	0	0	0	0	0	0	0	0	0	0	0	0	0	0	0	0	0	0	0	0	0	0	0	0	0	0	0	0	0	0	0	0	0	0	0	0	0	0	0	0	0	0
NODE_3915_length_6865_cov_4.749633	0	0	0	0	0	0	0.000511626	0	0	0	0	0	0	0	0	0	0	0	0	0	0	0	0	0	0	0	0	0	0	0	0	0	0	0	0	0	0	0	0	0	0.000694648	0	0.000989728	0	0	0	0	0	0
NODE_3928_length_10406_cov_15.738190	0	0	0	0	0	0	0.00182946	0	0	0	0	0	0	0	0	0	0	0	0	0	0	0	0	0	0	0	0	0	0	0	0	0	0	0	0	0	0	0	0	0	0	0	0	0	0	0	0	0	0
NODE_4043_length_7268_cov_7.183973	0	0	0	0	0	0	0.00123454	0	0	0	0	0	0	0	0	0	0	0	0	0	0	0	0	0	0	0	0	0	0	0	0	0	0	0	0	0	0	0	0	0	0	0	0	0	0	0	0	0	0
NODE_4109_length_7153_cov_11.260637	0	0	0	0	0	0	0.00193935	0	0	0	0	0	0	0	0	0	0	0	0	0	0	0	0	0	0	0	0	0	0	0	0	0	0	0	0	0	0	0	0	0	0	0	0	0	0	0	0	0	0
NODE_4184_length_5305_cov_2.876381	0	0	0	0	0	0	0.00089575	0	0	0	0	0	0	0	0	0	0	0	0	0	0	0	0	0	0	0	0	0	0	0	0	0	0	0	0	0	0	0	0	0	0.0006332	0	0	0	0	0	0	0	0
NODE_4235_length_6958_cov_3.660003	0	0	0	0	0	0	0.0010732	0	0	0	0	0	0	0	0	0	0	0	0	0	0	0	0	0	0	0	0	0	0	0	0	0	0	0	0	0	0	0	0	0	0	0	0	0	0	0	0	0	0
NODE_4479_length_6595_cov_7.921101	0	0	0	0	0	0	0.00153059	0.000918567	0	0	0	0	0	0	0	0	0	0	0	0	0	0	0	0	0	0	0	0	0	0	0	0	0	0	0	0	0	0	0	0	0.00572103	0	0	0	0	0	0	0	0
NODE_4899_length_5986_cov_4.422526	0	0	0	0	0	0	0.00140525	0	0	0	0	0	0	0	0	0	0	0	0	0	0	0	0	0	0	0	0	0	0	0	0	0	0	0	0	0	0	0	0	0	0	0	0	0	0	0	0	0	0
NODE_4971_length_5910_cov_3.480615	0	0	0	0	0	0	0.000928906	0	0	0	0	0	0	0	0	0	0	0	0	0	0	0	0	0	0	0	0	0	0	0	0	0	0	0	0	0	0	0	0	0	0	0	0	0	0	0	0	0	0
NODE_5020_length_5862_cov_3.628724	0	0	0	0	0	0	0.00108253	0	0	0	0	0	0	0	0	0	0	0	0	0	0	0	0	0	0	0	0	0	0	0	0	0	0	0	0	0	0	0	0	0	0	0	0	0	0	0	0	0	0
NODE_5040_length_6713_cov_4.266296	0	0	0	0	0	0	0.00146411	0	0	0	0	0	0	0	0	0	0	0	0	0	0	0	0	0	0	0	0	0	0	0	0	0	0	0	0	0	0	0	0	0	0	0	0	0.00238227	0	0	0	0	0
NODE_5171_length_5692_cov_28.724144	0	0	0	0	0	0	0.00165932	0	0	0	0	0	0	0	0	0	0	0	0	0	0	0	0	0	0	0	0	0	0	0	0	0	0	0	0	0	0	0	0	0	0	0	0	0	0	0	0	0	0
NODE_5192_length_5676_cov_2.948586	0	0	0	0	0	0	0.000858001	0	0	0	0	0	0	0	0	0	0	0	0	0	0	0	0	0	0	0	0	0	0	0	0	0.000223524	0	0	0	0	0	0	0.000375151	0	0	0	0	0	0	0	0	0	0
NODE_5257_length_5603_cov_3.617159	0	0	0	0	0	0	0.00109569	0	0	0	0	0	0	0	0	0	0	0	0	0	0	0	0	0	0	0	0	0	0	0	0	0	0	0	0	0	0	0	0	0	0	0	0	0	0	0	0	0	0
NODE_5540_length_5323_cov_4.481397	0	0	0	0	0	0	0.000998073	0	0	0	0	0	0	0	0	0	0	0	0	0	0	0	0	0	0	0	0	0	0	0	0	0	0	0	0	0	0	0	0	0	0	0	0	0	0	0	0	0	0
NODE_5548_length_5319_cov_4.996960	0	0	0	0	0	0	0.000826804	0	0	0	0	0	0	0	0	0	0	0	0	0	0	0	0	0	0	0	0	0	0	0	0	0	0	0	0	0	0	0	0	0	0	0	0	0	0	0	0	0	0
NODE_5567_length_5299_cov_4.827803	0	0	0	0	0	0	0.000852205	0	0	0	0	0	0	0	0	0	0	0	0	0	0	0	0	0	0	0	0	0	0	0	0	0	0	0	0	0	0	0	0	0	0	0	0	0	0	0	0	0	0
NODE_5655_length_5157_cov_4.573501	0	0	0	0	0	0	0.00056661	0	0	0	0	0	0	0	0	0	0	0	0	0	0	0	0	0	0	0	0	0	0	0	0	0	0	0	0	0	0	0	0	0	0	0	0	0	0	0	0	0	0
NODE_5782_length_5769_cov_3.160658	0	0	0	0	0	0	0.000526966	0	0	0	0	0	0	0	0	0	0	0	0	0	0	0	0	0	0	0	0	0	0	0	0	0	0	0	0	0	0	0	0	0	0	0	0	0	0	0	0	0	0
NODE_5786_length_5098_cov_11.934959	0	0	0	0	0	0	0.00145897	0	0	0	0	0	0	0	0	0	0	0	0	0	0	0	0	0	0	0	0	0	0	0	0	0	0	0	0	0	0	0	0	0	0	0	0	0	0	0	0	0	0
NODE_5835_length_5064_cov_18.435017	0	0	0	0	0	0	0.00342713	0	0	0	0	0	0	0	0	0	0	0	0	0	0	0	0	0	0	0	0	0	0	0	0	0	0	0	0	0	0	0	0	0	0	0	0.00860793	0	0	0	0	0	0
NODE_5842_length_6041_cov_18.146843	0	0	0	0	0	0	0.000591184	0.00036641	0	0	0	0	0	0	0	0	0	0	0	0	0	0	0	0	0	0	0	0	0	0	0	0	0	0	0	0	0	0	0	0	0.000898623	0	0	0	0	0	0	0	0
NODE_5857_length_5045_cov_4.179760	0	0	0	0	0	0	0.00107647	0	0	0	0	0	0	0	0	0	0	0	0	0	0	0	0	0	0	0	0	0	0	0	0	0	0	0	0	0	0	0	0	0	0	0	0	0	0	0	0	0	0
NODE_6281_length_5283_cov_2.883894	0	0	0	0	0	0	0.000620138	0	0	0	0	0	0	0	0	0	0	0	0	0	0	0	0	0	0	0	0	0	0	0	0	0	0	0	0	0	0	0	0	0	0	0	0	0	0	0	0	0	0
NODE_6605_length_8150_cov_4.987153	0	0	0	0	0	0	0.000709814	0	0	0	0	0	0	0	0	0	0	0	0	0	0	0	0	0	0	0	0	0	0	0	0	0	0	0	0	0	0	0	0	0	0	0	0	0	0	0	0.000409226	0	0
NODE_676_length_43809_cov_19.654912	0	0	0	0	0	0	0.00405313	0	0	0	0	0	0	0	0	0	0	0	0	0	0	0	0	0	0	0	0	0	0	0	0	0	0	0	0	0	0	0	0	0	0	0	0	0	0	0	0	0	0
NODE_6798_length_5472_cov_18.224109	0	0	0	0	0	0	0.00150489	0.000689264	0	0	0	0	0	0	0	0	0	0	0	0	0	0	0	0	0	0	0	0	0	0	0	0	0	0	0	0	0	0	0	0	0.0014744	0	0	0	0	0	0	0	0
NODE_6858_length_5197_cov_5.389732	0	0	0	0	0	0	0.000414588	0	0	0	0	0	0	0	0.001038	0	0	0	0	0	0	0	0	0	0	0	0	0	0	0	0	0	0	0	0	0	0	0	0	0.000498446	0	0	0	0.00081554	0	0	0	0	0
NODE_7410_length_5750_cov_3.873222	0	0	0	0	0	0	0.000621103	0	0	0.00286651	0	0	0	0	0	0	0	0	0	0	0	0	0	0	0	0	0	0	0	0	0	0	0	0	0	0	0	0	0	0	0	0	0	0	0	0	0	0	0
NODE_7519_length_5185_cov_6.237427	0	0	0	0	0	0	0.00175327	0	0	0	0	0	0	0	0	0	0	0	0	0	0	0	0	0	0	0	0	0	0	0	0	0	0	0	0	0	0	0	0	0	0	0	0	0	0	0	0	0	0
NODE_7587_length_5320_cov_4.923267	0	0	0	0	0	0	0.000599182	0	0	0	0	0	0	0	0	0	0	0	0	0	0	0	0	0	0	0	0	0	0	0	0	0	0	0	0	0	0	0	0	0	0	0	0	0	0	0	0	0	0
NODE_7729_length_5584_cov_3.874480	0	0	0	0	0	0	0.00143242	0	0	0.00123761	0	0	0	0	0	0	0	0	0	0.000983944	0	0	0	0	0	0	0	0	0	0	0	0	0	0	0	0.000508218	0	0	0	0	0	0	0	0	0	0	0	0	0
NODE_777_length_38326_cov_54.388754	0	0	0	0	0	0	0.0146344	0	0	0	0	0	0	0	0	0	0	0	0	0	0	0	0	0	0	0	0	0	0	0	0	0	0	0	0	0	0	0	0	0	0	0	0	0	0	0	0	0	0
NODE_8108_length_5726_cov_8.385823	0	0	0	0	0	0	0.000835045	0	0	0	0	0	0	0	0	0	0	0	0	0	0	0	0	0	0	0	0	0	0	0	0	0	0	0	0	0	0	0	0	0	0	0.000545048	0	0	0	0	0	0	0
NODE_835_length_36422_cov_18.361344	0	0	0	0	0	0	0.00340422	0	0	0	0	0	0	0	0	0	0	0	0	0	0	0	0	0	0	0	0	0	0	0	0	0	0	0	0	0	0	0	0	0	0	0	0	0	0	0	0	0	0
NODE_8467_length_6250_cov_4.809201	0	0	0	0	0	0	0.000420297	0	0	0	0	0	0	0	0	0	0	0	0	0	0	0	0	0	0	0	0	0	0	0	0	0	0	0	0	0	0	0	0	0	0	0	0	0	0	0	0	0	0
NODE_8477_length_5619_cov_4.130841	0	0	0	0	0	0	0.00228495	0	0	0	0	0	0	0	0	0	0	0	0	0	0	0	0	0	0	0	0	0	0	0	0	0	0	0	0	0	0	0	0	0	0	0	0	0	0	0	0	0	0
NODE_8711_length_6716_cov_4.037532	0	0	0	0	0	0	0.00064603	0	0	0	0	0	0	0	0	0	0	0	0	0	0	0	0	0	0	0	0	0	0	0	0	0	0	0	0	0	0	0	0	0	0	0	0	0	0	0	0.000434138	0	0
NODE_8839_length_5264_cov_4.403724	0	0	0	0	0	0	0.00124475	0	0	0	0	0	0	0	0	0	0	0	0	0	0	0	0	0	0	0	0	0	0	0	0	0	0	0	0	0	0	0	0	0	0	0	0	0	0	0	0	0	0
NODE_8915_length_5286_cov_4.562225	0	0	0	0	0	0	0.000915721	0	0	0	0	0	0	0	0	0	0	0	0	0	0	0	0	0	0	0	0	0	0	0	0	0	0	0	0	0	0	0	0	0	0	0	0	0	0	0	0	0	0
NODE_9148_length_5102_cov_14.733505	0	0	0	0	0	0	0.000457018	0	0	0	0	0	0.00124013	0	0	0	0	0	0	0	0.000290457	0	0	0	0	0	0	0	0	0	0	0	0.000333697	0	0	0	0	0	0	0	0	0	0	0	0	0	0	0	0
NODE_9219_length_3243_cov_17.858846	0	0	0	0	0	0	0.00529691	0	0	0	0	0	0	0	0	0	0	0	0	0	0	0	0	0	0	0	0	0	0	0	0	0	0	0	0	0	0	0	0	0	0	0	0	0	0	0	0	0	0
NODE_9316_length_5225_cov_3.958414	0	0	0	0	0	0	0.0024629	0	0	0	0	0	0	0	0	0	0	0	0	0	0	0	0	0	0	0	0	0	0	0	0	0	0	0	0	0	0	0	0	0	0	0	0	0	0	0	0	0	0
NODE_9938_length_5214_cov_4.738515	0	0	0	0	0	0	0.00750618	0.000226228	0	0	0	0	0	0	0	0	0	0	0	0	0	0	0	0	0	0	0	0	0	0	0	0	0	0	0	0	0	0	0	0	0	0	0	0	0	0	0	0	0
Overlap (VC_1057/VC_3664)	0	0	0	0	0	0	0.00402504	0.000991675	0	0.00145837	0	0	0	0.00219872	0	0	0.00127011	0	0	0.000533333	0	0	0	0	0	0	0	0	0	0	0	0	0	0	0	0	0	0	0	0	0	0	0	0	0	0.000360097	0	0	0
Overlap (VC_1148/VC_3793)	0	0	0	0	0	0	0.0014283	0	0	0	0	0	0	0	0	0.000825625	0	0	0	0	0	0	0	0	0	0	0	0	0	0	0	0.000551985	0	0	0	0	0	0	0	0.00108308	0	0	0.00930684	0	0.0079989	0	0	0	0
Overlap (VC_115/VC_117)	0	0	0	0	0	0	0.00525938	0	0	0	0	0	0	0	0	0	0	0	0	0	0	0	0	0	0	0	0	0	0	0	0	0	0	0	0	0	0	0	0	0	0	0	0	0	0	0	0	0.00509132	0
Overlap (VC_1180/VC_2435)	0	0	0	0	0	0	0.00403044	0	0	0	0	0	0	0	0	0	0	0	0	0	0	0	0	0	0	0	0	0	0	0	0	0	0	0	0	0	0	0	0	0	0	0	0	0	0	0	0	0	0
Overlap (VC_1563/VC_3583)	0	0	0	0	0	0	0.000856762	0	0	0	0	0	0	0	0	0	0	0	0	0	0	0	0	0	0	0	0	0	0	0	0	0	0	0	0	0	0	0	0	0	0	0	0	0	0	0	0	0	0
Overlap (VC_1846/VC_3061)	0	0	0	0	0	0	0.00146691	0	0	0	0	0	0	0	0	0	0	0	0	0	0	0	0	0	0	0	0	0	0	0	0	0	0	0	0	0	0	0	0	0	0	0	0	0	0	0	0	0	0
Overlap (VC_2142/VC_3267)	0	0	0	0	0	0	0.000914433	0	0	0	0	0.00275602	0	0	0.00126363	0	0	0	0	0	0	0	0	0	0	0	0	0	0	0	0	0	0	0	0	0	0	0	0	0	0	0	0	0	0	0	0	0	0
Overlap (VC_249/VC_251)	0	0	0	0	0	0	0.0133794	0	0	0	0	0	0	0.000832962	0	0	0	0.00104537	0	0	0	0	0.00222173	0	0	0	0	0.00565682	0	0	0	0.000665919	0	0	0	0	0	0	0	0.00241583	0	0	0	0	0	0	0	0	0
Overlap (VC_3050/VC_5183)	0	0	0	0	0	0	0.000860404	0	0	0	0	0	0	0	0	0	0	0	0	0	0	0	0	0	0	0	0	0	0	0	0	0	0	0	0	0	0	0	0	0	0	0	0	0	0	0	0	0	0
Overlap (VC_4122/VC_4431)	0	0	0	0	0	0	0.000826913	0	0	0	0	0	0	0.000331047	0	0	0	0	0	0	0	0.000530798	0	0	0	0	0	0	0	0.000664137	0	0	0	0	0	0	0	0	0	0	0	0	0	0	0	0	0	0	0
Overlap (VC_4427/VC_4824)	0	0	0	0	0	0	0.00189852	0	0	0	0	0	0	0	0	0	0	0	0	0	0	0	0	0	0	0	0	0	0	0	0	0	0	0	0	0	0	0	0	0	0.00116403	0	0	0	0	0	0	0	0
Overlap (VC_735/VC_1455/VC_2972/VC_3674)	0	0	0	0	0	0	0.00427046	0	0	0	0	0	0	0	0	0	0	0	0	0.00169834	0	0	0	0	0	0	0	0	0	0	0	0	0	0	0	0	0	0	0	0	0	0	0	0	0	0	0	0	0
Overlap (VC_783/VC_2780)	0	0	0	0	0	0	0.00469036	0	0	0	0	0	0	0	0	0.00049491	0.000462362	0	0	0	0.000714754	0	0.000792693	0	0	0	0	0	0	0.000783567	0	0	0	0	0	0	0	0	0	0	0	0	0	0	0	0	0	0	0
Overlap (VC_941/VC_943)	0	0	0	0	0	0	0.00484427	0	0	0	0	0	0	0	0	0	0	0	0	0	0	0	0	0	0	0	0	0	0	0	0	0	0	0	0	0	0	0	0	0	0	0	0	0	0	0	0	0	0
VC_1041_2	0	0	0	0	0	0	0.000679712	0.000388738	0	0	0	0	0	0	0	0	0	0	0	0	0	0	0	0	0	0	0	0	0	0	0	0	0	0	0	0	0	0	0	0	0	0	0	0	0	0	0	0	0
VC_108_2	0	0	0	0	0	0	0.00456853	0	0.00466958	0	0	0	0	0.000571637	0	0	0	0	0	0	0	0	0	0	0	0	0	0	0.00581317	0.00127175	0	0.000428265	0	0	0	0	0	0	0	0	0	0	0	0	0	0	0.00136914	0	0
VC_1082_1	0	0	0	0	0	0	0.0034807	0	0	0	0	0	0	0	0	0	0	0	0	0	0	0	0	0	0	0	0	0	0	0	0	0	0	0	0	0	0	0	0	0	0	0	0	0	0	0	0	0	0
VC_1119_0	0	0	0	0	0	0	0.00044556	0	0	0	0	0	0	0	0	0	0	0	0	0	0	0	0.000582677	0	0	0	0	0.00196671	0	0	0	0	0	0	0	0	0	0	0	0	0	0	0	0	0	0	0	0	0
VC_1126_0	0	0	0	0	0	0	0.00152899	0	0	0	0	0	0	0	0	0	0	0	0	0	0	0	0	0	0	0	0	0	0	0	0	0	0	0	0	0	0	0	0	0	0	0	0	0	0	0	0	0	0
VC_1136_0	0	0	0	0	0	0	0.0133176	0	0	0	0	0	0	0	0	0	0	0	0	0	0	0	0.0130635	0.00527667	0	0	0	0	0.00165742	0	0	0	0	0	0	0	0	0	0	0	0	0	0	0	0	0	0	0	0
VC_114_0	0	0	0	0	0	0	0.00569109	0	0	0	0	0	0	0	0	0	0	0	0	0	0	0	0	0	0	0	0	0	0	0	0	0	0	0	0	0	0	0	0	0	0	0	0	0	0	0	0	0.00595066	0
VC_118_0	0	0	0	0	0	0	0.00885409	0	0	0	0	0	0	0	0.00328086	0	0	0	0	0	0	0	0	0	0	0	0	0	0	0	0	0	0	0.00794802	0	0	0	0	0	0	0	0	0	0	0	0	0	0	0
VC_1252_0	0	0	0	0	0	0	0.00728875	0	0	0	0	0	0	0.000366663	0.00074994	0	0	0	0	0	0	0	0	0	0	0	0	0	0	0	0	0.000204807	0	0	0	0	0	0.000323002	0	0	0	0	0	0	0	0	0	0	0
VC_1299_0	0	0	0	0	0	0	0.00137576	0.000452475	0	0	0	0	0	0	0	0	0	0.00234335	0	0	0	0	0.00592731	0.00720187	0	0	0	0	0	0.000850586	0.00128965	0.00168727	0	0	0	0	0	0	0	0	0	0	0	0	0	0	0.00209411	0.00136706	0
VC_1322_0	0	0	0	0	0	0	0.00122042	0	0	0	0	0	0	0	0	0	0	0	0	0	0	0.000428254	0	0	0	0	0	0	0	0	0	0	0	0	0	0	0	0	0	0	0	0	0	0	0	0	0	0	0
VC_137_0	0	0	0	0	0	0	0.00264821	0	0	0	0	0	0	0	0	0	0	0	0	0	0	0	0	0	0	0	0	0	0	0	0	0	0	0	0	0	0	0	0	0	0	0	0	0	0	0	0	0	0
VC_1415_2	0	0	0	0	0	0	0.001445	0	0	0	0	0	0	0	0	0	0	0	0	0	0	0	0	0	0	0	0	0	0	0	0	0	0	0	0	0	0	0	0	0	0	0	0	0	0	0	0	0	0
VC_1494_0	0	0	0	0	0	0	0.00153434	0	0	0	0	0	0	0	0	0	0	0	0	0	0	0	0	0	0	0	0	0	0	0	0	0	0	0	0	0	0	0	0	0	0	0	0	0	0	0	0	0	0
VC_1524_0	0	0	0	0	0	0	0.00131208	0	0	0	0	0	0.000790464	0	0	0	0	0	0.000312319	0	0	0.00106206	0	0	0	0	0	0	0	0	0	0.00109394	0	0	0	0	0	0	0	0	0	0	0.00239927	0	0	0	0	0	0
VC_1914_0	0	0	0	0	0	0	0.00643266	0	0	0.00427471	0	0	0	0	0.00089717	0	0	0.000840343	0	0	0	0	0	0.00157017	0	0	0.00179389	0	0	0	0	0	0	0	0	0	0	0.000433704	0.00109302	0.00361921	0.0068216	0.0050416	0	0	0	0	0	0	0
VC_1931_0	0	0	0	0	0	0	0.00162784	0	0	0	0	0	0	0	0	0.000528106	0	0	0	0	0	0	0	0	0	0	0	0	0	0	0	0	0	0	0	0	0	0	0	0	0	0	0.00267984	0	0.0106808	0	0	0	0
VC_2409_0	0	0	0	0	0	0	0.00340987	0	0	0	0	0	0	0	0.00106903	0	0	0	0	0	0	0.00127692	0	0	0	0	0	0	0	0.00164121	0	0	0	0	0	0	0	0	0	0	0	0	0	0	0	0	0	0	0
VC_2497_0	0	0	0	0	0	0	0.000622754	0	0	0.00278096	0	0	0	0	0	0	0	0	0	0	0	0	0	0	0	0	0	0	0	0	0	0	0	0	0	0	0	0	0	0.000629235	0	0	0	0	0	0	0	0	0
VC_2708_0	0	0	0	0	0	0	0.000364991	0	0	0	0	0	0	0	0	0	0	0	0	0	0	0	0	0	0	0	0	0	0	0	0	0	0	0	0	0	0	0	0	0	0	0	0	0.00120991	0	0	0	0	0
VC_273_0	0	0	0	0	0	0	0.00529568	0	0	0.00181791	0	0	0	0	0	0	0	0	0	0	0	0	0	0	0	0	0	0	0	0	0	0	0	0	0	0	0	0	0	0	0	0	0	0	0	0	0	0.00434811	0
VC_2834_0	0	0	0	0	0	0	0.000784332	0	0	0	0	0	0	0	0	0	0	0	0	0	0	0	0	0	0.000767291	0	0	0	0	0	0	0	0	0	0	0	0	0	0	0	0	0	0	0	0	0.00503879	0	0	0
VC_2835_0	0	0	0	0	0	0	0.00118987	0	0	0	0.00914106	0.00928049	0	0	0	0	0	0	0	0	0	0	0	0	0	0	0	0	0	0	0	0	0	0.00267581	0	0	0	0	0	0	0	0	0	0	0	0	0	0	0
VC_2933_0	0	0	0	0	0	0	0.00516755	0	0	0	0	0	0	0	0	0	0	0	0	0	0	0	0.00201682	0	0.00068765	0	0	0	0	0	0	0	0	0	0	0	0	0	0	0	0	0	0	0	0	0	0	0	0
VC_2937_0	0	0	0	0	0	0	0.00118477	0	0	0	0	0	0	0	0	0	0	0	0	0.000336728	0	0	0	0	0	0	0	0	0	0	0	0	0	0	0	0	0.00904457	0	0	0	0	0	0	0	0	0	0	0	0
VC_3_1	0	0	0	0	0	0	0.00917244	0	0	0	0	0	0	0	0	0	0	0	0	0	0	0	0	0	0	0	0	0	0	0	0	0	0	0	0	0	0	0	0	0	0	0	0	0	0	0	0	0	0
VC_3090_0	0	0	0	0	0	0	0.00345384	0	0	0	0	0	0	0	0.00590982	0	0	0	0	0	0	0	0	0	0.00192925	0	0	0	0	0	0	0	0	0	0	0	0.00674638	0	0	0	0	0	0	0	0.0220487	0	0	0	0
VC_3179_0	0	0	0	0	0	0	0.000887354	0	0	0.000694454	0	0	0	0	0.000906616	0	0	0	0	0	0	0.00184895	0	0	0	0	0	0	0	0	0	0.000558251	0	0	0	0	0	0	0	0	0	0	0	0	0	0	0	0	0
VC_3190_0	0	0	0	0	0	0	0.00104427	0	0	0	0	0	0	0	0	0	0	0	0	0	0	0	0	0	0	0	0	0	0	0	0	0	0	0	0	0	0	0	0	0	0	0	0	0	0	0	0	0	0
VC_3220_0	0	0	0	0	0	0	0.001349	0	0	0.00132458	0	0.00209011	0	0.000285848	0	0	0	0	0	0	0	0	0.000542293	0	0.000611829	0	0	0	0	0	0	0	0	0	0	0	0	0	0	0	0	0	0	0	0	0	0	0	0
VC_3359_0	0	0	0	0	0	0	0.000983188	0	0	0	0	0	0.00137435	0	0	0	0	0	0	0	0	0	0	0	0	0	0	0	0	0	0	0	0	0	0	0	0	0	0	0	0	0	0	0	0	0	0	0	0
VC_3425_0	0	0	0	0	0	0	0.0022436	0	0	0	0	0	0	0	0.00505934	0	0	0	0	0	0	0	0	0	0	0	0.00116087	0	0.000857021	0	0	0	0	0	0	0	0	0	0	0	0	0	0	0	0	0	0	0	0
VC_3746_0	0	0	0	0	0	0	0.00137934	0	0	0	0	0	0	0	0.00495524	0	0	0.000956699	0	0	0	0	0	0.00387538	0	0	0	0	0	0	0	0	0	0	0	0	0	0	0	0	0	0	0	0	0	0	0	0	0
VC_3930_0	0	0	0	0	0	0	0.00171364	0	0	0.00141603	0	0	0	0	0.00456566	0.000356784	0	0	0	0	0	0	0	0	0	0	0.00121053	0	0	0	0	0	0	0	0	0	0	0.000231953	0.00706547	0.000436155	0	0.000302559	0	0	0	0	0	0	0.000849864
VC_3963_0	0	0	0	0	0	0	0.00116223	0	0.000789965	0	0	0	0.000451211	0.000302999	0	0	0	0.00171857	0.000358756	0	0	0	0	0	0	0	0	0	0	0	0	0	0	0	0	0	0	0	0.000655169	0	0	0	0	0	0	0	0	0	0
VC_4005_0	0	0	0	0	0	0	0.00103684	0	0	0.000958786	0	0	0	0.000612293	0.000638086	0	0	0	0	0.000397395	0	0	0	0	0	0	0	0	0	0	0	0	0	0	0	0	0	0	0	0	0.00268913	0	0.000995723	0	0	0	0	0.00101695	0
VC_4219_0	0	0	0	0	0	0	0.00151054	0	0	0	0	0	0	0	0	0	0	0	0	0	0	0	0	0	0	0	0	0	0	0	0	0	0	0	0	0	0	0	0	0	0	0	0	0.0157607	0	0	0	0	0
VC_4252_0	0	0	0	0	0	0	0.00193903	0	0	0	0	0	0	0	0	0	0	0	0	0	0	0	0	0	0	0	0	0	0	0	0	0	0	0	0	0	0	0.000429012	0	0	0	0	0	0	0	0	0.000546748	0	0
VC_4280_0	0	0	0	0	0	0	0.00144542	0	0	0	0	0	0	0	0	0	0	0	0	0	0	0	0	0	0	0	0	0	0	0	0	0	0	0	0	0	0	0	0	0	0	0	0	0	0	0	0	0	0
VC_429_0	0	0	0	0	0	0	0.00625834	0	0	0	0	0	0	0	0	0	0	0	0	0	0	0	0	0	0	0	0	0	0	0	0	0	0	0	0	0	0	0	0	0	0	0	0	0	0	0	0	0.0068677	0
VC_4353_0	0	0	0	0	0	0	0.00118947	0	0	0	0	0	0	0	0	0	0	0	0	0	0	0	0	0	0	0	0	0	0	0	0	0	0	0	0	0	0	0	0	0	0	0	0	0	0	0	0	0	0
VC_4428_0	0	0	0	0	0	0	0.00178092	0	0	0	0	0	0	0	0	0	0	0	0	0	0	0	0	0	0	0	0	0	0	0	0	0.000797227	0	0	0	0	0	0	0	0	0	0	0	0	0	0	0	0	0
VC_4457_0	0	0	0	0	0	0	0.00117035	0	0	0	0	0	0	0	0	0	0	0	0	0	0	0	0	0	0	0	0	0	0	0	0	0.000247186	0	0	0	0	0	0	0.000959757	0	0	0	0	0	0	0	0	0	0
VC_4589_0	0	0	0	0	0	0	0.00179203	0	0	0	0	0	0	0	0	0	0	0	0	0	0	0	0	0	0	0	0	0	0	0	0	0	0	0	0	0	0	0	0	0	0	0	0	0	0	0	0	0	0
VC_4591_0	0	0	0	0	0	0	0.000544345	0	0	0	0	0	0	0.000358161	0	0	0	0	0	0	0	0	0	0	0	0	0	0	0	0	0	0	0	0	0	0	0	0	0	0	0	0	0	0	0	0	0	0	0
VC_4598_0	0	0	0	0	0	0	0.000990679	0	0	0	0	0	0	0	0	0	0	0	0	0	0	0	0	0.000575544	0	0	0	0.00129526	0	0	0	0	0	0	0	0	0	0	0	0	0	0	0	0	0	0	0	0	0
VC_4640_0	0	0	0	0	0	0	0.00111201	0	0	0	0	0	0	0	0	0	0	0	0.000386605	0	0	0.00150303	0	0	0	0	0	0.00111803	0	0	0	0	0	0	0	0	0	0	0.00524213	0	0	0	0	0	0	0	0	0	0
VC_4656_0	0	0	0	0	0	0	0.00238233	0	0	0	0	0	0	0	0	0	0	0	0	0	0	0	0	0	0	0	0	0	0	0	0	0	0	0	0	0	0	0	0	0	0	0	0.000568932	0	0	0	0	0	0
VC_4706_0	0	0	0	0	0	0	0.000608409	0	0	0	0	0	0	0	0	0	0	0	0	0	0	0	0	0	0	0	0	0.00199157	0	0	0	0	0	0	0	0	0	0	0	0	0	0	0	0	0	0	0.00033928	0	0
VC_4757_0	0	0	0	0	0	0	0.00104823	0	0	0	0	0	0	0	0	0	0	0	0.00266182	0	0	0	0	0	0	0	0	0	0	0	0	0	0	0	0	0	0	0	0	0	0.00121823	0	0.00721119	0	0	0	0	0	0
VC_4861_0	0	0	0	0	0	0	0.00144647	0	0	0	0	0	0	0	0	0	0	0	0	0	0	0	0	0	0	0	0	0	0	0	0	0	0	0	0	0	0	0	0	0	0	0	0	0	0	0	0.00331824	0	0
VC_4881_0	0	0	0	0	0	0	0.000414986	0	0	0	0	0	0	0	0	0	0	0	0	0	0	0	0	0	0	0	0	0	0	0	0	0	0	0	0	0	0	0	0	0	0.00182409	0	0.00102263	0	0	0	0	0	0
VC_5042_0	0	0	0	0	0	0	0.00148174	0	0	0	0	0	0	0	0.000634536	0	0	0	0	0	0	0	0	0	0	0	0	0	0	0	0	0	0	0	0	0.00063752	0	0	0.000457618	0	0	0	0	0.00171617	0	0	0	0	0
VC_5060_0	0	0	0	0	0	0	0.00749264	0	0	0	0	0	0	0	0	0	0	0	0	0	0	0	0	0	0	0	0	0	0	0	0	0	0	0	0	0	0	0	0	0	0	0	0	0	0	0	0	0	0
VC_5096_0	0	0	0	0	0	0	0.000291826	0.00024333	0	0	0	0	0	0	0	0	0	0	0	0	0	0	0	0	0	0	0	0	0	0	0	0	0	0	0	0	0	0	0	0	0	0	0.000825924	0	0	0	0	0	0
VC_5141_0	0	0	0	0	0	0	0.00253271	0	0	0	0	0	0	0	0	0	0	0	0	0	0	0	0	0	0	0	0	0	0	0	0	0	0	0	0	0	0	0	0	0	0	0	0	0	0	0	0	0	0
VC_5270_0	0	0	0	0	0	0	0.000538231	0	0	0	0	0	0	0	0	0	0	0	0	0	0	0	0	0	0	0	0	0	0	0	0	0	0	0	0	0	0	0	0	0	0	0	0	0.00280184	0	0	0	0	0
VC_5437_0	0	0	0	0	0	0	0.0017152	0	0	0	0	0	0	0	0	0	0	0	0	0	0	0	0	0	0	0	0	0	0	0	0	0	0	0	0	0	0	0	0	0	0.000602535	0	0.00128937	0	0	0	0	0	0
VC_5466_0	0	0	0	0	0	0	0.00092529	0	0	0	0.000618388	0	0	0	0	0	0	0	0	0	0	0	0	0	0	0	0	0	0	0	0	0	0	0	0	0	0	0	0	0	0	0	0	0	0	0	0	0	0
VC_5467_0	0	0	0	0	0	0	0.000488654	0	0	0	0	0	0	0	0.0016818	0	0	0	0	0	0	0.00158165	0	0	0	0	0	0.00497884	0	0	0.00368097	0	0	0	0	0	0	0	0	0	0	0	0	0	0	0	0	0	0
VC_5488_0	0	0	0	0	0	0	0.001006	0	0	0	0.00159916	0	0	0	0	0	0	0	0	0	0	0	0	0	0	0	0	0	0	0	0	0	0	0	0	0	0	0	0	0	0	0	0	0	0	0	0	0	0
VC_5524_0	0	0	0	0	0	0	0.00172709	0	0	0	0	0	0	0	0	0	0	0	0	0.000730581	0	0	0	0	0	0	0.000590586	0	0	0	0	0	0	0	0.00180339	0	0	0	0	0.000318619	0	0	0	0	0	0	0	0	0
VC_577_0	0	0	0	0	0	0	0.00974778	0	0	0	0	0	0	0	0	0	0	0	0	0	0	0	0	0	0	0	0	0	0	0	0	0	0	0	0	0	0	0	0	0	0.00176036	0	0	0	0	0	0	0	0
VC_656_0	0	0	0	0	0	0	0.00297343	0	0.00237857	0.00156395	0.00107656	0	0.00381681	0.000568968	0	0	0	0.00161561	0	0	0	0	0.00076711	0	0.00350329	0	0.00248892	0	0	0	0	0.00106838	0	0	0	0	0	0.000513799	0.00681404	0	0	0	0	0	0	0	0	0.00573056	0.00135117
VC_672_0	0	0	0	0	0	0	0.00221817	0	0	0	0	0	0	0	0	0	0	0	0	0.000338063	0	0	0	0	0	0	0	0	0	0	0	0	0	0	0	0	0	0	0	0	0	0	0	0	0	0	0	0	0
VC_846_0	0	0	0	0	0	0	0.00282365	0	0	0	0	0	0	0	0.00439453	0	0	0	0	0	0.000947602	0	0	0	0	0.00453751	0	0	0.001086	0	0	0	0	0	0	0	0	0	0.00740323	0	0	0	0	0	0	0	0.000775639	0	0
VC_964_0	0	0	0	0	0	0	0.00132789	0	0	0	0	0	0	0	0	0	0	0	0.00601614	0	0	0.0284646	0	0	0	0	0	0	0	0.0117639	0.0150966	0	0	0	0	0	0	0	0	0	0	0	0	0	0	0.0105363	0	0	0
VC_977_1	0	0	0	0	0	0	0.0062782	0	0	0	0	0	0	0	0	0	0	0	0	0	0	0	0	0	0	0	0	0	0	0	0	0	0	0	0	0	0	0	0	0	0	0	0	0	0	0	0	0	0
VC_977_13	0	0	0	0	0	0	0.00178602	0.000833586	0	0.00267348	0.0133514	0	0	0	0	0.000804499	0.000378731	0.000846386	0	0	0	0	0.00129614	0	0	0	0	0.000729997	0	0	0	0.000413162	0	0	0.000814595	0	0	0.000374394	0.00279295	0.0120014	0.0133479	0	0	0.00407288	0	0.000792781	0	0	0
NODE_1016_length_31613_cov_13.765796	0	0	0	0	0	0	0	0.00100462	0	0	0	0	0	0	0	0	0	0	0	0	0	0	0	0	0	0	0	0	0	0	0	0	0	0	0	0	0	0	0	0	0	0	0	0	0	0	0	0	0
NODE_1031_length_12676_cov_44.586562	0	0	0	0	0	0	0	0.000318222	0	0	0	0	0	0	0	0	0	0	0	0	0	0	0	0	0	0	0	0	0	0	0	0	0	0	0	0	0	0	0	0	0	0	0	0	0	0	0	0	0
NODE_1043_length_31111_cov_5.142066	0	0	0	0	0	0	0	0.000717563	0	0	0	0	0	0	0	0	0	0	0	0	0	0	0	0	0	0	0	0	0	0	0	0	0	0	0	0	0	0	0	0	0	0	0	0	0	0	0	0	0
NODE_106_length_121156_cov_64.772454	0	0	0	0	0	0	0	0.00908351	0	0	0	0	0	0	0	0	0	0	0	0	0	0	0	0	0	0	0	0	0	0	0	0	0	0	0	0	0	0	0	0	0	0	0	0	0	0	0	0	0
NODE_1090_length_30171_cov_1303.998771	0	0	0	0	0	0	0	0.129458	0	0	0	0	0	0	0	0	0	0	0	0	0	0	0	0	0	0	0	0	0	0	0	0	0	0.000649706	0	0	0	0	0	0	0	0	0	0	0	0	0	0	0
NODE_1139_length_28904_cov_12.569829	0	0	0	0	0	0	0	0.00189486	0	0	0	0	0	0	0	0	0	0	0	0	0	0	0	0	0	0	0	0	0	0	0	0	0	0	0	0	0	0	0	0	0	0	0	0	0	0	0	0	0
NODE_1191_length_27993_cov_60.604625	0	0	0	0	0	0	0	0.00865949	0	0	0	0	0	0	0	0	0	0	0	0	0	0	0	0	0	0	0	0	0	0	0	0	0	0	0	0	0	0	0	0	0	0	0	0	0	0	0	0	0
NODE_1369_length_24989_cov_5.997634	0	0	0	0	0	0	0	0.000483249	0	0	0	0	0	0	0	0	0	0	0	0	0	0	0	0	0	0	0	0	0	0	0	0	0	0	0	0	0	0	0	0	0	0	0	0	0	0	0	0	0
NODE_1485_length_25434_cov_5.108830	0	0	0	0	0	0	0	0.000389605	0	0	0	0	0	0	0	0	0	0	0	0	0	0	0	0	0	0	0	0	0	0	0	0	0	0	0	0	0	0	0	0	0	0	0	0	0	0	0	0	0
NODE_1697_length_21047_cov_16.534346	0	0	0	0	0	0	0	0.00151111	0	0	0	0	0	0	0	0	0	0	0	0	0	0	0	0	0	0	0	0	0	0	0	0	0	0	0	0	0	0	0	0	0	0	0	0	0	0	0	0	0
NODE_181_length_93229_cov_26.624230	0	0	0	0	0	0	0	0.00194683	0	0	0	0	0	0	0	0	0	0	0	0	0	0	0	0	0	0	0	0	0	0	0	0	0	0	0	0	0	0	0	0	0	0	0	0	0	0	0	0	0
NODE_1819_length_19774_cov_4.743598	0	0	0	0	0	0	0	0.000688572	0	0	0	0	0	0	0	0	0	0	0	0	0	0	0	0	0	0	0	0	0	0	0	0	0	0	0	0	0	0	0	0	0	0	0	0	0	0	0	0	0
NODE_1852_length_7127_cov_3.729355	0	0	0	0	0	0	0	0.00050673	0	0	0	0	0	0	0	0	0	0	0	0	0	0	0	0	0	0	0	0	0	0	0	0	0	0	0	0	0	0	0	0	0	0	0	0	0	0	0	0	0
NODE_1904_length_19018_cov_6.403312	0	0	0	0	0	0	0	0.00093647	0	0	0	0	0	0	0	0	0	0	0	0	0	0	0	0	0	0	0	0	0	0	0	0	0	0	0	0	0	0	0	0	0	0	0	0	0	0	0	0	0
NODE_1938_length_13813_cov_73.382105	0	0	0	0	0	0	0	0.000452274	0	0	0	0	0	0	0	0	0	0	0	0	0	0	0	0	0	0	0	0	0	0	0	0	0	0	0	0	0	0	0	0	0	0	0.0100912	0	0	0	0	0	0
NODE_1956_length_18469_cov_4.908656	0	0	0	0	0	0	0	0.000587347	0	0	0	0	0	0	0	0	0	0	0	0	0	0	0	0	0	0	0	0	0	0	0	0	0	0	0	0	0	0	0	0	0	0	0	0	0	0	0	0	0
NODE_1961_length_8599_cov_4.071044	0	0	0	0	0	0	0	0.000379343	0	0	0	0	0	0	0	0	0	0	0	0	0	0	0	0	0	0	0	0	0	0	0	0	0	0	0	0	0	0	0	0	0	0	0	0	0	0	0	0.00055684	0
NODE_1997_length_16378_cov_5.956748	0	0	0	0	0	0	0	0.000296084	0	0	0	0	0	0	0	0	0	0	0	0	0	0	0	0	0	0	0.000549211	0	0	0	0	0	0	0	0	0	0	0	0	0	0	0	0	0	0	0	0	0	0
NODE_2272_length_7678_cov_15.376099	0	0	0	0	0	0	0	0.000807967	0	0	0	0	0	0	0	0	0	0	0	0	0	0	0	0	0	0	0	0	0	0	0	0	0	0	0	0	0	0	0	0	0.00142578	0	0.00375041	0	0	0	0	0	0
NODE_229_length_23942_cov_7.724034	0	0	0	0	0	0	0	0.000178821	0	0	0	0	0	0	0	0	0	0	0	0	0	0	0	0	0	0	0	0	0	0	0	0	0	0	0	0	0	0	0	0	0.000447214	0	0	0	0	0	0	0	0
NODE_2386_length_15579_cov_5.597913	0	0	0	0	0	0	0	0.00083753	0	0	0	0	0	0	0	0	0	0	0	0	0	0	0	0	0	0	0	0	0	0	0	0	0	0	0	0	0	0	0	0	0	0	0	0	0	0	0	0	0
NODE_2400_length_15512_cov_10.742576	0	0	0	0	0	0	0	0.0015856	0	0	0	0	0	0	0	0	0	0	0	0	0	0	0	0	0	0	0	0	0	0	0	0	0	0	0	0	0	0	0	0	0	0	0	0	0	0	0	0	0
NODE_2402_length_15498_cov_5.587904	0	0	0	0	0	0	0	0.000756401	0	0	0	0	0	0	0	0	0	0	0	0	0	0	0	0	0	0	0	0	0	0	0	0	0	0	0	0	0	0	0	0	0	0	0	0	0	0	0	0	0
NODE_2504_length_7016_cov_12.931475	0	0	0	0	0	0	0	0.00122045	0	0	0	0	0	0	0	0	0	0	0	0	0	0	0	0	0	0	0	0	0	0	0	0	0	0	0	0	0	0	0	0	0	0	0	0	0	0	0	0	0
NODE_2561_length_14610_cov_8.250223	0	0	0	0	0	0	0	0.000440559	0	0	0	0	0	0	0	0	0	0	0	0	0	0	0	0	0	0	0	0	0	0	0	0	0	0	0	0	0	0	0	0	0	0	0	0	0	0	0	0	0
NODE_2698_length_14106_cov_10.813679	0	0	0	0	0	0	0	0.00105816	0	0	0	0	0	0	0	0	0	0	0	0	0	0	0	0	0	0	0	0	0	0	0	0	0	0	0	0	0	0	0	0	0	0	0	0	0	0	0	0	0
NODE_2742_length_13876_cov_12.035598	0	0	0	0	0	0	0	0.00177045	0	0	0	0	0	0	0	0	0	0	0	0	0	0	0	0	0	0	0	0	0	0	0	0	0	0	0	0	0	0	0	0	0	0	0	0	0	0	0	0	0
NODE_2750_length_12507_cov_13.814568	0	0	0	0	0	0	0	0.000380738	0	0	0	0	0	0	0	0	0	0	0	0	0	0	0	0	0	0	0	0	0	0	0	0	0	0	0	0	0	0	0	0	0	0	0	0	0	0	0	0	0
NODE_27535_length_1667_cov_73.862903	0	0	0	0	0	0	0	0.000288277	0	0	0	0	0	0	0.000477203	0	0	0	0	0	0	0	0	0	0	0	0	0	0	0	0	0	0	0	0	0	0	0	0	0	0	0	0	0	0	0	0	0	0
NODE_27691_length_2125_cov_6.152174	0	0	0	0	0	0	0	0.000150763	0	0	0	0	0	0	0	0	0	0	0	0	0	0	0	0	0	0	0	0	0	0	0	0	0	0	0	0	0	0	0	0	0	0	0	0	0	0	0	0	0
NODE_2829_length_13521_cov_6.252488	0	0	0	0	0	0	0	0.000390958	0	0	0	0	0	0	0	0	0	0	0	0	0	0	0	0	0	0	0	0	0	0	0	0	0	0	0	0	0	0	0	0	0	0	0	0	0	0	0	0	0
NODE_2846_length_12148_cov_32.182668	0	0	0	0	0	0	0	0.000238551	0	0	0	0	0	0	0	0	0	0	0	0	0	0	0	0	0	0	0	0	0	0	0	0	0	0	0	0	0	0	0	0	0	0	0	0	0	0	0	0	0
NODE_2863_length_13395_cov_15.309445	0	0	0	0	0	0	0	0.000654464	0	0	0	0	0	0	0	0	0	0	0	0	0	0	0	0	0	0	0	0	0	0	0	0	0	0	0	0	0	0	0	0	0	0	0	0	0	0	0	0	0
NODE_2894_length_7201_cov_3.987126	0	0	0	0	0	0	0	0.000208294	0	0	0	0	0	0	0	0	0	0	0	0	0	0	0	0	0	0	0	0	0.000245267	0	0	0	0	0	0	0	0	0	0	0	0	0	0	0	0	0	0	0	0
NODE_30912_length_1767_cov_3.415888	0	0	0	0	0	0	0	0.00131861	0	0	0	0	0	0	0	0	0	0	0	0	0	0	0	0	0	0	0	0	0	0	0	0	0	0	0	0	0	0	0	0	0.00132393	0	0.00477738	0	0	0	0	0	0
NODE_3181_length_12226_cov_30.300140	0	0	0	0	0	0	0	0.00352089	0	0	0	0	0	0	0	0	0	0	0	0	0	0	0	0	0	0	0	0	0	0	0	0	0	0	0	0	0	0	0	0	0	0	0	0	0	0	0	0	0
NODE_3325_length_8126_cov_43.120059	0	0	0	0	0	0	0	0.000401424	0	0	0	0	0	0	0	0	0	0	0	0	0	0	0	0	0	0	0	0	0	0	0	0	0	0	0	0	0	0	0	0	0	0	0.00673618	0	0	0	0	0	0
NODE_3336_length_11739_cov_5.590722	0	0	0	0	0	0	0	0.000826181	0	0	0	0	0	0	0	0	0	0	0	0	0	0	0	0	0	0	0	0	0	0	0	0	0	0	0	0	0	0	0	0	0	0	0	0	0	0	0	0	0
NODE_33618_length_1849_cov_5.314381	0	0	0	0	0	0	0	0.000208148	0	0	0	0	0	0	0	0	0	0	0	0	0.00066877	0	0	0	0	0	0	0	0	0	0	0	0	0	0	0	0	0	0	0	0	0	0	0	0	0	0	0	0
NODE_3392_length_11581_cov_9.170744	0	0	0	0	0	0	0	0.000560817	0	0	0	0	0	0	0	0	0	0	0	0	0	0	0	0	0	0	0	0	0	0	0	0	0	0	0	0	0	0	0	0	0	0	0	0	0	0	0	0	0
NODE_3420_length_11514_cov_10.075050	0	0	0	0	0	0	0	0.000877739	0	0	0	0	0	0	0	0	0	0	0	0	0	0	0	0	0	0	0	0	0	0	0	0	0	0	0	0	0	0	0	0	0	0	0	0	0	0	0.000397149	0	0
NODE_3505_length_8797_cov_14.507092	0	0	0	0	0	0	0	0.000352596	0	0	0	0	0	0	0	0	0	0	0	0	0	0	0	0	0	0	0	0	0	0	0	0	0	0	0	0	0	0	0	0	0.00032389	0	0	0	0	0	0	0	0.00231925
NODE_3551_length_11190_cov_4.181230	0	0	0	0	0	0	0	0.000515344	0	0	0	0	0	0	0	0	0	0	0	0	0	0	0	0	0	0	0	0	0	0	0	0	0	0	0	0	0	0	0	0	0	0	0	0	0	0	0	0	0
NODE_3853_length_10463_cov_5.801115	0	0	0	0	0	0	0	0.000631876	0	0	0	0	0	0	0	0	0	0	0	0	0	0	0	0	0	0	0	0	0	0	0	0	0	0	0	0	0	0	0	0	0	0	0	0	0	0	0	0	0
NODE_3894_length_10377_cov_4.831428	0	0	0	0	0	0	0	0.000406966	0	0	0	0	0	0	0	0	0	0	0	0	0	0	0	0	0	0	0	0	0	0	0	0	0	0	0	0	0	0	0	0	0	0	0	0	0	0	0	0	0
NODE_4078_length_5942_cov_5.492951	0	0	0	0	0	0	0	0.000499954	0	0	0	0	0	0	0	0	0.000267034	0	0	0	0	0	0	0	0	0	0	0	0	0	0	0	0	0	0	0	0	0	0	0	0	0	0	0	0	0	0	0	0
NODE_4152_length_9799_cov_50.399323	0	0	0	0	0	0	0	0.00353545	0	0	0	0	0	0	0	0	0	0	0	0	0	0	0	0	0	0	0	0	0	0	0	0	0	0	0	0	0	0	0	0	0	0	0	0	0	0	0	0	0
NODE_4158_length_9790_cov_5.478582	0	0	0	0	0	0	0	0.00031237	0	0	0	0	0	0	0	0	0	0	0	0	0	0	0	0	0	0	0	0	0	0	0	0	0	0	0	0	0	0	0	0	0	0	0	0	0	0	0	0	0
NODE_4195_length_10756_cov_13.137183	0	0	0	0	0	0	0	0.000801499	0	0	0	0	0	0	0	0	0	0	0	0	0	0	0	0	0	0	0	0	0	0	0	0	0	0	0	0	0	0	0	0	0	0	0	0	0	0	0	0	0
NODE_4319_length_8064_cov_37.716069	0	0	0	0	0	0	0	0.000411734	0	0	0	0	0	0	0	0	0	0	0	0	0	0	0	0	0	0	0	0	0	0	0	0	0	0	0	0	0	0	0	0	0	0	0	0	0	0	0	0	0
NODE_4395_length_9361_cov_5.183323	0	0	0	0	0	0	0	0.000752931	0	0	0	0	0	0	0	0	0	0	0	0	0	0	0	0	0	0	0	0	0	0	0	0	0	0	0	0	0	0	0	0	0	0	0	0	0	0	0	0	0
NODE_4413_length_9316_cov_18.592053	0	0	0	0	0	0	0	0.00224067	0	0	0	0	0	0	0	0	0	0	0	0	0	0	0	0	0	0	0	0	0	0	0	0	0	0	0	0	0	0	0	0	0	0	0	0	0	0	0	0	0
NODE_4441_length_9248_cov_3.847819	0	0	0	0	0	0	0	0.000366894	0	0	0	0	0	0	0	0	0	0	0	0	0	0	0	0	0	0	0	0	0	0	0	0	0	0	0	0	0	0	0	0	0	0	0	0	0	0	0	0	0
NODE_4446_length_7794_cov_48.757979	0	0	0	0	0	0	0	0.000491391	0	0	0	0	0	0	0	0	0	0	0	0	0	0	0	0	0	0	0	0	0	0	0	0	0	0	0	0	0	0	0	0	0.00126218	0	0.00272849	0	0	0	0	0	0
NODE_4449_length_9233_cov_3.850185	0	0	0	0	0	0	0	0.000577259	0	0	0	0	0	0	0	0	0	0	0	0	0	0	0	0	0	0	0	0	0	0	0	0	0	0	0	0	0	0	0	0	0	0	0	0	0	0	0	0	0
NODE_4502_length_7810_cov_3.893617	0	0	0	0	0	0	0	0.000837197	0	0	0	0	0	0	0	0	0	0	0	0	0	0	0	0	0	0	0	0	0	0	0	0	0	0	0	0	0	0	0	0	0	0	0	0	0	0	0	0	0
NODE_4678_length_8822_cov_7.705258	0	0	0	0	0	0	0	0.000495206	0	0	0	0	0	0	0	0	0	0	0	0	0	0	0	0	0	0	0	0	0	0	0	0	0	0	0	0	0	0	0	0	0	0	0.00248056	0	0	0	0	0	0
NODE_4683_length_8820_cov_4.008785	0	0	0	0	0	0	0	0.00060594	0	0	0	0	0	0	0	0	0	0	0	0	0	0	0	0	0	0	0	0	0	0	0	0	0	0	0	0	0	0	0	0	0	0	0	0	0	0	0	0	0
NODE_4702_length_8795_cov_3.802403	0	0	0	0	0	0	0	0.000579514	0	0	0	0	0	0	0	0	0	0	0	0	0	0	0	0	0	0	0	0	0	0	0	0	0	0	0	0	0	0	0	0	0	0	0	0	0	0	0	0	0
NODE_4791_length_5610_cov_3.615842	0	0	0	0	0	0	0	0.000254387	0	0	0	0	0	0	0	0	0	0	0	0	0	0	0	0	0	0	0	0	0	0	0	0	0	0	0	0	0	0	0	0	0	0	0.00110628	0	0	0	0	0	0
NODE_4795_length_8626_cov_4.868277	0	0	0	0	0	0	0	0.000572298	0	0	0	0	0	0	0	0	0	0	0	0	0	0	0	0	0	0	0	0	0	0	0	0	0	0	0	0	0	0	0	0	0	0	0	0	0	0	0	0	0
NODE_4816_length_6861_cov_4.579929	0	0	0	0	0	0	0	0.000335353	0	0	0	0	0	0	0	0	0	0	0	0	0	0	0	0	0	0	0	0	0	0	0	0	0	0	0	0.00062044	0	0	0	0	0	0	0	0	0	0	0	0	0
NODE_4839_length_8288_cov_21.244625	0	0	0	0	0	0	0	0.000901363	0	0	0	0	0	0	0	0	0	0	0	0	0	0	0	0	0	0	0	0	0	0	0	0	0	0	0	0	0.000826678	0	0	0	0	0	0	0	0	0	0	0	0
NODE_4914_length_8428_cov_8.285800	0	0	0	0	0	0	0	0.00121295	0	0	0	0	0	0	0	0	0	0	0	0	0	0	0	0	0	0	0	0	0	0	0	0	0	0	0	0	0	0	0	0	0	0	0	0	0	0	0	0	0
NODE_4958_length_7623_cov_24.693975	0	0	0	0	0	0	0	0.00124935	0	0	0	0	0	0	0	0	0	0	0	0	0	0	0	0	0	0	0	0	0	0	0	0	0	0	0	0	0	0	0	0	0	0	0.00234983	0.00668915	0	0	0	0	0
NODE_5013_length_5833_cov_4.401523	0	0	0	0	0	0	0	0.000159779	0	0.00489749	0	0	0	0	0	0	0	0	0	0	0	0.000354214	0	0.000890342	0	0	0.000799837	0	0	0	0	0	0	0	0	0	0	0	0	0	0	0	0	0.000794036	0	0	0.000345226	0	0
NODE_5027_length_8740_cov_15.863903	0	0	0	0	0	0	0	0.000741448	0	0	0	0	0	0	0	0	0	0	0	0	0	0	0	0	0	0	0	0	0	0	0	0	0	0	0	0	0	0	0	0	0	0	0	0	0	0	0	0	0
NODE_5170_length_8064_cov_6.688725	0	0	0	0	0	0	0	0.000334082	0	0	0	0	0	0	0	0	0	0	0	0	0	0	0	0	0	0	0	0	0	0	0	0	0	0	0	0	0	0	0	0	0	0	0	0	0	0	0	0	0
NODE_5254_length_9954_cov_14.233458	0	0	0	0	0	0	0	0.000289667	0	0	0	0	0	0	0	0	0	0	0	0	0	0	0	0	0	0	0	0	0	0	0	0	0.000379136	0	0	0	0	0	0	0	0	0	0	0	0	0	0	0	0
NODE_5401_length_7752_cov_4.461219	0	0	0	0	0	0	0	0.000666878	0	0	0	0	0	0	0	0	0	0	0	0	0	0	0	0	0	0	0	0	0	0	0	0	0	0	0	0	0	0	0	0	0	0	0	0	0	0	0	0	0
NODE_5402_length_7752_cov_3.959335	0	0	0	0	0	0	0	0.000595494	0	0	0	0	0	0	0	0	0	0	0	0	0	0	0	0	0	0	0	0	0	0	0	0	0	0	0	0	0	0	0	0	0	0	0	0	0	0	0	0	0
NODE_5490_length_7644_cov_4.366583	0	0	0	0	0	0	0	0.00065725	0	0	0	0	0	0	0	0	0	0	0.000390335	0	0	0	0	0	0	0	0	0	0	0	0	0	0	0	0	0	0	0	0	0	0	0	0	0	0	0	0	0	0
NODE_5726_length_6240_cov_30.045432	0	0	0	0	0	0	0	0.000312718	0	0	0	0	0.00100697	0	0	0	0	0	0	0.00159083	0	0	0	0	0.00040552	0	0.00255403	0	0	0.000865132	0	0	0	0.000824054	0	0.00102135	0	0	0	0	0	0.000684989	0	0	0	0.00227007	0.000705925	0.00638634	0
NODE_5861_length_7246_cov_4.219441	0	0	0	0	0	0	0	0.000594875	0	0	0	0	0	0	0	0	0	0	0	0	0	0	0	0	0	0	0	0	0	0	0	0	0	0	0	0	0	0	0	0	0	0	0	0	0	0	0	0	0
NODE_5897_length_5461_cov_9.348132	0	0	0	0	0	0	0	0.000277328	0	0	0	0	0	0	0	0	0	0	0	0	0	0	0	0	0	0	0	0	0	0	0	0	0	0	0	0	0	0	0	0	0	0	0	0	0	0	0	0	0
NODE_6071_length_7045_cov_5.739914	0	0	0	0	0	0	0	0.000434081	0	0	0	0	0	0	0	0	0	0	0	0	0	0	0	0	0	0	0	0	0	0	0	0	0	0	0	0	0	0	0	0	0	0	0	0	0	0	0	0	0
NODE_622_length_45054_cov_102.724283	0	0	0	0	0	0	0	0.00598572	0	0	0	0	0	0	0	0	0	0	0	0	0	0	0	0	0	0	0	0	0	0	0	0	0	0	0	0	0	0	0	0	0	0	0	0	0	0	0	0	0
NODE_6435_length_6696_cov_4.890529	0	0	0	0	0	0	0	0.000239227	0	0	0	0	0	0	0	0	0	0	0	0	0	0	0	0	0	0	0	0	0	0.000395126	0	0	0	0	0.000553056	0	0	0	0	0	0	0	0	0	0	0	0	0	0
NODE_6516_length_6625_cov_5.061796	0	0	0	0	0	0	0	0.000758342	0	0	0	0	0	0	0	0	0	0	0	0	0	0	0	0	0	0	0	0	0	0	0	0	0	0	0	0	0	0	0	0	0	0	0	0	0	0	0	0	0
NODE_6548_length_6602_cov_6.941347	0	0	0	0	0	0	0	0.00102788	0	0	0	0	0	0	0	0	0	0	0	0	0	0	0	0	0	0	0	0	0	0	0	0	0	0	0	0	0	0	0	0	0	0	0	0	0	0	0	0	0
NODE_6569_length_5487_cov_7.947717	0	0	0	0	0	0	0	0.000814771	0	0	0	0	0	0	0	0	0	0	0	0	0	0	0	0	0	0	0	0	0	0	0	0	0	0	0	0	0	0	0	0	0	0	0	0	0	0	0	0	0
NODE_6649_length_6520_cov_7.679505	0	0	0	0	0	0	0	0.00102517	0	0	0	0	0	0	0	0	0	0	0	0	0	0	0	0	0	0	0	0	0	0	0	0	0	0	0	0	0	0	0	0	0	0	0	0	0	0	0	0	0
NODE_6713_length_6469_cov_14.752728	0	0	0	0	0	0	0	0.00169283	0	0	0	0	0	0	0	0	0	0	0	0	0	0	0	0	0	0	0	0	0	0	0	0	0	0	0	0	0	0	0	0	0	0	0	0	0	0	0	0	0
NODE_672_length_42815_cov_23.108489	0	0	0	0	0	0	0	0.00328899	0	0	0	0	0	0	0	0	0	0	0	0	0	0	0	0	0	0	0	0	0	0	0	0	0	0	0	0	0	0	0	0	0	0	0	0	0	0	0	0	0
NODE_6738_length_6225_cov_17.028525	0	0	0	0	0	0	0	0.000278381	0	0	0	0	0	0	0	0	0	0	0	0	0	0	0	0	0	0	0	0	0	0	0	0	0	0	0	0	0	0	0	0	0	0	0	0	0	0	0	0	0
NODE_6903_length_6319_cov_3.843231	0	0	0	0	0	0	0	0.000373335	0	0	0	0	0	0	0	0	0	0	0	0	0	0	0	0	0	0	0	0	0	0	0	0	0	0	0	0	0	0	0	0	0	0	0	0	0	0	0	0	0
NODE_7353_length_6049_cov_4.068569	0	0	0	0	0	0	0	0.000363518	0	0	0	0	0	0	0	0	0	0	0	0	0	0	0	0	0	0	0	0	0	0	0	0	0	0	0	0	0	0	0	0	0	0	0	0	0	0	0	0	0.00135223
NODE_7422_length_5652_cov_5.477756	0	0	0	0	0	0	0	0.000571983	0	0	0	0	0	0	0	0	0	0	0	0	0	0	0	0	0	0	0	0	0	0	0	0	0	0	0	0	0	0	0	0	0	0	0	0	0	0	0	0	0
NODE_7424_length_5359_cov_27.785633	0	0	0	0	0	0	0	0.0029266	0	0	0	0	0	0	0	0	0	0	0	0	0	0	0	0	0	0	0	0	0	0	0	0	0	0.00273319	0	0	0	0	0	0	0	0	0	0	0	0	0	0	0
NODE_743_length_39709_cov_7.027412	0	0	0	0	0	0	0	0.000981497	0	0	0	0	0	0	0	0	0	0	0	0	0	0	0	0	0	0	0	0	0	0	0	0	0	0	0	0	0	0	0	0	0	0	0	0	0	0	0	0	0
NODE_7518_length_5874_cov_4.494243	0	0	0	0	0	0	0	0.000597469	0	0	0	0	0	0	0	0	0	0	0	0	0	0	0	0	0	0	0	0	0	0	0	0	0	0	0	0	0	0	0	0	0	0	0	0	0	0	0	0	0
NODE_7719_length_5232_cov_17.433649	0	0	0	0	0	0	0	0.00178968	0	0	0	0	0	0	0	0	0	0	0	0	0	0	0	0	0	0	0	0	0	0	0	0	0	0	0	0	0	0	0	0	0	0	0	0	0	0	0	0	0
NODE_7729_length_5748_cov_11.106798	0	0	0	0	0	0	0	0.00164169	0	0	0	0	0	0	0	0	0	0	0	0	0	0	0	0	0	0	0	0	0	0	0	0	0	0	0	0	0	0	0	0	0	0	0	0	0	0	0	0	0
NODE_7943_length_5853_cov_4.677992	0	0	0	0	0	0	0	0.000164209	0	0	0	0	0	0	0	0	0	0	0	0	0	0	0	0	0	0	0	0	0	0	0	0	0	0	0	0	0	0	0	0	0	0	0	0	0	0	0	0	0
NODE_7951_length_5613_cov_13.306405	0	0	0	0	0	0	0	0.00137244	0	0	0	0	0	0	0	0	0	0	0	0	0	0	0	0	0	0	0	0	0	0	0	0	0	0	0	0	0	0	0	0	0	0	0	0	0	0	0	0	0
NODE_7959_length_5608_cov_5.189447	0	0	0	0	0	0	0	0.000397297	0	0	0	0	0	0	0	0	0	0	0	0	0	0	0	0	0	0	0	0	0	0	0	0	0	0	0	0	0	0	0	0	0	0	0	0	0	0	0	0	0
NODE_8057_length_5555_cov_11.866182	0	0	0	0	0	0	0	0.00153095	0	0	0	0	0	0	0	0	0	0	0	0	0	0	0	0	0	0	0	0	0	0	0	0	0	0	0	0	0	0	0	0	0	0	0	0	0	0	0	0	0
NODE_8175_length_5490_cov_3.305796	0	0	0	0	0	0	0	0.00050398	0	0	0	0	0	0	0	0	0	0	0	0	0	0	0	0	0	0	0	0	0	0	0	0	0	0	0	0	0	0	0	0	0	0	0	0	0	0	0	0	0
NODE_83_length_141746_cov_22.920461	0	0	0	0	0	0	0	0.00047288	0	0	0	0.00561635	0	0	0	0	0	0	0	0	0	0	0	0	0	0	0	0	0	0	0	0	0	0	0	0	0	0	0	0	0	0	0	0	0	0	0	0	0
NODE_8382_length_5374_cov_19.871216	0	0	0	0	0	0	0	0.00195917	0	0	0	0	0	0	0	0	0	0	0	0	0	0	0	0	0	0	0	0	0	0	0	0	0	0	0	0	0	0	0	0	0	0	0	0	0	0	0	0	0
NODE_8587_length_5268_cov_4.115097	0	0	0	0	0	0	0	0.000193502	0	0	0	0	0	0.000487792	0	0	0	0	0	0	0	0	0	0	0	0	0	0	0	0	0	0	0	0	0	0	0.00187258	0	0	0	0	0	0	0	0	0	0	0	0
NODE_8613_length_5254_cov_3.491633	0	0	0	0	0	0	0	0.000401893	0	0	0	0	0	0	0	0	0	0	0	0	0	0	0	0	0	0	0	0	0	0	0	0	0	0	0	0	0	0	0	0	0	0	0	0	0	0	0	0	0
NODE_8624_length_5249_cov_7.208125	0	0	0	0	0	0	0	0.00100153	0	0	0	0	0	0	0	0	0	0	0	0	0	0	0	0	0	0	0	0	0	0	0	0	0	0	0	0	0	0	0	0	0	0	0	0	0	0	0	0	0
NODE_8689_length_5224_cov_3.891275	0	0	0	0	0	0	0	0.000535217	0	0	0	0	0	0	0	0	0	0	0	0	0	0	0	0	0	0	0	0	0	0	0	0	0	0	0	0	0	0	0	0	0	0	0	0	0	0	0	0	0
NODE_8801_length_6270_cov_3.896380	0	0	0	0	0	0	0	0.000176514	0	0	0	0	0	0.000427787	0	0.000419995	0.000577216	0	0	0	0	0	0.00281888	0	0	0	0	0	0	0.00047312	0	0.000418814	0	0	0	0	0.000675098	0	0	0	0	0	0	0	0	0	0	0	0
NODE_8843_length_5157_cov_8.979616	0	0	0	0	0	0	0	0.001186	0	0	0	0	0	0	0	0	0	0	0	0	0	0	0	0	0	0	0	0	0	0	0	0	0	0	0	0	0	0	0	0	0	0	0	0	0	0	0	0	0
NODE_8964_length_5424_cov_3.735891	0	0	0	0	0	0	0	0.0015008	0	0	0	0	0	0	0	0	0	0	0	0	0	0	0	0	0	0	0	0	0	0	0	0	0	0	0	0	0	0	0	0	0	0	0	0	0	0	0	0	0
NODE_8988_length_5707_cov_3.381989	0	0	0	0	0	0	0	0.000234753	0	0	0	0	0	0	0	0	0	0	0	0	0	0	0	0	0	0	0	0	0	0	0	0	0	0	0	0	0	0	0	0	0	0	0	0	0	0	0	0	0
NODE_900_length_34312_cov_7.333333	0	0	0	0	0	0	0	0.00101943	0	0	0	0	0	0	0	0	0	0	0	0	0	0	0	0	0	0	0	0	0	0	0	0	0	0	0	0	0	0	0	0	0	0	0	0	0	0	0	0	0
NODE_9027_length_5345_cov_5.280529	0	0	0	0	0	0	0	0.000362356	0	0	0	0	0	0	0	0	0	0	0	0	0	0	0	0	0	0	0	0	0	0	0	0	0	0	0.000580493	0	0	0	0	0	0	0	0	0	0	0	0	0	0
NODE_9189_length_5006_cov_3.876187	0	0	0	0	0	0	0	0.000479982	0	0	0	0	0	0	0	0	0	0	0	0	0	0	0	0	0	0	0	0	0	0	0	0	0	0	0	0	0	0	0	0	0	0	0	0	0	0	0	0	0
NODE_929_length_29482_cov_8.899310	0	0	0	0	0	0	0	0.000197576	0	0	0	0	0	0	0	0	0	0	0	0	0	0	0	0	0	0	0	0	0	0	0	0	0	0	0	0	0	0	0	0	0	0	0	0	0	0	0	0	0
NODE_9299_length_5025_cov_41.688732	0	0	0	0	0	0	0	0.000411514	0	0	0	0	0	0	0	0	0	0	0	0	0	0	0	0	0	0	0	0	0	0	0	0	0	0	0	0	0	0	0	0	0.000823666	0	0.00168578	0	0	0	0	0	0
NODE_9473_length_5106_cov_49.780044	0	0	0	0	0	0	0	0.00045347	0	0	0	0	0	0	0	0	0	0	0	0	0	0	0	0	0	0	0	0	0	0	0	0	0	0	0	0	0	0	0	0	0	0	0	0	0	0	0	0	0
NODE_964_length_22391_cov_6.188172	0	0	0	0	0	0	0	0.000170693	0	0	0	0	0	0	0	0	0	0	0.000352775	0	0	0	0	0	0	0	0	0.000699357	0	0	0	0	0	0	0	0	0	0	0	0	0	0	0	0	0	0	0	0	0
NODE_9713_length_5029_cov_6.388420	0	0	0	0	0	0	0	0.000353273	0	0	0	0	0	0	0	0	0	0	0	0	0	0	0	0	0	0	0	0	0	0	0	0	0	0	0	0	0	0	0	0	0.000721625	0	0	0	0	0	0	0	0.00620293
NODE_973_length_32571_cov_6.339095	0	0	0	0	0	0	0	0.000851261	0	0	0	0	0	0	0	0	0	0	0	0	0	0	0	0	0	0	0	0	0	0	0	0	0	0	0	0	0	0	0	0	0	0	0	0	0	0	0	0	0
NODE_9973_length_5111_cov_3.883505	0	0	0	0	0	0	0	0.00025643	0	0	0	0	0	0	0	0	0	0	0	0	0	0	0	0	0	0	0	0	0	0	0	0	0	0	0	0	0	0	0	0	0	0	0	0	0	0	0	0	0
Overlap (VC_1105/VC_1106)	0	0	0	0	0	0	0	0.000991512	0	0	0	0	0	0	0	0	0	0	0	0	0	0	0	0	0	0	0	0	0	0	0	0	0	0	0.00252129	0	0	0	0	0	0	0	0	0	0	0	0	0	0
Overlap (VC_1118/VC_2760)	0	0	0	0	0	0	0	0.000573304	0	0	0	0	0	0	0	0	0	0.00174062	0	0	0	0	0	0	0	0	0	0	0	0	0.00339565	0	0	0	0.000905166	0	0	0	0	0	0	0	0	0	0	0	0	0	0
Overlap (VC_1179/VC_2435)	0	0	0	0	0	0	0	0.0937105	0	0	0	0	0	0	0	0	0.00296606	0	0	0	0	0	0	0	0	0	0	0	0	0	0	0	0	0	0	0	0	0	0	0	0	0	0	0	0	0	0	0	0
Overlap (VC_1371/VC_5121)	0	0	0	0	0	0	0	0.0002992	0.00244617	0	0	0	0	0	0	0	0	0	0	0	0	0	0.000600219	0	0	0	0	0	0	0	0	0	0	0	0	0	0	0	0	0	0	0	0	0	0	0	0.000599703	0	0
Overlap (VC_1495/VC_1665)	0	0	0	0	0	0	0	0.00109095	0	0	0	0	0	0	0	0	0	0	0	0	0	0	0	0	0	0	0	0	0	0	0	0	0	0	0	0	0	0	0	0	0	0	0	0	0	0	0	0	0
Overlap (VC_2198/VC_2975)	0	0	0	0	0	0	0	0.00555031	0	0	0	0	0	0	0	0	0	0	0	0	0	0	0	0	0	0	0	0	0	0	0	0	0	0	0	0	0	0	0	0	0	0	0	0	0	0	0	0	0
Overlap (VC_277/VC_306)	0	0	0	0	0	0	0	0.000178736	0	0.000819954	0	0	0	0	0	0	0	0	0	0.000989731	0	0	0	0	0	0	0	0	0	0	0	0	0	0	0	0	0	0	0	0	0	0	0	0	0	0	0	0	0.00270546
Overlap (VC_4776/VC_4777)	0	0	0	0	0	0	0	0.00716666	0	0	0	0	0	0	0	0	0	0	0	0	0	0	0	0	0	0	0	0	0	0	0	0	0	0	0	0	0	0	0	0	0	0	0	0	0	0	0	0	0
Overlap (VC_627/VC_628)	0	0	0	0	0	0	0	0.00017788	0	0	0	0	0	0	0	0	0	0	0	0	0	0	0	0	0	0	0	0	0	0	0	0	0	0	0	0	0	0	0	0	0	0	0	0	0	0	0	0	0
Overlap (VC_633/VC_634)	0	0	0	0	0	0	0	0.00626955	0	0	0	0	0	0	0	0	0	0	0	0	0	0	0	0	0	0	0	0	0	0	0	0	0	0	0	0	0	0	0	0	0	0	0	0	0	0	0	0	0
Overlap (VC_731/VC_732)	0	0	0	0	0	0	0	0.000368536	0	0	0	0	0	0	0	0	0	0	0	0	0	0	0	0.00149237	0	0	0	0	0.00786654	0	0	0	0	0	0	0	0	0	0	0	0	0	0	0	0.00191075	0	0	0	0
Overlap (VC_821/VC_3204)	0	0	0	0	0	0	0	0.000340904	0	0	0	0	0	0	0	0	0	0	0	0	0	0	0	0	0.00318031	0	0	0	0	0	0	0	0	0	0.0024764	0	0.000570672	0	0	0	0	0	0	0	0	0	0	0	0
Overlap (VC_978/VC_984)	0	0	0	0	0	0	0	0.00153571	0	0	0	0	0	0	0	0	0	0	0	0	0	0	0	0	0	0	0	0	0	0	0	0	0	0	0	0	0	0.0112113	0	0	0	0	0	0	0	0	0	0	0
VC_1025_0	0	0	0	0	0	0	0	0.00101976	0	0	0	0	0	0	0.00183732	0	0	0.00110522	0	0	0	0.00194895	0	0.00176883	0	0	0	0	0	0	0	0	0	0	0	0.00440315	0.00128563	0	0.00189359	0	0	0	0	0	0	0	0	0	0.00285833
VC_1065_0	0	0	0	0	0	0	0	0.000952447	0	0	0	0	0	0	0	0	0	0.000722779	0	0	0	0.0028077	0	0	0	0	0	0	0	0	0	0	0	0	0.00174346	0	0	0	0	0.00193742	0	0	0.00208244	0	0	0	0	0	0
VC_1156_2	0	0	0	0	0	0	0	0.000698777	0	0	0	0	0	0	0	0	0.000885721	0	0	0	0	0.00377462	0	0	0	0	0	0	0	0	0	0	0	0	0	0.000680905	0	0	0	0	0	0	0	0	0	0	0	0	0
VC_1204_3	0	0	0	0	0	0	0	0.00153404	0	0	0	0	0	0	0	0	0	0	0	0	0	0	0	0	0	0	0	0	0	0	0	0	0	0	0	0	0	0	0	0	0	0	0	0	0	0	0	0	0
VC_1315_0	0	0	0	0	0	0	0	0.00200108	0	0.00137848	0.00214037	0.00340415	0.000689012	0	0	0	0	0.000663185	0	0	0.000723911	0.000776991	0	0	0.000881785	0	0	0.000788272	0	0	0	0	0	0	0	0	0.00110131	0	0	0	0	0	0	0	0	0.000548665	0	0.00173342	0
VC_1375_3	0	0	0	0	0	0	0	0.00178583	0	0	0	0	0	0	0	0	0	0	0	0	0	0	0	0	0	0	0	0	0	0.00812638	0	0	0	0	0	0	0	0	0	0	0	0	0	0	0	0	0	0	0
VC_1399_0	0	0	0	0	0	0	0	0.000182618	0	0	0	0	0	0	0.000687413	0	0	0	0	0	0	0	0	0.00113094	0	0.00641993	0	0	0	0	0	0	0	0	0	0	0	0.000996396	0	0.00104067	0	0	0	0.0151922	0	0	0.000310334	0	0
VC_1428_0	0	0	0	0	0	0	0	0.00162434	0	0	0	0	0	0	0	0.00414476	0	0	0	0	0	0	0	0	0	0	0	0	0	0	0	0	0	0	0	0	0	0	0	0	0	0	0	0	0	0	0	0	0
VC_1519_2	0	0	0	0	0	0	0	0.00362794	0	0	0	0	0	0	0	0	0	0	0	0	0	0	0	0	0	0	0	0	0	0	0	0	0	0	0	0	0	0	0	0	0	0.00265697	0	0	0	0	0	0	0
VC_1563_0	0	0	0	0	0	0	0	0.000183958	0	0	0	0	0	0	0	0	0	0	0	0	0	0	0	0	0	0	0	0	0	0	0	0	0	0	0.00105363	0	0	0	0	0	0	0	0	0	0	0	0	0.000703273	0
VC_1576_0	0	0	0	0	0	0	0	0.00186347	0	0	0.0143507	0	0	0	0	0	0	0	0	0	0	0.000368208	0	0	0	0	0	0	0	0	0	0	0	0.000590937	0	0	0	0	0	0	0	0	0.00154685	0.0568336	0	0	0	0	0
VC_1622_0	0	0	0	0	0	0	0	0.000580769	0.0033637	0	0	0	0	0	0.000677967	0	0	0	0	0	0	0	0.00242433	0	0.00105153	0	0	0	0	0	0	0.00132611	0	0	0	0	0.000564718	0	0	0	0	0	0	0	0	0	0.000482644	0	0
VC_1625_0	0	0	0	0	0	0	0	0.000713381	0	0	0	0	0	0	0	0	0	0	0	0	0	0	0	0	0	0	0	0	0	0	0	0.00091927	0	0	0	0	0	0	0	0	0	0.00103387	0	0	0	0	0	0	0
VC_1632_2	0	0	0	0	0	0	0	0.000968921	0	0	0	0	0	0	0	0	0	0	0	0	0	0	0	0	0	0	0	0	0	0	0	0	0	0	0	0	0	0	0	0.00106927	0	0	0	0	0	0	0	0	0
VC_1723_0	0	0	0	0	0	0	0	0.000266985	0	0	0	0	0	0	0	0	0	0	0	0	0	0	0	0	0	0	0	0	0	0	0	0	0	0	0	0	0	0	0	0	0	0	0	0	0	0	0	0	0
VC_1724_0	0	0	0	0	0	0	0	0.000539347	0	0	0	0	0	0	0	0	0	0	0	0	0	0	0	0	0	0	0	0	0	0	0	0	0	0	0	0	0	0	0	0	0	0	0.00253272	0	0	0	0	0	0
VC_1786_0	0	0	0	0	0	0	0	0.000281408	0	0	0	0.00279804	0	0	0	0	0	0	0	0	0	0.000653851	0	0	0	0	0	0	0	0	0	0.000212861	0	0	0.000422522	0	0	0	0	0	0	0	0	0	0	0.000463602	0.000533377	0	0.000411407
VC_1800_0	0	0	0	0	0	0	0	0.000216566	0	0	0	0	0	0	0	0	0	0	0	0	0	0	0	0	0	0	0	0	0	0	0	0.000627727	0	0	0	0.00209621	0	0.00075787	0	0.000704902	0	0	0	0	0	0	0	0.00132351	0
VC_1837_0	0	0	0	0	0	0	0	0.00161415	0	0	0	0	0	0	0	0	0	0	0	0	0	0	0	0	0	0	0	0	0	0	0	0	0	0	0	0	0	0	0	0	0	0	0	0	0	0	0	0	0
VC_1870_0	0	0	0	0	0	0	0	0.0010957	0	0	0	0	0	0	0	0	0	0	0	0	0	0	0	0	0	0	0	0	0	0	0	0	0	0	0	0	0	0	0	0	0	0	0	0	0	0	0	0	0
VC_1918_0	0	0	0	0	0	0	0	0.0113406	0	0	0	0	0	0	0	0	0	0	0.000474544	0	0	0	0	0	0	0	0	0	0	0	0	0	0	0	0	0	0	0	0	0	0	0	0	0	0	0.00232025	0	0	0
VC_1953_0	0	0	0	0	0	0	0	0.000797748	0	0	0.00143992	0	0	0	0	0	0	0.00106708	0	0	0	0	0	0	0	0	0	0	0	0	0	0	0	0	0	0	0.00125883	0	0.0019794	0	0	0.000292025	0	0	0	0	0	0	0
VC_2042_2	0	0	0	0	0	0	0	0.00129485	0	0	0	0	0	0	0	0	0	0	0	0	0	0	0	0	0	0	0	0	0	0	0	0	0	0	0	0	0	0	0	0	0	0	0	0	0	0	0	0	0
VC_2113_0	0	0	0	0	0	0	0	0.000530925	0	0	0	0	0	0	0	0	0	0	0	0	0.00100247	0	0	0	0	0	0	0	0	0	0	0	0	0	0	0	0	0	0	0	0	0	0	0	0	0	0	0	0
VC_2186_0	0	0	0	0	0	0	0	0.00100961	0.000744183	0	0	0	0	0	0	0.000802396	0	0	0	0	0	0.00142488	0	0	0	0	0	0	0	0.00108538	0	0	0	0	0	0.0032365	0	0	0	0	0	0	0	0	0	0	0	0	0
VC_2243_0	0	0	0	0	0	0	0	0.00193819	0.00429629	0	0	0	0.00344908	0	0	0	0	0	0	0	0	0.00588386	0	0	0	0	0	0	0	0	0	0	0	0	0.0124507	0	0.00286416	0	0	0	0	0	0	0	0	0	0	0.00208797	0
VC_2318_0	0	0	0	0	0	0	0	0.0041144	0	0	0	0	0	0	0	0	0	0	0	0	0	0	0	0	0	0	0	0	0	0	0	0	0	0	0	0	0	0	0	0	0	0	0	0	0	0	0	0	0
VC_2355_0	0	0	0	0	0	0	0	0.00322357	0	0	0	0	0	0	0	0	0	0	0	0	0	0	0	0	0	0	0.00845413	0	0	0	0	0	0	0	0.00824911	0	0	0	0	0	0	0	0	0	0	0	0	0	0
VC_2366_0	0	0	0	0	0	0	0	0.00114931	0.00248731	0	0.00344178	0	0	0	0	0	0.000386868	0	0	0	0	0.00083157	0	0	0	0	0	0	0	0	0	0	0	0	0	0	0	0	0	0	0	0.000541883	0	0	0	0	0	0	0
VC_2400_0	0	0	0	0	0	0	0	0.00107374	0	0	0	0	0	0	0	0	0	0	0	0	0	0	0	0	0.000839336	0	0	0	0	0.00144346	0.000330608	0	0.00165527	0	0	0	0	0	0	0	0	0	0	0	0	0	0	0	0
VC_241_0	0	0	0	0	0	0	0	0.000808862	0	0	0	0	0	0	0	0	0	0	0	0	0	0	0	0	0	0	0	0	0	0	0	0	0	0	0	0	0	0	0	0	0	0	0	0	0	0.000979665	0	0	0
VC_2513_0	0	0	0	0	0	0	0	0.000156408	0	0	0	0	0	0	0	0.000819468	0	0	0	0	0	0	0	0	0	0	0	0	0	0	0	0.000693732	0	0	0	0	0	0	0	0	0	0	0	0	0	0	0	0	0
VC_2521_0	0	0	0	0	0	0	0	0.000284608	0.00254675	0.000571302	0	0	0	0	0.000407328	0	0	0	0	0	0	0	0.000712526	0	0.000379521	0	0	0	0	0	0	0	0	0	0	0	0	0	0	0	0	0	0	0.00153659	0	0.000599533	0	0	0
VC_2550_0	0	0	0	0	0	0	0	0.000386062	0	0	0	0.0026455	0	0	0	0	0	0	0	0	0	0	0	0	0	0	0	0	0	0	0	0	0	0	0	0	0	0	0	0	0	0	0	0	0	0	0	0	0
VC_2583_0	0	0	0	0	0	0	0	0.00325233	0	0	0	0	0	0	0	0	0	0	0	0	0	0	0	0	0	0	0	0	0	0	0	0	0	0	0	0	0	0	0	0	0	0	0	0	0	0	0	0	0
VC_2736_0	0	0	0	0	0	0	0	0.0107261	0	0	0	0	0	0	0	0	0	0	0	0	0	0	0	0	0	0	0	0	0	0	0	0	0	0	0	0	0	0	0	0	0	0	0	0	0	0	0	0	0
VC_2756_0	0	0	0	0	0	0	0	0.000793756	0	0	0	0	0	0	0	0	0	0	0	0	0	0	0	0	0	0	0	0	0	0	0	0	0	0	0	0	0	0	0	0	0.00318385	0	0	0	0	0	0	0	0
VC_2798_0	0	0	0	0	0	0	0	0.00397398	0	0	0	0	0	0.00150964	0	0.00083432	0	0	0	0	0	0	0	0	0	0	0	0	0	0	0	0.000391316	0	0	0	0	0	0	0	0	0	0	0	0	0	0.000437092	0	0	0
VC_2810_0	0	0	0	0	0	0	0	0.00111962	0	0	0	0	0	0	0.000586259	0.000794384	0.000767326	0.000374501	0	0.00265247	0	0.00118517	0	0.000799347	0	0.000862338	0.00064035	0	0	0.00102611	0	0.000836151	0	0	0	0.000563088	0	0	0.00105811	0	0	0	0	0	0	0	0.000302366	0	0.00712623
VC_2812_0	0	0	0	0	0	0	0	0.00295543	0	0	0	0	0	0	0	0	0	0	0	0	0	0	0	0	0	0	0	0	0	0	0	0	0	0	0	0	0	0	0	0	0	0	0	0	0	0	0	0	0
VC_2868_0	0	0	0	0	0	0	0	0.000309266	0	0	0	0	0	0	0	0	0	0	0	0	0	0	0	0	0	0	0	0	0	0	0	0	0	0	0	0	0	0	0	0	0	0	0	0	0	0	0	0	0
VC_2872_0	0	0	0	0	0	0	0	0.00214533	0	0	0	0	0	0	0	0	0	0	0	0	0	0	0	0	0	0	0	0.00215253	0	0	0	0	0	0	0	0	0	0	0	0	0	0	0	0	0	0	0	0	0
VC_3019_0	0	0	0	0	0	0	0	0.00458646	0	0	0	0	0	0	0	0	0	0	0	0	0	0	0	0	0	0	0	0	0	0	0	0	0	0	0	0	0	0	0	0	0	0	0	0	0	0	0	0	0
VC_3046_0	0	0	0	0	0	0	0	0.00083564	0	0	0	0	0	0	0	0	0	0	0	0	0	0	0	0	0	0	0	0	0	0	0	0	0	0	0	0	0	0	0	0	0	0	0	0	0	0	0	0	0
VC_3048_2	0	0	0	0	0	0	0	0.00180661	0	0	0	0	0	0	0	0	0	0	0	0	0	0	0	0	0	0	0	0	0	0	0	0	0	0	0	0	0	0	0	0	0	0	0	0	0	0	0	0	0
VC_3098_0	0	0	0	0	0	0	0	0.00107663	0	0	0	0	0	0	0	0	0	0	0	0	0	0	0	0	0	0	0	0	0	0	0	0	0	0	0	0	0	0	0	0	0	0	0	0	0	0	0	0	0
VC_3154_0	0	0	0	0	0	0	0	0.00122399	0.00610453	0	0	0	0	0	0	0	0.00250094	0	0	0	0	0.00257501	0	0	0	0.00261655	0.00178072	0	0	0	0	0	0	0	0	0.000337938	0	0	0	0.00813667	0	0	0	0	0	0	0	0	0.000806348
VC_3184_0	0	0	0	0	0	0	0	0.00035146	0	0	0	0	0	0	0	0	0	0	0	0	0	0	0	0	0	0	0	0	0	0	0	0	0	0	0	0	0	0	0	0	0	0	0	0	0.00387274	0	0	0	0
VC_3202_0	0	0	0	0	0	0	0	0.000694192	0.00211032	0	0	0	0	0	0	0	0	0	0	0	0	0	0	0	0	0	0	0	0	0	0	0.00064771	0	0	0	0	0	0	0	0	0	0.00219725	0	0	0	0	0.0012494	0	0
VC_3229_0	0	0	0	0	0	0	0	0.000827046	0	0	0	0	0	0	0	0	0	0	0	0	0	0	0	0	0	0	0	0	0	0	0	0	0	0	0	0	0	0	0	0	0	0	0	0	0	0	0	0	0
VC_3269_0	0	0	0	0	0	0	0	0.000546763	0	0	0	0	0	0	0	0	0.000745303	0	0	0	0	0	0	0	0	0	0	0	0.000382946	0	0	0	0	0	0	0	0	0	0	0	0	0	0	0	0	0	0	0	0
VC_3306_0	0	0	0	0	0	0	0	0.0012291	0	0	0	0	0	0.000586708	0	0.000739237	0	0	0	0	0	0.00116514	0.000823879	0.00261937	0.00129831	0	0	0	0	0	0	0	0	0.00177914	0.00291179	0	0	0	0	0	0	0	0	0	0	0	0	0	0
VC_334_1	0	0	0	0	0	0	0	0.00239531	0	0	0	0	0	0	0	0	0	0	0	0	0	0	0	0	0	0	0	0	0	0	0	0	0	0	0	0	0	0	0	0	0	0	0	0	0	0	0	0	0
VC_336_0	0	0	0	0	0	0	0	0.000747946	0	0	0	0	0	0	0.00293284	0.000400278	0	0	0	0	0	0	0	0	0	0	0	0	0	0	0	0	0	0	0	0	0	0	0	0.000959174	0	0	0	0	0	0	0	0	0
VC_3486_0	0	0	0	0	0	0	0	0.13013	0	0	0	0	0	0	0	0	0	0.00173809	0	0	0	0	0	0	0	0	0	0	0	0	0	0	0	0.00046759	0	0	0	0.00996489	0	0	0	0	0	0	0	0	0	0	0
VC_3526_0	0	0	0	0	0	0	0	0.000819418	0	0	0	0	0	0	0	0	0	0	0	0	0	0	0	0	0	0	0	0	0	0	0	0	0	0	0	0	0	0	0	0	0	0	0	0	0	0	0	0	0
VC_3632_0	0	0	0	0	0	0	0	0.000839983	0	0	0	0	0	0	0	0	0	0	0	0	0.000543971	0	0	0	0	0	0	0	0	0	0	0	0	0	0	0	0	0	0	0	0	0	0	0	0	0	0	0	0
VC_3639_0	0	0	0	0	0	0	0	0.000612933	0	0	0	0	0	0	0	0	0	0	0	0	0	0	0	0	0	0	0	0	0	0	0	0	0	0	0	0	0	0	0	0	0	0	0	0	0	0	0	0	0
VC_3666_0	0	0	0	0	0	0	0	0.000345882	0.000898549	0	0	0	0	0	0	0	0	0	0	0.00148437	0	0	0	0	0	0	0.00036969	0	0	0	0	0	0	0.000390576	0	0.00083375	0	0	0	0.000895353	0.000685085	0	0	0.00167818	0	0	0	0	0.000457371
VC_3720_0	0	0	0	0	0	0	0	0.00836114	0	0	0	0	0	0	0	0	0	0	0	0	0	0	0	0	0	0	0	0	0	0	0	0	0	0	0	0	0	0	0	0	0	0	0	0	0	0	0	0	0
VC_395_0	0	0	0	0	0	0	0	0.000549698	0	0	0	0	0	0.000716893	0	0.000469509	0	0	0.00220962	0	0	0	0	0	0	0	0	0	0.000388229	0	0	0	0	0	0	0	0	0.000348009	0	0	0	0	0	0	0	0	0	0	0
VC_3952_0	0	0	0	0	0	0	0	0.000445172	0	0	0	0	0	0	0	0	0	0	0	0	0	0	0	0	0	0	0	0	0	0	0	0	0	0.000335713	0	0	0	0	0	0	0	0	0	0	0	0	0	0	0
VC_3954_0	0	0	0	0	0	0	0	0.00292342	0	0	0	0	0	0	0	0	0	0	0	0	0	0	0	0	0	0	0	0	0	0	0	0	0	0	0	0	0	0	0	0	0	0	0	0	0	0	0	0	0
VC_410_0	0	0	0	0	0	0	0	0.000298943	0	0	0	0	0	0	0	0	0	0	0	0	0	0	0	0	0	0	0	0	0	0	0	0	0	0	0	0	0	0	0	0	0	0.00390818	0	0	0	0	0	0.00211498	0
VC_4225_0	0	0	0	0	0	0	0	0.000255585	0	0	0	0	0	0	0	0	0	0	0	0	0	0	0	0	0	0	0	0	0	0	0	0	0	0	0	0	0	0	0	0	0	0	0	0	0	0	0	0	0
VC_4321_0	0	0	0	0	0	0	0	0.00600721	0	0	0	0	0	0	0	0	0	0	0	0	0	0	0	0	0	0	0	0	0	0	0	0	0	0	0	0	0	0	0	0	0	0	0	0	0	0	0	0	0
VC_4324_0	0	0	0	0	0	0	0	0.000883001	0.00272263	0	0.00135354	0	0	0	0	0	0	0.00149988	0	0	0	0	0	0	0	0	0	0.0013856	0	0	0	0	0	0	0	0	0	0	0	0	0	0	0	0	0	0	0	0	0
VC_4458_0	0	0	0	0	0	0	0	0.00684214	0	0	0	0	0	0	0	0	0	0	0	0	0	0	0	0	0	0	0	0	0	0	0	0	0	0	0	0	0	0	0	0	0	0	0	0	0	0	0	0	0
VC_465_0	0	0	0	0	0	0	0	0.00044755	0	0.0010983	0	0	0	0	0	0	0	0	0	0	0	0	0	0	0	0	0	0	0	0	0	0	0	0	0	0	0	0	0	0	0	0	0	0	0	0	0	0.0185608	0.00601109
VC_4664_0	0	0	0	0	0	0	0	0.000216668	0	0	0	0	0	0	0	0	0	0	0	0	0	0	0	0	0	0	0	0	0	0	0	0	0	0	0	0	0	0	0	0	0	0	0	0	0	0	0	0	0
VC_4674_0	0	0	0	0	0	0	0	0.000349874	0	0	0	0	0	0	0	0	0	0	0	0	0	0	0	0	0	0	0	0	0	0	0	0	0	0	0	0	0	0	0	0	0	0	0	0	0	0	0	0.00080287	0
VC_4733_0	0	0	0	0	0	0	0	0.000189587	0	0	0	0	0	0	0	0	0	0	0	0	0	0	0	0	0	0	0	0	0	0	0	0	0	0	0	0	0	0	0	0	0	0	0	0	0	0	0	0	0
VC_4747_0	0	0	0	0	0	0	0	0.000235592	0	0	0	0	0	0	0	0	0	0	0	0	0	0	0	0	0	0	0	0	0	0	0	0	0	0	0	0	0	0	0	0	0	0	0	0	0	0	0	0	0
VC_4775_0	0	0	0	0	0	0	0	0.00673631	0	0	0	0	0	0	0	0	0	0	0	0	0	0	0	0	0	0	0	0	0	0	0	0	0	0	0	0	0	0	0	0	0	0	0	0	0	0	0	0	0
VC_4790_0	0	0	0	0	0	0	0	0.000258577	0	0	0	0	0	0	0	0	0	0	0	0	0	0	0	0	0	0	0	0	0	0	0	0	0	0	0	0	0	0	0	0	0	0	0	0	0	0	0	0	0
VC_483_0	0	0	0	0	0	0	0	0.00939936	0	0	0	0	0	0	0	0	0	0	0	0	0	0	0	0	0	0	0	0	0	0	0	0	0	0	0	0	0	0	0	0	0	0	0	0	0	0	0	0	0
VC_5004_0	0	0	0	0	0	0	0	0.000284938	0	0	0	0	0	0	0	0	0	0	0	0	0	0	0	0	0	0	0	0	0	0	0	0	0	0	0.00133391	0	0	0	0	0	0	0	0	0	0	0	0	0	0
VC_5027_0	0	0	0	0	0	0	0	0.000507574	0	0	0	0	0	0	0	0	0	0	0	0	0	0	0	0	0	0	0	0	0	0	0	0	0	0	0	0	0	0	0	0	0	0	0	0	0	0	0	0	0
VC_5029_0	0	0	0	0	0	0	0	0.00126346	0	0	0	0	0	0	0	0	0	0	0	0	0	0	0	0	0	0	0	0	0	0	0	0	0	0	0	0	0	0	0	0	0	0	0	0	0	0	0	0	0
VC_503_1	0	0	0	0	0	0	0	0.00225174	0	0	0	0	0	0	0	0	0	0	0	0	0	0	0	0	0	0	0	0	0	0	0	0	0	0	0	0	0	0	0	0	0	0	0	0	0	0	0	0	0
VC_5034_0	0	0	0	0	0	0	0	0.000656962	0	0	0	0	0	0	0	0	0	0	0	0	0	0	0	0	0	0	0	0	0	0	0	0	0	0	0	0	0	0	0	0	0	0	0	0	0	0	0	0	0
VC_5138_0	0	0	0	0	0	0	0	0.00747686	0	0	0	0	0	0	0	0	0	0	0	0	0	0	0	0	0	0	0	0	0	0	0	0	0	0	0	0	0.00063196	0.000380737	0	0	0	0	0	0	0	0	0	0	0
VC_5244_0	0	0	0	0	0	0	0	0.00211007	0	0	0	0	0	0	0	0	0	0	0	0	0	0	0	0	0	0	0	0	0	0.000957893	0	0	0	0	0	0	0	0	0	0	0	0	0	0	0	0	0	0	0
VC_5251_0	0	0	0	0	0	0	0	0.000388646	0	0	0	0	0	0	0	0	0	0	0	0	0	0	0	0	0	0	0	0	0	0	0	0	0	0	0	0	0	0	0	0	0	0	0	0	0	0	0	0	0
VC_5312_0	0	0	0	0	0	0	0	0.000569244	0	0	0	0	0	0	0	0	0	0	0	0	0	0	0	0	0	0	0	0	0	0	0	0	0.00058189	0	0	0	0	0	0	0	0	0	0	0	0	0	0	0	0
VC_5347_0	0	0	0	0	0	0	0	0.000605556	0	0.00115976	0	0	0	0	0	0	0	0	0	0	0	0	0	0	0	0	0	0	0	0	0	0	0	0	0	0	0	0	0	0	0.00120661	0	0	0	0	0	0	0	0
VC_5481_0	0	0	0	0	0	0	0	0.000185764	0	0	0	0	0	0	0	0	0	0	0	0	0	0	0	0	0	0	0	0	0	0	0	0	0	0	0	0	0	0	0	0	0	0	0	0	0	0	0	0	0
VC_5575_0	0	0	0	0	0	0	0	0.000309268	0	0	0	0	0	0	0	0	0	0	0	0	0	0	0	0	0	0	0	0	0	0	0	0	0	0	0	0	0	0	0	0	0	0	0.0041464	0	0	0	0	0	0
VC_579_0	0	0	0	0	0	0	0	0.00102946	0	0	0	0	0	0	0	0	0	0	0	0	0	0	0	0	0	0	0	0	0	0	0	0	0	0	0	0	0	0	0	0	0.00188267	0	0.00747653	0	0	0	0	0	0
VC_594_0	0	0	0	0	0	0	0	0.000552884	0	0	0	0	0	0	0	0	0	0	0	0	0	0	0	0	0	0	0	0	0	0	0	0	0	0	0	0	0	0	0	0	0	0	0	0	0	0	0	0	0
[truncated: 18,462 more rows]
[truncated: 147 more columns]
