# Supplementary material for: Gut virome profiling identifies a widespread bacteriophage family associated with metabolic syndrome
Source: Nat Commun. 2022 Jun 23;13:3594. doi: 10.1038/s41467-022-31390-5 (PMC9226167; doi:10.1038/s41467-022-31390-5)
Supplement: Supplementary file 4 — Supplementary Dataset 2 [file 41467_2022_31390_MOESM4_ESM.xlsx]

## Sheet: Sup_tab_3
Supplementary Data 2: VC-host links with taxonomies of the host contigs
contigName	VC_Subcluster	phylum	class	order	family	genus	species	source
NODE_1604_length_20429_cov_8.568273	VC_12_0	Proteobacteria	Betaproteobacteria	Burkholderiales	Alcaligenaceae	Achromobacter		shared
NODE_561_length_17198_cov_84.616588	VC_43_0	Actinobacteria	Actinomycetia	Actinomycetales	Actinomycetaceae	Actinomyces		shared
NODE_1049_length_33126_cov_21.251822	VC_58_0	Proteobacteria	Gammaproteobacteria	Aeromonadales	Aeromonadaceae	Aeromonas		shared
NODE_636_length_37514_cov_4.965242	VC_58_0	Proteobacteria	Gammaproteobacteria	Aeromonadales	Aeromonadaceae	Aeromonas		shared
NODE_692_length_47173_cov_8.266607	VC_58_0	Proteobacteria	Gammaproteobacteria	Aeromonadales	Aeromonadaceae	Aeromonas		shared
NODE_967_length_38698_cov_11.529126	VC_58_0	Proteobacteria	Gammaproteobacteria	Aeromonadales	Aeromonadaceae	Aeromonas		shared
NODE_6652_length_5588_cov_4.983915	VC_64_0	Proteobacteria	Alphaproteobacteria	Hyphomicrobiales	Rhizobiaceae	Agrobacterium		shared
NODE_664_length_14027_cov_5.773046	VC_113_0	Actinobacteria	Actinomycetia	Micrococcales	Micrococcaceae	Arthrobacter		shared
NODE_1350_length_28344_cov_12.097564	VC_97_2	Actinobacteria	Actinomycetia	Micrococcales	Micrococcaceae	Arthrobacter		shared
NODE_1800_length_23299_cov_179.891886	VC_97_2	Actinobacteria	Actinomycetia	Micrococcales	Micrococcaceae	Arthrobacter		shared
NODE_2852_length_16059_cov_6.281992	VC_119_0	Firmicutes	Bacilli	Bacillales	Bacillaceae	Bacillus		shared
NODE_115_length_80478_cov_69.717655	VC_131_0	Firmicutes	Bacilli	Bacillales	Bacillaceae	Bacillus		shared
NODE_164_length_84036_cov_16.592348	VC_131_0	Firmicutes	Bacilli	Bacillales	Bacillaceae	Bacillus		shared
NODE_91_length_62423_cov_18.042153	VC_131_0	Firmicutes	Bacilli	Bacillales	Bacillaceae	Bacillus		shared
NODE_555_length_22130_cov_55.623692	VC_235_0	Proteobacteria	Oligoflexia	Bdellovirbionales	Bdellovibrionaceae	Bdellovibrio		shared
NODE_626_length_24559_cov_36.967760	VC_235_0	Proteobacteria	Oligoflexia	Bdellovirbionales	Bdellovibrionaceae	Bdellovibrio		shared
NODE_719_length_21779_cov_46.378383	VC_235_0	Proteobacteria	Oligoflexia	Bdellovirbionales	Bdellovibrionaceae	Bdellovibrio		shared
NODE_2631_length_14554_cov_7.292710	VC_236_0	Proteobacteria	Oligoflexia	Bdellovirbionales	Bdellovibrionaceae	Bdellovibrio		shared
NODE_903_length_33164_cov_7.793470	VC_236_0	Proteobacteria	Oligoflexia	Bdellovirbionales	Bdellovibrionaceae	Bdellovibrio		shared
NODE_1428_length_5031_cov_280.877613	VC_237_0	Proteobacteria	Oligoflexia	Bdellovirbionales	Bdellovibrionaceae	Bdellovibrio		shared
NODE_10_length_351676_cov_12.308958	VC_212_0	Proteobacteria	Betaproteobacteria	Burkholderiales	Alcaligenaceae	Bordetella		shared
NODE_1044_length_32160_cov_5.023454	VC_212_0	Proteobacteria	Betaproteobacteria	Burkholderiales	Alcaligenaceae	Bordetella		shared
NODE_1187_length_31789_cov_14.809069	VC_212_0	Proteobacteria	Betaproteobacteria	Burkholderiales	Alcaligenaceae	Bordetella		shared
NODE_148_length_82831_cov_10.052443	VC_212_0	Proteobacteria	Betaproteobacteria	Burkholderiales	Alcaligenaceae	Bordetella		shared
NODE_155_length_48446_cov_82.023868	VC_212_0	Proteobacteria	Betaproteobacteria	Burkholderiales	Alcaligenaceae	Bordetella		shared
NODE_214_length_79493_cov_11.287142	VC_212_0	Proteobacteria	Betaproteobacteria	Burkholderiales	Alcaligenaceae	Bordetella		shared
NODE_311_length_42717_cov_5.489921	VC_212_0	Proteobacteria	Betaproteobacteria	Burkholderiales	Alcaligenaceae	Bordetella		shared
NODE_311_length_59908_cov_8.078442	VC_212_0	Proteobacteria	Betaproteobacteria	Burkholderiales	Alcaligenaceae	Bordetella		shared
NODE_382_length_52733_cov_12.864516	VC_212_0	Proteobacteria	Betaproteobacteria	Burkholderiales	Alcaligenaceae	Bordetella		shared
NODE_82_length_32445_cov_27.265854	VC_212_0	Proteobacteria	Betaproteobacteria	Burkholderiales	Alcaligenaceae	Bordetella		shared
NODE_1046_length_29458_cov_45.436792	VC_114_0	Proteobacteria	Betaproteobacteria	Burkholderiales	Burkholderiaceae	Burkholderia		shared
NODE_1314_length_35582_cov_8.325640	VC_114_0	Proteobacteria	Betaproteobacteria	Burkholderiales	Burkholderiaceae	Burkholderia		shared
NODE_16_length_280155_cov_128.539879	VC_114_0	Proteobacteria	Betaproteobacteria	Burkholderiales	Burkholderiaceae	Burkholderia		shared
NODE_160_length_129196_cov_22.017005	VC_114_0	Proteobacteria	Betaproteobacteria	Burkholderiales	Burkholderiaceae	Burkholderia		shared
NODE_191_length_93732_cov_23.395391	VC_114_0	Proteobacteria	Betaproteobacteria	Burkholderiales	Burkholderiaceae	Burkholderia		shared
NODE_2134_length_12071_cov_4.738765	VC_114_0	Proteobacteria	Betaproteobacteria	Burkholderiales	Burkholderiaceae	Burkholderia		shared
NODE_262_length_83739_cov_16.871517	VC_114_0	Proteobacteria	Betaproteobacteria	Burkholderiales	Burkholderiaceae	Burkholderia		shared
NODE_370_length_56758_cov_188.183676	VC_114_0	Proteobacteria	Betaproteobacteria	Burkholderiales	Burkholderiaceae	Burkholderia		shared
NODE_75_length_118935_cov_14.351581	VC_114_0	Proteobacteria	Betaproteobacteria	Burkholderiales	Burkholderiaceae	Burkholderia		shared
NODE_783_length_34055_cov_8.439059	VC_114_0	Proteobacteria	Betaproteobacteria	Burkholderiales	Burkholderiaceae	Burkholderia		shared
NODE_1582_length_15217_cov_3.708416	VC_285_0	Proteobacteria	Betaproteobacteria	Burkholderiales	Burkholderiaceae	Burkholderia		shared
NODE_171_length_104806_cov_26.403366	VC_285_0	Proteobacteria	Betaproteobacteria	Burkholderiales	Burkholderiaceae	Burkholderia		shared
NODE_481_length_34495_cov_14.568873	VC_285_0	Proteobacteria	Betaproteobacteria	Burkholderiales	Burkholderiaceae	Burkholderia		shared
NODE_547_length_40702_cov_119.231407	VC_285_0	Proteobacteria	Betaproteobacteria	Burkholderiales	Burkholderiaceae	Burkholderia		shared
NODE_583_length_39479_cov_5.722529	VC_285_0	Proteobacteria	Betaproteobacteria	Burkholderiales	Burkholderiaceae	Burkholderia		shared
NODE_866_length_43942_cov_10.996377	VC_285_0	Proteobacteria	Betaproteobacteria	Burkholderiales	Burkholderiaceae	Burkholderia		shared
NODE_869_length_43878_cov_10.966981	VC_285_0	Proteobacteria	Betaproteobacteria	Burkholderiales	Burkholderiaceae	Burkholderia		shared
NODE_18_length_88752_cov_12.324893	VC_14_1	Proteobacteria	Gammaproteobacteria	Enterobacterales	Enterobacteriaceae	Citrobacter		shared
NODE_489_length_50086_cov_8.877556	VC_343_0	Proteobacteria	Gammaproteobacteria	Enterobacterales	Enterobacteriaceae	Citrobacter		shared
NODE_59_length_50086_cov_1424.032580	VC_343_0	Proteobacteria	Gammaproteobacteria	Enterobacterales	Enterobacteriaceae	Citrobacter		shared
NODE_4229_length_7319_cov_4.069108	VC_359_0	Firmicutes	Clostridia	Eubacteriales	Clostridiaceae	Clostridium		shared
NODE_891_length_34333_cov_15.491452	VC_359_0	Firmicutes	Clostridia	Eubacteriales	Clostridiaceae	Clostridium		shared
NODE_2419_length_17977_cov_12.581300	VC_369_0	Firmicutes	Clostridia	Eubacteriales	Clostridiaceae	Clostridium		shared
NODE_1524_length_5724_cov_10.242547	VC_394_0	Firmicutes	Clostridia	Eubacteriales	Clostridiaceae	Clostridium		shared
NODE_1538_length_20898_cov_10.739721	VC_394_0	Firmicutes	Clostridia	Eubacteriales	Clostridiaceae	Clostridium		shared
NODE_2692_length_11767_cov_4.513576	VC_394_0	Firmicutes	Clostridia	Eubacteriales	Clostridiaceae	Clostridium		shared
NODE_3066_length_5188_cov_3.652055	VC_394_0	Firmicutes	Clostridia	Eubacteriales	Clostridiaceae	Clostridium		shared
NODE_477_length_53234_cov_12.852573	VC_394_0	Firmicutes	Clostridia	Eubacteriales	Clostridiaceae	Clostridium		shared
NODE_490_length_33167_cov_40.056566	VC_394_0	Firmicutes	Clostridia	Eubacteriales	Clostridiaceae	Clostridium		shared
NODE_630_length_11045_cov_4.250045	VC_394_0	Firmicutes	Clostridia	Eubacteriales	Clostridiaceae	Clostridium		shared
NODE_6751_length_6451_cov_3.952001	VC_394_0	Firmicutes	Clostridia	Eubacteriales	Clostridiaceae	Clostridium		shared
NODE_565_length_39832_cov_52.440129	VC_305_1	Proteobacteria	Gammaproteobacteria	Enterobacterales	Enterobacteriaceae	Cronobacter		shared
NODE_915_length_32110_cov_9.771455	VC_65_0	Proteobacteria	Gammaproteobacteria	Enterobacterales	Hafniaceae	Edwardsiella		shared
NODE_1350_length_25372_cov_6.475767	VC_240_0	Proteobacteria	Gammaproteobacteria	Enterobacterales	Enterobacteriaceae	Enterobacter		shared
NODE_154_length_115146_cov_10.460566	VC_240_0	Proteobacteria	Gammaproteobacteria	Enterobacterales	Enterobacteriaceae	Enterobacter		shared
NODE_735_length_19826_cov_6.808204	VC_240_0	Proteobacteria	Gammaproteobacteria	Enterobacterales	Enterobacteriaceae	Enterobacter		shared
NODE_74_length_138279_cov_41.855763	VC_240_0	Proteobacteria	Gammaproteobacteria	Enterobacterales	Enterobacteriaceae	Enterobacter		shared
NODE_101_length_39994_cov_289.740529	VC_215_0	Proteobacteria	Gammaproteobacteria	Enterobacterales	Enterobacteriaceae			shared
NODE_1768_length_25731_cov_9.818585	VC_215_0	Proteobacteria	Gammaproteobacteria	Enterobacterales	Enterobacteriaceae			shared
NODE_216_length_81270_cov_34.186603	VC_215_0	Proteobacteria	Gammaproteobacteria	Enterobacterales	Enterobacteriaceae			shared
NODE_225_length_80965_cov_23.868088	VC_215_0	Proteobacteria	Gammaproteobacteria	Enterobacterales	Enterobacteriaceae			shared
NODE_73_length_157002_cov_14.810841	VC_215_0	Proteobacteria	Gammaproteobacteria	Enterobacterales	Enterobacteriaceae			shared
NODE_139_length_102980_cov_44.969036	VC_219_0	Proteobacteria	Gammaproteobacteria	Enterobacterales	Enterobacteriaceae			shared
NODE_1561_length_20766_cov_44.086428	VC_219_0	Proteobacteria	Gammaproteobacteria	Enterobacterales	Enterobacteriaceae			shared
NODE_2457_length_13674_cov_4.442250	VC_219_0	Proteobacteria	Gammaproteobacteria	Enterobacterales	Enterobacteriaceae			shared
NODE_254_length_71987_cov_210.538856	VC_219_0	Proteobacteria	Gammaproteobacteria	Enterobacterales	Enterobacteriaceae			shared
NODE_2718_length_11275_cov_3.372638	VC_219_0	Proteobacteria	Gammaproteobacteria	Enterobacterales	Enterobacteriaceae			shared
NODE_336_length_76795_cov_272.283620	VC_219_0	Proteobacteria	Gammaproteobacteria	Enterobacterales	Enterobacteriaceae			shared
NODE_3554_length_9958_cov_5.298596	VC_219_0	Proteobacteria	Gammaproteobacteria	Enterobacterales	Enterobacteriaceae			shared
NODE_587_length_56929_cov_19.905616	VC_219_0	Proteobacteria	Gammaproteobacteria	Enterobacterales	Enterobacteriaceae			shared
NODE_766_length_18675_cov_8.541783	VC_219_0	Proteobacteria	Gammaproteobacteria	Enterobacterales	Enterobacteriaceae			shared
NODE_817_length_40083_cov_8.105326	VC_219_0	Proteobacteria	Gammaproteobacteria	Enterobacterales	Enterobacteriaceae			shared
NODE_11_length_344564_cov_169.131959	VC_273_0	Proteobacteria	Gammaproteobacteria	Enterobacterales	Enterobacteriaceae			shared
NODE_1141_length_27143_cov_42.920112	VC_273_0	Proteobacteria	Gammaproteobacteria	Enterobacterales	Enterobacteriaceae			shared
NODE_1183_length_30018_cov_7.638054	VC_273_0	Proteobacteria	Gammaproteobacteria	Enterobacterales	Enterobacteriaceae			shared
NODE_1302_length_9949_cov_6.977562	VC_273_0	Proteobacteria	Gammaproteobacteria	Enterobacterales	Enterobacteriaceae			shared
NODE_1326_length_9793_cov_23.495995	VC_273_0	Proteobacteria	Gammaproteobacteria	Enterobacterales	Enterobacteriaceae			shared
NODE_1462_length_22043_cov_14.825905	VC_273_0	Proteobacteria	Gammaproteobacteria	Enterobacterales	Enterobacteriaceae			shared
NODE_19_length_340837_cov_20.374577	VC_273_0	Proteobacteria	Gammaproteobacteria	Enterobacterales	Enterobacteriaceae			shared
NODE_2112_length_18917_cov_31.043103	VC_273_0	Proteobacteria	Gammaproteobacteria	Enterobacterales	Enterobacteriaceae			shared
NODE_2275_length_16468_cov_5.912326	VC_273_0	Proteobacteria	Gammaproteobacteria	Enterobacterales	Enterobacteriaceae			shared
NODE_302_length_74510_cov_16.283057	VC_273_0	Proteobacteria	Gammaproteobacteria	Enterobacterales	Enterobacteriaceae			shared
NODE_332_length_68147_cov_36.981789	VC_273_0	Proteobacteria	Gammaproteobacteria	Enterobacterales	Enterobacteriaceae			shared
NODE_3356_length_10754_cov_7.123750	VC_273_0	Proteobacteria	Gammaproteobacteria	Enterobacterales	Enterobacteriaceae			shared
NODE_3981_length_10525_cov_56.832187	VC_273_0	Proteobacteria	Gammaproteobacteria	Enterobacterales	Enterobacteriaceae			shared
NODE_3985_length_10518_cov_56.718532	VC_273_0	Proteobacteria	Gammaproteobacteria	Enterobacterales	Enterobacteriaceae			shared
NODE_4029_length_9586_cov_5.969468	VC_273_0	Proteobacteria	Gammaproteobacteria	Enterobacterales	Enterobacteriaceae			shared
NODE_4975_length_6815_cov_5.407840	VC_273_0	Proteobacteria	Gammaproteobacteria	Enterobacterales	Enterobacteriaceae			shared
NODE_52_length_175397_cov_106.938092	VC_273_0	Proteobacteria	Gammaproteobacteria	Enterobacterales	Enterobacteriaceae			shared
NODE_560_length_58612_cov_19.116177	VC_273_0	Proteobacteria	Gammaproteobacteria	Enterobacterales	Enterobacteriaceae			shared
NODE_7_length_359128_cov_15.166117	VC_273_0	Proteobacteria	Gammaproteobacteria	Enterobacterales	Enterobacteriaceae			shared
NODE_746_length_32105_cov_13.628892	VC_273_0	Proteobacteria	Gammaproteobacteria	Enterobacterales	Enterobacteriaceae			shared
NODE_486_length_58841_cov_30.518423	VC_3_1	Proteobacteria	Gammaproteobacteria	Enterobacterales	Enterobacteriaceae			shared
NODE_1266_length_11662_cov_7.376755	VC_429_0	Proteobacteria	Gammaproteobacteria	Enterobacterales	Enterobacteriaceae			shared
NODE_1549_length_24576_cov_8.231190	VC_429_0	Proteobacteria	Gammaproteobacteria	Enterobacterales	Enterobacteriaceae			shared
NODE_198_length_106554_cov_12.375938	VC_429_0	Proteobacteria	Gammaproteobacteria	Enterobacterales	Enterobacteriaceae			shared
NODE_236_length_95923_cov_14.705366	VC_429_0	Proteobacteria	Gammaproteobacteria	Enterobacterales	Enterobacteriaceae			shared
NODE_262_length_68941_cov_211.383910	VC_429_0	Proteobacteria	Gammaproteobacteria	Enterobacterales	Enterobacteriaceae			shared
NODE_3467_length_12992_cov_7.470202	VC_429_0	Proteobacteria	Gammaproteobacteria	Enterobacterales	Enterobacteriaceae			shared
NODE_431_length_57535_cov_18.615675	VC_429_0	Proteobacteria	Gammaproteobacteria	Enterobacterales	Enterobacteriaceae			shared
NODE_435_length_48000_cov_96.380749	VC_429_0	Proteobacteria	Gammaproteobacteria	Enterobacterales	Enterobacteriaceae			shared
NODE_579_length_50176_cov_24.259332	VC_429_0	Proteobacteria	Gammaproteobacteria	Enterobacterales	Enterobacteriaceae			shared
NODE_822_length_40160_cov_20.967136	VC_429_0	Proteobacteria	Gammaproteobacteria	Enterobacterales	Enterobacteriaceae			shared
NODE_904_length_37324_cov_10.066516	VC_429_0	Proteobacteria	Gammaproteobacteria	Enterobacterales	Enterobacteriaceae			shared
NODE_240_length_66942_cov_106.741056	VC_472_0	Proteobacteria	Gammaproteobacteria	Enterobacterales	Enterobacteriaceae			shared
NODE_1_length_541777_cov_43.153474	VC_473_0	Proteobacteria	Gammaproteobacteria	Enterobacterales	Enterobacteriaceae			shared
NODE_2068_length_15837_cov_53.208022	VC_473_0	Proteobacteria	Gammaproteobacteria	Enterobacterales	Enterobacteriaceae			shared
NODE_24_length_271741_cov_190.961271	VC_473_0	Proteobacteria	Gammaproteobacteria	Enterobacterales	Enterobacteriaceae			shared
NODE_2500_length_6134_cov_5.217305	VC_473_0	Proteobacteria	Gammaproteobacteria	Enterobacterales	Enterobacteriaceae			shared
NODE_2862_length_9287_cov_5.070407	VC_473_0	Proteobacteria	Gammaproteobacteria	Enterobacterales	Enterobacteriaceae			shared
NODE_4860_length_5847_cov_3.924551	VC_473_0	Proteobacteria	Gammaproteobacteria	Enterobacterales	Enterobacteriaceae			shared
NODE_5795_length_7575_cov_4.219681	VC_473_0	Proteobacteria	Gammaproteobacteria	Enterobacterales	Enterobacteriaceae			shared
NODE_309_length_69288_cov_17.397455	VC_287_0	Proteobacteria	Gammaproteobacteria	Enterobacterales	Enterobacteriaceae	Escherichia		shared
NODE_189_length_109412_cov_39.204322	VC_507_0	Proteobacteria	Gammaproteobacteria	Enterobacterales	Enterobacteriaceae	Escherichia		shared
NODE_76_length_109412_cov_321.144536	VC_507_0	Proteobacteria	Gammaproteobacteria	Enterobacterales	Enterobacteriaceae	Escherichia		shared
NODE_584_length_54800_cov_14.824331	VC_513_0	Proteobacteria	Gammaproteobacteria	Enterobacterales	Enterobacteriaceae	Escherichia		shared
NODE_133_length_109575_cov_39.800922	VC_288_0	Proteobacteria	Gammaproteobacteria	Pasteurellales	Pasteurellaceae	Haemophilus		shared
NODE_14_length_291135_cov_82.016270	VC_274_0	Proteobacteria	Gammaproteobacteria	Enterobacterales	Enterobacteriaceae	Klebsiella		shared
NODE_1701_length_13664_cov_9.317143	VC_274_0	Proteobacteria	Gammaproteobacteria	Enterobacterales	Enterobacteriaceae	Klebsiella		shared
NODE_3078_length_8592_cov_9.449690	VC_274_0	Proteobacteria	Gammaproteobacteria	Enterobacterales	Enterobacteriaceae	Klebsiella		shared
NODE_601_length_41450_cov_18.838555	VC_274_0	Proteobacteria	Gammaproteobacteria	Enterobacterales	Enterobacteriaceae	Klebsiella		shared
NODE_7141_length_7602_cov_3.440440	VC_175_0	Firmicutes	Bacilli	Lactobacillales	Lactobacillaceae	Lactobacillus		shared
NODE_1030_length_19950_cov_8.315255	VC_257_0	Firmicutes	Bacilli	Lactobacillales	Lactobacillaceae	Lactobacillus		shared
NODE_349_length_71330_cov_13.971855	VC_257_0	Firmicutes	Bacilli	Lactobacillales	Lactobacillaceae	Lactobacillus		shared
NODE_9_length_316154_cov_13.762021	VC_257_0	Firmicutes	Bacilli	Lactobacillales	Lactobacillaceae	Lactobacillus		shared
NODE_1524_length_23807_cov_45.924680	VC_491_0	Firmicutes	Bacilli	Lactobacillales	Streptococcaceae	Lactococcus		shared
NODE_2115_length_10375_cov_5.505039	VC_491_0	Firmicutes	Bacilli	Lactobacillales	Streptococcaceae	Lactococcus		shared
NODE_249_length_80012_cov_54.639481	VC_491_0	Firmicutes	Bacilli	Lactobacillales	Streptococcaceae	Lactococcus		shared
NODE_480_length_7677_cov_6.917738	VC_491_0	Firmicutes	Bacilli	Lactobacillales	Streptococcaceae	Lactococcus		shared
NODE_4820_length_7409_cov_4.867283	VC_491_0	Firmicutes	Bacilli	Lactobacillales	Streptococcaceae	Lactococcus		shared
NODE_506_length_52618_cov_20.162281	VC_491_0	Firmicutes	Bacilli	Lactobacillales	Streptococcaceae	Lactococcus		shared
NODE_513_length_53809_cov_33.292667	VC_491_0	Firmicutes	Bacilli	Lactobacillales	Streptococcaceae	Lactococcus		shared
NODE_584_length_43607_cov_32.272410	VC_491_0	Firmicutes	Bacilli	Lactobacillales	Streptococcaceae	Lactococcus		shared
NODE_626_length_41731_cov_13.196780	VC_491_0	Firmicutes	Bacilli	Lactobacillales	Streptococcaceae	Lactococcus		shared
NODE_632_length_15010_cov_5.401605	VC_491_0	Firmicutes	Bacilli	Lactobacillales	Streptococcaceae	Lactococcus		shared
NODE_708_length_35997_cov_7.042736	VC_491_0	Firmicutes	Bacilli	Lactobacillales	Streptococcaceae	Lactococcus		shared
NODE_836_length_33828_cov_19.977260	VC_491_0	Firmicutes	Bacilli	Lactobacillales	Streptococcaceae	Lactococcus		shared
NODE_994_length_14411_cov_11.232655	VC_491_0	Firmicutes	Bacilli	Lactobacillales	Streptococcaceae	Lactococcus		shared
NODE_1142_length_15956_cov_16.274322	VC_599_0	Firmicutes	Bacilli	Lactobacillales	Streptococcaceae	Lactococcus		shared
NODE_1152_length_27050_cov_21.182701	VC_599_0	Firmicutes	Bacilli	Lactobacillales	Streptococcaceae	Lactococcus		shared
NODE_1218_length_25026_cov_12.490849	VC_599_0	Firmicutes	Bacilli	Lactobacillales	Streptococcaceae	Lactococcus		shared
NODE_1257_length_27060_cov_104.874283	VC_599_0	Firmicutes	Bacilli	Lactobacillales	Streptococcaceae	Lactococcus		shared
NODE_1265_length_26846_cov_84.461013	VC_599_0	Firmicutes	Bacilli	Lactobacillales	Streptococcaceae	Lactococcus		shared
NODE_136_length_25149_cov_233.744999	VC_599_0	Firmicutes	Bacilli	Lactobacillales	Streptococcaceae	Lactococcus		shared
NODE_165_length_30640_cov_64.361517	VC_599_0	Firmicutes	Bacilli	Lactobacillales	Streptococcaceae	Lactococcus		shared
NODE_1899_length_16307_cov_125.704652	VC_599_0	Firmicutes	Bacilli	Lactobacillales	Streptococcaceae	Lactococcus		shared
NODE_261_length_17761_cov_29.164408	VC_599_0	Firmicutes	Bacilli	Lactobacillales	Streptococcaceae	Lactococcus		shared
NODE_309_length_12588_cov_26.475066	VC_599_0	Firmicutes	Bacilli	Lactobacillales	Streptococcaceae	Lactococcus		shared
NODE_356_length_15384_cov_4.523387	VC_599_0	Firmicutes	Bacilli	Lactobacillales	Streptococcaceae	Lactococcus		shared
NODE_372_length_30808_cov_126.163789	VC_599_0	Firmicutes	Bacilli	Lactobacillales	Streptococcaceae	Lactococcus		shared
NODE_382_length_29595_cov_186.114116	VC_599_0	Firmicutes	Bacilli	Lactobacillales	Streptococcaceae	Lactococcus		shared
NODE_4047_length_12150_cov_10.489458	VC_599_0	Firmicutes	Bacilli	Lactobacillales	Streptococcaceae	Lactococcus		shared
NODE_43_length_29782_cov_20.005954	VC_599_0	Firmicutes	Bacilli	Lactobacillales	Streptococcaceae	Lactococcus		shared
NODE_460_length_19736_cov_87.790102	VC_599_0	Firmicutes	Bacilli	Lactobacillales	Streptococcaceae	Lactococcus		shared
NODE_484_length_30628_cov_633.123540	VC_599_0	Firmicutes	Bacilli	Lactobacillales	Streptococcaceae	Lactococcus		shared
NODE_514_length_16989_cov_73.001772	VC_599_0	Firmicutes	Bacilli	Lactobacillales	Streptococcaceae	Lactococcus		shared
NODE_545_length_30326_cov_349.764890	VC_599_0	Firmicutes	Bacilli	Lactobacillales	Streptococcaceae	Lactococcus		shared
NODE_649_length_23778_cov_193.532057	VC_599_0	Firmicutes	Bacilli	Lactobacillales	Streptococcaceae	Lactococcus		shared
NODE_742_length_21198_cov_778.050466	VC_599_0	Firmicutes	Bacilli	Lactobacillales	Streptococcaceae	Lactococcus		shared
NODE_776_length_17606_cov_5.993448	VC_599_0	Firmicutes	Bacilli	Lactobacillales	Streptococcaceae	Lactococcus		shared
NODE_967_length_29561_cov_29.507049	VC_599_0	Firmicutes	Bacilli	Lactobacillales	Streptococcaceae	Lactococcus		shared
NODE_975_length_18236_cov_3850.183708	VC_599_0	Firmicutes	Bacilli	Lactobacillales	Streptococcaceae	Lactococcus		shared
NODE_995_length_18403_cov_67.909690	VC_599_0	Firmicutes	Bacilli	Lactobacillales	Streptococcaceae	Lactococcus		shared
NODE_1169_length_21786_cov_8.228844	VC_605_0	Firmicutes	Bacilli	Lactobacillales	Streptococcaceae	Lactococcus		shared
NODE_1291_length_22121_cov_14.701668	VC_605_0	Firmicutes	Bacilli	Lactobacillales	Streptococcaceae	Lactococcus		shared
NODE_1673_length_21751_cov_33.484283	VC_605_0	Firmicutes	Bacilli	Lactobacillales	Streptococcaceae	Lactococcus		shared
NODE_461_length_22186_cov_7936.662284	VC_605_0	Firmicutes	Bacilli	Lactobacillales	Streptococcaceae	Lactococcus		shared
NODE_633_length_21513_cov_18.151785	VC_605_0	Firmicutes	Bacilli	Lactobacillales	Streptococcaceae	Lactococcus		shared
NODE_1125_length_12699_cov_49.755378	VC_614_0	Firmicutes	Bacilli	Lactobacillales	Streptococcaceae	Lactococcus		shared
NODE_1665_length_11989_cov_23.247528	VC_614_0	Firmicutes	Bacilli	Lactobacillales	Streptococcaceae	Lactococcus		shared
NODE_2125_length_6271_cov_8.114543	VC_614_0	Firmicutes	Bacilli	Lactobacillales	Streptococcaceae	Lactococcus		shared
NODE_924_length_20295_cov_33.731966	VC_614_0	Firmicutes	Bacilli	Lactobacillales	Streptococcaceae	Lactococcus		shared
NODE_248_length_17974_cov_3.500865	VC_615_0	Firmicutes	Bacilli	Lactobacillales	Lactobacillaceae	Leuconostoc		shared
NODE_263_length_25508_cov_16.600126	VC_615_0	Firmicutes	Bacilli	Lactobacillales	Lactobacillaceae	Leuconostoc		shared
NODE_580_length_26549_cov_17.475504	VC_615_0	Firmicutes	Bacilli	Lactobacillales	Lactobacillaceae	Leuconostoc		shared
NODE_1375_length_27912_cov_14.082565	VC_616_0	Firmicutes	Bacilli	Lactobacillales	Lactobacillaceae	Leuconostoc		shared
NODE_195_length_27971_cov_54.102916	VC_616_0	Firmicutes	Bacilli	Lactobacillales	Lactobacillaceae	Leuconostoc		shared
NODE_138_length_107440_cov_9.020115	VC_452_0	Proteobacteria	Gammaproteobacteria	Enterobacterales	Pectobacteriaceae	Pectobacterium		shared
NODE_863_length_35905_cov_8.679247	VC_452_0	Proteobacteria	Gammaproteobacteria	Enterobacterales	Pectobacteriaceae	Pectobacterium		shared
NODE_359_length_66462_cov_20.252639	VC_3765_0	Proteobacteria	Alphaproteobacteria	Pelagibacterales	Pelagibacteraceae	Pelagibacter		shared
NODE_725_length_9834_cov_6.143164	VC_300_0	Proteobacteria	Gammaproteobacteria	Pseudomonadales	Pseudomonadaceae	Pseudomonas		shared
NODE_736_length_9758_cov_3.213233	VC_300_0	Proteobacteria	Gammaproteobacteria	Pseudomonadales	Pseudomonadaceae	Pseudomonas		shared
NODE_19_length_269802_cov_9.287047	VC_25_0	Proteobacteria	Gammaproteobacteria	Enterobacterales	Enterobacteriaceae	Salmonella		shared
NODE_378_length_52941_cov_2146.730515	VC_25_0	Proteobacteria	Gammaproteobacteria	Enterobacterales	Enterobacteriaceae	Salmonella		shared
NODE_4418_length_11403_cov_5.172630	VC_25_0	Proteobacteria	Gammaproteobacteria	Enterobacterales	Enterobacteriaceae	Salmonella		shared
NODE_6421_length_7514_cov_4.389462	VC_25_0	Proteobacteria	Gammaproteobacteria	Enterobacterales	Enterobacteriaceae	Salmonella		shared
NODE_126_length_108599_cov_14.980478	VC_4274_0	Proteobacteria	Gammaproteobacteria	Enterobacterales	Enterobacteriaceae	Salmonella		shared
NODE_126_length_113140_cov_8.022850	VC_4274_0	Proteobacteria	Gammaproteobacteria	Enterobacterales	Enterobacteriaceae	Salmonella		shared
NODE_2293_length_18318_cov_6.318951	VC_62_0	Proteobacteria	Gammaproteobacteria	Enterobacterales	Enterobacteriaceae	Salmonella		shared
NODE_369_length_41083_cov_174.611729	VC_62_0	Proteobacteria	Gammaproteobacteria	Enterobacterales	Enterobacteriaceae	Salmonella		shared
NODE_460_length_60736_cov_7.668611	VC_62_0	Proteobacteria	Gammaproteobacteria	Enterobacterales	Enterobacteriaceae	Salmonella		shared
NODE_86_length_109874_cov_15.239749	VC_62_0	Proteobacteria	Gammaproteobacteria	Enterobacterales	Enterobacteriaceae	Salmonella		shared
NODE_115_length_92371_cov_90.118853	VC_137_0	Firmicutes	Bacilli	Lactobacillales	Streptococcaceae	Streptococcus		shared
NODE_3432_length_11403_cov_4.166373	VC_137_0	Firmicutes	Bacilli	Lactobacillales	Streptococcaceae	Streptococcus		shared
NODE_480_length_52818_cov_14.266323	VC_137_0	Firmicutes	Bacilli	Lactobacillales	Streptococcaceae	Streptococcus		shared
NODE_716_length_41561_cov_9.123139	VC_137_0	Firmicutes	Bacilli	Lactobacillales	Streptococcaceae	Streptococcus		shared
NODE_601_length_16011_cov_39.334733	VC_139_0	Firmicutes	Bacilli	Lactobacillales	Streptococcaceae	Streptococcus		shared
NODE_78_length_40455_cov_8.923837	VC_139_0	Firmicutes	Bacilli	Lactobacillales	Streptococcaceae	Streptococcus		shared
NODE_820_length_36283_cov_9.322955	VC_139_0	Firmicutes	Bacilli	Lactobacillales	Streptococcaceae	Streptococcus		shared
NODE_1855_length_19826_cov_8.653988	VC_203_0	Firmicutes	Bacilli	Lactobacillales	Streptococcaceae	Streptococcus		shared
NODE_770_length_33554_cov_9.471895	VC_203_0	Firmicutes	Bacilli	Lactobacillales	Streptococcaceae	Streptococcus		shared
NODE_911_length_33003_cov_6.621039	VC_203_0	Firmicutes	Bacilli	Lactobacillales	Streptococcaceae	Streptococcus		shared
NODE_226_length_53948_cov_117.505613	VC_388_0	Firmicutes	Bacilli	Lactobacillales	Streptococcaceae	Streptococcus		shared
NODE_29_length_54238_cov_90.234132	VC_388_0	Firmicutes	Bacilli	Lactobacillales	Streptococcaceae	Streptococcus		shared
NODE_1272_length_24113_cov_11.602336	VC_495_0	Firmicutes	Bacilli	Lactobacillales	Streptococcaceae	Streptococcus		shared
NODE_202_length_93374_cov_47.984076	VC_495_0	Firmicutes	Bacilli	Lactobacillales	Streptococcaceae	Streptococcus		shared
NODE_224_length_24418_cov_5.998276	VC_495_0	Firmicutes	Bacilli	Lactobacillales	Streptococcaceae	Streptococcus		shared
NODE_247_length_38038_cov_80.886502	VC_495_0	Firmicutes	Bacilli	Lactobacillales	Streptococcaceae	Streptococcus		shared
NODE_277_length_20366_cov_36.957314	VC_495_0	Firmicutes	Bacilli	Lactobacillales	Streptococcaceae	Streptococcus		shared
NODE_4111_length_9991_cov_5.086051	VC_495_0	Firmicutes	Bacilli	Lactobacillales	Streptococcaceae	Streptococcus		shared
NODE_4558_length_10948_cov_5.508033	VC_495_0	Firmicutes	Bacilli	Lactobacillales	Streptococcaceae	Streptococcus		shared
NODE_538_length_42440_cov_22.544674	VC_495_0	Firmicutes	Bacilli	Lactobacillales	Streptococcaceae	Streptococcus		shared
NODE_555_length_34166_cov_6.538595	VC_495_0	Firmicutes	Bacilli	Lactobacillales	Streptococcaceae	Streptococcus		shared
NODE_763_length_38863_cov_12.788420	VC_495_0	Firmicutes	Bacilli	Lactobacillales	Streptococcaceae	Streptococcus		shared
NODE_808_length_38049_cov_9.486366	VC_495_0	Firmicutes	Bacilli	Lactobacillales	Streptococcaceae	Streptococcus		shared
NODE_35_length_280203_cov_31.360617	VC_577_0	Firmicutes	Bacilli	Lactobacillales	Streptococcaceae	Streptococcus		shared
NODE_562_length_35387_cov_5.651364	VC_577_0	Firmicutes	Bacilli	Lactobacillales	Streptococcaceae	Streptococcus		shared
NODE_1171_length_27222_cov_7.796150	VC_579_0	Firmicutes	Bacilli	Lactobacillales	Streptococcaceae	Streptococcus		shared
NODE_2100_length_17594_cov_5.859399	VC_579_0	Firmicutes	Bacilli	Lactobacillales	Streptococcaceae	Streptococcus		shared
NODE_2273_length_16225_cov_6.875201	VC_579_0	Firmicutes	Bacilli	Lactobacillales	Streptococcaceae	Streptococcus		shared
NODE_3587_length_10542_cov_5.111471	VC_579_0	Firmicutes	Bacilli	Lactobacillales	Streptococcaceae	Streptococcus		shared
NODE_531_length_22868_cov_36.003857	VC_579_0	Firmicutes	Bacilli	Lactobacillales	Streptococcaceae	Streptococcus		shared
NODE_617_length_37665_cov_40.863334	VC_579_0	Firmicutes	Bacilli	Lactobacillales	Streptococcaceae	Streptococcus		shared
NODE_755_length_42040_cov_15.283435	VC_579_0	Firmicutes	Bacilli	Lactobacillales	Streptococcaceae	Streptococcus		shared
NODE_837_length_24820_cov_6.099899	VC_579_0	Firmicutes	Bacilli	Lactobacillales	Streptococcaceae	Streptococcus		shared
NODE_105_length_38576_cov_10.364528	VC_602_0	Firmicutes	Bacilli	Lactobacillales	Streptococcaceae	Streptococcus		shared
NODE_190_length_28541_cov_197.372183	VC_602_0	Firmicutes	Bacilli	Lactobacillales	Streptococcaceae	Streptococcus		shared
NODE_238_length_96987_cov_14.214563	VC_602_0	Firmicutes	Bacilli	Lactobacillales	Streptococcaceae	Streptococcus		shared
NODE_341_length_60566_cov_72.690750	VC_602_0	Firmicutes	Bacilli	Lactobacillales	Streptococcaceae	Streptococcus		shared
NODE_736_length_34384_cov_15.734831	VC_602_0	Firmicutes	Bacilli	Lactobacillales	Streptococcaceae	Streptococcus		shared
NODE_142_length_18605_cov_11.397856	VC_611_0	Firmicutes	Bacilli	Lactobacillales	Streptococcaceae	Streptococcus		shared
NODE_188_length_18830_cov_6.903276	VC_611_0	Firmicutes	Bacilli	Lactobacillales	Streptococcaceae	Streptococcus		shared
NODE_531_length_18212_cov_29.414956	VC_611_0	Firmicutes	Bacilli	Lactobacillales	Streptococcaceae	Streptococcus		shared
NODE_437_length_37289_cov_24.190847	VC_5184_0	Proteobacteria	Alphaproteobacteria	Rhodospirillales	Acetobacteraceae	Acetobacter	no support	CRISPR
NODE_825_length_39742_cov_7.258170	VC_5184_0	Proteobacteria	Alphaproteobacteria	Rhodospirillales	Acetobacteraceae	Acetobacter	no support	CRISPR
NODE_973_length_40519_cov_15.997084	VC_5184_0	Proteobacteria	Alphaproteobacteria	Rhodospirillales	Acetobacteraceae	Acetobacter	no support	CRISPR
NODE_365_length_40492_cov_552.619532	VC_5184_0	Proteobacteria	Alphaproteobacteria	Rhodospirillales	Acetobacteraceae	Acetobacter	no support	CRISPR
NODE_274_length_46600_cov_36.809561	VC_3261_0	Proteobacteria	Alphaproteobacteria	Rhodospirillales	Acetobacteraceae	Acetobacter	no support	CRISPR
NODE_13_length_183319_cov_16.272230	VC_1559_0	Proteobacteria	Alphaproteobacteria	Rhodospirillales	Acetobacteraceae	Acidiphilium	Acidiphilium sp. CAG:727	CRISPR
NODE_523_length_29036_cov_7.942100	Overlap (VC_1553/VC_1560/VC_1568)	Proteobacteria	Alphaproteobacteria	Rhodospirillales	Acetobacteraceae	Acidiphilium	Acidiphilium sp. CAG:727	CRISPR
NODE_330_length_106288_cov_8.317980	Overlap (VC_655/VC_1560)	Proteobacteria	Alphaproteobacteria	Rhodospirillales	Acetobacteraceae	Acidiphilium	Acidiphilium sp. CAG:727	CRISPR
NODE_3965_length_10188_cov_11.406987	Overlap (VC_1553/VC_1568)	Proteobacteria	Alphaproteobacteria	Rhodospirillales	Acetobacteraceae	Acidiphilium	Acidiphilium sp. CAG:727	CRISPR
NODE_1058_length_11714_cov_6.323098	NODE_1058_length_11714_cov_6.323098	Proteobacteria	Alphaproteobacteria	Rhodospirillales	Acetobacteraceae	Acidiphilium	Acidiphilium sp. CAG:727	CRISPR
NODE_518_length_43726_cov_16.852625	NODE_518_length_43726_cov_16.852625_S103856_43726	Tenericutes	Mollicutes	Acholeplasmatales	Acholeplasmataceae		Acholeplasmataceae bacterium	CRISPR
NODE_11174_length_5476_cov_248.795979	VC_2546_0	Firmicutes	Negativicutes	Acidaminococcales	Acidaminococcaceae	Phascolarctobacterium	Phascolarctobacterium succinatutens	CRISPR
NODE_925_length_38172_cov_9.235485	VC_4636_0	Firmicutes	Negativicutes	Acidaminococcales	Acidaminococcaceae	Phascolarctobacterium	Phascolarctobacterium succinatutens	CRISPR
NODE_9566_length_5348_cov_6.366522	NODE_9566_length_5348_cov_6.366522_S208451_5348	Firmicutes	Negativicutes	Acidaminococcales	Acidaminococcaceae	Phascolarctobacterium	Phascolarctobacterium succinatutens	CRISPR
NODE_1175_length_31220_cov_6.366886	Overlap (VC_1512/VC_3125)	Firmicutes	Negativicutes	Acidaminococcales	Acidaminococcaceae	Phascolarctobacterium	Phascolarctobacterium succinatutens	CRISPR
NODE_65_length_134498_cov_11.066199	VC_1092_0	Firmicutes	Negativicutes	Acidaminococcales	Acidaminococcaceae	Phascolarctobacterium	Phascolarctobacterium succinatutens	CRISPR
NODE_1495_length_24186_cov_6.777216	VC_1092_0	Firmicutes	Negativicutes	Acidaminococcales	Acidaminococcaceae	Phascolarctobacterium	Phascolarctobacterium succinatutens	CRISPR
NODE_310_length_63192_cov_13.849549	VC_4857_0	Firmicutes	Negativicutes	Acidaminococcales	Acidaminococcaceae	Phascolarctobacterium	Phascolarctobacterium succinatutens	CRISPR
NODE_172_length_93055_cov_9.617763	VC_498_2	Firmicutes	Negativicutes	Acidaminococcales	Acidaminococcaceae	Phascolarctobacterium	Phascolarctobacterium succinatutens	CRISPR
NODE_1594_length_23089_cov_6.056699	VC_498_2	Firmicutes	Negativicutes	Acidaminococcales	Acidaminococcaceae	Phascolarctobacterium	Phascolarctobacterium succinatutens	CRISPR
NODE_181_length_91033_cov_8.024127	VC_498_2	Firmicutes	Negativicutes	Acidaminococcales	Acidaminococcaceae	Phascolarctobacterium	Phascolarctobacterium succinatutens	CRISPR
NODE_859_length_33327_cov_5.186673	VC_498_2	Firmicutes	Negativicutes	Acidaminococcales	Acidaminococcaceae	Phascolarctobacterium	Phascolarctobacterium succinatutens	CRISPR
NODE_1436_length_23529_cov_5.135256	VC_498_2	Firmicutes	Negativicutes	Acidaminococcales	Acidaminococcaceae	Phascolarctobacterium	Phascolarctobacterium succinatutens	CRISPR
NODE_1214_length_27831_cov_5.948733	VC_498_2	Firmicutes	Negativicutes	Acidaminococcales	Acidaminococcaceae	Phascolarctobacterium	Phascolarctobacterium succinatutens	CRISPR
NODE_516_length_53509_cov_16.532009	NODE_516_length_53509_cov_16.532009_S104345_53509	Firmicutes	Negativicutes	Acidaminococcales	Acidaminococcaceae	Phascolarctobacterium	Phascolarctobacterium succinatutens	CRISPR
NODE_6636_length_6318_cov_3.969024	NODE_6636_length_6318_cov_3.969024_S104345_6318	Firmicutes	Negativicutes	Acidaminococcales	Acidaminococcaceae	Phascolarctobacterium	Phascolarctobacterium succinatutens	CRISPR
NODE_1005_length_36980_cov_8.221774	NODE_1005_length_36980_cov_8.221774_S129978_36980	Firmicutes	Negativicutes	Acidaminococcales	Acidaminococcaceae	Phascolarctobacterium	Phascolarctobacterium succinatutens	CRISPR
NODE_123_length_91245_cov_15.340860	VC_1092_0	Firmicutes	Negativicutes	Acidaminococcales	Acidaminococcaceae	Phascolarctobacterium	Phascolarctobacterium succinatutens	CRISPR
NODE_35_length_231245_cov_40.948177	VC_1092_0	Firmicutes	Negativicutes	Acidaminococcales	Acidaminococcaceae	Phascolarctobacterium	Phascolarctobacterium succinatutens	CRISPR
NODE_344_length_55569_cov_19.238066	NODE_344_length_55569_cov_19.238066_S129448_55569	Firmicutes	Negativicutes	Acidaminococcales	Acidaminococcaceae	Phascolarctobacterium	Phascolarctobacterium succinatutens	CRISPR
NODE_57_length_188638_cov_21.048976	VC_1096_1	Firmicutes	Negativicutes	Acidaminococcales	Acidaminococcaceae	Phascolarctobacterium	Phascolarctobacterium succinatutens	CRISPR
NODE_185_length_94506_cov_9.666049	VC_1096_0	Firmicutes	Negativicutes	Acidaminococcales	Acidaminococcaceae	Phascolarctobacterium	Phascolarctobacterium succinatutens	CRISPR
NODE_43_length_131798_cov_14.896412	VC_1096_0	Firmicutes	Negativicutes	Acidaminococcales	Acidaminococcaceae	Phascolarctobacterium	Phascolarctobacterium succinatutens	CRISPR
NODE_152_length_124328_cov_14.944686	VC_1092_1	Firmicutes	Negativicutes	Acidaminococcales	Acidaminococcaceae	Phascolarctobacterium	Phascolarctobacterium succinatutens	CRISPR
NODE_285_length_76912_cov_20.622455	VC_1092_0	Firmicutes	Negativicutes	Acidaminococcales	Acidaminococcaceae	Phascolarctobacterium	Phascolarctobacterium succinatutens	CRISPR
NODE_458_length_59327_cov_14.173269	Overlap (VC_1512/VC_3125)	Firmicutes	Negativicutes	Acidaminococcales	Acidaminococcaceae	Phascolarctobacterium	Phascolarctobacterium succinatutens	CRISPR
NODE_5167_length_9846_cov_7.169543	NODE_5167_length_9846_cov_7.169543_S128231_9846	Firmicutes	Negativicutes	Acidaminococcales	Acidaminococcaceae	Phascolarctobacterium	Phascolarctobacterium succinatutens	CRISPR
NODE_796_length_42902_cov_14.892781	VC_498_1	Firmicutes	Negativicutes	Acidaminococcales	Acidaminococcaceae	Phascolarctobacterium	Phascolarctobacterium succinatutens	CRISPR
NODE_422_length_60616_cov_20.863790	VC_498_1	Firmicutes	Negativicutes	Acidaminococcales	Acidaminococcaceae	Phascolarctobacterium	Phascolarctobacterium succinatutens	CRISPR
NODE_383_length_75297_cov_12.531233	VC_904_1	Firmicutes	Negativicutes	Acidaminococcales	Acidaminococcaceae	Phascolarctobacterium	Phascolarctobacterium succinatutens	CRISPR
NODE_1866_length_21550_cov_8.909142	NODE_1866_length_21550_cov_8.909142_S162375_21550	Firmicutes	Negativicutes	Acidaminococcales	Acidaminococcaceae	Phascolarctobacterium	Phascolarctobacterium succinatutens	CRISPR
NODE_1335_length_27984_cov_7.789323	VC_1092_0	Firmicutes	Negativicutes	Acidaminococcales	Acidaminococcaceae	Phascolarctobacterium	Phascolarctobacterium succinatutens	CRISPR
NODE_714_length_42315_cov_8.573900	VC_1096_0	Firmicutes	Negativicutes	Acidaminococcales	Acidaminococcaceae	Phascolarctobacterium	Phascolarctobacterium succinatutens	CRISPR
NODE_629_length_44214_cov_8.752553	NODE_629_length_44214_cov_8.752553_S125544_22811	Firmicutes	Negativicutes	Acidaminococcales	Acidaminococcaceae	Phascolarctobacterium	Phascolarctobacterium succinatutens	CRISPR
NODE_938_length_30742_cov_8.595105	VC_1906_0	Firmicutes	Negativicutes	Acidaminococcales	Acidaminococcaceae	Phascolarctobacterium	Phascolarctobacterium succinatutens	CRISPR
NODE_816_length_45134_cov_9.633754	VC_1906_0	Firmicutes	Negativicutes	Acidaminococcales	Acidaminococcaceae	Phascolarctobacterium	Phascolarctobacterium succinatutens	CRISPR
NODE_38_length_185429_cov_16.816787	VC_1906_0	Firmicutes	Negativicutes	Acidaminococcales	Acidaminococcaceae	Phascolarctobacterium	Phascolarctobacterium succinatutens	CRISPR
NODE_4071_length_10098_cov_5.426167	NODE_4071_length_10098_cov_5.426167_S129097_10098	Firmicutes	Negativicutes	Acidaminococcales	Acidaminococcaceae	Phascolarctobacterium	Phascolarctobacterium succinatutens	CRISPR
NODE_415_length_70871_cov_11.657987	VC_1092_0	Firmicutes	Negativicutes	Acidaminococcales	Acidaminococcaceae	Phascolarctobacterium	Phascolarctobacterium succinatutens	CRISPR
NODE_8433_length_5521_cov_3.787962	NODE_8433_length_5521_cov_3.787962_S127732_5521	Firmicutes	Negativicutes	Acidaminococcales	Acidaminococcaceae	Phascolarctobacterium	Phascolarctobacterium succinatutens	CRISPR
NODE_299_length_62844_cov_13.842456	VC_1092_0	Firmicutes	Negativicutes	Acidaminococcales	Acidaminococcaceae	Phascolarctobacterium	Phascolarctobacterium succinatutens	CRISPR
NODE_1804_length_16270_cov_13.381314	VC_1092_0	Firmicutes	Negativicutes	Acidaminococcales	Acidaminococcaceae	Phascolarctobacterium	Phascolarctobacterium succinatutens	CRISPR
NODE_159_length_92565_cov_6.549195	VC_1092_0	Firmicutes	Negativicutes	Acidaminococcales	Acidaminococcaceae	Phascolarctobacterium	Phascolarctobacterium succinatutens	CRISPR
NODE_267_length_62814_cov_16.477971	VC_904_1	Firmicutes	Negativicutes	Acidaminococcales	Acidaminococcaceae	Phascolarctobacterium	Phascolarctobacterium succinatutens	CRISPR
NODE_5002_length_9019_cov_7.374163	NODE_5002_length_9019_cov_7.374163_S103727_9019	Firmicutes	Negativicutes	Acidaminococcales	Acidaminococcaceae	Phascolarctobacterium	Phascolarctobacterium succinatutens	CRISPR
NODE_340_length_61591_cov_17.903650	VC_1092_0	Firmicutes	Negativicutes	Acidaminococcales	Acidaminococcaceae	Phascolarctobacterium	Phascolarctobacterium succinatutens	CRISPR
NODE_4049_length_10148_cov_5.718419	NODE_4049_length_10148_cov_5.718419_S129097_10148	Firmicutes	Negativicutes	Acidaminococcales	Acidaminococcaceae	Phascolarctobacterium	Phascolarctobacterium succinatutens	CRISPR
NODE_264_length_80285_cov_11.009111	VC_904_0	Firmicutes	Negativicutes	Acidaminococcales	Acidaminococcaceae	Phascolarctobacterium	Phascolarctobacterium succinatutens	CRISPR
NODE_539_length_52775_cov_6.621112	VC_904_0	Firmicutes	Negativicutes	Acidaminococcales	Acidaminococcaceae	Phascolarctobacterium	Phascolarctobacterium succinatutens	CRISPR
NODE_339_length_85271_cov_13.454457	VC_904_0	Firmicutes	Negativicutes	Acidaminococcales	Acidaminococcaceae	Phascolarctobacterium	Phascolarctobacterium succinatutens	CRISPR
NODE_620_length_43754_cov_14.714593	VC_1509_0	Firmicutes	Negativicutes	Acidaminococcales	Acidaminococcaceae	Phascolarctobacterium	Phascolarctobacterium succinatutens	CRISPR
NODE_1294_length_26994_cov_6.915030	VC_1092_0	Firmicutes	Negativicutes	Acidaminococcales	Acidaminococcaceae	Phascolarctobacterium	Phascolarctobacterium succinatutens	CRISPR
NODE_1017_length_32290_cov_4.811447	VC_1101_0	Firmicutes	Negativicutes	Acidaminococcales	Acidaminococcaceae	Phascolarctobacterium	Phascolarctobacterium succinatutens	CRISPR
NODE_96_length_123774_cov_11.058835	VC_1101_0	Firmicutes	Negativicutes	Acidaminococcales	Acidaminococcaceae	Phascolarctobacterium	Phascolarctobacterium succinatutens	CRISPR
NODE_8_length_320284_cov_22.861671	VC_1101_0	Firmicutes	Negativicutes	Acidaminococcales	Acidaminococcaceae	Phascolarctobacterium	Phascolarctobacterium succinatutens	CRISPR
NODE_439_length_70885_cov_6.888112	VC_1096_0	Firmicutes	Negativicutes	Acidaminococcales	Acidaminococcaceae	Phascolarctobacterium	Phascolarctobacterium succinatutens	CRISPR
NODE_7618_length_6622_cov_6.946246	NODE_7618_length_6622_cov_6.946246_S208451_6622	Firmicutes	Negativicutes	Acidaminococcales	Acidaminococcaceae	Phascolarctobacterium	Phascolarctobacterium succinatutens	CRISPR
NODE_638_length_54471_cov_14.495920	VC_904_0	Firmicutes	Negativicutes	Acidaminococcales	Acidaminococcaceae	Phascolarctobacterium	Phascolarctobacterium succinatutens	CRISPR
NODE_12_length_278262_cov_7.670591	VC_904_0	Firmicutes	Negativicutes	Acidaminococcales	Acidaminococcaceae	Phascolarctobacterium	Phascolarctobacterium succinatutens	CRISPR
NODE_615_length_47488_cov_13.379778	VC_904_0	Firmicutes	Negativicutes	Acidaminococcales	Acidaminococcaceae	Phascolarctobacterium	Phascolarctobacterium succinatutens	CRISPR
NODE_3_length_387473_cov_13.787189	VC_904_0	Firmicutes	Negativicutes	Acidaminococcales	Acidaminococcaceae	Phascolarctobacterium	Phascolarctobacterium succinatutens	CRISPR
NODE_2480_length_14939_cov_6.217415	VC_4229_0	Firmicutes	Negativicutes	Acidaminococcales	Acidaminococcaceae	Phascolarctobacterium	Phascolarctobacterium succinatutens	CRISPR
NODE_7600_length_6867_cov_3.884469	NODE_7600_length_6867_cov_3.884469_S107349_6867	Firmicutes	Negativicutes	Acidaminococcales	Acidaminococcaceae	Phascolarctobacterium	Phascolarctobacterium succinatutens	CRISPR
NODE_4266_length_9961_cov_4.820008	VC_4229_0	Firmicutes	Negativicutes	Acidaminococcales	Acidaminococcaceae	Phascolarctobacterium	Phascolarctobacterium succinatutens	CRISPR
NODE_2281_length_17525_cov_13.939038	NODE_2281_length_17525_cov_13.939038_S231666_4528	Firmicutes	Negativicutes	Acidaminococcales	Acidaminococcaceae	Phascolarctobacterium	Phascolarctobacterium succinatutens	CRISPR
NODE_2301_length_20676_cov_5.296591	VC_2872_0	Firmicutes	Negativicutes	Acidaminococcales	Acidaminococcaceae	Phascolarctobacterium	Phascolarctobacterium succinatutens	CRISPR
NODE_389_length_55990_cov_24.165406	VC_2872_0	Firmicutes	Negativicutes	Acidaminococcales	Acidaminococcaceae	Phascolarctobacterium	Phascolarctobacterium succinatutens	CRISPR
NODE_239_length_67745_cov_7.896484	VC_2872_0	Firmicutes	Negativicutes	Acidaminococcales	Acidaminococcaceae	Phascolarctobacterium	Phascolarctobacterium succinatutens	CRISPR
NODE_3593_length_10659_cov_6.056300	VC_2872_0	Firmicutes	Negativicutes	Acidaminococcales	Acidaminococcaceae	Phascolarctobacterium	Phascolarctobacterium succinatutens	CRISPR
NODE_4016_length_10217_cov_5.469002	VC_2872_0	Firmicutes	Negativicutes	Acidaminococcales	Acidaminococcaceae	Phascolarctobacterium	Phascolarctobacterium succinatutens	CRISPR
NODE_130_length_111152_cov_14.633996	VC_2872_0	Firmicutes	Negativicutes	Acidaminococcales	Acidaminococcaceae	Phascolarctobacterium	Phascolarctobacterium succinatutens	CRISPR
NODE_542_length_46199_cov_16.153433	VC_221_1	Firmicutes	Negativicutes	Acidaminococcales	Acidaminococcaceae	Phascolarctobacterium	Phascolarctobacterium succinatutens	CRISPR
NODE_455_length_59250_cov_19.378968	VC_221_1	Firmicutes	Negativicutes	Acidaminococcales	Acidaminococcaceae	Phascolarctobacterium	Phascolarctobacterium succinatutens	CRISPR
NODE_82_length_108104_cov_7.715925	VC_221_1	Firmicutes	Negativicutes	Acidaminococcales	Acidaminococcaceae	Phascolarctobacterium	Phascolarctobacterium succinatutens	CRISPR
NODE_35_length_231245_cov_40.948177	VC_221_1	Firmicutes	Negativicutes	Acidaminococcales	Acidaminococcaceae	Phascolarctobacterium	Phascolarctobacterium succinatutens	CRISPR
NODE_3886_length_8097_cov_5.006466	NODE_3886_length_8097_cov_5.006466_S129978_8097	Firmicutes	Negativicutes	Acidaminococcales	Acidaminococcaceae	Phascolarctobacterium	Phascolarctobacterium succinatutens	CRISPR
NODE_739_length_37105_cov_5.938300	VC_221_1	Firmicutes	Negativicutes	Acidaminococcales	Acidaminococcaceae	Phascolarctobacterium	Phascolarctobacterium succinatutens	CRISPR
NODE_55_length_124946_cov_12.793556	VC_221_1	Firmicutes	Negativicutes	Acidaminococcales	Acidaminococcaceae	Phascolarctobacterium	Phascolarctobacterium succinatutens	CRISPR
NODE_1367_length_29431_cov_6.677492	VC_221_1	Firmicutes	Negativicutes	Acidaminococcales	Acidaminococcaceae	Phascolarctobacterium	Phascolarctobacterium succinatutens	CRISPR
NODE_564_length_45172_cov_18.489926	NODE_564_length_45172_cov_18.489926_S237207_14491	Firmicutes	Negativicutes	Acidaminococcales	Acidaminococcaceae	Phascolarctobacterium	Phascolarctobacterium succinatutens	CRISPR
NODE_6026_length_7251_cov_5.634519	NODE_6026_length_7251_cov_5.634519_S129097_7251	Firmicutes	Negativicutes	Acidaminococcales	Acidaminococcaceae	Phascolarctobacterium	Phascolarctobacterium succinatutens	CRISPR
NODE_647_length_52074_cov_6.902036	VC_1906_0	Firmicutes	Negativicutes	Acidaminococcales	Acidaminococcaceae	Phascolarctobacterium	Phascolarctobacterium succinatutens	CRISPR
NODE_3609_length_10264_cov_5.191596	VC_1906_0	Firmicutes	Negativicutes	Acidaminococcales	Acidaminococcaceae	Phascolarctobacterium	Phascolarctobacterium succinatutens	CRISPR
NODE_782_length_25984_cov_5.107062	VC_1906_0	Firmicutes	Negativicutes	Acidaminococcales	Acidaminococcaceae	Phascolarctobacterium	Phascolarctobacterium succinatutens	CRISPR
NODE_970_length_32493_cov_8.352056	VC_1906_0	Firmicutes	Negativicutes	Acidaminococcales	Acidaminococcaceae	Phascolarctobacterium	Phascolarctobacterium succinatutens	CRISPR
NODE_1589_length_11677_cov_7.279814	VC_1906_0	Firmicutes	Negativicutes	Acidaminococcales	Acidaminococcaceae	Phascolarctobacterium	Phascolarctobacterium succinatutens	CRISPR
NODE_532_length_37410_cov_10.338375	VC_1906_0	Firmicutes	Negativicutes	Acidaminococcales	Acidaminococcaceae	Phascolarctobacterium	Phascolarctobacterium succinatutens	CRISPR
NODE_1786_length_25511_cov_12.585167	NODE_1786_length_25511_cov_12.585167_S208451_25511	Firmicutes	Negativicutes	Acidaminococcales	Acidaminococcaceae	Phascolarctobacterium	Phascolarctobacterium succinatutens	CRISPR
NODE_799_length_46039_cov_7.583225	NODE_799_length_46039_cov_7.583225_S104499_21819	Firmicutes	Negativicutes	Acidaminococcales	Acidaminococcaceae	Phascolarctobacterium	Phascolarctobacterium succinatutens	CRISPR
NODE_9_length_340601_cov_17.815910	VC_1302_0	Firmicutes	Negativicutes	Acidaminococcales	Acidaminococcaceae	Phascolarctobacterium	no support	CRISPR
NODE_76_length_184053_cov_10.841835	VC_1302_0	Firmicutes	Negativicutes	Acidaminococcales	Acidaminococcaceae	Phascolarctobacterium	no support	CRISPR
NODE_324_length_70494_cov_11.082298	NODE_324_length_70494_cov_11.082298_S209218_46182	Firmicutes	Negativicutes	Acidaminococcales	Acidaminococcaceae	Phascolarctobacterium	no support	CRISPR
NODE_702_length_42179_cov_22.171375	NODE_702_length_42179_cov_22.171375_S225384_42179	Firmicutes	Negativicutes	Acidaminococcales	Acidaminococcaceae	Acidaminococcus	no support	CRISPR
NODE_530_length_61953_cov_21.613299	VC_253_0	Firmicutes	Negativicutes	Acidaminococcales	Acidaminococcaceae	Acidaminococcus	no support	CRISPR
NODE_59_length_65554_cov_1725.576482	VC_253_0	Firmicutes	Negativicutes	Acidaminococcales	Acidaminococcaceae	Acidaminococcus	no support	CRISPR
NODE_143_length_66709_cov_51.725943	VC_253_0	Firmicutes	Negativicutes	Acidaminococcales	Acidaminococcaceae	Acidaminococcus	no support	CRISPR
NODE_322_length_62716_cov_16.517563	VC_253_0	Firmicutes	Negativicutes	Acidaminococcales	Acidaminococcaceae	Acidaminococcus	no support	CRISPR
NODE_324_length_66463_cov_13.626958	VC_253_0	Firmicutes	Negativicutes	Acidaminococcales	Acidaminococcaceae	Acidaminococcus	no support	CRISPR
NODE_716_length_38611_cov_7.446338	VC_253_0	Firmicutes	Negativicutes	Acidaminococcales	Acidaminococcaceae	Acidaminococcus	no support	CRISPR
NODE_100_length_29282_cov_1103.283710	VC_1472_0	Firmicutes	Negativicutes	Acidaminococcales	Acidaminococcaceae	Phascolarctobacterium	Phascolarctobacterium succinatutens	CRISPR
NODE_2450_length_6064_cov_1548.455983	VC_1474_0	Firmicutes	Negativicutes	Acidaminococcales	Acidaminococcaceae	Phascolarctobacterium	Phascolarctobacterium succinatutens	CRISPR
NODE_213_length_58656_cov_27.074453	Overlap (VC_1327/VC_2315)	Firmicutes	Negativicutes	Acidaminococcales	Acidaminococcaceae	Phascolarctobacterium	Phascolarctobacterium succinatutens	CRISPR
NODE_2785_length_5148_cov_3.161398	VC_1474_0	Firmicutes	Negativicutes	Acidaminococcales	Acidaminococcaceae	Phascolarctobacterium	Phascolarctobacterium succinatutens	CRISPR
NODE_335_length_59730_cov_12.377478	VC_4636_0	Firmicutes	Negativicutes	Acidaminococcales	Acidaminococcaceae	Phascolarctobacterium	Phascolarctobacterium succinatutens	CRISPR
NODE_4194_length_9148_cov_5.430551	NODE_4194_length_9148_cov_5.430551_S125544_9148	Firmicutes	Negativicutes	Acidaminococcales	Acidaminococcaceae	Phascolarctobacterium	Phascolarctobacterium succinatutens	CRISPR
NODE_52_length_60932_cov_611.567521	Overlap (VC_248/VC_253)	Firmicutes	Negativicutes	Acidaminococcales	Acidaminococcaceae	Phascolarctobacterium	no support	CRISPR
NODE_814_length_37923_cov_8.330332	NODE_814_length_37923_cov_8.330332_S225384_37923	Firmicutes	Negativicutes	Acidaminococcales	Acidaminococcaceae	Acidaminococcus	no support	CRISPR
NODE_1127_length_30064_cov_27.455330	VC_850_0	Firmicutes	Negativicutes	Acidaminococcales	Acidaminococcaceae	Phascolarctobacterium	Phascolarctobacterium succinatutens	CRISPR
NODE_1855_length_18058_cov_5.296451	VC_850_0	Firmicutes	Negativicutes	Acidaminococcales	Acidaminococcaceae	Phascolarctobacterium	Phascolarctobacterium succinatutens	CRISPR
NODE_665_length_43876_cov_19.398279	Overlap (VC_850/VC_851)	Firmicutes	Negativicutes	Acidaminococcales	Acidaminococcaceae	Phascolarctobacterium	Phascolarctobacterium succinatutens	CRISPR
NODE_7823_length_6694_cov_9.715168	NODE_7823_length_6694_cov_9.715168_S133722_6694	Firmicutes	Negativicutes	Acidaminococcales	Acidaminococcaceae	Phascolarctobacterium	Phascolarctobacterium succinatutens	CRISPR
NODE_690_length_43121_cov_23.633168	Overlap (VC_850/VC_851)	Firmicutes	Negativicutes	Acidaminococcales	Acidaminococcaceae	Phascolarctobacterium	Phascolarctobacterium succinatutens	CRISPR
NODE_2649_length_12735_cov_5.432492	VC_850_0	Firmicutes	Negativicutes	Acidaminococcales	Acidaminococcaceae	Phascolarctobacterium	Phascolarctobacterium succinatutens	CRISPR
NODE_543_length_44309_cov_8.370339	Overlap (VC_850/VC_851)	Firmicutes	Negativicutes	Acidaminococcales	Acidaminococcaceae	Phascolarctobacterium	Phascolarctobacterium succinatutens	CRISPR
NODE_844_length_27168_cov_5.450669	VC_850_0	Firmicutes	Negativicutes	Acidaminococcales	Acidaminococcaceae	Phascolarctobacterium	Phascolarctobacterium succinatutens	CRISPR
NODE_2414_length_15876_cov_7.647557	VC_850_0	Firmicutes	Negativicutes	Acidaminococcales	Acidaminococcaceae	Phascolarctobacterium	Phascolarctobacterium succinatutens	CRISPR
NODE_1282_length_30662_cov_76.343451	VC_850_0	Firmicutes	Negativicutes	Acidaminococcales	Acidaminococcaceae	Phascolarctobacterium	Phascolarctobacterium succinatutens	CRISPR
NODE_2531_length_12930_cov_4.834019	VC_850_0	Firmicutes	Negativicutes	Acidaminococcales	Acidaminococcaceae	Phascolarctobacterium	Phascolarctobacterium succinatutens	CRISPR
NODE_1725_length_17313_cov_5.817012	NODE_1725_length_17313_cov_5.817012_S110809_17313	Firmicutes	Negativicutes	Acidaminococcales	Acidaminococcaceae	Phascolarctobacterium	Phascolarctobacterium succinatutens	CRISPR
NODE_1289_length_28647_cov_18.131295	VC_221_1	Firmicutes	Negativicutes	Acidaminococcales	Acidaminococcaceae	Acidaminococcus	no support	CRISPR
NODE_61_length_161694_cov_12.174339	VC_221_1	Firmicutes	Negativicutes	Acidaminococcales	Acidaminococcaceae	Acidaminococcus	no support	CRISPR
NODE_450_length_68317_cov_9.793941	VC_221_1	Firmicutes	Negativicutes	Acidaminococcales	Acidaminococcaceae	Acidaminococcus	no support	CRISPR
NODE_617_length_25374_cov_37.791974	VC_904_1	Firmicutes	Negativicutes	Acidaminococcales	Acidaminococcaceae	Acidaminococcus	no support	CRISPR
NODE_75_length_164445_cov_65.367352	VC_904_1	Firmicutes	Negativicutes	Acidaminococcales	Acidaminococcaceae	Acidaminococcus	no support	CRISPR
NODE_1558_length_23942_cov_4.976305	NODE_1558_length_23942_cov_4.976305_S109992_18185	Firmicutes	Negativicutes	Acidaminococcales	Acidaminococcaceae	Acidaminococcus	no support	CRISPR
NODE_224_length_60008_cov_6.961770	VC_157_0	Firmicutes	Negativicutes	Acidaminococcales	Acidaminococcaceae	Acidaminococcus	no support	CRISPR
NODE_1523_length_20204_cov_6.592436	Overlap (VC_898/VC_2874)	Firmicutes	Negativicutes	Acidaminococcales	Acidaminococcaceae	Acidaminococcus	no support	CRISPR
NODE_185_length_101276_cov_36.532449	Overlap (VC_898/VC_2874)	Firmicutes	Negativicutes	Acidaminococcales	Acidaminococcaceae	Acidaminococcus	no support	CRISPR
NODE_1386_length_21578_cov_61.710403	VC_1947_0	Firmicutes	Negativicutes	Acidaminococcales	Acidaminococcaceae	Acidaminococcus	no support	CRISPR
NODE_1523_length_21605_cov_15.883109	VC_1947_0	Firmicutes	Negativicutes	Acidaminococcales	Acidaminococcaceae	Acidaminococcus	no support	CRISPR
NODE_1192_length_11060_cov_4.405634	NODE_1192_length_11060_cov_4.405634	Firmicutes	Negativicutes	Acidaminococcales	Acidaminococcaceae	Acidaminococcus	no support	CRISPR
NODE_6341_length_6083_cov_11.892999	NODE_6341_length_6083_cov_11.892999_S214822_6083	Firmicutes	Negativicutes	Acidaminococcales	Acidaminococcaceae	Acidaminococcus	no support	CRISPR
NODE_1692_length_17080_cov_13.573451	NODE_1692_length_17080_cov_13.573451_S101561_17080	Firmicutes	Negativicutes	Acidaminococcales	Acidaminococcaceae	Phascolarctobacterium	Phascolarctobacterium succinatutens	CRISPR
NODE_249_length_75615_cov_10.495977	VC_1095_0	Firmicutes	Negativicutes	Acidaminococcales	Acidaminococcaceae	Phascolarctobacterium	Phascolarctobacterium succinatutens	CRISPR
NODE_82_length_115215_cov_38.518982	NODE_82_length_115215_cov_38.518982_S241479_18413	Firmicutes	Negativicutes	Acidaminococcales	Acidaminococcaceae	Phascolarctobacterium	Phascolarctobacterium succinatutens	CRISPR
NODE_706_length_38142_cov_7.729435	VC_1095_0	Firmicutes	Negativicutes	Acidaminococcales	Acidaminococcaceae	Phascolarctobacterium	Phascolarctobacterium succinatutens	CRISPR
NODE_7040_length_6328_cov_4.667145	NODE_7040_length_6328_cov_4.667145_S128120_6328	Firmicutes	Negativicutes	Acidaminococcales	Acidaminococcaceae	Phascolarctobacterium	Phascolarctobacterium succinatutens	CRISPR
NODE_256_length_71339_cov_25.783065	VC_2102_0	Firmicutes	Negativicutes	Acidaminococcales	Acidaminococcaceae	Phascolarctobacterium	Phascolarctobacterium succinatutens	CRISPR
NODE_1068_length_30207_cov_5.926937	VC_2102_0	Firmicutes	Negativicutes	Acidaminococcales	Acidaminococcaceae	Phascolarctobacterium	Phascolarctobacterium succinatutens	CRISPR
NODE_7_length_330999_cov_10.011990	VC_2102_0	Firmicutes	Negativicutes	Acidaminococcales	Acidaminococcaceae	Phascolarctobacterium	Phascolarctobacterium succinatutens	CRISPR
NODE_4843_length_11410_cov_5.217790	NODE_4843_length_11410_cov_5.217790_S102220_8428	Firmicutes	Negativicutes	Acidaminococcales	Acidaminococcaceae	Phascolarctobacterium	Phascolarctobacterium succinatutens	CRISPR
NODE_9_length_337501_cov_27.498918	VC_2102_0	Firmicutes	Negativicutes	Acidaminococcales	Acidaminococcaceae	Phascolarctobacterium	Phascolarctobacterium succinatutens	CRISPR
NODE_100_length_44921_cov_33.729416	VC_1509_0	Firmicutes	Negativicutes	Acidaminococcales	Acidaminococcaceae	Phascolarctobacterium	Phascolarctobacterium succinatutens	CRISPR
NODE_324_length_70494_cov_11.082298	NODE_324_length_70494_cov_11.082298_S209218_46182	Firmicutes	Negativicutes	Acidaminococcales	Acidaminococcaceae	Phascolarctobacterium	Phascolarctobacterium succinatutens	CRISPR
NODE_1282_length_26985_cov_22.777757	VC_221_1	Firmicutes	Negativicutes	Acidaminococcales	Acidaminococcaceae	Phascolarctobacterium	Phascolarctobacterium succinatutens	CRISPR
NODE_489_length_56581_cov_7.848229	VC_1101_0	Firmicutes	Negativicutes	Acidaminococcales	Acidaminococcaceae	Phascolarctobacterium	Phascolarctobacterium succinatutens	CRISPR
NODE_1826_length_19389_cov_19.463070	VC_4857_0	Firmicutes	Negativicutes	Acidaminococcales	Acidaminococcaceae	Phascolarctobacterium	Phascolarctobacterium succinatutens	CRISPR
NODE_6283_length_7084_cov_5.128041	NODE_6283_length_7084_cov_5.128041_S127732_7084	Firmicutes	Negativicutes	Acidaminococcales	Acidaminococcaceae	Phascolarctobacterium	Phascolarctobacterium succinatutens	CRISPR
NODE_6550_length_5090_cov_75.457001	VC_2546_0	Firmicutes	Negativicutes	Acidaminococcales	Acidaminococcaceae	Phascolarctobacterium	no support	CRISPR
NODE_1095_length_5012_cov_6280.288279	VC_2546_0	Firmicutes	Negativicutes	Acidaminococcales	Acidaminococcaceae	Phascolarctobacterium	no support	CRISPR
NODE_1037_length_5010_cov_1203.141675	VC_2546_0	Firmicutes	Negativicutes	Acidaminococcales	Acidaminococcaceae	Phascolarctobacterium	no support	CRISPR
NODE_7069_length_5087_cov_19.776828	VC_2546_0	Firmicutes	Negativicutes	Acidaminococcales	Acidaminococcaceae	Phascolarctobacterium	no support	CRISPR
NODE_81_length_146578_cov_30.806010	VC_1511_0	Firmicutes	Negativicutes	Acidaminococcales	Acidaminococcaceae	Phascolarctobacterium	no support	CRISPR
NODE_76_length_133312_cov_11.443069	VC_1509_0	Firmicutes	Negativicutes	Acidaminococcales	Acidaminococcaceae	Phascolarctobacterium	Phascolarctobacterium succinatutens	CRISPR
NODE_996_length_32624_cov_6.665357	VC_1509_0	Firmicutes	Negativicutes	Acidaminococcales	Acidaminococcaceae	Phascolarctobacterium	Phascolarctobacterium succinatutens	CRISPR
NODE_974_length_29555_cov_8.443492	NODE_974_length_29555_cov_8.443492_S129097_29555	Firmicutes	Negativicutes	Acidaminococcales	Acidaminococcaceae	Phascolarctobacterium	Phascolarctobacterium succinatutens	CRISPR
NODE_9045_length_5163_cov_5.077721	NODE_9045_length_5163_cov_5.077721_S129097_5163	Firmicutes	Negativicutes	Acidaminococcales	Acidaminococcaceae	Phascolarctobacterium	Phascolarctobacterium succinatutens	CRISPR
NODE_4495_length_5063_cov_6.394169	NODE_4495_length_5063_cov_6.394169	Firmicutes	Negativicutes	Acidaminococcales	Acidaminococcaceae	Phascolarctobacterium	Phascolarctobacterium succinatutens	CRISPR
NODE_158_length_81409_cov_9.310901	VC_1978_0	Firmicutes	Negativicutes	Acidaminococcales	Acidaminococcaceae	Phascolarctobacterium	Phascolarctobacterium succinatutens	CRISPR
NODE_7874_length_5144_cov_11.888387	NODE_7874_length_5144_cov_11.888387_S101561_5144	Firmicutes	Negativicutes	Acidaminococcales	Acidaminococcaceae	Phascolarctobacterium	Phascolarctobacterium succinatutens	CRISPR
NODE_731_length_36308_cov_9.166303	VC_1947_0	Firmicutes	Negativicutes	Acidaminococcales	Acidaminococcaceae	Phascolarctobacterium	Phascolarctobacterium succinatutens	CRISPR
NODE_949_length_30442_cov_8.732418	VC_1947_0	Firmicutes	Negativicutes	Acidaminococcales	Acidaminococcaceae	Phascolarctobacterium	Phascolarctobacterium succinatutens	CRISPR
NODE_467_length_52120_cov_11.495054	VC_1947_0	Firmicutes	Negativicutes	Acidaminococcales	Acidaminococcaceae	Phascolarctobacterium	Phascolarctobacterium succinatutens	CRISPR
NODE_1108_length_29586_cov_7.557347	VC_3696_0	Firmicutes	Negativicutes	Acidaminococcales	Acidaminococcaceae	Phascolarctobacterium	Phascolarctobacterium succinatutens	CRISPR
NODE_1590_length_23155_cov_6.894286	VC_2102_0	Firmicutes	Negativicutes	Acidaminococcales	Acidaminococcaceae	Phascolarctobacterium	Phascolarctobacterium succinatutens	CRISPR
NODE_224_length_60008_cov_6.961770	VC_157_0	Firmicutes	Negativicutes	Acidaminococcales	Acidaminococcaceae	Acidaminococcus	Acidaminococcus fermentans	CRISPR
NODE_98_length_131120_cov_10.193385	Overlap (VC_898/VC_2874)	Firmicutes	Negativicutes	Acidaminococcales	Acidaminococcaceae	Acidaminococcus	Acidaminococcus fermentans	CRISPR
NODE_185_length_101276_cov_36.532449	Overlap (VC_898/VC_2874)	Firmicutes	Negativicutes	Acidaminococcales	Acidaminococcaceae	Acidaminococcus	Acidaminococcus fermentans	CRISPR
NODE_616_length_49645_cov_9.058359	VC_1947_0	Firmicutes	Negativicutes	Acidaminococcales	Acidaminococcaceae	Phascolarctobacterium	Phascolarctobacterium succinatutens	CRISPR
NODE_825_length_36529_cov_8.723666	VC_1947_0	Firmicutes	Negativicutes	Acidaminococcales	Acidaminococcaceae	Phascolarctobacterium	Phascolarctobacterium succinatutens	CRISPR
NODE_3253_length_12126_cov_5.003065	NODE_3253_length_12126_cov_5.003065_S209678_12126	Firmicutes	Negativicutes	Acidaminococcales	Acidaminococcaceae	Phascolarctobacterium	Phascolarctobacterium succinatutens	CRISPR
NODE_8562_length_7744_cov_5.588893	NODE_8562_length_7744_cov_5.588893_S102220_7744	Firmicutes	Negativicutes	Acidaminococcales	Acidaminococcaceae	Phascolarctobacterium	Phascolarctobacterium succinatutens	CRISPR
NODE_118_length_124086_cov_161.498351	VC_1035_7	Firmicutes	Negativicutes	Acidaminococcales	Acidaminococcaceae	Phascolarctobacterium	Phascolarctobacterium succinatutens	CRISPR
NODE_109_length_73665_cov_36.247045	Overlap (VC_1574/VC_2880)	Firmicutes	Negativicutes	Acidaminococcales	Acidaminococcaceae	Phascolarctobacterium	Phascolarctobacterium succinatutens	CRISPR
NODE_9_length_226805_cov_105.213592	VC_1063_3	Firmicutes	Negativicutes	Acidaminococcales	Acidaminococcaceae	Phascolarctobacterium	Phascolarctobacterium succinatutens	CRISPR
NODE_8_length_350802_cov_54.635307	Overlap (VC_1399/VC_2531)	Firmicutes	Negativicutes	Acidaminococcales	Acidaminococcaceae	Phascolarctobacterium	Phascolarctobacterium succinatutens	CRISPR
NODE_528_length_60335_cov_40.861248	NODE_528_length_60335_cov_40.861248_S104430_42928	Firmicutes	Negativicutes	Acidaminococcales	Acidaminococcaceae	Phascolarctobacterium	Phascolarctobacterium succinatutens	CRISPR
NODE_232_length_89358_cov_49.228402	VC_4730_0	Verrucomicrobia	Verrucomicrobiae	Verrucomicrobiales	Akkermansiaceae	Akkermansia	no support	CRISPR
NODE_85_length_88161_cov_31.720882	VC_4730_0	Verrucomicrobia	Verrucomicrobiae	Verrucomicrobiales	Akkermansiaceae	Akkermansia	no support	CRISPR
NODE_1629_length_25504_cov_19.414515	VC_4730_0	Verrucomicrobia	Verrucomicrobiae	Verrucomicrobiales	Akkermansiaceae	Akkermansia	no support	CRISPR
NODE_381_length_31439_cov_72.929741	VC_3037_0	Verrucomicrobia	Verrucomicrobiae	Verrucomicrobiales	Akkermansiaceae	Akkermansia	no support	CRISPR
NODE_63_length_176393_cov_91.835537	VC_3037_0	Verrucomicrobia	Verrucomicrobiae	Verrucomicrobiales	Akkermansiaceae	Akkermansia	no support	CRISPR
NODE_27_length_274299_cov_18.083575	VC_3033_3	Verrucomicrobia	Verrucomicrobiae	Verrucomicrobiales	Akkermansiaceae	Akkermansia	no support	CRISPR
NODE_477_length_57887_cov_28.371732	VC_3033_1	Verrucomicrobia	Verrucomicrobiae	Verrucomicrobiales	Akkermansiaceae	Akkermansia	no support	CRISPR
NODE_74_length_169493_cov_8.814758	VC_3033_1	Verrucomicrobia	Verrucomicrobiae	Verrucomicrobiales	Akkermansiaceae	Akkermansia	no support	CRISPR
NODE_177_length_114225_cov_90.534098	VC_1923_0	Verrucomicrobia	Verrucomicrobiae	Verrucomicrobiales	Akkermansiaceae	Akkermansia	no support	CRISPR
NODE_145_length_123808_cov_9.277626	VC_1923_0	Verrucomicrobia	Verrucomicrobiae	Verrucomicrobiales	Akkermansiaceae	Akkermansia	no support	CRISPR
NODE_820_length_41240_cov_13.994100	VC_1923_0	Verrucomicrobia	Verrucomicrobiae	Verrucomicrobiales	Akkermansiaceae	Akkermansia	no support	CRISPR
NODE_737_length_39718_cov_6.892091	VC_1923_0	Verrucomicrobia	Verrucomicrobiae	Verrucomicrobiales	Akkermansiaceae	Akkermansia	no support	CRISPR
NODE_436_length_66471_cov_26.592312	VC_3037_0	Verrucomicrobia	Verrucomicrobiae	Verrucomicrobiales	Akkermansiaceae	Akkermansia	no support	CRISPR
NODE_1915_length_20114_cov_36.883095	VC_3037_0	Verrucomicrobia	Verrucomicrobiae	Verrucomicrobiales	Akkermansiaceae	Akkermansia	no support	CRISPR
NODE_296_length_86106_cov_70.687162	VC_3035_0	Verrucomicrobia	Verrucomicrobiae	Verrucomicrobiales	Akkermansiaceae	Akkermansia	no support	CRISPR
NODE_4_length_492136_cov_49.370843	VC_3032_1	Verrucomicrobia	Verrucomicrobiae	Verrucomicrobiales	Akkermansiaceae	Akkermansia	no support	CRISPR
NODE_25_length_218246_cov_35.137659	NODE_25_length_218246_cov_35.137659_S112207_118269	Verrucomicrobia	Verrucomicrobiae	Verrucomicrobiales	Akkermansiaceae	Akkermansia	no support	CRISPR
NODE_1153_length_32445_cov_5.643161	NODE_1153_length_32445_cov_5.643161_S103297_32445	Verrucomicrobia	Verrucomicrobiae	Verrucomicrobiales	Akkermansiaceae	Akkermansia	no support	CRISPR
NODE_4_length_464505_cov_365.175696	NODE_4_length_464505_cov_365.175696_S135109_43361	Verrucomicrobia	Verrucomicrobiae	Verrucomicrobiales	Akkermansiaceae	Akkermansia	no support	CRISPR
NODE_532_length_61725_cov_10.027566	VC_3033_1	Verrucomicrobia	Verrucomicrobiae	Verrucomicrobiales	Akkermansiaceae	Akkermansia	no support	CRISPR
NODE_445_length_62060_cov_9.704121	VC_3033_1	Verrucomicrobia	Verrucomicrobiae	Verrucomicrobiales	Akkermansiaceae	Akkermansia	no support	CRISPR
NODE_35_length_189105_cov_16.968072	VC_3033_0	Verrucomicrobia	Verrucomicrobiae	Verrucomicrobiales	Akkermansiaceae	Akkermansia	no support	CRISPR
NODE_306_length_61844_cov_38.052793	VC_3033_1	Verrucomicrobia	Verrucomicrobiae	Verrucomicrobiales	Akkermansiaceae	Akkermansia	no support	CRISPR
NODE_297_length_78514_cov_19.957506	VC_1923_0	Verrucomicrobia	Verrucomicrobiae	Verrucomicrobiales	Akkermansiaceae	Akkermansia	no support	CRISPR
NODE_743_length_35491_cov_30.256547	VC_3648_0	Verrucomicrobia	Verrucomicrobiae	Verrucomicrobiales	Akkermansiaceae	Akkermansia	no support	CRISPR
NODE_2658_length_14402_cov_9.881160	VC_3648_0	Verrucomicrobia	Verrucomicrobiae	Verrucomicrobiales	Akkermansiaceae	Akkermansia	no support	CRISPR
NODE_597_length_50742_cov_27.432221	VC_3032_1	Verrucomicrobia	Verrucomicrobiae	Verrucomicrobiales	Akkermansiaceae	Akkermansia	no support	CRISPR
NODE_53_length_193496_cov_9.045306	VC_3032_1	Verrucomicrobia	Verrucomicrobiae	Verrucomicrobiales	Akkermansiaceae	Akkermansia	no support	CRISPR
NODE_28_length_194081_cov_10.443930	VC_3033_1	Verrucomicrobia	Verrucomicrobiae	Verrucomicrobiales	Akkermansiaceae	Akkermansia	no support	CRISPR
NODE_46_length_167067_cov_22.236330	VC_3032_0	Verrucomicrobia	Verrucomicrobiae	Verrucomicrobiales	Akkermansiaceae	Akkermansia	no support	CRISPR
NODE_294_length_96990_cov_8.956589	VC_3035_0	Verrucomicrobia	Verrucomicrobiae	Verrucomicrobiales	Akkermansiaceae	Akkermansia	no support	CRISPR
NODE_207_length_104661_cov_95.014502	VC_3035_0	Verrucomicrobia	Verrucomicrobiae	Verrucomicrobiales	Akkermansiaceae	Akkermansia	no support	CRISPR
NODE_379_length_60661_cov_27.908045	VC_3035_0	Verrucomicrobia	Verrucomicrobiae	Verrucomicrobiales	Akkermansiaceae	Akkermansia	no support	CRISPR
NODE_31_length_218171_cov_79.655321	VC_3035_0	Verrucomicrobia	Verrucomicrobiae	Verrucomicrobiales	Akkermansiaceae	Akkermansia	no support	CRISPR
NODE_449_length_34516_cov_176.873364	VC_3037_0	Verrucomicrobia	Verrucomicrobiae	Verrucomicrobiales	Akkermansiaceae	Akkermansia	no support	CRISPR
NODE_796_length_41984_cov_6.920771	VC_3037_0	Verrucomicrobia	Verrucomicrobiae	Verrucomicrobiales	Akkermansiaceae	Akkermansia	no support	CRISPR
NODE_270_length_120374_cov_14.975507	VC_3037_0	Verrucomicrobia	Verrucomicrobiae	Verrucomicrobiales	Akkermansiaceae	Akkermansia	no support	CRISPR
NODE_27_length_223230_cov_17.117674	VC_1923_2	Verrucomicrobia	Verrucomicrobiae	Verrucomicrobiales	Akkermansiaceae	Akkermansia	no support	CRISPR
NODE_61_length_156763_cov_30.151798	NODE_61_length_156763_cov_30.151798_S210050_34783	Verrucomicrobia	Verrucomicrobiae	Verrucomicrobiales	Akkermansiaceae	Akkermansia	no support	CRISPR
NODE_4107_length_10174_cov_5.890503	NODE_4107_length_10174_cov_5.890503_S216633_10174	Verrucomicrobia	Verrucomicrobiae	Verrucomicrobiales	Akkermansiaceae	Akkermansia	no support	CRISPR
NODE_311_length_69421_cov_8.467232	VC_3340_0	Verrucomicrobia	Verrucomicrobiae	Verrucomicrobiales	Akkermansiaceae	Akkermansia	no support	CRISPR
NODE_65_length_69944_cov_291.931334	VC_3340_0	Verrucomicrobia	Verrucomicrobiae	Verrucomicrobiales	Akkermansiaceae	Akkermansia	no support	CRISPR
NODE_51_length_68875_cov_13.960201	VC_3340_0	Verrucomicrobia	Verrucomicrobiae	Verrucomicrobiales	Akkermansiaceae	Akkermansia	no support	CRISPR
NODE_28_length_215698_cov_19.193394	VC_3033_0	Verrucomicrobia	Verrucomicrobiae	Verrucomicrobiales	Akkermansiaceae	Akkermansia	no support	CRISPR
NODE_145_length_104789_cov_22.338868	VC_3033_1	Verrucomicrobia	Verrucomicrobiae	Verrucomicrobiales	Akkermansiaceae	Akkermansia	no support	CRISPR
NODE_151_length_84131_cov_117.547219	VC_3036_0	Verrucomicrobia	Verrucomicrobiae	Verrucomicrobiales	Akkermansiaceae	Akkermansia	no support	CRISPR
NODE_107_length_136520_cov_46.580068	VC_3033_1	Verrucomicrobia	Verrucomicrobiae	Verrucomicrobiales	Akkermansiaceae	Akkermansia	no support	CRISPR
NODE_1708_length_21391_cov_19.923416	VC_3033_1	Verrucomicrobia	Verrucomicrobiae	Verrucomicrobiales	Akkermansiaceae	Akkermansia	no support	CRISPR
NODE_96_length_141773_cov_8.798198	VC_3033_1	Verrucomicrobia	Verrucomicrobiae	Verrucomicrobiales	Akkermansiaceae	Akkermansia	no support	CRISPR
NODE_175_length_113287_cov_9.361903	VC_3033_1	Verrucomicrobia	Verrucomicrobiae	Verrucomicrobiales	Akkermansiaceae	Akkermansia	no support	CRISPR
NODE_145_length_101780_cov_32.033728	VC_3033_1	Verrucomicrobia	Verrucomicrobiae	Verrucomicrobiales	Akkermansiaceae	Akkermansia	no support	CRISPR
NODE_2616_length_14133_cov_71.375266	VC_3036_0	Verrucomicrobia	Verrucomicrobiae	Verrucomicrobiales	Akkermansiaceae	Akkermansia	no support	CRISPR
NODE_867_length_14823_cov_8.904591	VC_3036_0	Verrucomicrobia	Verrucomicrobiae	Verrucomicrobiales	Akkermansiaceae	Akkermansia	no support	CRISPR
NODE_14_length_323117_cov_11.027862	VC_3034_0	Verrucomicrobia	Verrucomicrobiae	Verrucomicrobiales	Akkermansiaceae	Akkermansia	no support	CRISPR
NODE_506_length_50354_cov_45.319788	VC_3037_0	Verrucomicrobia	Verrucomicrobiae	Verrucomicrobiales	Akkermansiaceae	Akkermansia	no support	CRISPR
NODE_116_length_121365_cov_27.262823	VC_1923_0	Verrucomicrobia	Verrucomicrobiae	Verrucomicrobiales	Akkermansiaceae	Akkermansia	no support	CRISPR
NODE_43_length_191786_cov_9.215427	VC_1923_0	Verrucomicrobia	Verrucomicrobiae	Verrucomicrobiales	Akkermansiaceae	Akkermansia	no support	CRISPR
NODE_39_length_207981_cov_57.578254	NODE_39_length_207981_cov_57.578254_S100440_22022	Verrucomicrobia	Verrucomicrobiae	Verrucomicrobiales	Akkermansiaceae	Akkermansia	no support	CRISPR
NODE_1080_length_38401_cov_21.522453	VC_3340_0	Verrucomicrobia	Verrucomicrobiae	Verrucomicrobiales	Akkermansiaceae	Akkermansia	no support	CRISPR
NODE_10_length_415575_cov_30.324574	VC_1923_3	Verrucomicrobia	Verrucomicrobiae	Verrucomicrobiales	Akkermansiaceae	Akkermansia	no support	CRISPR
NODE_10_length_246898_cov_10.526752	NODE_10_length_246898_cov_10.526752	Verrucomicrobia	Verrucomicrobiae	Verrucomicrobiales	Akkermansiaceae	Akkermansia	no support	CRISPR
NODE_235_length_20815_cov_5.296291	VC_3035_0	Verrucomicrobia	Verrucomicrobiae	Verrucomicrobiales	Akkermansiaceae	Akkermansia	no support	CRISPR
NODE_1342_length_25888_cov_23.733093	VC_3035_0	Verrucomicrobia	Verrucomicrobiae	Verrucomicrobiales	Akkermansiaceae	Akkermansia	no support	CRISPR
NODE_23_length_264507_cov_43.660982	VC_3035_1	Verrucomicrobia	Verrucomicrobiae	Verrucomicrobiales	Akkermansiaceae	Akkermansia	no support	CRISPR
NODE_105_length_125977_cov_9.827584	VC_3032_0	Verrucomicrobia	Verrucomicrobiae	Verrucomicrobiales	Akkermansiaceae	Akkermansia	no support	CRISPR
NODE_2_length_586046_cov_29.945701	VC_3036_0	Verrucomicrobia	Verrucomicrobiae	Verrucomicrobiales	Akkermansiaceae	Akkermansia	no support	CRISPR
NODE_7_length_330305_cov_18.123761	VC_3033_1	Verrucomicrobia	Verrucomicrobiae	Verrucomicrobiales	Akkermansiaceae	Akkermansia	no support	CRISPR
NODE_29_length_228756_cov_9.249479	VC_1923_1	Verrucomicrobia	Verrucomicrobiae	Verrucomicrobiales	Akkermansiaceae	Akkermansia	no support	CRISPR
NODE_61_length_186538_cov_11.386491	VC_1923_1	Verrucomicrobia	Verrucomicrobiae	Verrucomicrobiales	Akkermansiaceae	Akkermansia	no support	CRISPR
NODE_767_length_42008_cov_48.761161	VC_1923_0	Verrucomicrobia	Verrucomicrobiae	Verrucomicrobiales	Akkermansiaceae	Akkermansia	no support	CRISPR
NODE_575_length_59387_cov_14.088384	VC_3033_1	Verrucomicrobia	Verrucomicrobiae	Verrucomicrobiales	Akkermansiaceae	Akkermansia	no support	CRISPR
NODE_9_length_389245_cov_12.656844	VC_3035_0	Verrucomicrobia	Verrucomicrobiae	Verrucomicrobiales	Akkermansiaceae	Akkermansia	no support	CRISPR
NODE_152_length_108119_cov_8.126629	VC_3035_0	Verrucomicrobia	Verrucomicrobiae	Verrucomicrobiales	Akkermansiaceae	Akkermansia	no support	CRISPR
NODE_234_length_48632_cov_10.459497	VC_3035_0	Verrucomicrobia	Verrucomicrobiae	Verrucomicrobiales	Akkermansiaceae	Akkermansia	no support	CRISPR
NODE_8_length_390860_cov_428.634728	VC_3035_2	Verrucomicrobia	Verrucomicrobiae	Verrucomicrobiales	Akkermansiaceae	Akkermansia	no support	CRISPR
NODE_10_length_459591_cov_15.031460	VC_3035_0	Verrucomicrobia	Verrucomicrobiae	Verrucomicrobiales	Akkermansiaceae	Akkermansia	no support	CRISPR
NODE_226_length_37618_cov_11.674733	VC_3035_0	Verrucomicrobia	Verrucomicrobiae	Verrucomicrobiales	Akkermansiaceae	Akkermansia	no support	CRISPR
NODE_9_length_297636_cov_30.227441	VC_3035_0	Verrucomicrobia	Verrucomicrobiae	Verrucomicrobiales	Akkermansiaceae	Akkermansia	no support	CRISPR
NODE_20_length_273106_cov_9.669944	VC_3035_0	Verrucomicrobia	Verrucomicrobiae	Verrucomicrobiales	Akkermansiaceae	Akkermansia	no support	CRISPR
NODE_1348_length_29111_cov_33.124828	VC_3035_0	Verrucomicrobia	Verrucomicrobiae	Verrucomicrobiales	Akkermansiaceae	Akkermansia	no support	CRISPR
NODE_20_length_312122_cov_99.728472	VC_3035_0	Verrucomicrobia	Verrucomicrobiae	Verrucomicrobiales	Akkermansiaceae	Akkermansia	no support	CRISPR
NODE_229_length_39385_cov_10.054462	VC_3035_0	Verrucomicrobia	Verrucomicrobiae	Verrucomicrobiales	Akkermansiaceae	Akkermansia	no support	CRISPR
NODE_4708_length_8036_cov_9.974189	NODE_4708_length_8036_cov_9.974189_S103630_8036	Verrucomicrobia	Verrucomicrobiae	Verrucomicrobiales	Akkermansiaceae	Akkermansia	no support	CRISPR
NODE_5337_length_8383_cov_4.375600	NODE_5337_length_8383_cov_4.375600_S208142_8383	Verrucomicrobia	Verrucomicrobiae	Verrucomicrobiales	Akkermansiaceae	Akkermansia	no support	CRISPR
NODE_2858_length_14000_cov_9.745715	NODE_2858_length_14000_cov_9.745715_S127732_14000	Verrucomicrobia	Verrucomicrobiae	Verrucomicrobiales	Akkermansiaceae	Akkermansia	no support	CRISPR
NODE_7_length_370074_cov_39.451796	VC_3035_0	Verrucomicrobia	Verrucomicrobiae	Verrucomicrobiales	Akkermansiaceae	Akkermansia	no support	CRISPR
NODE_4951_length_8729_cov_7.377104	NODE_4951_length_8729_cov_7.377104_S209962_8729	Verrucomicrobia	Verrucomicrobiae	Verrucomicrobiales	Akkermansiaceae	Akkermansia	no support	CRISPR
NODE_238_length_62212_cov_138.059173	NODE_238_length_62212_cov_138.059173_S152149_15098	Verrucomicrobia	Verrucomicrobiae	Verrucomicrobiales	Akkermansiaceae	Akkermansia	no support	CRISPR
NODE_511_length_40174_cov_169.113537	VC_5432_0	Verrucomicrobia	Verrucomicrobiae	Verrucomicrobiales	Akkermansiaceae	Akkermansia	no support	CRISPR
NODE_485_length_39504_cov_14.201627	VC_5432_0	Verrucomicrobia	Verrucomicrobiae	Verrucomicrobiales	Akkermansiaceae	Akkermansia	no support	CRISPR
NODE_196_length_103643_cov_27.280699	VC_3034_0	Verrucomicrobia	Verrucomicrobiae	Verrucomicrobiales	Akkermansiaceae	Akkermansia	no support	CRISPR
NODE_7_length_346728_cov_10.005484	VC_3033_1	Verrucomicrobia	Verrucomicrobiae	Verrucomicrobiales	Akkermansiaceae	Akkermansia	no support	CRISPR
NODE_584_length_44455_cov_14.548153	VC_3036_0	Verrucomicrobia	Verrucomicrobiae	Verrucomicrobiales	Akkermansiaceae	Akkermansia	no support	CRISPR
NODE_9_length_255743_cov_11.188785	NODE_9_length_255743_cov_11.188785	Verrucomicrobia	Verrucomicrobiae	Verrucomicrobiales	Akkermansiaceae	Akkermansia	no support	CRISPR
NODE_54_length_189831_cov_12.443170	VC_1923_0	Verrucomicrobia	Verrucomicrobiae	Verrucomicrobiales	Akkermansiaceae	Akkermansia	no support	CRISPR
NODE_1750_length_20319_cov_5.898441	NODE_1750_length_20319_cov_5.898441_S209218_12592	Verrucomicrobia	Verrucomicrobiae	Verrucomicrobiales	Akkermansiaceae	Akkermansia	no support	CRISPR
NODE_801_length_40631_cov_94.855358	VC_5432_0	Verrucomicrobia	Verrucomicrobiae	Verrucomicrobiales	Akkermansiaceae	Akkermansia	no support	CRISPR
NODE_293_length_74002_cov_10.144009	VC_1923_0	Verrucomicrobia	Verrucomicrobiae	Verrucomicrobiales	Akkermansiaceae	Akkermansia	no support	CRISPR
NODE_152_length_100457_cov_81.239278	VC_1923_0	Verrucomicrobia	Verrucomicrobiae	Verrucomicrobiales	Akkermansiaceae	Akkermansia	no support	CRISPR
NODE_120_length_104629_cov_7.469524	VC_1923_0	Verrucomicrobia	Verrucomicrobiae	Verrucomicrobiales	Akkermansiaceae	Akkermansia	no support	CRISPR
NODE_42_length_231987_cov_28.482072	NODE_42_length_231987_cov_28.482072_S104430_35972	Verrucomicrobia	Verrucomicrobiae	Verrucomicrobiales	Akkermansiaceae	Akkermansia	no support	CRISPR
NODE_112_length_136700_cov_6.259468	Overlap (VC_1924/VC_3034)	Verrucomicrobia	Verrucomicrobiae	Verrucomicrobiales	Akkermansiaceae	Akkermansia	no support	CRISPR
NODE_3912_length_11340_cov_6.179708	NODE_3912_length_11340_cov_6.179708_S209218_11340	Verrucomicrobia	Verrucomicrobiae	Verrucomicrobiales	Akkermansiaceae	Akkermansia	no support	CRISPR
NODE_97_length_135570_cov_25.892101	VC_740_0	Verrucomicrobia	Verrucomicrobiae	Verrucomicrobiales	Akkermansiaceae	Akkermansia	no support	CRISPR
NODE_3803_length_10115_cov_22.790557	NODE_3803_length_10115_cov_22.790557_S103356_10115	Verrucomicrobia	Verrucomicrobiae	Verrucomicrobiales	Akkermansiaceae	Akkermansia	no support	CRISPR
NODE_5567_length_8409_cov_3.796265	NODE_5567_length_8409_cov_3.796265_S108186_5539	Verrucomicrobia	Verrucomicrobiae	Verrucomicrobiales	Akkermansiaceae	Akkermansia	no support	CRISPR
NODE_106_length_132609_cov_7.380426	VC_3033_2	Verrucomicrobia	Verrucomicrobiae	Verrucomicrobiales	Akkermansiaceae	Akkermansia	no support	CRISPR
NODE_495_length_65338_cov_13.794832	NODE_495_length_65338_cov_13.794832_S132927_20995	Verrucomicrobia	Verrucomicrobiae	Verrucomicrobiales	Akkermansiaceae	Akkermansia	no support	CRISPR
NODE_6770_length_7466_cov_5.287680	NODE_6770_length_7466_cov_5.287680_S209218_7466	Verrucomicrobia	Verrucomicrobiae	Verrucomicrobiales	Akkermansiaceae	Akkermansia	no support	CRISPR
NODE_84_length_146406_cov_9.907469	NODE_84_length_146406_cov_9.907469_S208846_25880	Verrucomicrobia	Verrucomicrobiae	Verrucomicrobiales	Akkermansiaceae	Akkermansia	no support	CRISPR
NODE_186_length_108991_cov_8.878911	VC_3034_0	Verrucomicrobia	Verrucomicrobiae	Verrucomicrobiales	Akkermansiaceae	Akkermansia	no support	CRISPR
NODE_80_length_144924_cov_7.328228	VC_3034_0	Verrucomicrobia	Verrucomicrobiae	Verrucomicrobiales	Akkermansiaceae	Akkermansia	no support	CRISPR
NODE_554_length_44374_cov_9.820258	VC_3034_0	Verrucomicrobia	Verrucomicrobiae	Verrucomicrobiales	Akkermansiaceae	Akkermansia	no support	CRISPR
NODE_1962_length_23603_cov_65.219212	VC_3032_1	Verrucomicrobia	Verrucomicrobiae	Verrucomicrobiales	Akkermansiaceae	Akkermansia	no support	CRISPR
NODE_6_length_275344_cov_9.833361	NODE_6_length_275344_cov_9.833361	Verrucomicrobia	Verrucomicrobiae	Verrucomicrobiales	Akkermansiaceae	Akkermansia	no support	CRISPR
NODE_119_length_117138_cov_41.270500	VC_3032_1	Verrucomicrobia	Verrucomicrobiae	Verrucomicrobiales	Akkermansiaceae	Akkermansia	no support	CRISPR
NODE_7814_length_6754_cov_3.975519	NODE_7814_length_6754_cov_3.975519_S230109_6754	Verrucomicrobia	Verrucomicrobiae	Verrucomicrobiales	Akkermansiaceae	Akkermansia	no support	CRISPR
NODE_685_length_43027_cov_22.992716	NODE_685_length_43027_cov_22.992716_S103356_12298	Verrucomicrobia	Verrucomicrobiae	Verrucomicrobiales	Akkermansiaceae	Akkermansia	no support	CRISPR
NODE_662_length_41192_cov_38.028514	VC_1923_0	Verrucomicrobia	Verrucomicrobiae	Verrucomicrobiales	Akkermansiaceae	Akkermansia	no support	CRISPR
NODE_628_length_44402_cov_5.288971	VC_740_0	Verrucomicrobia	Verrucomicrobiae	Verrucomicrobiales	Akkermansiaceae	Akkermansia	no support	CRISPR
NODE_2257_length_14342_cov_39.071394	VC_3648_0	Verrucomicrobia	Verrucomicrobiae	Verrucomicrobiales	Akkermansiaceae	Akkermansia	no support	CRISPR
NODE_12_length_352439_cov_44.221906	VC_3033_1	Verrucomicrobia	Verrucomicrobiae	Verrucomicrobiales	Akkermansiaceae	Akkermansia	no support	CRISPR
NODE_281_length_82508_cov_42.011510	VC_3033_1	Verrucomicrobia	Verrucomicrobiae	Verrucomicrobiales	Akkermansiaceae	Akkermansia	no support	CRISPR
NODE_265_length_79840_cov_9.395964	VC_2618_0	Verrucomicrobia	Verrucomicrobiae	Verrucomicrobiales	Akkermansiaceae	Akkermansia	no support	CRISPR
NODE_96_length_162211_cov_92.548281	VC_2618_1	Verrucomicrobia	Verrucomicrobiae	Verrucomicrobiales	Akkermansiaceae	Akkermansia	no support	CRISPR
NODE_35_length_205792_cov_61.025975	VC_2618_2	Verrucomicrobia	Verrucomicrobiae	Verrucomicrobiales	Akkermansiaceae	Akkermansia	no support	CRISPR
NODE_3_length_194410_cov_1942.570111	VC_2618_2	Verrucomicrobia	Verrucomicrobiae	Verrucomicrobiales	Akkermansiaceae	Akkermansia	no support	CRISPR
NODE_279_length_73161_cov_15.221104	VC_2618_0	Verrucomicrobia	Verrucomicrobiae	Verrucomicrobiales	Akkermansiaceae	Akkermansia	no support	CRISPR
NODE_48_length_151936_cov_14.542602	VC_2618_1	Verrucomicrobia	Verrucomicrobiae	Verrucomicrobiales	Akkermansiaceae	Akkermansia	no support	CRISPR
NODE_149_length_125256_cov_25.534668	VC_1923_0	Verrucomicrobia	Verrucomicrobiae	Verrucomicrobiales	Akkermansiaceae	Akkermansia	no support	CRISPR
NODE_158_length_122971_cov_13.051401	Overlap (VC_1924/VC_3604)	Verrucomicrobia	Verrucomicrobiae	Verrucomicrobiales	Akkermansiaceae	Akkermansia	no support	CRISPR
NODE_13_length_334862_cov_11.843776	Overlap (VC_1924/VC_3604)	Verrucomicrobia	Verrucomicrobiae	Verrucomicrobiales	Akkermansiaceae	Akkermansia	no support	CRISPR
NODE_134_length_128953_cov_75.304070	Overlap (VC_1924/VC_3604)	Verrucomicrobia	Verrucomicrobiae	Verrucomicrobiales	Akkermansiaceae	Akkermansia	no support	CRISPR
NODE_528_length_48865_cov_33.626757	VC_3035_0	Verrucomicrobia	Verrucomicrobiae	Verrucomicrobiales	Akkermansiaceae	Akkermansia	no support	CRISPR
NODE_349_length_14931_cov_3.834700	NODE_349_length_14931_cov_3.834700	Verrucomicrobia	Verrucomicrobiae	Verrucomicrobiales	Akkermansiaceae	Akkermansia	no support	CRISPR
NODE_456_length_53492_cov_14.734716	NODE_456_length_53492_cov_14.734716_S230109_53492	Verrucomicrobia	Verrucomicrobiae	Verrucomicrobiales	Akkermansiaceae	Akkermansia	no support	CRISPR
NODE_948_length_34371_cov_63.873936	Overlap (VC_586/VC_587)	Actinobacteria	Coriobacteriia	Coriobacteriales	Atopobiaceae	Olsenella	no support	CRISPR
NODE_2484_length_13983_cov_16.954408	Overlap (VC_587/VC_588)	Actinobacteria	Coriobacteriia	Coriobacteriales	Atopobiaceae	Olsenella	no support	CRISPR
NODE_436_length_31665_cov_41.465327	Overlap (VC_586/VC_587)	Actinobacteria	Coriobacteriia	Coriobacteriales	Atopobiaceae	Olsenella	no support	CRISPR
NODE_864_length_32202_cov_11.286652	VC_4076_0	Actinobacteria	Coriobacteriia	Coriobacteriales	Atopobiaceae	Olsenella	no support	CRISPR
NODE_14011_length_2686_cov_45.206005	VC_4527_0	Actinobacteria	Coriobacteriia	Coriobacteriales	Atopobiaceae	no support	no support	CRISPR
NODE_16032_length_2693_cov_42.101592	VC_4527_0	Actinobacteria	Coriobacteriia	Coriobacteriales	Atopobiaceae	no support	no support	CRISPR
NODE_19078_length_2713_cov_74.848758	VC_4527_0	Actinobacteria	Coriobacteriia	Coriobacteriales	Atopobiaceae	no support	no support	CRISPR
NODE_11194_length_5175_cov_3.991797	VC_1260_0	Actinobacteria	Coriobacteriia	Coriobacteriales	Atopobiaceae	no support	no support	CRISPR
NODE_6477_length_6782_cov_9.453545	VC_3298_0	Actinobacteria	Coriobacteriia	Coriobacteriales	Atopobiaceae	no support	no support	CRISPR
NODE_7375_length_5796_cov_8.893747	VC_3298_0	Actinobacteria	Coriobacteriia	Coriobacteriales	Atopobiaceae	no support	no support	CRISPR
NODE_1866_length_17638_cov_18.170221	Overlap (VC_586/VC_587)	Actinobacteria	Coriobacteriia	Coriobacteriales	Atopobiaceae	no support	no support	CRISPR
NODE_436_length_31665_cov_41.465327	Overlap (VC_586/VC_587)	Actinobacteria	Coriobacteriia	Coriobacteriales	Atopobiaceae	no support	no support	CRISPR
NODE_3007_length_14201_cov_5.565248	VC_585_0	Actinobacteria	Coriobacteriia	Coriobacteriales	Atopobiaceae	no support	no support	CRISPR
NODE_1405_length_31621_cov_8.526674	Overlap (VC_586/VC_587)	Actinobacteria	Coriobacteriia	Coriobacteriales	Atopobiaceae	no support	no support	CRISPR
NODE_948_length_34371_cov_63.873936	Overlap (VC_586/VC_587)	Actinobacteria	Coriobacteriia	Coriobacteriales	Atopobiaceae	no support	no support	CRISPR
NODE_2587_length_12496_cov_10.487260	VC_2331_0	Actinobacteria	Coriobacteriia	Coriobacteriales	Atopobiaceae	no support	no support	CRISPR
NODE_4021_length_12360_cov_18.414628	VC_2331_0	Actinobacteria	Coriobacteriia	Coriobacteriales	Atopobiaceae	no support	no support	CRISPR
NODE_1464_length_12294_cov_10.893782	VC_2331_0	Actinobacteria	Coriobacteriia	Coriobacteriales	Atopobiaceae	no support	no support	CRISPR
NODE_5389_length_7437_cov_3.498510	NODE_5389_length_7437_cov_3.498510_S104345_7437	Actinobacteria	Coriobacteriia	Coriobacteriales	Atopobiaceae	no support	no support	CRISPR
NODE_924_length_30763_cov_7.433698	VC_1024_0	Actinobacteria	Coriobacteriia	Coriobacteriales	Atopobiaceae	no support	no support	CRISPR
NODE_63_length_170014_cov_21.406439	VC_1024_0	Actinobacteria	Coriobacteriia	Coriobacteriales	Atopobiaceae	no support	no support	CRISPR
NODE_720_length_38521_cov_9.123824	VC_1024_0	Actinobacteria	Coriobacteriia	Coriobacteriales	Atopobiaceae	no support	no support	CRISPR
NODE_746_length_30340_cov_10.893611	VC_1024_0	Actinobacteria	Coriobacteriia	Coriobacteriales	Atopobiaceae	no support	no support	CRISPR
NODE_40_length_176833_cov_8.858291	VC_1024_0	Actinobacteria	Coriobacteriia	Coriobacteriales	Atopobiaceae	no support	no support	CRISPR
NODE_756_length_30962_cov_6.362960	VC_1024_0	Actinobacteria	Coriobacteriia	Coriobacteriales	Atopobiaceae	no support	no support	CRISPR
NODE_104_length_16156_cov_16.137507	VC_1024_0	Actinobacteria	Coriobacteriia	Coriobacteriales	Atopobiaceae	no support	no support	CRISPR
NODE_879_length_42473_cov_22.167570	Overlap (VC_1025/VC_2110)	Actinobacteria	Coriobacteriia	Coriobacteriales	Atopobiaceae	no support	no support	CRISPR
NODE_133_length_119064_cov_12.311279	VC_1024_0	Actinobacteria	Coriobacteriia	Coriobacteriales	Atopobiaceae	no support	no support	CRISPR
NODE_74_length_77166_cov_17.526021	Overlap (VC_1025/VC_2110)	Actinobacteria	Coriobacteriia	Coriobacteriales	Atopobiaceae	no support	no support	CRISPR
NODE_290_length_65512_cov_21.608842	VC_1024_0	Actinobacteria	Coriobacteriia	Coriobacteriales	Atopobiaceae	no support	no support	CRISPR
NODE_1180_length_30269_cov_13.713312	VC_1024_0	Actinobacteria	Coriobacteriia	Coriobacteriales	Atopobiaceae	no support	no support	CRISPR
NODE_2015_length_16709_cov_5.466555	VC_1024_0	Actinobacteria	Coriobacteriia	Coriobacteriales	Atopobiaceae	no support	no support	CRISPR
NODE_553_length_48068_cov_30.199988	VC_1024_0	Actinobacteria	Coriobacteriia	Coriobacteriales	Atopobiaceae	no support	no support	CRISPR
NODE_1990_length_19784_cov_5.498201	Overlap (VC_1025/VC_2110)	Actinobacteria	Coriobacteriia	Coriobacteriales	Atopobiaceae	no support	no support	CRISPR
NODE_92_length_35966_cov_5.902453	VC_1024_0	Actinobacteria	Coriobacteriia	Coriobacteriales	Atopobiaceae	no support	no support	CRISPR
NODE_561_length_47460_cov_15.292585	Overlap (VC_1025/VC_2110)	Actinobacteria	Coriobacteriia	Coriobacteriales	Atopobiaceae	no support	no support	CRISPR
NODE_654_length_37277_cov_8.409516	VC_1024_0	Actinobacteria	Coriobacteriia	Coriobacteriales	Atopobiaceae	no support	no support	CRISPR
NODE_513_length_33364_cov_19.920922	VC_1024_0	Actinobacteria	Coriobacteriia	Coriobacteriales	Atopobiaceae	no support	no support	CRISPR
NODE_665_length_33585_cov_20.295019	Overlap (VC_1025/VC_2110)	Actinobacteria	Coriobacteriia	Coriobacteriales	Atopobiaceae	no support	no support	CRISPR
NODE_8821_length_6317_cov_6.974768	NODE_8821_length_6317_cov_6.974768_S101259_6317	Actinobacteria	Coriobacteriia	Coriobacteriales	Atopobiaceae	no support	no support	CRISPR
NODE_595_length_39256_cov_14.247519	Overlap (VC_1025/VC_2110)	Actinobacteria	Coriobacteriia	Coriobacteriales	Atopobiaceae	no support	no support	CRISPR
NODE_976_length_31995_cov_15.139198	VC_1024_0	Actinobacteria	Coriobacteriia	Coriobacteriales	Atopobiaceae	no support	no support	CRISPR
NODE_806_length_31908_cov_29.753587	VC_1024_0	Actinobacteria	Coriobacteriia	Coriobacteriales	Atopobiaceae	no support	no support	CRISPR
NODE_658_length_42089_cov_28.774706	VC_1024_0	Actinobacteria	Coriobacteriia	Coriobacteriales	Atopobiaceae	no support	no support	CRISPR
NODE_731_length_36603_cov_8.137518	VC_1024_0	Actinobacteria	Coriobacteriia	Coriobacteriales	Atopobiaceae	no support	no support	CRISPR
NODE_884_length_36441_cov_23.641153	VC_1024_0	Actinobacteria	Coriobacteriia	Coriobacteriales	Atopobiaceae	no support	no support	CRISPR
NODE_2388_length_14675_cov_5.598153	Overlap (VC_999/VC_1031)	Actinobacteria	Coriobacteriia	Coriobacteriales	Atopobiaceae	no support	no support	CRISPR
NODE_88_length_157788_cov_13.587005	VC_2152_1	Actinobacteria	Coriobacteriia	Coriobacteriales	Atopobiaceae	Olsenella	no support	CRISPR
NODE_7885_length_5494_cov_3.772201	VC_585_0	Actinobacteria	Coriobacteriia	Coriobacteriales	Atopobiaceae	Olsenella	no support	CRISPR
NODE_3791_length_10807_cov_4.963635	NODE_3791_length_10807_cov_4.963635_S210792_10807	Actinobacteria	Coriobacteriia	Coriobacteriales	Atopobiaceae	Olsenella	no support	CRISPR
NODE_1866_length_17638_cov_18.170221	Overlap (VC_586/VC_587)	Actinobacteria	Coriobacteriia	Coriobacteriales	Atopobiaceae	Olsenella	no support	CRISPR
NODE_1405_length_31621_cov_8.526674	Overlap (VC_586/VC_587)	Actinobacteria	Coriobacteriia	Coriobacteriales	Atopobiaceae	Olsenella	no support	CRISPR
NODE_2110_length_13290_cov_9.197884	NODE_2110_length_13290_cov_9.197884_S108642_13290	Actinobacteria	Coriobacteriia	Coriobacteriales	Atopobiaceae	Olsenella	no support	CRISPR
NODE_3007_length_14201_cov_5.565248	VC_585_0	Actinobacteria	Coriobacteriia	Coriobacteriales	Atopobiaceae	Olsenella	no support	CRISPR
NODE_1498_length_29887_cov_29.433461	VC_4151_0	Actinobacteria	Coriobacteriia	Coriobacteriales	Atopobiaceae	Olsenella	no support	CRISPR
NODE_6750_length_6780_cov_3.044164	VC_1233_0	Actinobacteria	Coriobacteriia	Coriobacteriales	Atopobiaceae	Olsenella	no support	CRISPR
NODE_389_length_45829_cov_28.647027	VC_812_0	Actinobacteria	Coriobacteriia	Coriobacteriales	Atopobiaceae	Olsenella	no support	CRISPR
NODE_4623_length_9797_cov_5.094231	VC_587_0	Actinobacteria	Coriobacteriia	Coriobacteriales	Atopobiaceae	Olsenella	no support	CRISPR
NODE_847_length_30589_cov_17.390319	VC_4076_0	Actinobacteria	Coriobacteriia	Coriobacteriales	Atopobiaceae	Olsenella	no support	CRISPR
NODE_239_length_76482_cov_8.951483	VC_981_0	Bacteroidetes	Bacteroidia	Bacteroidales	Bacteroidaceae	Bacteroides	no support	CRISPR
NODE_1972_length_20827_cov_10.735557	VC_981_0	Bacteroidetes	Bacteroidia	Bacteroidales	Bacteroidaceae	Bacteroides	no support	CRISPR
NODE_138_length_165819_cov_38.950846	VC_1835_0	Bacteroidetes	Bacteroidia	Bacteroidales	Bacteroidaceae	Bacteroides	no support	CRISPR
NODE_778_length_46413_cov_9.064261	VC_1985_0	Bacteroidetes	Bacteroidia	Bacteroidales	Bacteroidaceae	Bacteroides	no support	CRISPR
NODE_148_length_39563_cov_6.737015	VC_841_0	Bacteroidetes	Bacteroidia	Bacteroidales	Bacteroidaceae	Bacteroides	no support	CRISPR
NODE_310_length_68015_cov_6.935388	VC_841_0	Bacteroidetes	Bacteroidia	Bacteroidales	Bacteroidaceae	Bacteroides	no support	CRISPR
NODE_871_length_36355_cov_10.415482	VC_841_0	Bacteroidetes	Bacteroidia	Bacteroidales	Bacteroidaceae	Bacteroides	no support	CRISPR
NODE_5531_length_8247_cov_4.060181	VC_1341_0	Bacteroidetes	Bacteroidia	Bacteroidales	Bacteroidaceae	Bacteroides	no support	CRISPR
NODE_505_length_45261_cov_136.168119	VC_226_0	Bacteroidetes	Bacteroidia	Bacteroidales	Bacteroidaceae	Bacteroides	no support	CRISPR
NODE_113_length_43543_cov_353.892499	VC_226_0	Bacteroidetes	Bacteroidia	Bacteroidales	Bacteroidaceae	Bacteroides	no support	CRISPR
NODE_429_length_37648_cov_87.677307	VC_226_0	Bacteroidetes	Bacteroidia	Bacteroidales	Bacteroidaceae	Bacteroides	no support	CRISPR
NODE_845_length_43883_cov_29.308615	VC_226_0	Bacteroidetes	Bacteroidia	Bacteroidales	Bacteroidaceae	Bacteroides	no support	CRISPR
NODE_871_length_42264_cov_22.660333	VC_226_0	Bacteroidetes	Bacteroidia	Bacteroidales	Bacteroidaceae	Bacteroides	no support	CRISPR
NODE_738_length_20234_cov_488.325041	NODE_738_length_20234_cov_488.325041	Bacteroidetes	Bacteroidia	Bacteroidales	Bacteroidaceae	Bacteroides	no support	CRISPR
NODE_733_length_7355_cov_6.281096	NODE_733_length_7355_cov_6.281096	Bacteroidetes	Bacteroidia	Bacteroidales	Bacteroidaceae	Bacteroides	no support	CRISPR
NODE_1759_length_5113_cov_81.269276	NODE_1759_length_5113_cov_81.269276	Bacteroidetes	Bacteroidia	Bacteroidales	Bacteroidaceae	Bacteroides	no support	CRISPR
NODE_2129_length_5633_cov_975.921477	NODE_2129_length_5633_cov_975.921477	Bacteroidetes	Bacteroidia	Bacteroidales	Bacteroidaceae	Bacteroides	no support	CRISPR
NODE_360_length_37850_cov_137.882656	VC_226_0	Bacteroidetes	Bacteroidia	Bacteroidales	Bacteroidaceae	Bacteroides	no support	CRISPR
NODE_709_length_44568_cov_10.466807	VC_226_0	Bacteroidetes	Bacteroidia	Bacteroidales	Bacteroidaceae	Bacteroides	no support	CRISPR
NODE_246_length_46971_cov_29.595127	VC_226_0	Bacteroidetes	Bacteroidia	Bacteroidales	Bacteroidaceae	Bacteroides	no support	CRISPR
NODE_561_length_46761_cov_8.404638	VC_226_0	Bacteroidetes	Bacteroidia	Bacteroidales	Bacteroidaceae	Bacteroides	no support	CRISPR
NODE_1278_length_25951_cov_8.018574	NODE_1278_length_25951_cov_8.018574_S102417_25951	Bacteroidetes	Bacteroidia	Bacteroidales	Bacteroidaceae	Bacteroides	no support	CRISPR
NODE_286_length_45707_cov_342.259507	VC_226_0	Bacteroidetes	Bacteroidia	Bacteroidales	Bacteroidaceae	Bacteroides	no support	CRISPR
NODE_175_length_45149_cov_71.147958	VC_226_0	Bacteroidetes	Bacteroidia	Bacteroidales	Bacteroidaceae	Bacteroides	no support	CRISPR
NODE_278_length_42862_cov_15.527601	VC_226_0	Bacteroidetes	Bacteroidia	Bacteroidales	Bacteroidaceae	Bacteroides	no support	CRISPR
NODE_649_length_38119_cov_10.775405	VC_226_0	Bacteroidetes	Bacteroidia	Bacteroidales	Bacteroidaceae	Bacteroides	no support	CRISPR
NODE_3030_length_5913_cov_5.363776	NODE_3030_length_5913_cov_5.363776	Bacteroidetes	Bacteroidia	Bacteroidales	Bacteroidaceae	Bacteroides	no support	CRISPR
NODE_4631_length_10316_cov_5.076016	VC_3059_0	Bacteroidetes	Bacteroidia	Bacteroidales	Bacteroidaceae	Bacteroides	no support	CRISPR
NODE_527_length_62035_cov_10.045063	VC_1339_0	Bacteroidetes	Bacteroidia	Bacteroidales	Bacteroidaceae	Bacteroides	no support	CRISPR
NODE_209_length_52425_cov_14.568054	VC_1339_0	Bacteroidetes	Bacteroidia	Bacteroidales	Bacteroidaceae	Bacteroides	no support	CRISPR
NODE_1811_length_29355_cov_74.698259	VC_1156_2	Bacteroidetes	Bacteroidia	Bacteroidales	Bacteroidaceae	Bacteroides	no support	CRISPR
NODE_57_length_205299_cov_35.161057	Overlap (VC_1157/VC_1339)	Bacteroidetes	Bacteroidia	Bacteroidales	Bacteroidaceae	Bacteroides	no support	CRISPR
NODE_1206_length_30399_cov_14.383964	Overlap (VC_1159/VC_1337)	Bacteroidetes	Bacteroidia	Bacteroidales	Bacteroidaceae	Bacteroides	no support	CRISPR
NODE_3_length_668602_cov_21.203736	Overlap (VC_1159/VC_1337)	Bacteroidetes	Bacteroidia	Bacteroidales	Bacteroidaceae	Bacteroides	no support	CRISPR
NODE_124_length_48177_cov_81.959561	VC_1156_2	Bacteroidetes	Bacteroidia	Bacteroidales	Bacteroidaceae	Bacteroides	no support	CRISPR
NODE_314_length_33536_cov_9.662435	VC_1338_0	Bacteroidetes	Bacteroidia	Bacteroidales	Bacteroidaceae	Bacteroides	no support	CRISPR
NODE_714_length_43024_cov_9.302870	VC_1077_0	Bacteroidetes	Bacteroidia	Bacteroidales	Bacteroidaceae	Bacteroides	no support	CRISPR
NODE_424_length_24629_cov_4.040856	VC_1077_0	Bacteroidetes	Bacteroidia	Bacteroidales	Bacteroidaceae	Bacteroides	no support	CRISPR
NODE_681_length_56052_cov_7.433112	VC_1077_0	Bacteroidetes	Bacteroidia	Bacteroidales	Bacteroidaceae	Bacteroides	no support	CRISPR
NODE_2205_length_6237_cov_108.303785	VC_3830_0	Bacteroidetes	Bacteroidia	Bacteroidales	Bacteroidaceae	Bacteroides	no support	CRISPR
NODE_740_length_6154_cov_578.020331	VC_3830_0	Bacteroidetes	Bacteroidia	Bacteroidales	Bacteroidaceae	Bacteroides	no support	CRISPR
NODE_943_length_5794_cov_109.344659	VC_3830_0	Bacteroidetes	Bacteroidia	Bacteroidales	Bacteroidaceae	Bacteroides	no support	CRISPR
NODE_2677_length_5011_cov_1257.743341	VC_3830_0	Bacteroidetes	Bacteroidia	Bacteroidales	Bacteroidaceae	Bacteroides	no support	CRISPR
NODE_570_length_6005_cov_14.343193	Overlap (VC_3831/VC_3832)	Bacteroidetes	Bacteroidia	Bacteroidales	Bacteroidaceae	Bacteroides	no support	CRISPR
NODE_1129_length_6146_cov_159.684124	VC_3830_0	Bacteroidetes	Bacteroidia	Bacteroidales	Bacteroidaceae	Bacteroides	no support	CRISPR
NODE_117_length_153647_cov_8.463943	VC_1854_4	Bacteroidetes	Bacteroidia	Bacteroidales	Bacteroidaceae	Bacteroides	no support	CRISPR
NODE_96_length_184114_cov_11.466557	VC_1854_4	Bacteroidetes	Bacteroidia	Bacteroidales	Bacteroidaceae	Bacteroides	no support	CRISPR
NODE_10_length_179327_cov_119.150816	VC_1854_4	Bacteroidetes	Bacteroidia	Bacteroidales	Bacteroidaceae	Bacteroides	no support	CRISPR
NODE_4_length_183484_cov_79.783617	VC_1854_4	Bacteroidetes	Bacteroidia	Bacteroidales	Bacteroidaceae	Bacteroides	no support	CRISPR
NODE_6222_length_7051_cov_3.658519	NODE_6222_length_7051_cov_3.658519_S129097_7051	Bacteroidetes	Bacteroidia	Bacteroidales	Bacteroidaceae	Bacteroides	no support	CRISPR
NODE_62_length_185912_cov_11.698849	VC_1854_4	Bacteroidetes	Bacteroidia	Bacteroidales	Bacteroidaceae	Bacteroides	no support	CRISPR
NODE_2_length_185338_cov_363.262917	VC_1854_4	Bacteroidetes	Bacteroidia	Bacteroidales	Bacteroidaceae	Bacteroides	no support	CRISPR
NODE_477_length_46823_cov_49.481440	NODE_477_length_46823_cov_49.481440	Bacteroidetes	Bacteroidia	Bacteroidales	Bacteroidaceae	Bacteroides	no support	CRISPR
NODE_203_length_87600_cov_6.369010	VC_1854_3	Bacteroidetes	Bacteroidia	Bacteroidales	Bacteroidaceae	Bacteroides	no support	CRISPR
NODE_18_length_172978_cov_155.613504	VC_1854_4	Bacteroidetes	Bacteroidia	Bacteroidales	Bacteroidaceae	Bacteroides	no support	CRISPR
NODE_247_length_61707_cov_7.503276	VC_1854_3	Bacteroidetes	Bacteroidia	Bacteroidales	Bacteroidaceae	Bacteroides	no support	CRISPR
NODE_82_length_128840_cov_8.329759	VC_1854_3	Bacteroidetes	Bacteroidia	Bacteroidales	Bacteroidaceae	Bacteroides	no support	CRISPR
NODE_65_length_180001_cov_10.090722	VC_1854_4	Bacteroidetes	Bacteroidia	Bacteroidales	Bacteroidaceae	Bacteroides	no support	CRISPR
NODE_451_length_45362_cov_6.554351	VC_1854_7	Bacteroidetes	Bacteroidia	Bacteroidales	Bacteroidaceae	Bacteroides	no support	CRISPR
NODE_3476_length_13910_cov_7.253988	NODE_3476_length_13910_cov_7.253988_S113315_13910	Bacteroidetes	Bacteroidia	Bacteroidales	Bacteroidaceae	Bacteroides	no support	CRISPR
NODE_146_length_33604_cov_86.875913	NODE_146_length_33604_cov_86.875913	Bacteroidetes	Bacteroidia	Bacteroidales	Bacteroidaceae	Bacteroides	no support	CRISPR
NODE_876_length_6465_cov_2927.248830	VC_1688_0	Bacteroidetes	Bacteroidia	Bacteroidales	Bacteroidaceae	Bacteroides	no support	CRISPR
NODE_2655_length_6420_cov_69.345326	VC_1688_0	Bacteroidetes	Bacteroidia	Bacteroidales	Bacteroidaceae	Bacteroides	no support	CRISPR
NODE_1916_length_6563_cov_21.162108	VC_1688_0	Bacteroidetes	Bacteroidia	Bacteroidales	Bacteroidaceae	Bacteroides	no support	CRISPR
NODE_298_length_87487_cov_8.309120	VC_2492_0	Bacteroidetes	Bacteroidia	Bacteroidales	Bacteroidaceae	Bacteroides	no support	CRISPR
NODE_179_length_84373_cov_23.747812	VC_2491_0	Bacteroidetes	Bacteroidia	Bacteroidales	Bacteroidaceae	Bacteroides	no support	CRISPR
NODE_446_length_69769_cov_80.319046	VC_2492_0	Bacteroidetes	Bacteroidia	Bacteroidales	Bacteroidaceae	Bacteroides	no support	CRISPR
NODE_187_length_86718_cov_13.628988	VC_2491_0	Bacteroidetes	Bacteroidia	Bacteroidales	Bacteroidaceae	Bacteroides	no support	CRISPR
NODE_325_length_85425_cov_271.247159	VC_2491_0	Bacteroidetes	Bacteroidia	Bacteroidales	Bacteroidaceae	Bacteroides	no support	CRISPR
NODE_114_length_86471_cov_3723.359413	VC_2492_0	Bacteroidetes	Bacteroidia	Bacteroidales	Bacteroidaceae	Bacteroides	no support	CRISPR
NODE_291_length_86995_cov_31.531504	VC_2492_0	Bacteroidetes	Bacteroidia	Bacteroidales	Bacteroidaceae	Bacteroides	no support	CRISPR
NODE_449_length_64073_cov_150.968665	VC_2492_0	Bacteroidetes	Bacteroidia	Bacteroidales	Bacteroidaceae	Bacteroides	no support	CRISPR
NODE_479_length_34792_cov_675.683335	VC_2492_0	Bacteroidetes	Bacteroidia	Bacteroidales	Bacteroidaceae	Bacteroides	no support	CRISPR
NODE_5_length_86909_cov_13424.384104	VC_2492_0	Bacteroidetes	Bacteroidia	Bacteroidales	Bacteroidaceae	Bacteroides	no support	CRISPR
NODE_20_length_172532_cov_7970.286653	VC_2639_1	Bacteroidetes	Bacteroidia	Bacteroidales	Bacteroidaceae	Bacteroides	no support	CRISPR
NODE_395_length_37396_cov_35.190006	NODE_395_length_37396_cov_35.190006	Bacteroidetes	Bacteroidia	Bacteroidales	Bacteroidaceae	Bacteroides	no support	CRISPR
NODE_1083_length_27624_cov_18.837898	NODE_1083_length_27624_cov_18.837898_S126006_27624	Bacteroidetes	Bacteroidia	Bacteroidales	Bacteroidaceae	Bacteroides	no support	CRISPR
NODE_58_length_53417_cov_5415.046831	VC_2492_0	Bacteroidetes	Bacteroidia	Bacteroidales	Bacteroidaceae	Bacteroides	no support	CRISPR
NODE_2601_length_5169_cov_48.249316	NODE_2601_length_5169_cov_48.249316	Bacteroidetes	Bacteroidia	Bacteroidales	Bacteroidaceae	Bacteroides	no support	CRISPR
NODE_321_length_86655_cov_574.159065	VC_2491_0	Bacteroidetes	Bacteroidia	Bacteroidales	Bacteroidaceae	Bacteroides	no support	CRISPR
NODE_203_length_87136_cov_378.018684	VC_2492_0	Bacteroidetes	Bacteroidia	Bacteroidales	Bacteroidaceae	Bacteroides	no support	CRISPR
NODE_499_length_57051_cov_413.370201	VC_2492_0	Bacteroidetes	Bacteroidia	Bacteroidales	Bacteroidaceae	Bacteroides	no support	CRISPR
NODE_5_length_173385_cov_8996.374805	VC_2491_2	Bacteroidetes	Bacteroidia	Bacteroidales	Bacteroidaceae	Bacteroides	no support	CRISPR
NODE_1384_length_25795_cov_8.365346	NODE_1384_length_25795_cov_8.365346_S125940_25795	Bacteroidetes	Bacteroidia	Bacteroidales	Bacteroidaceae	Bacteroides	no support	CRISPR
NODE_34_length_85425_cov_435.619620	VC_2491_0	Bacteroidetes	Bacteroidia	Bacteroidales	Bacteroidaceae	Bacteroides	no support	CRISPR
NODE_150_length_87302_cov_33.569200	VC_2491_0	Bacteroidetes	Bacteroidia	Bacteroidales	Bacteroidaceae	Bacteroides	no support	CRISPR
NODE_451_length_62522_cov_17.256199	VC_2491_0	Bacteroidetes	Bacteroidia	Bacteroidales	Bacteroidaceae	Bacteroides	no support	CRISPR
NODE_284_length_86511_cov_73.346072	VC_2492_0	Bacteroidetes	Bacteroidia	Bacteroidales	Bacteroidaceae	Bacteroides	no support	CRISPR
NODE_1112_length_31616_cov_13.342828	VC_2492_0	Bacteroidetes	Bacteroidia	Bacteroidales	Bacteroidaceae	Bacteroides	no support	CRISPR
NODE_520_length_60360_cov_9.336373	VC_2492_0	Bacteroidetes	Bacteroidia	Bacteroidales	Bacteroidaceae	Bacteroides	no support	CRISPR
NODE_167_length_87001_cov_100.334230	VC_2491_0	Bacteroidetes	Bacteroidia	Bacteroidales	Bacteroidaceae	Bacteroides	no support	CRISPR
NODE_291_length_87348_cov_22.324482	VC_2492_0	Bacteroidetes	Bacteroidia	Bacteroidales	Bacteroidaceae	Bacteroides	no support	CRISPR
NODE_247_length_86265_cov_43.367138	VC_2491_0	Bacteroidetes	Bacteroidia	Bacteroidales	Bacteroidaceae	Bacteroides	no support	CRISPR
NODE_390_length_72465_cov_9.052368	VC_2492_0	Bacteroidetes	Bacteroidia	Bacteroidales	Bacteroidaceae	Bacteroides	no support	CRISPR
NODE_288_length_86471_cov_23.445485	VC_2492_0	Bacteroidetes	Bacteroidia	Bacteroidales	Bacteroidaceae	Bacteroides	no support	CRISPR
NODE_291_length_80393_cov_44.815131	VC_2492_0	Bacteroidetes	Bacteroidia	Bacteroidales	Bacteroidaceae	Bacteroides	no support	CRISPR
NODE_354_length_72110_cov_40.407231	NODE_354_length_72110_cov_40.407231_S109992_72110	Bacteroidetes	Bacteroidia	Bacteroidales	Bacteroidaceae	Bacteroides	no support	CRISPR
NODE_256_length_87164_cov_9.305319	VC_2492_0	Bacteroidetes	Bacteroidia	Bacteroidales	Bacteroidaceae	Bacteroides	no support	CRISPR
NODE_727_length_41068_cov_165.427060	VC_2492_0	Bacteroidetes	Bacteroidia	Bacteroidales	Bacteroidaceae	Bacteroides	no support	CRISPR
NODE_515_length_61619_cov_13.795497	VC_2492_0	Bacteroidetes	Bacteroidia	Bacteroidales	Bacteroidaceae	Bacteroides	no support	CRISPR
NODE_68_length_38270_cov_659.735235	VC_2492_0	Bacteroidetes	Bacteroidia	Bacteroidales	Bacteroidaceae	Bacteroides	no support	CRISPR
NODE_230_length_86315_cov_172.381764	VC_2492_0	Bacteroidetes	Bacteroidia	Bacteroidales	Bacteroidaceae	Bacteroides	no support	CRISPR
NODE_189_length_87299_cov_48.547361	VC_2492_0	Bacteroidetes	Bacteroidia	Bacteroidales	Bacteroidaceae	Bacteroides	no support	CRISPR
NODE_1733_length_18515_cov_4.840899	NODE_1733_length_18515_cov_4.840899_S108373_18515	Bacteroidetes	Bacteroidia	Bacteroidales	Bacteroidaceae	Bacteroides	no support	CRISPR
NODE_246_length_85524_cov_11.111081	VC_2492_0	Bacteroidetes	Bacteroidia	Bacteroidales	Bacteroidaceae	Bacteroides	no support	CRISPR
NODE_237_length_87328_cov_136.520619	VC_2492_0	Bacteroidetes	Bacteroidia	Bacteroidales	Bacteroidaceae	Bacteroides	no support	CRISPR
NODE_131_length_83330_cov_1597.670477	VC_2492_0	Bacteroidetes	Bacteroidia	Bacteroidales	Bacteroidaceae	Bacteroides	no support	CRISPR
NODE_1209_length_28027_cov_156.039254	NODE_1209_length_28027_cov_156.039254_S136263_28027	Bacteroidetes	Bacteroidia	Bacteroidales	Bacteroidaceae	Bacteroides	no support	CRISPR
NODE_267_length_86899_cov_45.065497	VC_2492_0	Bacteroidetes	Bacteroidia	Bacteroidales	Bacteroidaceae	Bacteroides	no support	CRISPR
NODE_358_length_63390_cov_6.625373	VC_2492_0	Bacteroidetes	Bacteroidia	Bacteroidales	Bacteroidaceae	Bacteroides	no support	CRISPR
NODE_656_length_6598_cov_3410.599114	VC_1688_0	Bacteroidetes	Bacteroidia	Bacteroidales	Bacteroidaceae	Bacteroides	no support	CRISPR
NODE_252_length_86188_cov_205.038336	VC_1282_0	Bacteroidetes	Bacteroidia	Bacteroidales	Bacteroidaceae	Bacteroides	no support	CRISPR
NODE_7_length_277750_cov_61.844153	VC_1845_1	Bacteroidetes	Bacteroidia	Bacteroidales	Bacteroidaceae	Bacteroides	no support	CRISPR
NODE_263_length_82010_cov_28.052309	VC_1537_1	Bacteroidetes	Bacteroidia	Bacteroidales	Bacteroidaceae	Bacteroides	no support	CRISPR
NODE_368_length_59726_cov_54.279952	VC_1537_1	Bacteroidetes	Bacteroidia	Bacteroidales	Bacteroidaceae	Bacteroides	no support	CRISPR
NODE_283_length_78738_cov_40.091354	VC_1537_1	Bacteroidetes	Bacteroidia	Bacteroidales	Bacteroidaceae	Bacteroides	no support	CRISPR
NODE_637_length_49568_cov_10.285440	VC_1537_1	Bacteroidetes	Bacteroidia	Bacteroidales	Bacteroidaceae	Bacteroides	no support	CRISPR
NODE_144_length_51445_cov_23.467503	VC_1537_1	Bacteroidetes	Bacteroidia	Bacteroidales	Bacteroidaceae	Bacteroides	no support	CRISPR
NODE_230_length_64284_cov_7.506127	VC_1537_1	Bacteroidetes	Bacteroidia	Bacteroidales	Bacteroidaceae	Bacteroides	no support	CRISPR
NODE_400_length_52613_cov_9.172000	VC_1537_1	Bacteroidetes	Bacteroidia	Bacteroidales	Bacteroidaceae	Bacteroides	no support	CRISPR
NODE_552_length_45851_cov_47.607739	VC_1537_1	Bacteroidetes	Bacteroidia	Bacteroidales	Bacteroidaceae	Bacteroides	no support	CRISPR
NODE_9_length_346476_cov_70.047376	VC_1537_1	Bacteroidetes	Bacteroidia	Bacteroidales	Bacteroidaceae	Bacteroides	no support	CRISPR
NODE_703_length_45531_cov_9.026651	VC_1537_1	Bacteroidetes	Bacteroidia	Bacteroidales	Bacteroidaceae	Bacteroides	no support	CRISPR
NODE_350_length_59113_cov_11.573453	VC_1537_1	Bacteroidetes	Bacteroidia	Bacteroidales	Bacteroidaceae	Bacteroides	no support	CRISPR
NODE_2826_length_11791_cov_6.819530	NODE_2826_length_11791_cov_6.819530_S107399_11791	Bacteroidetes	Bacteroidia	Bacteroidales	Bacteroidaceae	Bacteroides	no support	CRISPR
NODE_496_length_53652_cov_10.681941	VC_1537_1	Bacteroidetes	Bacteroidia	Bacteroidales	Bacteroidaceae	Bacteroides	no support	CRISPR
NODE_1300_length_23319_cov_6.860557	VC_1537_1	Bacteroidetes	Bacteroidia	Bacteroidales	Bacteroidaceae	Bacteroides	no support	CRISPR
NODE_376_length_64186_cov_13.864231	VC_1537_1	Bacteroidetes	Bacteroidia	Bacteroidales	Bacteroidaceae	Bacteroides	no support	CRISPR
NODE_1917_length_15532_cov_11.718098	VC_1156_2	Bacteroidetes	Bacteroidia	Bacteroidales	Bacteroidaceae	Bacteroides	no support	CRISPR
NODE_8_length_59076_cov_27.605530	Overlap (VC_1157/VC_1451)	Bacteroidetes	Bacteroidia	Bacteroidales	Bacteroidaceae	Bacteroides	no support	CRISPR
NODE_415_length_45438_cov_23.028270	Overlap (VC_1337/VC_1451)	Bacteroidetes	Bacteroidia	Bacteroidales	Bacteroidaceae	Bacteroides	no support	CRISPR
NODE_213_length_23542_cov_9.168604	VC_1448_0	Bacteroidetes	Bacteroidia	Bacteroidales	Bacteroidaceae	Bacteroides	no support	CRISPR
NODE_588_length_11608_cov_6.228945	NODE_588_length_11608_cov_6.228945	Bacteroidetes	Bacteroidia	Bacteroidales	Bacteroidaceae	Bacteroides	no support	CRISPR
NODE_1048_length_15069_cov_3.722992	Overlap (VC_1451/VC_2815)	Bacteroidetes	Bacteroidia	Bacteroidales	Bacteroidaceae	Bacteroides	no support	CRISPR
NODE_301_length_60919_cov_19.173304	Overlap (VC_1159/VC_1337/VC_1451)	Bacteroidetes	Bacteroidia	Bacteroidales	Bacteroidaceae	Bacteroides	no support	CRISPR
NODE_1199_length_23269_cov_6.722667	VC_1820_0	Bacteroidetes	Bacteroidia	Bacteroidales	Bacteroidaceae	Bacteroides	no support	CRISPR
NODE_83_length_67953_cov_35.115025	VC_1542_7	Bacteroidetes	Bacteroidia	Bacteroidales	Bacteroidaceae	Bacteroides	no support	CRISPR
NODE_457_length_11703_cov_6.694282	NODE_457_length_11703_cov_6.694282	Bacteroidetes	Bacteroidia	Bacteroidales	Bacteroidaceae	Bacteroides	no support	CRISPR
NODE_460_length_22917_cov_11.360423	NODE_460_length_22917_cov_11.360423	Bacteroidetes	Bacteroidia	Bacteroidales	Bacteroidaceae	Bacteroides	no support	CRISPR
NODE_96_length_131903_cov_15.579083	VC_1086_0	Bacteroidetes	Bacteroidia	Bacteroidales	Bacteroidaceae	Bacteroides	no support	CRISPR
NODE_87_length_28638_cov_148.553126	Overlap (VC_1078/VC_1087)	Bacteroidetes	Bacteroidia	Bacteroidales	Bacteroidaceae	Bacteroides	no support	CRISPR
NODE_618_length_41936_cov_9.507247	VC_1602_0	Bacteroidetes	Bacteroidia	Bacteroidales	Bacteroidaceae	Bacteroides	no support	CRISPR
NODE_613_length_50097_cov_42.392211	VC_1602_0	Bacteroidetes	Bacteroidia	Bacteroidales	Bacteroidaceae	Bacteroides	no support	CRISPR
NODE_208_length_90095_cov_41.350955	VC_1602_0	Bacteroidetes	Bacteroidia	Bacteroidales	Bacteroidaceae	Bacteroides	no support	CRISPR
NODE_488_length_50122_cov_68.078794	VC_1602_0	Bacteroidetes	Bacteroidia	Bacteroidales	Bacteroidaceae	Bacteroides	no support	CRISPR
NODE_609_length_50078_cov_20.203526	VC_1602_0	Bacteroidetes	Bacteroidia	Bacteroidales	Bacteroidaceae	Bacteroides	no support	CRISPR
NODE_267_length_50055_cov_149.366820	VC_1602_0	Bacteroidetes	Bacteroidia	Bacteroidales	Bacteroidaceae	Bacteroides	no support	CRISPR
NODE_439_length_50013_cov_29.723167	VC_1602_0	Bacteroidetes	Bacteroidia	Bacteroidales	Bacteroidaceae	Bacteroides	no support	CRISPR
NODE_1035_length_30792_cov_4.986596	VC_1602_0	Bacteroidetes	Bacteroidia	Bacteroidales	Bacteroidaceae	Bacteroides	no support	CRISPR
NODE_336_length_56268_cov_13.480939	VC_1602_0	Bacteroidetes	Bacteroidia	Bacteroidales	Bacteroidaceae	Bacteroides	no support	CRISPR
NODE_384_length_50125_cov_6.265149	VC_1602_0	Bacteroidetes	Bacteroidia	Bacteroidales	Bacteroidaceae	Bacteroides	no support	CRISPR
NODE_456_length_50074_cov_18.783562	VC_1602_0	Bacteroidetes	Bacteroidia	Bacteroidales	Bacteroidaceae	Bacteroides	no support	CRISPR
NODE_58_length_50112_cov_71.171864	VC_1602_0	Bacteroidetes	Bacteroidia	Bacteroidales	Bacteroidaceae	Bacteroides	no support	CRISPR
NODE_268_length_82901_cov_24.982039	VC_1602_0	Bacteroidetes	Bacteroidia	Bacteroidales	Bacteroidaceae	Bacteroides	no support	CRISPR
NODE_6513_length_6802_cov_3.724915	NODE_6513_length_6802_cov_3.724915_S129097_6802	Bacteroidetes	Bacteroidia	Bacteroidales	Bacteroidaceae	Bacteroides	no support	CRISPR
NODE_180_length_105414_cov_13.025987	VC_2501_0	Bacteroidetes	Bacteroidia	Bacteroidales	Bacteroidaceae	Bacteroides	no support	CRISPR
NODE_530_length_30052_cov_5.549355	VC_1602_0	Bacteroidetes	Bacteroidia	Bacteroidales	Bacteroidaceae	Bacteroides	no support	CRISPR
NODE_5_length_396000_cov_120.153781	VC_1602_0	Bacteroidetes	Bacteroidia	Bacteroidales	Bacteroidaceae	Bacteroides	no support	CRISPR
NODE_328_length_73491_cov_121.623686	VC_1602_0	Bacteroidetes	Bacteroidia	Bacteroidales	Bacteroidaceae	Bacteroides	no support	CRISPR
NODE_300_length_50003_cov_21.170257	VC_1602_0	Bacteroidetes	Bacteroidia	Bacteroidales	Bacteroidaceae	Bacteroides	no support	CRISPR
NODE_510_length_10411_cov_6.817883	Overlap (VC_2710/VC_3643)	Bacteroidetes	Bacteroidia	Bacteroidales	Bacteroidaceae	Bacteroides	no support	CRISPR
NODE_470_length_36226_cov_6.706837	VC_841_0	Bacteroidetes	Bacteroidia	Bacteroidales	Bacteroidaceae	Bacteroides	no support	CRISPR
NODE_2194_length_15464_cov_4.120449	VC_982_0	Bacteroidetes	Bacteroidia	Bacteroidales	Bacteroidaceae	Bacteroides	no support	CRISPR
NODE_623_length_40825_cov_5.637650	VC_841_0	Bacteroidetes	Bacteroidia	Bacteroidales	Bacteroidaceae	Bacteroides	no support	CRISPR
NODE_225_length_80425_cov_96.222048	VC_841_0	Bacteroidetes	Bacteroidia	Bacteroidales	Bacteroidaceae	Bacteroides	no support	CRISPR
NODE_782_length_33530_cov_13.298282	VC_841_0	Bacteroidetes	Bacteroidia	Bacteroidales	Bacteroidaceae	Bacteroides	no support	CRISPR
NODE_229_length_37293_cov_7.587411	VC_841_0	Bacteroidetes	Bacteroidia	Bacteroidales	Bacteroidaceae	Bacteroides	no support	CRISPR
NODE_118_length_37005_cov_25.280054	VC_978_0	Bacteroidetes	Bacteroidia	Bacteroidales	Bacteroidaceae	Bacteroides	no support	CRISPR
NODE_185_length_99168_cov_21.837832	VC_841_0	Bacteroidetes	Bacteroidia	Bacteroidales	Bacteroidaceae	Bacteroides	no support	CRISPR
NODE_715_length_43862_cov_35.121031	VC_841_0	Bacteroidetes	Bacteroidia	Bacteroidales	Bacteroidaceae	Bacteroides	no support	CRISPR
NODE_5051_length_7802_cov_4.457338	VC_982_0	Bacteroidetes	Bacteroidia	Bacteroidales	Bacteroidaceae	Bacteroides	no support	CRISPR
NODE_463_length_61073_cov_20.407208	VC_841_0	Bacteroidetes	Bacteroidia	Bacteroidales	Bacteroidaceae	Bacteroides	no support	CRISPR
NODE_680_length_42845_cov_10.154545	VC_841_0	Bacteroidetes	Bacteroidia	Bacteroidales	Bacteroidaceae	Bacteroides	no support	CRISPR
NODE_3706_length_10896_cov_3.971958	VC_982_0	Bacteroidetes	Bacteroidia	Bacteroidales	Bacteroidaceae	Bacteroides	no support	CRISPR
NODE_1109_length_27242_cov_23.687902	NODE_1109_length_27242_cov_23.687902_S100571_27242	Bacteroidetes	Bacteroidia	Bacteroidales	Bacteroidaceae	Bacteroides	no support	CRISPR
NODE_1793_length_29724_cov_42.432505	VC_980_0	Bacteroidetes	Bacteroidia	Bacteroidales	Bacteroidaceae	Bacteroides	no support	CRISPR
NODE_1084_length_31064_cov_7.438163	NODE_1084_length_31064_cov_7.438163_S139623_31064	Bacteroidetes	Bacteroidia	Bacteroidales	Bacteroidaceae	Bacteroides	no support	CRISPR
NODE_523_length_33009_cov_47.687473	Overlap (VC_418/VC_1335)	Bacteroidetes	Bacteroidia	Bacteroidales	Bacteroidaceae	Bacteroides	no support	CRISPR
NODE_120_length_35751_cov_107.525437	VC_226_0	Bacteroidetes	Bacteroidia	Bacteroidales	Bacteroidaceae	Bacteroides	no support	CRISPR
NODE_2231_length_14775_cov_9.214810	NODE_2231_length_14775_cov_9.214810_S149188_14775	Bacteroidetes	Bacteroidia	Bacteroidales	Bacteroidaceae	Bacteroides	no support	CRISPR
NODE_4823_length_7057_cov_3.878749	NODE_4823_length_7057_cov_3.878749_S237938_7057	Bacteroidetes	Bacteroidia	Bacteroidales	Bacteroidaceae	Bacteroides	no support	CRISPR
NODE_339_length_41824_cov_285.898777	VC_226_0	Bacteroidetes	Bacteroidia	Bacteroidales	Bacteroidaceae	Bacteroides	no support	CRISPR
NODE_230_length_23915_cov_1102.119489	NODE_230_length_23915_cov_1102.119489	Bacteroidetes	Bacteroidia	Bacteroidales	Bacteroidaceae	Bacteroides	no support	CRISPR
NODE_286_length_43962_cov_91.736215	VC_226_0	Bacteroidetes	Bacteroidia	Bacteroidales	Bacteroidaceae	Bacteroides	no support	CRISPR
NODE_267_length_43309_cov_256.305267	VC_226_0	Bacteroidetes	Bacteroidia	Bacteroidales	Bacteroidaceae	Bacteroides	no support	CRISPR
NODE_3993_length_12118_cov_4.778745	NODE_3993_length_12118_cov_4.778745_S230109_12118	Bacteroidetes	Bacteroidia	Bacteroidales	Bacteroidaceae	Bacteroides	no support	CRISPR
NODE_131_length_43610_cov_5.908552	NODE_131_length_43610_cov_5.908552	Bacteroidetes	Bacteroidia	Bacteroidales	Bacteroidaceae	Bacteroides	no support	CRISPR
NODE_1006_length_35326_cov_7.967594	VC_980_0	Bacteroidetes	Bacteroidia	Bacteroidales	Bacteroidaceae	Bacteroides	no support	CRISPR
NODE_1869_length_5591_cov_4.118678	VC_4874_0	Bacteroidetes	Bacteroidia	Bacteroidales	Bacteroidaceae	Bacteroides	no support	CRISPR
NODE_182_length_93323_cov_7.263595	VC_286_0	Bacteroidetes	Bacteroidia	Bacteroidales	Bacteroidaceae	Bacteroides	no support	CRISPR
NODE_8_length_71888_cov_211.604541	VC_1458_1	Bacteroidetes	Bacteroidia	Bacteroidales	Bacteroidaceae	Bacteroides	no support	CRISPR
NODE_1393_length_20275_cov_23.500989	VC_979_0	Bacteroidetes	Bacteroidia	Bacteroidales	Bacteroidaceae	Bacteroides	no support	CRISPR
NODE_5720_length_5018_cov_470.105380	VC_2929_0	Bacteroidetes	Bacteroidia	Bacteroidales	Bacteroidaceae	Bacteroides	no support	CRISPR
NODE_11445_length_5021_cov_232.119009	VC_2929_0	Bacteroidetes	Bacteroidia	Bacteroidales	Bacteroidaceae	Bacteroides	no support	CRISPR
NODE_9213_length_5190_cov_31.680234	VC_2930_0	Bacteroidetes	Bacteroidia	Bacteroidales	Bacteroidaceae	Bacteroides	no support	CRISPR
NODE_9365_length_5038_cov_3.968292	VC_2929_0	Bacteroidetes	Bacteroidia	Bacteroidales	Bacteroidaceae	Bacteroides	no support	CRISPR
NODE_73_length_45245_cov_6.945829	VC_226_0	Bacteroidetes	Bacteroidia	Bacteroidales	Bacteroidaceae	Bacteroides	no support	CRISPR
NODE_4796_length_8834_cov_3.455633	NODE_4796_length_8834_cov_3.455633_S209795_8834	Bacteroidetes	Bacteroidia	Bacteroidales	Bacteroidaceae	Bacteroides	no support	CRISPR
NODE_523_length_14336_cov_8.707864	VC_978_0	Bacteroidetes	Bacteroidia	Bacteroidales	Bacteroidaceae	Bacteroides	no support	CRISPR
NODE_287_length_83885_cov_31.961171	NODE_287_length_83885_cov_31.961171_S216718_26768	Bacteroidetes	Bacteroidia	Bacteroidales	Bacteroidaceae	Bacteroides	no support	CRISPR
NODE_9136_length_5171_cov_4.721071	Overlap (VC_1343/VC_1444)	Bacteroidetes	Bacteroidia	Bacteroidales	Bacteroidaceae	Bacteroides	no support	CRISPR
NODE_9_length_287488_cov_19.934872	VC_5293_2	Bacteroidetes	Bacteroidia	Bacteroidales	Bacteroidaceae	Bacteroides	no support	CRISPR
NODE_213_length_62106_cov_45.994553	VC_1156_0	Bacteroidetes	Bacteroidia	Bacteroidales	Bacteroidaceae	Bacteroides	no support	CRISPR
NODE_39_length_62615_cov_90.233536	VC_1156_0	Bacteroidetes	Bacteroidia	Bacteroidales	Bacteroidaceae	Bacteroides	no support	CRISPR
NODE_10_length_370722_cov_29.711531	VC_1156_3	Bacteroidetes	Bacteroidia	Bacteroidales	Bacteroidaceae	Bacteroides	no support	CRISPR
NODE_382_length_66331_cov_15.600051	VC_1156_0	Bacteroidetes	Bacteroidia	Bacteroidales	Bacteroidaceae	Bacteroides	no support	CRISPR
NODE_35_length_221521_cov_39.547863	VC_1156_0	Bacteroidetes	Bacteroidia	Bacteroidales	Bacteroidaceae	Bacteroides	no support	CRISPR
NODE_3936_length_5551_cov_54.294396	Overlap (VC_3831/VC_3832)	Bacteroidetes	Bacteroidia	Bacteroidales	Bacteroidaceae	Bacteroides	no support	CRISPR
NODE_28_length_72188_cov_30.307848	VC_1458_0	Bacteroidetes	Bacteroidia	Bacteroidales	Bacteroidaceae	Bacteroides	no support	CRISPR
NODE_149_length_129952_cov_48.610722	VC_1458_0	Bacteroidetes	Bacteroidia	Bacteroidales	Bacteroidaceae	Bacteroides	no support	CRISPR
NODE_440_length_12126_cov_6.839201	VC_1835_0	Bacteroidetes	Bacteroidia	Bacteroidales	Bacteroidaceae	Bacteroides	no support	CRISPR
NODE_1028_length_33256_cov_6.562875	VC_1835_0	Bacteroidetes	Bacteroidia	Bacteroidales	Bacteroidaceae	Bacteroides	no support	CRISPR
NODE_2410_length_6411_cov_4.440843	NODE_2410_length_6411_cov_4.440843	Bacteroidetes	Bacteroidia	Bacteroidales	Bacteroidaceae	Bacteroides	no support	CRISPR
NODE_354_length_54931_cov_21.086996	VC_981_0	Bacteroidetes	Bacteroidia	Bacteroidales	Bacteroidaceae	Bacteroides	no support	CRISPR
NODE_300_length_46365_cov_362.224595	VC_226_0	Bacteroidetes	Bacteroidia	Bacteroidales	Bacteroidaceae	Bacteroides	no support	CRISPR
NODE_734_length_9775_cov_666.076029	Overlap (VC_226/VC_229)	Bacteroidetes	Bacteroidia	Bacteroidales	Bacteroidaceae	Bacteroides	no support	CRISPR
NODE_613_length_43577_cov_43.995382	VC_226_0	Bacteroidetes	Bacteroidia	Bacteroidales	Bacteroidaceae	Bacteroides	no support	CRISPR
NODE_822_length_41978_cov_80.245832	VC_226_0	Bacteroidetes	Bacteroidia	Bacteroidales	Bacteroidaceae	Bacteroides	no support	CRISPR
NODE_224_length_43979_cov_16.118455	VC_226_0	Bacteroidetes	Bacteroidia	Bacteroidales	Bacteroidaceae	Bacteroides	no support	CRISPR
NODE_673_length_44258_cov_7.400199	VC_226_0	Bacteroidetes	Bacteroidia	Bacteroidales	Bacteroidaceae	Bacteroides	no support	CRISPR
NODE_1877_length_13208_cov_23.689653	Overlap (VC_226/VC_229)	Bacteroidetes	Bacteroidia	Bacteroidales	Bacteroidaceae	Bacteroides	no support	CRISPR
NODE_202_length_39462_cov_73.816682	VC_226_0	Bacteroidetes	Bacteroidia	Bacteroidales	Bacteroidaceae	Bacteroides	no support	CRISPR
NODE_4282_length_11315_cov_5.094849	Overlap (VC_1159/VC_1337)	Bacteroidetes	Bacteroidia	Bacteroidales	Bacteroidaceae	Bacteroides	no support	CRISPR
NODE_190_length_112605_cov_24.814705	VC_3673_0	Bacteroidetes	Bacteroidia	Bacteroidales	Bacteroidaceae	Bacteroides	no support	CRISPR
NODE_269_length_33427_cov_8.765222	VC_3673_0	Bacteroidetes	Bacteroidia	Bacteroidales	Bacteroidaceae	Bacteroides	no support	CRISPR
NODE_305_length_44235_cov_170.223042	VC_226_0	Bacteroidetes	Bacteroidia	Bacteroidales	Bacteroidaceae	Bacteroides	no support	CRISPR
NODE_640_length_46247_cov_223.538015	VC_226_0	Bacteroidetes	Bacteroidia	Bacteroidales	Bacteroidaceae	Bacteroides	no support	CRISPR
NODE_756_length_42022_cov_15.815808	VC_226_0	Bacteroidetes	Bacteroidia	Bacteroidales	Bacteroidaceae	Bacteroides	no support	CRISPR
NODE_232_length_46253_cov_8255.104593	VC_226_0	Bacteroidetes	Bacteroidia	Bacteroidales	Bacteroidaceae	Bacteroides	no support	CRISPR
NODE_277_length_44993_cov_121.614313	VC_226_0	Bacteroidetes	Bacteroidia	Bacteroidales	Bacteroidaceae	Bacteroides	no support	CRISPR
NODE_325_length_44166_cov_7.243726	VC_226_0	Bacteroidetes	Bacteroidia	Bacteroidales	Bacteroidaceae	Bacteroides	no support	CRISPR
NODE_240_length_65631_cov_7.952849	VC_1854_6	Bacteroidetes	Bacteroidia	Bacteroidales	Bacteroidaceae	Bacteroides	no support	CRISPR
NODE_288_length_84651_cov_9.102889	VC_1854_6	Bacteroidetes	Bacteroidia	Bacteroidales	Bacteroidaceae	Bacteroides	no support	CRISPR
NODE_1184_length_19825_cov_6.754578	VC_3544_0	Bacteroidetes	Bacteroidia	Bacteroidales	Bacteroidaceae	Bacteroides	no support	CRISPR
NODE_5_length_180503_cov_104.965619	VC_1854_4	Bacteroidetes	Bacteroidia	Bacteroidales	Bacteroidaceae	Bacteroides	no support	CRISPR
NODE_8414_length_5876_cov_3.663975	VC_3544_0	Bacteroidetes	Bacteroidia	Bacteroidales	Bacteroidaceae	Bacteroides	no support	CRISPR
NODE_175_length_84289_cov_45.810219	VC_1854_6	Bacteroidetes	Bacteroidia	Bacteroidales	Bacteroidaceae	Bacteroides	no support	CRISPR
NODE_22_length_141367_cov_83.616926	VC_1854_5	Bacteroidetes	Bacteroidia	Bacteroidales	Bacteroidaceae	Bacteroides	no support	CRISPR
NODE_3710_length_10952_cov_19.904194	VC_2814_0	Bacteroidetes	Bacteroidia	Bacteroidales	Bacteroidaceae	Bacteroides	no support	CRISPR
NODE_1736_length_16676_cov_7.410565	NODE_1736_length_16676_cov_7.410565	Bacteroidetes	Bacteroidia	Bacteroidales	Bacteroidaceae	Bacteroides	no support	CRISPR
NODE_1788_length_7864_cov_3.410424	VC_1156_2	Bacteroidetes	Bacteroidia	Bacteroidales	Bacteroidaceae	Bacteroides	no support	CRISPR
NODE_985_length_34448_cov_8.849562	VC_1157_0	Bacteroidetes	Bacteroidia	Bacteroidales	Bacteroidaceae	Bacteroides	no support	CRISPR
NODE_1089_length_34556_cov_16.430741	VC_981_0	Bacteroidetes	Bacteroidia	Bacteroidales	Bacteroidaceae	Bacteroides	no support	CRISPR
NODE_460_length_56536_cov_26.922735	VC_981_0	Bacteroidetes	Bacteroidia	Bacteroidales	Bacteroidaceae	Bacteroides	no support	CRISPR
NODE_4521_length_10113_cov_4.243587	VC_1157_0	Bacteroidetes	Bacteroidia	Bacteroidales	Bacteroidaceae	Bacteroides	no support	CRISPR
NODE_150_length_107712_cov_152.456803	Overlap (VC_980/VC_2453)	Bacteroidetes	Bacteroidia	Bacteroidales	Bacteroidaceae	Bacteroides	no support	CRISPR
NODE_1520_length_24421_cov_8.250636	Overlap (VC_980/VC_2453)	Bacteroidetes	Bacteroidia	Bacteroidales	Bacteroidaceae	Bacteroides	no support	CRISPR
NODE_892_length_38838_cov_11.181317	NODE_892_length_38838_cov_11.181317_S209535_38838	Bacteroidetes	Bacteroidia	Bacteroidales	Bacteroidaceae	Bacteroides	no support	CRISPR
NODE_26_length_280401_cov_20.445450	Overlap (VC_980/VC_2453)	Bacteroidetes	Bacteroidia	Bacteroidales	Bacteroidaceae	Bacteroides	no support	CRISPR
NODE_857_length_33407_cov_50.961502	Overlap (VC_980/VC_2453)	Bacteroidetes	Bacteroidia	Bacteroidales	Bacteroidaceae	Bacteroides	no support	CRISPR
NODE_1052_length_34033_cov_9.986168	Overlap (VC_980/VC_2453)	Bacteroidetes	Bacteroidia	Bacteroidales	Bacteroidaceae	Bacteroides	no support	CRISPR
NODE_25_length_163561_cov_13.125995	VC_979_2	Bacteroidetes	Bacteroidia	Bacteroidales	Bacteroidaceae	Bacteroides	no support	CRISPR
NODE_372_length_58365_cov_6.960041	NODE_372_length_58365_cov_6.960041_S225085_39898	Bacteroidetes	Bacteroidia	Bacteroidales	Bacteroidaceae	Bacteroides	no support	CRISPR
NODE_1635_length_22086_cov_5.757705	VC_979_0	Bacteroidetes	Bacteroidia	Bacteroidales	Bacteroidaceae	Bacteroides	no support	CRISPR
NODE_729_length_36987_cov_10.899220	Overlap (VC_980/VC_2453)	Bacteroidetes	Bacteroidia	Bacteroidales	Bacteroidaceae	Bacteroides	no support	CRISPR
NODE_245_length_40268_cov_42.293313	Overlap (VC_980/VC_2453)	Bacteroidetes	Bacteroidia	Bacteroidales	Bacteroidaceae	Bacteroides	no support	CRISPR
NODE_679_length_39776_cov_58.757307	Overlap (VC_980/VC_2453)	Bacteroidetes	Bacteroidia	Bacteroidales	Bacteroidaceae	Bacteroides	no support	CRISPR
NODE_630_length_32260_cov_73.780003	Overlap (VC_980/VC_2453)	Bacteroidetes	Bacteroidia	Bacteroidales	Bacteroidaceae	Bacteroides	no support	CRISPR
NODE_1217_length_24288_cov_6.905171	VC_1840_0	Bacteroidetes	Bacteroidia	Bacteroidales	Bacteroidaceae	Bacteroides	no support	CRISPR
NODE_1292_length_24088_cov_7.643241	Overlap (VC_980/VC_2453)	Bacteroidetes	Bacteroidia	Bacteroidales	Bacteroidaceae	Bacteroides	no support	CRISPR
NODE_354_length_77270_cov_29.027987	Overlap (VC_980/VC_2453)	Bacteroidetes	Bacteroidia	Bacteroidales	Bacteroidaceae	Bacteroides	no support	CRISPR
NODE_54_length_113893_cov_11.268171	VC_979_1	Bacteroidetes	Bacteroidia	Bacteroidales	Bacteroidaceae	Bacteroides	no support	CRISPR
NODE_122_length_72301_cov_38.430930	Overlap (VC_1418/VC_1478)	Bacteroidetes	Bacteroidia	Bacteroidales	Bacteroidaceae	Bacteroides	no support	CRISPR
NODE_832_length_31571_cov_17.966937	Overlap (VC_418/VC_1335)	Bacteroidetes	Bacteroidia	Bacteroidales	Bacteroidaceae	Bacteroides	no support	CRISPR
NODE_110_length_33635_cov_18.015247	Overlap (VC_418/VC_1335)	Bacteroidetes	Bacteroidia	Bacteroidales	Bacteroidaceae	Bacteroides	no support	CRISPR
NODE_474_length_33074_cov_384.995397	Overlap (VC_418/VC_1335)	Bacteroidetes	Bacteroidia	Bacteroidales	Bacteroidaceae	Bacteroides	no support	CRISPR
NODE_916_length_32875_cov_12.975350	Overlap (VC_418/VC_1335)	Bacteroidetes	Bacteroidia	Bacteroidales	Bacteroidaceae	Bacteroides	no support	CRISPR
NODE_32_length_130209_cov_35.765993	VC_1916_0	Bacteroidetes	Bacteroidia	Bacteroidales	Bacteroidaceae	Bacteroides	no support	CRISPR
NODE_136_length_107862_cov_29.457716	VC_332_1	Bacteroidetes	Bacteroidia	Bacteroidales	Bacteroidaceae	Bacteroides	no support	CRISPR
NODE_224_length_106368_cov_59.099847	VC_332_1	Bacteroidetes	Bacteroidia	Bacteroidales	Bacteroidaceae	Bacteroides	no support	CRISPR
NODE_180_length_108444_cov_8.799066	VC_332_1	Bacteroidetes	Bacteroidia	Bacteroidales	Bacteroidaceae	Bacteroides	no support	CRISPR
NODE_254_length_80288_cov_14.677090	VC_332_1	Bacteroidetes	Bacteroidia	Bacteroidales	Bacteroidaceae	Bacteroides	no support	CRISPR
NODE_159_length_103219_cov_39.048612	VC_332_1	Bacteroidetes	Bacteroidia	Bacteroidales	Bacteroidaceae	Bacteroides	no support	CRISPR
NODE_6_length_108934_cov_8.894755	VC_332_1	Bacteroidetes	Bacteroidia	Bacteroidales	Bacteroidaceae	Bacteroides	no support	CRISPR
NODE_10796_length_5372_cov_4.518149	NODE_10796_length_5372_cov_4.518149_S103856_5372	Bacteroidetes	Bacteroidia	Bacteroidales	Bacteroidaceae	Bacteroides	no support	CRISPR
NODE_416_length_61801_cov_373.463026	VC_332_1	Bacteroidetes	Bacteroidia	Bacteroidales	Bacteroidaceae	Bacteroides	no support	CRISPR
NODE_110_length_108652_cov_10.438465	VC_332_1	Bacteroidetes	Bacteroidia	Bacteroidales	Bacteroidaceae	Bacteroides	no support	CRISPR
NODE_220_length_108778_cov_67.357762	VC_332_1	Bacteroidetes	Bacteroidia	Bacteroidales	Bacteroidaceae	Bacteroides	no support	CRISPR
NODE_144_length_110382_cov_121.735169	VC_332_1	Bacteroidetes	Bacteroidia	Bacteroidales	Bacteroidaceae	Bacteroides	no support	CRISPR
NODE_116_length_104145_cov_49.003785	VC_332_1	Bacteroidetes	Bacteroidia	Bacteroidales	Bacteroidaceae	Bacteroides	no support	CRISPR
NODE_168_length_109619_cov_103.436923	VC_332_1	Bacteroidetes	Bacteroidia	Bacteroidales	Bacteroidaceae	Bacteroides	no support	CRISPR
NODE_12_length_108234_cov_434.042846	VC_332_1	Bacteroidetes	Bacteroidia	Bacteroidales	Bacteroidaceae	Bacteroides	no support	CRISPR
NODE_205_length_106812_cov_24.353991	VC_332_1	Bacteroidetes	Bacteroidia	Bacteroidales	Bacteroidaceae	Bacteroides	no support	CRISPR
NODE_134_length_109346_cov_22.071625	VC_332_1	Bacteroidetes	Bacteroidia	Bacteroidales	Bacteroidaceae	Bacteroides	no support	CRISPR
NODE_46_length_106523_cov_23.803763	VC_332_1	Bacteroidetes	Bacteroidia	Bacteroidales	Bacteroidaceae	Bacteroides	no support	CRISPR
NODE_2_length_218719_cov_20.893476	VC_332_2	Bacteroidetes	Bacteroidia	Bacteroidales	Bacteroidaceae	Bacteroides	no support	CRISPR
NODE_253_length_83814_cov_10.046347	VC_332_1	Bacteroidetes	Bacteroidia	Bacteroidales	Bacteroidaceae	Bacteroides	no support	CRISPR
NODE_200_length_106599_cov_18.705849	VC_332_1	Bacteroidetes	Bacteroidia	Bacteroidales	Bacteroidaceae	Bacteroides	no support	CRISPR
NODE_712_length_7555_cov_7.546133	NODE_712_length_7555_cov_7.546133	Bacteroidetes	Bacteroidia	Bacteroidales	Bacteroidaceae	Bacteroides	no support	CRISPR
NODE_6552_length_5676_cov_3.232699	NODE_6552_length_5676_cov_3.232699_S106756_5676	Bacteroidetes	Bacteroidia	Bacteroidales	Bacteroidaceae	Bacteroides	no support	CRISPR
NODE_537_length_23197_cov_1280.922046	VC_226_0	Bacteroidetes	Bacteroidia	Bacteroidales	Bacteroidaceae	Bacteroides	no support	CRISPR
NODE_1795_length_19989_cov_5.998445	NODE_1795_length_19989_cov_5.998445_S112709_19989	Bacteroidetes	Bacteroidia	Bacteroidales	Bacteroidaceae	Bacteroides	no support	CRISPR
NODE_198_length_14797_cov_197.026455	NODE_198_length_14797_cov_197.026455	Bacteroidetes	Bacteroidia	Bacteroidales	Bacteroidaceae	Bacteroides	no support	CRISPR
NODE_973_length_35246_cov_91.985621	NODE_973_length_35246_cov_91.985621_S102519_35246	Bacteroidetes	Bacteroidia	Bacteroidales	Bacteroidaceae	Bacteroides	no support	CRISPR
NODE_417_length_62436_cov_6.756929	NODE_417_length_62436_cov_6.756929_S129573_62436	Bacteroidetes	Bacteroidia	Bacteroidales	Bacteroidaceae	Bacteroides	no support	CRISPR
NODE_10_length_363485_cov_78.116311	VC_2501_2	Bacteroidetes	Bacteroidia	Bacteroidales	Bacteroidaceae	Bacteroides	no support	CRISPR
NODE_23_length_148398_cov_10.308811	VC_1985_1	Bacteroidetes	Bacteroidia	Bacteroidales	Bacteroidaceae	Bacteroides	no support	CRISPR
NODE_872_length_17398_cov_5.403390	VC_1985_0	Bacteroidetes	Bacteroidia	Bacteroidales	Bacteroidaceae	Bacteroides	no support	CRISPR
NODE_27_length_64661_cov_9.601167	VC_977_13	Bacteroidetes	Bacteroidia	Bacteroidales	Bacteroidaceae	Bacteroides	no support	CRISPR
NODE_468_length_52027_cov_44.820076	VC_977_9	Bacteroidetes	Bacteroidia	Bacteroidales	Bacteroidaceae	Bacteroides	no support	CRISPR
NODE_19_length_53260_cov_13.441989	VC_977_10	Bacteroidetes	Bacteroidia	Bacteroidales	Bacteroidaceae	Bacteroides	no support	CRISPR
NODE_10567_length_5474_cov_7.173833	VC_1443_0	Bacteroidetes	Bacteroidia	Bacteroidales	Bacteroidaceae	Bacteroides	no support	CRISPR
NODE_385_length_53522_cov_24.967326	VC_977_10	Bacteroidetes	Bacteroidia	Bacteroidales	Bacteroidaceae	Bacteroides	no support	CRISPR
NODE_3728_length_10321_cov_33.958796	NODE_3728_length_10321_cov_33.958796_S125544_10321	Bacteroidetes	Bacteroidia	Bacteroidales	Bacteroidaceae	Bacteroides	no support	CRISPR
NODE_568_length_55822_cov_18.410601	VC_977_13	Bacteroidetes	Bacteroidia	Bacteroidales	Bacteroidaceae	Bacteroides	no support	CRISPR
NODE_227_length_55642_cov_732.302445	VC_977_13	Bacteroidetes	Bacteroidia	Bacteroidales	Bacteroidaceae	Bacteroides	no support	CRISPR
NODE_478_length_21132_cov_253.771362	NODE_478_length_21132_cov_253.771362	Bacteroidetes	Bacteroidia	Bacteroidales	Bacteroidaceae	Bacteroides	no support	CRISPR
NODE_613_length_7301_cov_7.889456	NODE_613_length_7301_cov_7.889456	Bacteroidetes	Bacteroidia	Bacteroidales	Bacteroidaceae	Bacteroides	no support	CRISPR
NODE_696_length_40189_cov_16.578014	VC_977_10	Bacteroidetes	Bacteroidia	Bacteroidales	Bacteroidaceae	Bacteroides	no support	CRISPR
NODE_287_length_32135_cov_56.699221	VC_977_13	Bacteroidetes	Bacteroidia	Bacteroidales	Bacteroidaceae	Bacteroides	no support	CRISPR
NODE_440_length_60423_cov_14.586238	VC_977_10	Bacteroidetes	Bacteroidia	Bacteroidales	Bacteroidaceae	Bacteroides	no support	CRISPR
NODE_2822_length_14361_cov_14.935132	VC_1456_0	Bacteroidetes	Bacteroidia	Bacteroidales	Bacteroidaceae	Bacteroides	no support	CRISPR
NODE_20_length_82547_cov_26.742205	VC_977_9	Bacteroidetes	Bacteroidia	Bacteroidales	Bacteroidaceae	Bacteroides	no support	CRISPR
NODE_47_length_57319_cov_836.662860	VC_1455_0	Bacteroidetes	Bacteroidia	Bacteroidales	Bacteroidaceae	Bacteroides	no support	CRISPR
NODE_1268_length_22104_cov_7.782530	NODE_1268_length_22104_cov_7.782530	Bacteroidetes	Bacteroidia	Bacteroidales	Bacteroidaceae	Bacteroides	no support	CRISPR
NODE_533_length_53283_cov_41.914068	VC_977_14	Bacteroidetes	Bacteroidia	Bacteroidales	Bacteroidaceae	Bacteroides	no support	CRISPR
NODE_1607_length_23125_cov_15.976203	Overlap (VC_2613/VC_2614)	Bacteroidetes	Bacteroidia	Bacteroidales	Bacteroidaceae	Bacteroides	no support	CRISPR
NODE_6882_length_6173_cov_10.444753	Overlap (VC_2611/VC_2614)	Bacteroidetes	Bacteroidia	Bacteroidales	Bacteroidaceae	Bacteroides	no support	CRISPR
NODE_1679_length_6006_cov_10.313729	Overlap (VC_2611/VC_2614)	Bacteroidetes	Bacteroidia	Bacteroidales	Bacteroidaceae	Bacteroides	no support	CRISPR
NODE_6979_length_6153_cov_5.974910	Overlap (VC_2611/VC_2614)	Bacteroidetes	Bacteroidia	Bacteroidales	Bacteroidaceae	Bacteroides	no support	CRISPR
NODE_2839_length_5428_cov_16.206030	Overlap (VC_2611/VC_2614)	Bacteroidetes	Bacteroidia	Bacteroidales	Bacteroidaceae	Bacteroides	no support	CRISPR
NODE_455_length_8949_cov_4.981111	Overlap (VC_2611/VC_2614)	Bacteroidetes	Bacteroidia	Bacteroidales	Bacteroidaceae	Bacteroides	no support	CRISPR
NODE_561_length_6064_cov_5597.964054	Overlap (VC_2611/VC_2614)	Bacteroidetes	Bacteroidia	Bacteroidales	Bacteroidaceae	Bacteroides	no support	CRISPR
NODE_2028_length_5875_cov_6583.530412	VC_3830_0	Bacteroidetes	Bacteroidia	Bacteroidales	Bacteroidaceae	Bacteroides	no support	CRISPR
NODE_1368_length_29009_cov_6.396284	VC_1156_2	Bacteroidetes	Bacteroidia	Bacteroidales	Bacteroidaceae	Bacteroides	no support	CRISPR
NODE_612_length_72591_cov_13.655674	VC_980_0	Bacteroidetes	Bacteroidia	Bacteroidales	Bacteroidaceae	Bacteroides	no support	CRISPR
NODE_729_length_55120_cov_18.966984	VC_841_0	Bacteroidetes	Bacteroidia	Bacteroidales	Bacteroidaceae	Bacteroides	no support	CRISPR
NODE_76_length_166327_cov_12.424347	VC_980_0	Bacteroidetes	Bacteroidia	Bacteroidales	Bacteroidaceae	Bacteroides	no support	CRISPR
NODE_53_length_215035_cov_10.828249	NODE_53_length_215035_cov_10.828249_S132927_50935	Bacteroidetes	Bacteroidia	Bacteroidales	Bacteroidaceae	Bacteroides	no support	CRISPR
NODE_321_length_73788_cov_15.965592	VC_980_0	Bacteroidetes	Bacteroidia	Bacteroidales	Bacteroidaceae	Bacteroides	no support	CRISPR
NODE_975_length_42397_cov_6.612796	VC_980_0	Bacteroidetes	Bacteroidia	Bacteroidales	Bacteroidaceae	Bacteroides	no support	CRISPR
NODE_3457_length_13026_cov_5.237607	NODE_3457_length_13026_cov_5.237607_S129680_13026	Bacteroidetes	Bacteroidia	Bacteroidales	Bacteroidaceae	Bacteroides	no support	CRISPR
NODE_1_length_561182_cov_145.570680	VC_980_0	Bacteroidetes	Bacteroidia	Bacteroidales	Bacteroidaceae	Bacteroides	no support	CRISPR
NODE_13_length_305070_cov_70.381185	VC_657_6	Bacteroidetes	Bacteroidia	Bacteroidales	Bacteroidaceae	Bacteroides	no support	CRISPR
NODE_143_length_136351_cov_11.274527	VC_980_1	Bacteroidetes	Bacteroidia	Bacteroidales	Bacteroidaceae	Bacteroides	no support	CRISPR
NODE_200_length_85302_cov_16.806832	VC_980_0	Bacteroidetes	Bacteroidia	Bacteroidales	Bacteroidaceae	Bacteroides	no support	CRISPR
NODE_50_length_188148_cov_29.550015	VC_980_3	Bacteroidetes	Bacteroidia	Bacteroidales	Bacteroidaceae	Bacteroides	no support	CRISPR
NODE_324_length_79124_cov_15.438263	VC_980_0	Bacteroidetes	Bacteroidia	Bacteroidales	Bacteroidaceae	Bacteroides	no support	CRISPR
NODE_187_length_97865_cov_63.160423	VC_1223_0	Bacteroidetes	Bacteroidia	Bacteroidales	Bacteroidaceae	Bacteroides	no support	CRISPR
NODE_232_length_38883_cov_42.998017	NODE_232_length_38883_cov_42.998017	Bacteroidetes	Bacteroidia	Bacteroidales	Bacteroidaceae	Bacteroides	no support	CRISPR
NODE_216_length_60316_cov_444.056139	VC_1156_1	Bacteroidetes	Bacteroidia	Bacteroidales	Bacteroidaceae	Bacteroides	no support	CRISPR
NODE_3651_length_12071_cov_25.378495	NODE_3651_length_12071_cov_25.378495_S208380_12071	Bacteroidetes	Bacteroidia	Bacteroidales	Bacteroidaceae	Bacteroides	no support	CRISPR
NODE_598_length_44722_cov_17.993060	VC_1542_6	Bacteroidetes	Bacteroidia	Bacteroidales	Bacteroidaceae	Bacteroides	no support	CRISPR
NODE_18_length_53247_cov_136.423146	VC_1156_1	Bacteroidetes	Bacteroidia	Bacteroidales	Bacteroidaceae	Bacteroides	no support	CRISPR
NODE_590_length_39185_cov_9.187452	NODE_590_length_39185_cov_9.187452_S133005_39185	Bacteroidetes	Bacteroidia	Bacteroidales	Bacteroidaceae	Bacteroides	no support	CRISPR
NODE_243_length_72218_cov_29.201918	VC_2501_0	Bacteroidetes	Bacteroidia	Bacteroidales	Bacteroidaceae	Bacteroides	no support	CRISPR
NODE_35_length_165265_cov_11.763283	VC_2501_0	Bacteroidetes	Bacteroidia	Bacteroidales	Bacteroidaceae	Bacteroides	no support	CRISPR
NODE_2049_length_19370_cov_19.842765	NODE_2049_length_19370_cov_19.842765_S210473_19370	Bacteroidetes	Bacteroidia	Bacteroidales	Bacteroidaceae	Bacteroides	no support	CRISPR
NODE_341_length_62498_cov_209.412392	VC_2501_0	Bacteroidetes	Bacteroidia	Bacteroidales	Bacteroidaceae	Bacteroides	no support	CRISPR
NODE_65_length_164397_cov_66.837108	VC_2501_0	Bacteroidetes	Bacteroidia	Bacteroidales	Bacteroidaceae	Bacteroides	no support	CRISPR
NODE_41_length_72089_cov_45.447344	VC_2501_0	Bacteroidetes	Bacteroidia	Bacteroidales	Bacteroidaceae	Bacteroides	no support	CRISPR
NODE_338_length_67820_cov_134.655073	VC_2501_0	Bacteroidetes	Bacteroidia	Bacteroidales	Bacteroidaceae	Bacteroides	no support	CRISPR
NODE_407_length_65838_cov_39.490491	VC_2501_0	Bacteroidetes	Bacteroidia	Bacteroidales	Bacteroidaceae	Bacteroides	no support	CRISPR
NODE_710_length_18791_cov_85.941023	NODE_710_length_18791_cov_85.941023	Bacteroidetes	Bacteroidia	Bacteroidales	Bacteroidaceae	Bacteroides	no support	CRISPR
NODE_134_length_63202_cov_85.267915	VC_2501_0	Bacteroidetes	Bacteroidia	Bacteroidales	Bacteroidaceae	Bacteroides	no support	CRISPR
NODE_342_length_71853_cov_33.882155	VC_2501_0	Bacteroidetes	Bacteroidia	Bacteroidales	Bacteroidaceae	Bacteroides	no support	CRISPR
NODE_852_length_17984_cov_12.984048	NODE_852_length_17984_cov_12.984048	Bacteroidetes	Bacteroidia	Bacteroidales	Bacteroidaceae	Bacteroides	no support	CRISPR
NODE_266_length_71056_cov_27.240997	VC_2501_0	Bacteroidetes	Bacteroidia	Bacteroidales	Bacteroidaceae	Bacteroides	no support	CRISPR
NODE_405_length_70789_cov_149.491305	VC_2501_0	Bacteroidetes	Bacteroidia	Bacteroidales	Bacteroidaceae	Bacteroides	no support	CRISPR
NODE_126_length_70987_cov_178.859753	VC_2501_0	Bacteroidetes	Bacteroidia	Bacteroidales	Bacteroidaceae	Bacteroides	no support	CRISPR
NODE_48_length_56953_cov_6.706123	VC_2501_0	Bacteroidetes	Bacteroidia	Bacteroidales	Bacteroidaceae	Bacteroides	no support	CRISPR
NODE_171_length_51852_cov_7.380582	VC_2501_0	Bacteroidetes	Bacteroidia	Bacteroidales	Bacteroidaceae	Bacteroides	no support	CRISPR
NODE_391_length_71227_cov_31.466995	VC_2501_0	Bacteroidetes	Bacteroidia	Bacteroidales	Bacteroidaceae	Bacteroides	no support	CRISPR
NODE_397_length_72526_cov_36.656497	VC_2501_0	Bacteroidetes	Bacteroidia	Bacteroidales	Bacteroidaceae	Bacteroides	no support	CRISPR
NODE_162_length_67080_cov_205.190645	VC_2501_0	Bacteroidetes	Bacteroidia	Bacteroidales	Bacteroidaceae	Bacteroides	no support	CRISPR
NODE_242_length_82014_cov_10.401737	VC_2501_0	Bacteroidetes	Bacteroidia	Bacteroidales	Bacteroidaceae	Bacteroides	no support	CRISPR
NODE_285_length_62651_cov_85.318870	VC_2501_0	Bacteroidetes	Bacteroidia	Bacteroidales	Bacteroidaceae	Bacteroides	no support	CRISPR
NODE_427_length_71417_cov_36.496469	VC_2501_0	Bacteroidetes	Bacteroidia	Bacteroidales	Bacteroidaceae	Bacteroides	no support	CRISPR
NODE_327_length_58510_cov_7.441536	VC_2501_0	Bacteroidetes	Bacteroidia	Bacteroidales	Bacteroidaceae	Bacteroides	no support	CRISPR
NODE_221_length_85815_cov_46.338176	VC_2501_0	Bacteroidetes	Bacteroidia	Bacteroidales	Bacteroidaceae	Bacteroides	no support	CRISPR
NODE_133_length_122513_cov_39.114537	VC_2501_1	Bacteroidetes	Bacteroidia	Bacteroidales	Bacteroidaceae	Bacteroides	no support	CRISPR
NODE_282_length_63235_cov_6.805540	VC_2501_0	Bacteroidetes	Bacteroidia	Bacteroidales	Bacteroidaceae	Bacteroides	no support	CRISPR
NODE_315_length_64106_cov_76.622473	VC_2501_0	Bacteroidetes	Bacteroidia	Bacteroidales	Bacteroidaceae	Bacteroides	no support	CRISPR
NODE_404_length_54898_cov_54.801141	VC_2501_0	Bacteroidetes	Bacteroidia	Bacteroidales	Bacteroidaceae	Bacteroides	no support	CRISPR
NODE_112_length_72413_cov_16.895934	VC_2501_0	Bacteroidetes	Bacteroidia	Bacteroidales	Bacteroidaceae	Bacteroides	no support	CRISPR
NODE_212_length_71137_cov_8.949495	VC_2501_0	Bacteroidetes	Bacteroidia	Bacteroidales	Bacteroidaceae	Bacteroides	no support	CRISPR
NODE_38_length_202154_cov_29.082232	VC_2501_0	Bacteroidetes	Bacteroidia	Bacteroidales	Bacteroidaceae	Bacteroides	no support	CRISPR
NODE_386_length_71560_cov_494.220684	VC_2501_0	Bacteroidetes	Bacteroidia	Bacteroidales	Bacteroidaceae	Bacteroides	no support	CRISPR
NODE_29_length_276533_cov_41.082310	VC_2501_0	Bacteroidetes	Bacteroidia	Bacteroidales	Bacteroidaceae	Bacteroides	no support	CRISPR
NODE_15_length_71515_cov_90.830954	VC_2501_0	Bacteroidetes	Bacteroidia	Bacteroidales	Bacteroidaceae	Bacteroides	no support	CRISPR
NODE_782_length_43245_cov_127.388724	VC_2501_0	Bacteroidetes	Bacteroidia	Bacteroidales	Bacteroidaceae	Bacteroides	no support	CRISPR
NODE_71_length_156044_cov_89.431838	VC_2501_0	Bacteroidetes	Bacteroidia	Bacteroidales	Bacteroidaceae	Bacteroides	no support	CRISPR
NODE_1851_length_17283_cov_22.668505	NODE_1851_length_17283_cov_22.668505_S107399_17283	Bacteroidetes	Bacteroidia	Bacteroidales	Bacteroidaceae	Bacteroides	no support	CRISPR
NODE_212_length_89633_cov_14.446639	VC_2501_0	Bacteroidetes	Bacteroidia	Bacteroidales	Bacteroidaceae	Bacteroides	no support	CRISPR
NODE_4314_length_11596_cov_4.379257	VC_3747_0	Bacteroidetes	Bacteroidia	Bacteroidales	Bacteroidaceae	Bacteroides	no support	CRISPR
NODE_441_length_60580_cov_13.701066	VC_2745_0	Bacteroidetes	Bacteroidia	Bacteroidales	Bacteroidaceae	Bacteroides	no support	CRISPR
NODE_999_length_17189_cov_13.150811	VC_4164_0	Bacteroidetes	Bacteroidia	Bacteroidales	Bacteroidaceae	Bacteroides	no support	CRISPR
NODE_5696_length_7154_cov_4.036625	NODE_5696_length_7154_cov_4.036625_S209072_7154	Bacteroidetes	Bacteroidia	Bacteroidales	Bacteroidaceae	Bacteroides	no support	CRISPR
NODE_19_length_218815_cov_13.302162	VC_4164_0	Bacteroidetes	Bacteroidia	Bacteroidales	Bacteroidaceae	Bacteroides	no support	CRISPR
NODE_63_length_186842_cov_134.768073	VC_977_8	Bacteroidetes	Bacteroidia	Bacteroidales	Bacteroidaceae	Bacteroides	no support	CRISPR
NODE_3379_length_8618_cov_5.904590	NODE_3379_length_8618_cov_5.904590	Bacteroidetes	Bacteroidia	Bacteroidales	Bacteroidaceae	Bacteroides	no support	CRISPR
NODE_227_length_84607_cov_33.244429	VC_977_7	Bacteroidetes	Bacteroidia	Bacteroidales	Bacteroidaceae	Bacteroides	no support	CRISPR
NODE_1226_length_32688_cov_6.458738	Overlap (VC_1344/VC_1450)	Bacteroidetes	Bacteroidia	Bacteroidales	Bacteroidaceae	Bacteroides	no support	CRISPR
NODE_95_length_78324_cov_13.489249	NODE_95_length_78324_cov_13.489249	Bacteroidetes	Bacteroidia	Bacteroidales	Bacteroidaceae	Bacteroides	no support	CRISPR
NODE_1184_length_27062_cov_144.405821	VC_1838_0	Bacteroidetes	Bacteroidia	Bacteroidales	Bacteroidaceae	Bacteroides	no support	CRISPR
NODE_151_length_59287_cov_36.885552	Overlap (VC_2621/VC_2624)	Bacteroidetes	Bacteroidia	Bacteroidales	Bacteroidaceae	Bacteroides	no support	CRISPR
NODE_31_length_160380_cov_20.529499	Overlap (VC_1443/VC_4946)	Bacteroidetes	Bacteroidia	Bacteroidales	Bacteroidaceae	Bacteroides	no support	CRISPR
NODE_777_length_40778_cov_11.852221	VC_1836_0	Bacteroidetes	Bacteroidia	Bacteroidales	Bacteroidaceae	Bacteroides	no support	CRISPR
NODE_1646_length_22656_cov_6.424893	Overlap (VC_1344/VC_1450)	Bacteroidetes	Bacteroidia	Bacteroidales	Bacteroidaceae	Bacteroides	no support	CRISPR
NODE_260_length_84704_cov_18.111354	VC_1840_1	Bacteroidetes	Bacteroidia	Bacteroidales	Bacteroidaceae	Bacteroides	no support	CRISPR
NODE_214_length_73228_cov_15.987181	Overlap (VC_1443/VC_2624)	Bacteroidetes	Bacteroidia	Bacteroidales	Bacteroidaceae	Bacteroides	no support	CRISPR
NODE_402_length_75096_cov_11.879173	VC_1838_0	Bacteroidetes	Bacteroidia	Bacteroidales	Bacteroidaceae	Bacteroides	no support	CRISPR
NODE_313_length_74485_cov_17.387895	VC_1838_0	Bacteroidetes	Bacteroidia	Bacteroidales	Bacteroidaceae	Bacteroides	no support	CRISPR
NODE_1109_length_33039_cov_8.973593	VC_1836_0	Bacteroidetes	Bacteroidia	Bacteroidales	Bacteroidaceae	Bacteroides	no support	CRISPR
NODE_8_length_328282_cov_48.313481	VC_2747_0	Bacteroidetes	Bacteroidia	Bacteroidales	Bacteroidaceae	Bacteroides	no support	CRISPR
NODE_430_length_43907_cov_27.091239	NODE_430_length_43907_cov_27.091239_S105968_43907	Bacteroidetes	Bacteroidia	Bacteroidales	Bacteroidaceae	Bacteroides	no support	CRISPR
NODE_219_length_55144_cov_35.428979	Overlap (VC_1443/VC_2624)	Bacteroidetes	Bacteroidia	Bacteroidales	Bacteroidaceae	Bacteroides	no support	CRISPR
NODE_365_length_68933_cov_51.305235	VC_977_7	Bacteroidetes	Bacteroidia	Bacteroidales	Bacteroidaceae	Bacteroides	no support	CRISPR
NODE_494_length_21550_cov_8.219912	NODE_494_length_21550_cov_8.219912	Bacteroidetes	Bacteroidia	Bacteroidales	Bacteroidaceae	Bacteroides	no support	CRISPR
NODE_21_length_198713_cov_25.007606	NODE_21_length_198713_cov_25.007606	Bacteroidetes	Bacteroidia	Bacteroidales	Bacteroidaceae	Bacteroides	no support	CRISPR
NODE_258_length_22343_cov_7.228733	NODE_258_length_22343_cov_7.228733	Bacteroidetes	Bacteroidia	Bacteroidales	Bacteroidaceae	Bacteroides	no support	CRISPR
NODE_284_length_13040_cov_5.738698	VC_1505_0	Bacteroidetes	Bacteroidia	Bacteroidales	Bacteroidaceae	Bacteroides	no support	CRISPR
NODE_1119_length_32737_cov_39.715960	Overlap (VC_1340/VC_1441/VC_1446)	Bacteroidetes	Bacteroidia	Bacteroidales	Bacteroidaceae	Bacteroides	no support	CRISPR
NODE_1822_length_25004_cov_7.469919	Overlap (VC_1340/VC_1441/VC_1446)	Bacteroidetes	Bacteroidia	Bacteroidales	Bacteroidaceae	Bacteroides	no support	CRISPR
NODE_681_length_49014_cov_8.598623	VC_977_12	Bacteroidetes	Bacteroidia	Bacteroidales	Bacteroidaceae	Bacteroides	no support	CRISPR
NODE_1237_length_34504_cov_15.601411	Overlap (VC_1340/VC_1441/VC_1446)	Bacteroidetes	Bacteroidia	Bacteroidales	Bacteroidaceae	Bacteroides	no support	CRISPR
NODE_15_length_376764_cov_124.843956	VC_977_13	Bacteroidetes	Bacteroidia	Bacteroidales	Bacteroidaceae	Bacteroides	no support	CRISPR
NODE_745_length_41734_cov_34.439454	VC_977_13	Bacteroidetes	Bacteroidia	Bacteroidales	Bacteroidaceae	Bacteroides	no support	CRISPR
NODE_340_length_67226_cov_80.418931	Overlap (VC_1340/VC_1441/VC_1446)	Bacteroidetes	Bacteroidia	Bacteroidales	Bacteroidaceae	Bacteroides	no support	CRISPR
NODE_138_length_67574_cov_34.090730	Overlap (VC_1340/VC_1441/VC_1446)	Bacteroidetes	Bacteroidia	Bacteroidales	Bacteroidaceae	Bacteroides	no support	CRISPR
NODE_4059_length_9045_cov_217.065184	NODE_4059_length_9045_cov_217.065184_S100550_9045	Bacteroidetes	Bacteroidia	Bacteroidales	Bacteroidaceae	Bacteroides	no support	CRISPR
NODE_100_length_40039_cov_51.938700	NODE_100_length_40039_cov_51.938700	Bacteroidetes	Bacteroidia	Bacteroidales	Bacteroidaceae	Bacteroides	no support	CRISPR
NODE_2780_length_13852_cov_18.788650	VC_977_13	Bacteroidetes	Bacteroidia	Bacteroidales	Bacteroidaceae	Bacteroides	no support	CRISPR
NODE_299_length_12975_cov_5.377245	NODE_299_length_12975_cov_5.377245	Bacteroidetes	Bacteroidia	Bacteroidales	Bacteroidaceae	Bacteroides	no support	CRISPR
NODE_66_length_180295_cov_14.800638	Overlap (VC_978/VC_1340/VC_1446)	Bacteroidetes	Bacteroidia	Bacteroidales	Bacteroidaceae	Bacteroides	no support	CRISPR
NODE_507_length_10417_cov_28.474329	NODE_507_length_10417_cov_28.474329	Bacteroidetes	Bacteroidia	Bacteroidales	Bacteroidaceae	Bacteroides	no support	CRISPR
NODE_23_length_58734_cov_78.168663	VC_977_12	Bacteroidetes	Bacteroidia	Bacteroidales	Bacteroidaceae	Bacteroides	no support	CRISPR
NODE_17_length_273730_cov_61.522722	VC_977_13	Bacteroidetes	Bacteroidia	Bacteroidales	Bacteroidaceae	Bacteroides	no support	CRISPR
NODE_359_length_41494_cov_29.786554	Overlap (VC_1340/VC_1441/VC_1446)	Bacteroidetes	Bacteroidia	Bacteroidales	Bacteroidaceae	Bacteroides	no support	CRISPR
NODE_653_length_43236_cov_9.162317	NODE_653_length_43236_cov_9.162317_S103630_27005	Bacteroidetes	Bacteroidia	Bacteroidales	Bacteroidaceae	Bacteroides	no support	CRISPR
NODE_6052_length_8839_cov_5.783015	NODE_6052_length_8839_cov_5.783015_S102519_8839	Bacteroidetes	Bacteroidia	Bacteroidales	Bacteroidaceae	Bacteroides	no support	CRISPR
NODE_482_length_40369_cov_66.519299	VC_977_13	Bacteroidetes	Bacteroidia	Bacteroidales	Bacteroidaceae	Bacteroides	no support	CRISPR
NODE_66_length_180272_cov_14.706848	VC_977_5	Bacteroidetes	Bacteroidia	Bacteroidales	Bacteroidaceae	Bacteroides	no support	CRISPR
NODE_1185_length_35051_cov_14.108470	VC_977_12	Bacteroidetes	Bacteroidia	Bacteroidales	Bacteroidaceae	Bacteroides	no support	CRISPR
NODE_8112_length_5499_cov_17.882256	NODE_8112_length_5499_cov_17.882256_S113696_5499	Bacteroidetes	Bacteroidia	Bacteroidales	Bacteroidaceae	Bacteroides	no support	CRISPR
NODE_93_length_177874_cov_64.427069	Overlap (VC_978/VC_1340/VC_1446)	Bacteroidetes	Bacteroidia	Bacteroidales	Bacteroidaceae	Bacteroides	no support	CRISPR
NODE_1721_length_20664_cov_51.278568	NODE_1721_length_20664_cov_51.278568_S125544_14567	Bacteroidetes	Bacteroidia	Bacteroidales	Bacteroidaceae	Bacteroides	no support	CRISPR
NODE_2777_length_13860_cov_10.966461	NODE_2777_length_13860_cov_10.966461_S209795_13860	Bacteroidetes	Bacteroidia	Bacteroidales	Bacteroidaceae	Bacteroides	no support	CRISPR
NODE_92_length_119294_cov_15.184302	Overlap (VC_978/VC_1340/VC_1446)	Bacteroidetes	Bacteroidia	Bacteroidales	Bacteroidaceae	Bacteroides	no support	CRISPR
NODE_718_length_33070_cov_16.415932	Overlap (VC_1340/VC_1441/VC_1446)	Bacteroidetes	Bacteroidia	Bacteroidales	Bacteroidaceae	Bacteroides	no support	CRISPR
NODE_2955_length_7958_cov_7.923067	NODE_2955_length_7958_cov_7.923067_S135109_7958	Bacteroidetes	Bacteroidia	Bacteroidales	Bacteroidaceae	Bacteroides	no support	CRISPR
NODE_2158_length_7867_cov_7.941884	NODE_2158_length_7867_cov_7.941884	Bacteroidetes	Bacteroidia	Bacteroidales	Bacteroidaceae	Bacteroides	no support	CRISPR
NODE_318_length_70191_cov_15.795725	Overlap (VC_1159/VC_1337)	Bacteroidetes	Bacteroidia	Bacteroidales	Bacteroidaceae	Bacteroides	no support	CRISPR
NODE_1449_length_10329_cov_3.192233	NODE_1449_length_10329_cov_3.192233	Bacteroidetes	Bacteroidia	Bacteroidales	Bacteroidaceae	Bacteroides	no support	CRISPR
NODE_2589_length_15200_cov_6.718257	NODE_2589_length_15200_cov_6.718257_S210792_15200	Bacteroidetes	Bacteroidia	Bacteroidales	Bacteroidaceae	Bacteroides	no support	CRISPR
NODE_5605_length_10838_cov_4.846796	NODE_5605_length_10838_cov_4.846796_S104340_10838	Bacteroidetes	Bacteroidia	Bacteroidales	Bacteroidaceae	Bacteroides	no support	CRISPR
NODE_1131_length_21066_cov_5.267241	VC_1077_0	Bacteroidetes	Bacteroidia	Bacteroidales	Bacteroidaceae	Bacteroides	no support	CRISPR
NODE_3291_length_10719_cov_4.515660	NODE_3291_length_10719_cov_4.515660_S103630_10719	Bacteroidetes	Bacteroidia	Bacteroidales	Bacteroidaceae	Bacteroides	no support	CRISPR
NODE_1242_length_22539_cov_5.355853	VC_1077_0	Bacteroidetes	Bacteroidia	Bacteroidales	Bacteroidaceae	Bacteroides	no support	CRISPR
NODE_1092_length_14627_cov_94.837497	NODE_1092_length_14627_cov_94.837497	Bacteroidetes	Bacteroidia	Bacteroidales	Bacteroidaceae	Bacteroides	no support	CRISPR
NODE_620_length_39297_cov_20.017226	VC_657_1	Bacteroidetes	Bacteroidia	Bacteroidales	Bacteroidaceae	Bacteroides	no support	CRISPR
NODE_266_length_35868_cov_66.304443	VC_657_1	Bacteroidetes	Bacteroidia	Bacteroidales	Bacteroidaceae	Bacteroides	no support	CRISPR
NODE_592_length_13656_cov_37.401956	NODE_592_length_13656_cov_37.401956	Bacteroidetes	Bacteroidia	Bacteroidales	Bacteroidaceae	Bacteroides	no support	CRISPR
NODE_117_length_85765_cov_54.206744	NODE_117_length_85765_cov_54.206744	Bacteroidetes	Bacteroidia	Bacteroidales	Bacteroidaceae	Bacteroides	no support	CRISPR
NODE_169_length_60971_cov_65.700276	VC_657_1	Bacteroidetes	Bacteroidia	Bacteroidales	Bacteroidaceae	Bacteroides	no support	CRISPR
NODE_11_length_222855_cov_22.041912	VC_657_7	Bacteroidetes	Bacteroidia	Bacteroidales	Bacteroidaceae	Bacteroides	no support	CRISPR
NODE_51_length_84874_cov_17.835061	VC_657_3	Bacteroidetes	Bacteroidia	Bacteroidales	Bacteroidaceae	Bacteroides	no support	CRISPR
NODE_36_length_213152_cov_56.680962	NODE_36_length_213152_cov_56.680962_S125544_135282	Bacteroidetes	Bacteroidia	Bacteroidales	Bacteroidaceae	Bacteroides	no support	CRISPR
NODE_231_length_75374_cov_7.688485	VC_657_2	Bacteroidetes	Bacteroidia	Bacteroidales	Bacteroidaceae	Bacteroides	no support	CRISPR
NODE_5_length_238808_cov_35.124949	VC_1035_5	Bacteroidetes	Bacteroidia	Bacteroidales	Bacteroidaceae	Bacteroides	no support	CRISPR
NODE_1_length_1001942_cov_22.911053	VC_657_5	Bacteroidetes	Bacteroidia	Bacteroidales	Bacteroidaceae	Bacteroides	no support	CRISPR
NODE_3403_length_5037_cov_5.192493	NODE_3403_length_5037_cov_5.192493	Bacteroidetes	Bacteroidia	Bacteroidales	Bacteroidaceae	Bacteroides	no support	CRISPR
NODE_898_length_34117_cov_15.372673	VC_977_13	Bacteroidetes	Bacteroidia	Bacteroidales	Bacteroidaceae	Bacteroides	no support	CRISPR
NODE_279_length_77600_cov_16.595409	Overlap (VC_1337/VC_1451)	Bacteroidetes	Bacteroidia	Bacteroidales	Bacteroidaceae	Bacteroides	no support	CRISPR
NODE_204_length_105095_cov_62.285863	VC_1084_0	Bacteroidetes	Bacteroidia	Bacteroidales	Bacteroidaceae	Bacteroides	no support	CRISPR
NODE_2281_length_7464_cov_4.892563	NODE_2281_length_7464_cov_4.892563	Bacteroidetes	Bacteroidia	Bacteroidales	Bacteroidaceae	Bacteroides	no support	CRISPR
NODE_2292_length_6548_cov_7664.062221	VC_3677_0	Bacteroidetes	Bacteroidia	Bacteroidales	Bacteroidaceae	Bacteroides	no support	CRISPR
NODE_11059_length_5204_cov_5.419693	VC_3677_0	Bacteroidetes	Bacteroidia	Bacteroidales	Bacteroidaceae	Bacteroides	no support	CRISPR
NODE_3166_length_6581_cov_89.805854	VC_3677_0	Bacteroidetes	Bacteroidia	Bacteroidales	Bacteroidaceae	Bacteroides	no support	CRISPR
NODE_2821_length_6529_cov_180.148903	VC_3677_0	Bacteroidetes	Bacteroidia	Bacteroidales	Bacteroidaceae	Bacteroides	no support	CRISPR
NODE_452_length_61855_cov_10.726845	Overlap (VC_1337/VC_1451)	Bacteroidetes	Bacteroidia	Bacteroidales	Bacteroidaceae	Bacteroides	no support	CRISPR
NODE_229_length_33796_cov_6.257491	NODE_229_length_33796_cov_6.257491	Bacteroidetes	Bacteroidia	Bacteroidales	Bacteroidaceae	Bacteroides	no support	CRISPR
NODE_163_length_37074_cov_5.705151	VC_417_0	Bacteroidetes	Bacteroidia	Bacteroidales	Bacteroidaceae	Bacteroides	no support	CRISPR
NODE_1395_length_37049_cov_8.323944	VC_417_0	Bacteroidetes	Bacteroidia	Bacteroidales	Bacteroidaceae	Bacteroides	no support	CRISPR
NODE_1663_length_27067_cov_7.083592	VC_1448_0	Bacteroidetes	Bacteroidia	Bacteroidales	Bacteroidaceae	Bacteroides	no support	CRISPR
NODE_4_length_97944_cov_85.463923	VC_2084_4	Bacteroidetes	Bacteroidia	Bacteroidales	Bacteroidaceae	Bacteroides	no support	CRISPR
NODE_88_length_130867_cov_183.463436	VC_1576_0	Bacteroidetes	Bacteroidia	Bacteroidales	Bacteroidaceae	Bacteroides	no support	CRISPR
NODE_33_length_126181_cov_11.299066	VC_1337_1	Bacteroidetes	Bacteroidia	Bacteroidales	Bacteroidaceae	Bacteroides	no support	CRISPR
NODE_2_length_491358_cov_22.109081	VC_977_6	Bacteroidetes	Bacteroidia	Bacteroidales	Bacteroidaceae	Bacteroides	no support	CRISPR
NODE_385_length_86273_cov_6.716034	Overlap (VC_1157/VC_1449)	Bacteroidetes	Bacteroidia	Bacteroidales	Bacteroidaceae	Bacteroides	no support	CRISPR
NODE_1903_length_20772_cov_6.152966	VC_1838_0	Bacteroidetes	Bacteroidia	Bacteroidales	Bacteroidaceae	Bacteroides	no support	CRISPR
NODE_3688_length_8267_cov_5.269484	VC_1838_0	Bacteroidetes	Bacteroidia	Bacteroidales	Bacteroidaceae	Bacteroides	no support	CRISPR
NODE_125_length_36487_cov_205.912083	VC_417_0	Bacteroidetes	Bacteroidia	Bacteroidales	Bacteroidaceae	Bacteroides	no support	CRISPR
NODE_355_length_36638_cov_14.645272	VC_417_0	Bacteroidetes	Bacteroidia	Bacteroidales	Bacteroidaceae	Bacteroides	no support	CRISPR
NODE_510_length_52821_cov_8.790471	Overlap (VC_1223/VC_1344/VC_1450)	Bacteroidetes	Bacteroidia	Bacteroidales	Bacteroidaceae	Bacteroides	no support	CRISPR
NODE_1161_length_5066_cov_1931.975055	VC_3676_0	Bacteroidetes	Bacteroidia	Bacteroidales	Bacteroidaceae	Bacteroides	no support	CRISPR
NODE_1018_length_29215_cov_5.619376	Overlap (VC_418/VC_1334)	Bacteroidetes	Bacteroidia	Bacteroidales	Bacteroidaceae	Bacteroides	no support	CRISPR
NODE_2423_length_6382_cov_522.416943	VC_1688_0	Bacteroidetes	Bacteroidia	Bacteroidales	Bacteroidaceae	Bacteroides	no support	CRISPR
NODE_472_length_11249_cov_537.319725	VC_1688_0	Bacteroidetes	Bacteroidia	Bacteroidales	Bacteroidaceae	Bacteroides	no support	CRISPR
NODE_3068_length_5308_cov_144.501047	VC_1688_0	Bacteroidetes	Bacteroidia	Bacteroidales	Bacteroidaceae	Bacteroides	no support	CRISPR
NODE_674_length_6114_cov_86545.983496	VC_3676_0	Bacteroidetes	Bacteroidia	Bacteroidales	Bacteroidaceae	Bacteroides	no support	CRISPR
NODE_2445_length_6340_cov_9.743516	VC_3676_0	Bacteroidetes	Bacteroidia	Bacteroidales	Bacteroidaceae	Bacteroides	no support	CRISPR
NODE_3122_length_6598_cov_4.294819	VC_3676_0	Bacteroidetes	Bacteroidia	Bacteroidales	Bacteroidaceae	Bacteroides	no support	CRISPR
NODE_2273_length_5412_cov_156.700205	VC_3676_0	Bacteroidetes	Bacteroidia	Bacteroidales	Bacteroidaceae	Bacteroides	no support	CRISPR
NODE_178_length_64961_cov_24.484408	VC_1033_0	Bacteroidetes	Bacteroidia	Bacteroidales	Bacteroidaceae	Bacteroides	no support	CRISPR
NODE_298_length_72641_cov_9.999876	VC_1033_0	Bacteroidetes	Bacteroidia	Bacteroidales	Bacteroidaceae	Bacteroides	no support	CRISPR
NODE_149_length_115588_cov_13.879463	VC_1033_0	Bacteroidetes	Bacteroidia	Bacteroidales	Bacteroidaceae	Bacteroides	no support	CRISPR
NODE_55_length_112318_cov_26.573528	VC_1033_1	Bacteroidetes	Bacteroidia	Bacteroidales	Bacteroidaceae	Bacteroides	no support	CRISPR
NODE_39_length_197818_cov_14.494688	VC_1033_0	Bacteroidetes	Bacteroidia	Bacteroidales	Bacteroidaceae	Bacteroides	no support	CRISPR
NODE_1005_length_17040_cov_7.102855	NODE_1005_length_17040_cov_7.102855	Bacteroidetes	Bacteroidia	Bacteroidales	Bacteroidaceae	Bacteroides	no support	CRISPR
NODE_227_length_76458_cov_9.825386	VC_1033_0	Bacteroidetes	Bacteroidia	Bacteroidales	Bacteroidaceae	Bacteroides	no support	CRISPR
NODE_494_length_72835_cov_64.442223	VC_1033_0	Bacteroidetes	Bacteroidia	Bacteroidales	Bacteroidaceae	Bacteroides	no support	CRISPR
NODE_2858_length_12623_cov_12.926162	NODE_2858_length_12623_cov_12.926162_S237938_12623	Bacteroidetes	Bacteroidia	Bacteroidales	Bacteroidaceae	Bacteroides	no support	CRISPR
NODE_282_length_80761_cov_26.824338	VC_1033_0	Bacteroidetes	Bacteroidia	Bacteroidales	Bacteroidaceae	Bacteroides	no support	CRISPR
NODE_250_length_85084_cov_16.075163	VC_1033_0	Bacteroidetes	Bacteroidia	Bacteroidales	Bacteroidaceae	Bacteroides	no support	CRISPR
NODE_245_length_92484_cov_18.696924	VC_1033_0	Bacteroidetes	Bacteroidia	Bacteroidales	Bacteroidaceae	Bacteroides	no support	CRISPR
NODE_332_length_79142_cov_33.621822	VC_1033_0	Bacteroidetes	Bacteroidia	Bacteroidales	Bacteroidaceae	Bacteroides	no support	CRISPR
NODE_1069_length_27980_cov_7.743706	NODE_1069_length_27980_cov_7.743706_S126006_27980	Bacteroidetes	Bacteroidia	Bacteroidales	Bacteroidaceae	Bacteroides	no support	CRISPR
NODE_375_length_73931_cov_8.083776	VC_1033_0	Bacteroidetes	Bacteroidia	Bacteroidales	Bacteroidaceae	Bacteroides	no support	CRISPR
NODE_2_length_402243_cov_104.555419	NODE_2_length_402243_cov_104.555419	Bacteroidetes	Bacteroidia	Bacteroidales	Bacteroidaceae	Bacteroides	no support	CRISPR
NODE_133_length_135489_cov_11.704254	Overlap (VC_1157/VC_1449)	Bacteroidetes	Bacteroidia	Bacteroidales	Bacteroidaceae	Bacteroides	no support	CRISPR
NODE_6607_length_6790_cov_13.570601	NODE_6607_length_6790_cov_13.570601_S101385_6790	Bacteroidetes	Bacteroidia	Bacteroidales	Bacteroidaceae	Bacteroides	no support	CRISPR
NODE_3_length_672650_cov_96.761583	VC_1838_0	Bacteroidetes	Bacteroidia	Bacteroidales	Bacteroidaceae	Bacteroides	no support	CRISPR
NODE_1051_length_29579_cov_15.877422	VC_1838_0	Bacteroidetes	Bacteroidia	Bacteroidales	Bacteroidaceae	Bacteroides	no support	CRISPR
NODE_3763_length_15089_cov_4.343289	NODE_3763_length_15089_cov_4.343289_S104340_15089	Bacteroidetes	Bacteroidia	Bacteroidales	Bacteroidaceae	Bacteroides	no support	CRISPR
NODE_157_length_126379_cov_29.911600	Overlap (VC_1337/VC_1448/VC_1451)	Bacteroidetes	Bacteroidia	Bacteroidales	Bacteroidaceae	Bacteroides	no support	CRISPR
NODE_159_length_33286_cov_14.752310	Overlap (VC_1337/VC_1448/VC_1451)	Bacteroidetes	Bacteroidia	Bacteroidales	Bacteroidaceae	Bacteroides	no support	CRISPR
NODE_872_length_6255_cov_11053.480323	VC_1688_0	Bacteroidetes	Bacteroidia	Bacteroidales	Bacteroidaceae	Bacteroides	no support	CRISPR
NODE_56_length_76514_cov_6.697642	Overlap (VC_2711/VC_3643)	Bacteroidetes	Bacteroidia	Bacteroidales	Bacteroidaceae	Bacteroides	no support	CRISPR
NODE_1044_length_8303_cov_4.170951	NODE_1044_length_8303_cov_4.170951	Bacteroidetes	Bacteroidia	Bacteroidales	Bacteroidaceae	Bacteroides	no support	CRISPR
NODE_246_length_99119_cov_22.408968	VC_2680_0	Bacteroidetes	Bacteroidia	Bacteroidales	Bacteroidaceae	Bacteroides	no support	CRISPR
NODE_43_length_74074_cov_1666.916886	VC_2680_0	Bacteroidetes	Bacteroidia	Bacteroidales	Bacteroidaceae	Bacteroides	no support	CRISPR
NODE_48_length_73229_cov_179.692855	VC_2680_0	Bacteroidetes	Bacteroidia	Bacteroidales	Bacteroidaceae	Bacteroides	no support	CRISPR
NODE_386_length_13427_cov_22.259647	Overlap (VC_2682/VC_2683)	Bacteroidetes	Bacteroidia	Bacteroidales	Bacteroidaceae	Bacteroides	no support	CRISPR
NODE_191_length_83801_cov_8.839049	VC_2680_0	Bacteroidetes	Bacteroidia	Bacteroidales	Bacteroidaceae	Bacteroides	no support	CRISPR
NODE_50_length_72464_cov_181.202171	VC_2680_0	Bacteroidetes	Bacteroidia	Bacteroidales	Bacteroidaceae	Bacteroides	no support	CRISPR
NODE_7_length_91700_cov_395.437383	VC_2680_0	Bacteroidetes	Bacteroidia	Bacteroidales	Bacteroidaceae	Bacteroides	no support	CRISPR
NODE_1491_length_9965_cov_5.577699	Overlap (VC_2682/VC_2683)	Bacteroidetes	Bacteroidia	Bacteroidales	Bacteroidaceae	Bacteroides	no support	CRISPR
NODE_5974_length_6094_cov_4.829773	NODE_5974_length_6094_cov_4.829773_S129573_6094	Bacteroidetes	Bacteroidia	Bacteroidales	Bacteroidaceae	Bacteroides	no support	CRISPR
NODE_2646_length_5080_cov_1390.134129	VC_3830_0	Bacteroidetes	Bacteroidia	Bacteroidales	Bacteroidaceae	Bacteroides	no support	CRISPR
NODE_3371_length_5862_cov_72.061822	VC_3830_0	Bacteroidetes	Bacteroidia	Bacteroidales	Bacteroidaceae	Bacteroides	no support	CRISPR
NODE_277_length_66533_cov_15.556410	VC_841_0	Bacteroidetes	Bacteroidia	Bacteroidales	Bacteroidaceae	Bacteroides	no support	CRISPR
NODE_169_length_105674_cov_220.744080	VC_1838_0	Bacteroidetes	Bacteroidia	Bacteroidales	Bacteroidaceae	Bacteroides	no support	CRISPR
NODE_4798_length_6441_cov_9.442217	VC_1838_0	Bacteroidetes	Bacteroidia	Bacteroidales	Bacteroidaceae	Bacteroides	no support	CRISPR
NODE_759_length_37801_cov_8.931436	VC_1838_0	Bacteroidetes	Bacteroidia	Bacteroidales	Bacteroidaceae	Bacteroides	no support	CRISPR
NODE_302_length_82299_cov_47.254158	VC_1838_0	Bacteroidetes	Bacteroidia	Bacteroidales	Bacteroidaceae	Bacteroides	no support	CRISPR
NODE_450_length_52665_cov_11.040030	VC_1838_0	Bacteroidetes	Bacteroidia	Bacteroidales	Bacteroidaceae	Bacteroides	no support	CRISPR
NODE_1369_length_23205_cov_11.094730	VC_1838_0	Bacteroidetes	Bacteroidia	Bacteroidales	Bacteroidaceae	Bacteroides	no support	CRISPR
NODE_145_length_78396_cov_45.991409	VC_1838_0	Bacteroidetes	Bacteroidia	Bacteroidales	Bacteroidaceae	Bacteroides	no support	CRISPR
NODE_589_length_34170_cov_28.601876	VC_1838_0	Bacteroidetes	Bacteroidia	Bacteroidales	Bacteroidaceae	Bacteroides	no support	CRISPR
NODE_4071_length_11004_cov_7.971504	VC_1838_0	Bacteroidetes	Bacteroidia	Bacteroidales	Bacteroidaceae	Bacteroides	no support	CRISPR
NODE_20_length_245695_cov_187.565079	VC_1542_5	Bacteroidetes	Bacteroidia	Bacteroidales	Bacteroidaceae	Bacteroides	no support	CRISPR
NODE_229_length_23942_cov_7.724034	NODE_229_length_23942_cov_7.724034	Bacteroidetes	Bacteroidia	Bacteroidales	Bacteroidaceae	Bacteroides	no support	CRISPR
NODE_775_length_23342_cov_14.083738	VC_5154_0	Bacteroidetes	Bacteroidia	Bacteroidales	Bacteroidaceae	Bacteroides	no support	CRISPR
NODE_25_length_322357_cov_25.322741	VC_278_1	Bacteroidetes	Bacteroidia	Bacteroidales	Bacteroidaceae	Bacteroides	no support	CRISPR
NODE_395_length_26448_cov_17.947145	VC_5154_0	Bacteroidetes	Bacteroidia	Bacteroidales	Bacteroidaceae	Bacteroides	no support	CRISPR
NODE_184_length_98668_cov_32.164279	VC_1825_1	Bacteroidetes	Bacteroidia	Bacteroidales	Bacteroidaceae	Bacteroides	no support	CRISPR
NODE_424_length_54208_cov_10.287888	Overlap (VC_1344/VC_1450)	Bacteroidetes	Bacteroidia	Bacteroidales	Bacteroidaceae	Bacteroides	no support	CRISPR
NODE_1314_length_6870_cov_10.390169	VC_2594_0	Bacteroidetes	Bacteroidia	Bacteroidales	Bacteroidaceae	Bacteroides	no support	CRISPR
NODE_127_length_138870_cov_18.817260	VC_1221_0	Bacteroidetes	Bacteroidia	Bacteroidales	Bacteroidaceae	Bacteroides	no support	CRISPR
NODE_3377_length_5563_cov_2.916667	VC_2595_0	Bacteroidetes	Bacteroidia	Bacteroidales	Bacteroidaceae	Bacteroides	no support	CRISPR
NODE_730_length_56230_cov_5.917223	VC_980_0	Bacteroidetes	Bacteroidia	Bacteroidales	Bacteroidaceae	Bacteroides	no support	CRISPR
NODE_1641_length_5402_cov_2791.564803	VC_1686_0	Bacteroidetes	Bacteroidia	Bacteroidales	Bacteroidaceae	Bacteroides	no support	CRISPR
NODE_758_length_5680_cov_4974.980267	VC_1686_0	Bacteroidetes	Bacteroidia	Bacteroidales	Bacteroidaceae	Bacteroides	no support	CRISPR
NODE_4103_length_5661_cov_3.524081	VC_3677_0	Bacteroidetes	Bacteroidia	Bacteroidales	Bacteroidaceae	Bacteroides	no support	CRISPR
NODE_2943_length_12810_cov_5.349902	NODE_2943_length_12810_cov_5.349902_S106756_12810	Bacteroidetes	Bacteroidia	Bacteroidales	Bacteroidaceae	Bacteroides	no support	CRISPR
NODE_350_length_63386_cov_61.411915	VC_1843_0	Bacteroidetes	Bacteroidia	Bacteroidales	Bacteroidaceae	Bacteroides	no support	CRISPR
NODE_67_length_152211_cov_20.104748	VC_1843_0	Bacteroidetes	Bacteroidia	Bacteroidales	Bacteroidaceae	Bacteroides	no support	CRISPR
NODE_2197_length_6201_cov_87.988448	VC_1686_0	Bacteroidetes	Bacteroidia	Bacteroidales	Bacteroidaceae	Bacteroides	no support	CRISPR
NODE_1086_length_6355_cov_11.650952	VC_1686_0	Bacteroidetes	Bacteroidia	Bacteroidales	Bacteroidaceae	Bacteroides	no support	CRISPR
NODE_2436_length_6355_cov_8.344127	VC_1686_0	Bacteroidetes	Bacteroidia	Bacteroidales	Bacteroidaceae	Bacteroides	no support	CRISPR
NODE_513_length_7129_cov_63.285129	VC_1686_0	Bacteroidetes	Bacteroidia	Bacteroidales	Bacteroidaceae	Bacteroides	no support	CRISPR
NODE_1011_length_7883_cov_72.741569	NODE_1011_length_7883_cov_72.741569	Bacteroidetes	Bacteroidia	Bacteroidales	Bacteroidaceae	Bacteroides	no support	CRISPR
NODE_2776_length_7001_cov_7.895191	VC_1686_0	Bacteroidetes	Bacteroidia	Bacteroidales	Bacteroidaceae	Bacteroides	no support	CRISPR
NODE_691_length_6355_cov_9.420635	VC_1686_0	Bacteroidetes	Bacteroidia	Bacteroidales	Bacteroidaceae	Bacteroides	no support	CRISPR
NODE_833_length_36296_cov_73.809498	VC_2492_0	Bacteroidetes	Bacteroidia	Bacteroidales	Bacteroidaceae	Bacteroides	no support	CRISPR
NODE_196_length_86886_cov_31.138176	VC_2492_0	Bacteroidetes	Bacteroidia	Bacteroidales	Bacteroidaceae	Bacteroides	no support	CRISPR
NODE_478_length_46971_cov_7.006160	VC_2492_0	Bacteroidetes	Bacteroidia	Bacteroidales	Bacteroidaceae	Bacteroides	no support	CRISPR
NODE_29_length_284936_cov_29.799386	VC_311_2	Bacteroidetes	Bacteroidia	Bacteroidales	Bacteroidaceae	no support	no support	CRISPR
NODE_176_length_102102_cov_17.097213	VC_334_0	Bacteroidetes	Bacteroidia	Bacteroidales	Bacteroidaceae	no support	no support	CRISPR
NODE_164_length_100129_cov_24.411276	VC_1228_1	Bacteroidetes	Bacteroidia	Bacteroidales	Bacteroidaceae	no support	no support	CRISPR
NODE_463_length_55312_cov_8.317661	VC_1535_0	Bacteroidetes	Bacteroidia	Bacteroidales	Bacteroidaceae	Bacteroides	no support	CRISPR
NODE_118_length_155786_cov_37.672403	VC_2747_0	Bacteroidetes	Bacteroidia	Bacteroidales	Bacteroidaceae	Bacteroides	no support	CRISPR
NODE_327_length_72165_cov_11.745181	VC_1535_0	Bacteroidetes	Bacteroidia	Bacteroidales	Bacteroidaceae	Bacteroides	no support	CRISPR
NODE_122_length_60591_cov_13.504460	VC_2747_0	Bacteroidetes	Bacteroidia	Bacteroidales	Bacteroidaceae	Bacteroides	no support	CRISPR
NODE_879_length_39217_cov_8.298044	VC_842_0	Bacteroidetes	Bacteroidia	Bacteroidales	Bacteroidaceae	Bacteroides	no support	CRISPR
NODE_1737_length_20069_cov_5.133806	Overlap (VC_226/VC_229)	Bacteroidetes	Bacteroidia	Bacteroidales	Bacteroidaceae	Bacteroides	no support	CRISPR
NODE_4436_length_6470_cov_13.160094	NODE_4436_length_6470_cov_13.160094	Bacteroidetes	Bacteroidia	Bacteroidales	Bacteroidaceae	Bacteroides	no support	CRISPR
NODE_83_length_44978_cov_9.071634	VC_226_0	Bacteroidetes	Bacteroidia	Bacteroidales	Bacteroidaceae	Bacteroides	no support	CRISPR
NODE_985_length_13633_cov_5.074017	VC_1835_0	Bacteroidetes	Bacteroidia	Bacteroidales	Bacteroidaceae	Bacteroides	no support	CRISPR
NODE_2045_length_17543_cov_7.370082	VC_1835_0	Bacteroidetes	Bacteroidia	Bacteroidales	Bacteroidaceae	Bacteroides	no support	CRISPR
NODE_462_length_29466_cov_8.876917	VC_1835_0	Bacteroidetes	Bacteroidia	Bacteroidales	Bacteroidaceae	Bacteroides	no support	CRISPR
NODE_286_length_95011_cov_11.686981	VC_1835_0	Bacteroidetes	Bacteroidia	Bacteroidales	Bacteroidaceae	Bacteroides	no support	CRISPR
NODE_732_length_31454_cov_5.932800	NODE_732_length_31454_cov_5.932800_S133005_31454	Bacteroidetes	Bacteroidia	Bacteroidales	Bacteroidaceae	Bacteroides	no support	CRISPR
NODE_1056_length_17284_cov_6.259388	NODE_1056_length_17284_cov_6.259388	Bacteroidetes	Bacteroidia	Bacteroidales	Bacteroidaceae	Bacteroides	no support	CRISPR
NODE_236_length_87803_cov_9.320862	VC_332_1	Bacteroidetes	Bacteroidia	Bacteroidales	Bacteroidaceae	Bacteroides	no support	CRISPR
NODE_2335_length_18894_cov_17.494081	NODE_2335_length_18894_cov_17.494081_S101259_18894	Bacteroidetes	Bacteroidia	Bacteroidales	Bacteroidaceae	Bacteroides	no support	CRISPR
NODE_1134_length_22860_cov_476.401228	NODE_1134_length_22860_cov_476.401228_S125741_22860	Bacteroidetes	Bacteroidia	Bacteroidales	Bacteroidaceae	Bacteroides	no support	CRISPR
NODE_43_length_22861_cov_251.464176	NODE_43_length_22861_cov_251.464176	Bacteroidetes	Bacteroidia	Bacteroidales	Bacteroidaceae	Bacteroides	no support	CRISPR
NODE_334_length_67704_cov_35.609159	VC_980_0	Bacteroidetes	Bacteroidia	Bacteroidales	Bacteroidaceae	Bacteroides	no support	CRISPR
NODE_36_length_241860_cov_141.227258	VC_980_0	Bacteroidetes	Bacteroidia	Bacteroidales	Bacteroidaceae	Bacteroides	no support	CRISPR
NODE_1201_length_30135_cov_7.241456	VC_980_0	Bacteroidetes	Bacteroidia	Bacteroidales	Bacteroidaceae	Bacteroides	no support	CRISPR
NODE_146_length_110974_cov_9.770725	VC_980_0	Bacteroidetes	Bacteroidia	Bacteroidales	Bacteroidaceae	Bacteroides	no support	CRISPR
NODE_147_length_105779_cov_14.065368	VC_980_0	Bacteroidetes	Bacteroidia	Bacteroidales	Bacteroidaceae	Bacteroides	no support	CRISPR
NODE_109_length_124286_cov_12.353374	VC_980_2	Bacteroidetes	Bacteroidia	Bacteroidales	Bacteroidaceae	Bacteroides	no support	CRISPR
NODE_2062_length_14827_cov_8.222448	NODE_2062_length_14827_cov_8.222448_S130040_14827	Bacteroidetes	Bacteroidia	Bacteroidales	Bacteroidaceae	Bacteroides	no support	CRISPR
NODE_140_length_139421_cov_20.945345	VC_980_0	Bacteroidetes	Bacteroidia	Bacteroidales	Bacteroidaceae	Bacteroides	no support	CRISPR
NODE_437_length_63049_cov_28.540544	VC_980_0	Bacteroidetes	Bacteroidia	Bacteroidales	Bacteroidaceae	Bacteroides	no support	CRISPR
NODE_258_length_68708_cov_37.963381	VC_980_0	Bacteroidetes	Bacteroidia	Bacteroidales	Bacteroidaceae	Bacteroides	no support	CRISPR
NODE_121_length_79258_cov_27.330922	VC_980_0	Bacteroidetes	Bacteroidia	Bacteroidales	Bacteroidaceae	Bacteroides	no support	CRISPR
NODE_420_length_54611_cov_6.157764	VC_980_0	Bacteroidetes	Bacteroidia	Bacteroidales	Bacteroidaceae	Bacteroides	no support	CRISPR
NODE_726_length_40059_cov_6.219778	VC_980_0	Bacteroidetes	Bacteroidia	Bacteroidales	Bacteroidaceae	Bacteroides	no support	CRISPR
NODE_591_length_51338_cov_17.202816	VC_980_0	Bacteroidetes	Bacteroidia	Bacteroidales	Bacteroidaceae	Bacteroides	no support	CRISPR
NODE_767_length_23067_cov_5.422649	NODE_767_length_23067_cov_5.422649	Bacteroidetes	Bacteroidia	Bacteroidales	Bacteroidaceae	Bacteroides	no support	CRISPR
NODE_348_length_64133_cov_9.220091	VC_980_0	Bacteroidetes	Bacteroidia	Bacteroidales	Bacteroidaceae	Bacteroides	no support	CRISPR
NODE_61_length_188105_cov_71.707073	VC_980_0	Bacteroidetes	Bacteroidia	Bacteroidales	Bacteroidaceae	Bacteroides	no support	CRISPR
NODE_423_length_62351_cov_9.817195	VC_980_0	Bacteroidetes	Bacteroidia	Bacteroidales	Bacteroidaceae	Bacteroides	no support	CRISPR
NODE_17_length_279434_cov_13.265235	VC_980_0	Bacteroidetes	Bacteroidia	Bacteroidales	Bacteroidaceae	Bacteroides	no support	CRISPR
NODE_2029_length_20671_cov_6.553357	NODE_2029_length_20671_cov_6.553357_S112776_20671	Bacteroidetes	Bacteroidia	Bacteroidales	Bacteroidaceae	Bacteroides	no support	CRISPR
NODE_294_length_75802_cov_16.651960	VC_980_0	Bacteroidetes	Bacteroidia	Bacteroidales	Bacteroidaceae	Bacteroides	no support	CRISPR
NODE_401_length_63046_cov_6.794558	VC_980_0	Bacteroidetes	Bacteroidia	Bacteroidales	Bacteroidaceae	Bacteroides	no support	CRISPR
NODE_2494_length_5571_cov_11287.845722	VC_1687_0	Bacteroidetes	Bacteroidia	Bacteroidales	Bacteroidaceae	Bacteroides	no support	CRISPR
NODE_533_length_49348_cov_151.125758	VC_2501_0	Bacteroidetes	Bacteroidia	Bacteroidales	Bacteroidaceae	Bacteroides	no support	CRISPR
NODE_389_length_55462_cov_9.089592	VC_2501_0	Bacteroidetes	Bacteroidia	Bacteroidales	Bacteroidaceae	Bacteroides	no support	CRISPR
NODE_1918_length_20738_cov_5.300295	NODE_1918_length_20738_cov_5.300295_S108186_16574	Bacteroidetes	Bacteroidia	Bacteroidales	Bacteroidaceae	Bacteroides	no support	CRISPR
NODE_435_length_53992_cov_10.144984	VC_2501_0	Bacteroidetes	Bacteroidia	Bacteroidales	Bacteroidaceae	Bacteroides	no support	CRISPR
NODE_1268_length_23134_cov_5.559816	NODE_1268_length_23134_cov_5.559816_S128889_23134	Bacteroidetes	Bacteroidia	Bacteroidales	Bacteroidaceae	Bacteroides	no support	CRISPR
NODE_532_length_28833_cov_18.958406	NODE_532_length_28833_cov_18.958406	Bacteroidetes	Bacteroidia	Bacteroidales	Bacteroidaceae	Bacteroides	no support	CRISPR
NODE_772_length_30595_cov_15.038081	NODE_772_length_30595_cov_15.038081_S130694_16769	Bacteroidetes	Bacteroidia	Bacteroidales	Bacteroidaceae	Bacteroides	no support	CRISPR
NODE_832_length_40829_cov_7.454530	NODE_832_length_40829_cov_7.454530_S126275_40829	Bacteroidetes	Bacteroidia	Bacteroidales	Bacteroidaceae	Bacteroides	no support	CRISPR
NODE_128_length_53461_cov_134.894450	VC_2501_0	Bacteroidetes	Bacteroidia	Bacteroidales	Bacteroidaceae	Bacteroides	no support	CRISPR
NODE_1875_length_19370_cov_8.796738	NODE_1875_length_19370_cov_8.796738_S209962_19370	Bacteroidetes	Bacteroidia	Bacteroidales	Bacteroidaceae	Bacteroides	no support	CRISPR
NODE_256_length_55047_cov_43.128400	VC_2501_0	Bacteroidetes	Bacteroidia	Bacteroidales	Bacteroidaceae	Bacteroides	no support	CRISPR
NODE_365_length_64543_cov_26.385669	VC_2501_0	Bacteroidetes	Bacteroidia	Bacteroidales	Bacteroidaceae	Bacteroides	no support	CRISPR
NODE_866_length_28666_cov_17.361399	NODE_866_length_28666_cov_17.361399_S125162_28666	Bacteroidetes	Bacteroidia	Bacteroidales	Bacteroidaceae	Bacteroides	no support	CRISPR
NODE_2294_length_21952_cov_20.453441	NODE_2294_length_21952_cov_20.453441_S104340_21952	Bacteroidetes	Bacteroidia	Bacteroidales	Bacteroidaceae	Bacteroides	no support	CRISPR
NODE_3409_length_11136_cov_3.469633	NODE_3409_length_11136_cov_3.469633_S128120_11136	Bacteroidetes	Bacteroidia	Bacteroidales	Bacteroidaceae	Bacteroides	no support	CRISPR
NODE_1661_length_25011_cov_18.655113	NODE_1661_length_25011_cov_18.655113_S105947_25011	Bacteroidetes	Bacteroidia	Bacteroidales	Bacteroidaceae	Bacteroides	no support	CRISPR
NODE_1178_length_28822_cov_18.547989	NODE_1178_length_28822_cov_18.547989_S127495_28822	Bacteroidetes	Bacteroidia	Bacteroidales	Bacteroidaceae	Bacteroides	no support	CRISPR
NODE_862_length_30073_cov_16.433940	Overlap (VC_2710/VC_3643)	Bacteroidetes	Bacteroidia	Bacteroidales	Bacteroidaceae	Bacteroides	no support	CRISPR
NODE_2371_length_7187_cov_9.959338	Overlap (VC_2710/VC_3643)	Bacteroidetes	Bacteroidia	Bacteroidales	Bacteroidaceae	Bacteroides	no support	CRISPR
NODE_7067_length_5630_cov_22.213274	Overlap (VC_1573/VC_1585)	Bacteroidetes	Bacteroidia	Bacteroidales	Bacteroidaceae	Bacteroides	no support	CRISPR
NODE_37_length_213944_cov_134.422196	VC_965_1	Bacteroidetes	Bacteroidia	Bacteroidales	Bacteroidaceae	Bacteroides	no support	CRISPR
NODE_199_length_39615_cov_82.400126	VC_226_0	Bacteroidetes	Bacteroidia	Bacteroidales	Bacteroidaceae	Bacteroides	no support	CRISPR
NODE_189_length_43985_cov_3755.220146	VC_226_0	Bacteroidetes	Bacteroidia	Bacteroidales	Bacteroidaceae	Bacteroides	no support	CRISPR
NODE_9276_length_5475_cov_4.582472	NODE_9276_length_5475_cov_4.582472_S113318_5475	Bacteroidetes	Bacteroidia	Bacteroidales	Bacteroidaceae	Bacteroides	no support	CRISPR
NODE_334_length_43396_cov_120.300501	VC_226_0	Bacteroidetes	Bacteroidia	Bacteroidales	Bacteroidaceae	Bacteroides	no support	CRISPR
NODE_2803_length_5424_cov_210.887316	NODE_2803_length_5424_cov_210.887316	Bacteroidetes	Bacteroidia	Bacteroidales	Bacteroidaceae	Bacteroides	no support	CRISPR
NODE_669_length_25907_cov_5.323302	Overlap (VC_3643/VC_4148)	Bacteroidetes	Bacteroidia	Bacteroidales	Bacteroidaceae	Bacteroides	no support	CRISPR
NODE_358_length_41275_cov_14.739568	NODE_358_length_41275_cov_14.739568	Bacteroidetes	Bacteroidia	Bacteroidales	Bacteroidaceae	Bacteroides	no support	CRISPR
NODE_677_length_40399_cov_16.805870	VC_1306_0	Bacteroidetes	Bacteroidia	Bacteroidales	Bacteroidaceae	Bacteroides	no support	CRISPR
NODE_109_length_73665_cov_36.247045	Overlap (VC_1574/VC_2880)	Bacteroidetes	Bacteroidia	Bacteroidales	Bacteroidaceae	Bacteroides	no support	CRISPR
NODE_505_length_11331_cov_12.396328	VC_2879_0	Bacteroidetes	Bacteroidia	Bacteroidales	Bacteroidaceae	Bacteroides	no support	CRISPR
NODE_727_length_18096_cov_11.894407	VC_2879_0	Bacteroidetes	Bacteroidia	Bacteroidales	Bacteroidaceae	Bacteroides	no support	CRISPR
NODE_1429_length_9634_cov_16.177054	VC_2879_0	Bacteroidetes	Bacteroidia	Bacteroidales	Bacteroidaceae	Bacteroides	no support	CRISPR
NODE_899_length_19000_cov_42.379625	VC_2879_0	Bacteroidetes	Bacteroidia	Bacteroidales	Bacteroidaceae	Bacteroides	no support	CRISPR
NODE_1150_length_16278_cov_19.884423	VC_2879_0	Bacteroidetes	Bacteroidia	Bacteroidales	Bacteroidaceae	Bacteroides	no support	CRISPR
NODE_1322_length_6408_cov_1268.611837	NODE_1322_length_6408_cov_1268.611837	Bacteroidetes	Bacteroidia	Bacteroidales	Bacteroidaceae	Bacteroides	no support	CRISPR
NODE_1455_length_9500_cov_5.075490	NODE_1455_length_9500_cov_5.075490	Bacteroidetes	Bacteroidia	Bacteroidales	Bacteroidaceae	Bacteroides	no support	CRISPR
NODE_345_length_15114_cov_7.078159	Overlap (VC_226/VC_229)	Bacteroidetes	Bacteroidia	Bacteroidales	Bacteroidaceae	Bacteroides	no support	CRISPR
NODE_6334_length_6562_cov_4.627171	NODE_6334_length_6562_cov_4.627171_S104345_6562	Bacteroidetes	Bacteroidia	Bacteroidales	Bacteroidaceae	Bacteroides	no support	CRISPR
NODE_27_length_271870_cov_29.537148	VC_841_0	Bacteroidetes	Bacteroidia	Bacteroidales	Bacteroidaceae	Bacteroides	no support	CRISPR
NODE_3589_length_8096_cov_7.883348	NODE_3589_length_8096_cov_7.883348	Bacteroidetes	Bacteroidia	Bacteroidales	Bacteroidaceae	Bacteroides	no support	CRISPR
NODE_498_length_45606_cov_20.032250	VC_1337_0	Bacteroidetes	Bacteroidia	Bacteroidales	Bacteroidaceae	Bacteroides	no support	CRISPR
NODE_860_length_6720_cov_76.778395	NODE_860_length_6720_cov_76.778395	Bacteroidetes	Bacteroidia	Bacteroidales	Bacteroidaceae	Bacteroides	no support	CRISPR
NODE_2700_length_7449_cov_5.106167	NODE_2700_length_7449_cov_5.106167	Bacteroidetes	Bacteroidia	Bacteroidales	Bacteroidaceae	Bacteroides	no support	CRISPR
NODE_1956_length_13923_cov_4.935607	NODE_1956_length_13923_cov_4.935607_S213475_13923	Bacteroidetes	Bacteroidia	Bacteroidales	Bacteroidaceae	Bacteroides	no support	CRISPR
NODE_938_length_8181_cov_4.221142	NODE_938_length_8181_cov_4.221142	Bacteroidetes	Bacteroidia	Bacteroidales	Bacteroidaceae	Bacteroides	no support	CRISPR
NODE_58_length_154436_cov_42.181512	VC_962_0	Bacteroidetes	Bacteroidia	Bacteroidales	Bacteroidaceae	Bacteroides	no support	CRISPR
NODE_857_length_40307_cov_19.061488	VC_962_0	Bacteroidetes	Bacteroidia	Bacteroidales	Bacteroidaceae	Bacteroides	no support	CRISPR
NODE_657_length_40252_cov_32.821778	VC_962_0	Bacteroidetes	Bacteroidia	Bacteroidales	Bacteroidaceae	Bacteroides	no support	CRISPR
NODE_250_length_75468_cov_13.967963	VC_962_0	Bacteroidetes	Bacteroidia	Bacteroidales	Bacteroidaceae	Bacteroides	no support	CRISPR
NODE_710_length_40283_cov_13.869096	VC_962_0	Bacteroidetes	Bacteroidia	Bacteroidales	Bacteroidaceae	Bacteroides	no support	CRISPR
NODE_9998_length_5213_cov_12.247383	NODE_9998_length_5213_cov_12.247383_S108186_5213	Bacteroidetes	Bacteroidia	Bacteroidales	Bacteroidaceae	Bacteroides	no support	CRISPR
NODE_411_length_49487_cov_8.005543	VC_962_0	Bacteroidetes	Bacteroidia	Bacteroidales	Bacteroidaceae	Bacteroides	no support	CRISPR
NODE_3159_length_13132_cov_120.006882	VC_962_0	Bacteroidetes	Bacteroidia	Bacteroidales	Bacteroidaceae	Bacteroides	no support	CRISPR
NODE_14_length_283505_cov_19.512838	NODE_14_length_283505_cov_19.512838_S162340_44463	Bacteroidetes	Bacteroidia	Bacteroidales	Bacteroidaceae	Bacteroides	no support	CRISPR
NODE_544_length_40193_cov_10.407619	VC_962_0	Bacteroidetes	Bacteroidia	Bacteroidales	Bacteroidaceae	Bacteroides	no support	CRISPR
NODE_2578_length_13487_cov_29.219625	VC_962_0	Bacteroidetes	Bacteroidia	Bacteroidales	Bacteroidaceae	Bacteroides	no support	CRISPR
NODE_13_length_340837_cov_20.213480	VC_962_0	Bacteroidetes	Bacteroidia	Bacteroidales	Bacteroidaceae	Bacteroides	no support	CRISPR
NODE_2279_length_5858_cov_245.051870	NODE_2279_length_5858_cov_245.051870	Bacteroidetes	Bacteroidia	Bacteroidales	Bacteroidaceae	Bacteroides	no support	CRISPR
NODE_172_length_128732_cov_22.295686	NODE_172_length_128732_cov_22.295686_S101478_40623	Bacteroidetes	Bacteroidia	Bacteroidales	Bacteroidaceae	Bacteroides	no support	CRISPR
NODE_60_length_146109_cov_100.744581	Overlap (VC_978/VC_984)	Bacteroidetes	Bacteroidia	Bacteroidales	Bacteroidaceae	Bacteroides	no support	CRISPR
NODE_138_length_105449_cov_8.450775	VC_332_1	Bacteroidetes	Bacteroidia	Bacteroidales	Bacteroidaceae	Bacteroides	no support	CRISPR
NODE_319_length_59082_cov_8.013892	VC_332_1	Bacteroidetes	Bacteroidia	Bacteroidales	Bacteroidaceae	Bacteroides	no support	CRISPR
NODE_357_length_81955_cov_15.272589	VC_1306_0	Bacteroidetes	Bacteroidia	Bacteroidales	Bacteroidaceae	Bacteroides	no support	CRISPR
NODE_118_length_59957_cov_19.485493	NODE_118_length_59957_cov_19.485493	Bacteroidetes	Bacteroidia	Bacteroidales	Bacteroidaceae	Bacteroides	no support	CRISPR
NODE_2481_length_17359_cov_27.103502	VC_1455_0	Bacteroidetes	Bacteroidia	Bacteroidales	Bacteroidaceae	Bacteroides	no support	CRISPR
NODE_1548_length_25183_cov_9.114335	Overlap (VC_1445/VC_1452/VC_1456)	Bacteroidetes	Bacteroidia	Bacteroidales	Bacteroidaceae	Bacteroides	no support	CRISPR
NODE_4348_length_8625_cov_6.071529	Overlap (VC_1452/VC_1456)	Bacteroidetes	Bacteroidia	Bacteroidales	Bacteroidaceae	Bacteroides	no support	CRISPR
NODE_8021_length_5515_cov_3.942491	Overlap (VC_1445/VC_1452/VC_4674)	Bacteroidetes	Bacteroidia	Bacteroidales	Bacteroidaceae	Bacteroides	no support	CRISPR
NODE_796_length_34404_cov_6.241172	Overlap (VC_1445/VC_1456)	Bacteroidetes	Bacteroidia	Bacteroidales	Bacteroidaceae	Bacteroides	no support	CRISPR
NODE_183_length_63856_cov_2166.855974	VC_1458_3	Bacteroidetes	Bacteroidia	Bacteroidales	Bacteroidaceae	Bacteroides	no support	CRISPR
NODE_5910_length_9029_cov_5.604301	NODE_5910_length_9029_cov_5.604301_S102519_9029	Bacteroidetes	Bacteroidia	Bacteroidales	Bacteroidaceae	Bacteroides	no support	CRISPR
NODE_794_length_6102_cov_5.273193	NODE_794_length_6102_cov_5.273193	Bacteroidetes	Bacteroidia	Bacteroidales	Bacteroidaceae	Bacteroides	no support	CRISPR
NODE_731_length_20392_cov_15.735753	Overlap (VC_1454/VC_1457)	Bacteroidetes	Bacteroidia	Bacteroidales	Bacteroidaceae	Bacteroides	no support	CRISPR
NODE_624_length_47520_cov_39.482608	VC_977_1	Bacteroidetes	Bacteroidia	Bacteroidales	Bacteroidaceae	Bacteroides	no support	CRISPR
NODE_1071_length_30822_cov_26.227647	VC_977_13	Bacteroidetes	Bacteroidia	Bacteroidales	Bacteroidaceae	Bacteroides	no support	CRISPR
NODE_6100_length_7409_cov_35.016454	NODE_6100_length_7409_cov_35.016454_S102417_7409	Bacteroidetes	Bacteroidia	Bacteroidales	Bacteroidaceae	Bacteroides	no support	CRISPR
NODE_1449_length_23227_cov_17.137925	NODE_1449_length_23227_cov_17.137925_S102106_23227	Bacteroidetes	Bacteroidia	Bacteroidales	Bacteroidaceae	Bacteroides	no support	CRISPR
NODE_7743_length_5379_cov_3.872089	NODE_7743_length_5379_cov_3.872089_S103942_5379	Bacteroidetes	Bacteroidia	Bacteroidales	Bacteroidaceae	Bacteroides	no support	CRISPR
NODE_552_length_41830_cov_93.367086	VC_977_13	Bacteroidetes	Bacteroidia	Bacteroidales	Bacteroidaceae	Bacteroides	no support	CRISPR
NODE_279_length_42467_cov_14.506343	VC_977_13	Bacteroidetes	Bacteroidia	Bacteroidales	Bacteroidaceae	Bacteroides	no support	CRISPR
NODE_835_length_19062_cov_31.610091	NODE_835_length_19062_cov_31.610091	Bacteroidetes	Bacteroidia	Bacteroidales	Bacteroidaceae	Bacteroides	no support	CRISPR
NODE_66_length_35663_cov_78.533841	VC_977_13	Bacteroidetes	Bacteroidia	Bacteroidales	Bacteroidaceae	Bacteroides	no support	CRISPR
NODE_1735_length_23273_cov_12.617452	NODE_1735_length_23273_cov_12.617452_S104430_23273	Bacteroidetes	Bacteroidia	Bacteroidales	Bacteroidaceae	Bacteroides	no support	CRISPR
NODE_4626_length_10327_cov_5.704245	NODE_4626_length_10327_cov_5.704245_S125477_10327	Bacteroidetes	Bacteroidia	Bacteroidales	Bacteroidaceae	Bacteroides	no support	CRISPR
NODE_15_length_166792_cov_8.453864	Overlap (VC_1063/VC_1291)	Bacteroidetes	Bacteroidia	Bacteroidales	Bacteroidaceae	Bacteroides	no support	CRISPR
NODE_781_length_37023_cov_8.430237	VC_1542_3	Bacteroidetes	Bacteroidia	Bacteroidales	Bacteroidaceae	Bacteroides	no support	CRISPR
NODE_2292_length_16632_cov_5.986668	VC_3384_0	Bacteroidetes	Bacteroidia	Bacteroidales	Bacteroidaceae	Bacteroides	no support	CRISPR
NODE_40_length_189551_cov_157.461144	VC_1084_0	Bacteroidetes	Bacteroidia	Bacteroidales	Bacteroidaceae	Bacteroides	no support	CRISPR
NODE_393_length_56003_cov_62.061682	VC_1535_0	Bacteroidetes	Bacteroidia	Bacteroidales	Bacteroidaceae	Bacteroides	no support	CRISPR
NODE_772_length_41879_cov_16.852549	VC_1535_0	Bacteroidetes	Bacteroidia	Bacteroidales	Bacteroidaceae	Bacteroides	no support	CRISPR
NODE_816_length_31653_cov_20.958130	VC_1535_0	Bacteroidetes	Bacteroidia	Bacteroidales	Bacteroidaceae	Bacteroides	no support	CRISPR
NODE_528_length_43096_cov_6.144025	VC_1535_0	Bacteroidetes	Bacteroidia	Bacteroidales	Bacteroidaceae	Bacteroides	no support	CRISPR
NODE_361_length_74705_cov_23.570489	VC_1535_0	Bacteroidetes	Bacteroidia	Bacteroidales	Bacteroidaceae	Bacteroides	no support	CRISPR
NODE_3486_length_10264_cov_4.645411	NODE_3486_length_10264_cov_4.645411_S214822_10264	Bacteroidetes	Bacteroidia	Bacteroidales	Bacteroidaceae	Bacteroides	no support	CRISPR
NODE_33_length_235001_cov_67.269888	VC_4454_0	Bacteroidetes	Bacteroidia	Bacteroidales	Bacteroidaceae	Bacteroides	no support	CRISPR
NODE_74_length_182696_cov_19.270131	Overlap (VC_1157/VC_1451)	Bacteroidetes	Bacteroidia	Bacteroidales	Bacteroidaceae	Bacteroides	no support	CRISPR
NODE_65_length_62555_cov_82.232704	Overlap (VC_1157/VC_1451)	Bacteroidetes	Bacteroidia	Bacteroidales	Bacteroidaceae	Bacteroides	no support	CRISPR
NODE_823_length_41976_cov_27.946996	Overlap (VC_1157/VC_1451)	Bacteroidetes	Bacteroidia	Bacteroidales	Bacteroidaceae	Bacteroides	no support	CRISPR
NODE_2036_length_21254_cov_6.468230	NODE_2036_length_21254_cov_6.468230_S128231_21254	Bacteroidetes	Bacteroidia	Bacteroidales	Bacteroidaceae	Bacteroides	no support	CRISPR
NODE_189_length_26049_cov_17.533623	VC_1447_0	Bacteroidetes	Bacteroidia	Bacteroidales	Bacteroidaceae	Bacteroides	no support	CRISPR
NODE_1321_length_29288_cov_130.354976	NODE_1321_length_29288_cov_130.354976_S112776_29288	Bacteroidetes	Bacteroidia	Bacteroidales	Bacteroidaceae	Bacteroides	no support	CRISPR
NODE_873_length_6252_cov_12229.969179	VC_3676_0	Bacteroidetes	Bacteroidia	Bacteroidales	Bacteroidaceae	Bacteroides	no support	CRISPR
NODE_4932_length_8768_cov_3.938138	NODE_4932_length_8768_cov_3.938138_S210049_8768	Bacteroidetes	Bacteroidia	Bacteroidales	Bacteroidaceae	Bacteroides	no support	CRISPR
NODE_537_length_41349_cov_16.592725	VC_2073_1	Bacteroidetes	Bacteroidia	Bacteroidales	Bacteroidaceae	Bacteroides	no support	CRISPR
NODE_616_length_52509_cov_42.486483	VC_2073_1	Bacteroidetes	Bacteroidia	Bacteroidales	Bacteroidaceae	Bacteroides	no support	CRISPR
NODE_602_length_50742_cov_9.165407	VC_2745_0	Bacteroidetes	Bacteroidia	Bacteroidales	Bacteroidaceae	Bacteroides	no support	CRISPR
NODE_540_length_49135_cov_13.649552	VC_2745_0	Bacteroidetes	Bacteroidia	Bacteroidales	Bacteroidaceae	Bacteroides	no support	CRISPR
NODE_3300_length_12433_cov_8.104298	NODE_3300_length_12433_cov_8.104298_S102417_12433	Bacteroidetes	Bacteroidia	Bacteroidales	Bacteroidaceae	Bacteroides	no support	CRISPR
NODE_1008_length_34374_cov_5.472362	Overlap (VC_418/VC_1334)	Bacteroidetes	Bacteroidia	Bacteroidales	Bacteroidaceae	Bacteroides	no support	CRISPR
NODE_306_length_19196_cov_7.174233	VC_1835_0	Bacteroidetes	Bacteroidia	Bacteroidales	Bacteroidaceae	Bacteroides	no support	CRISPR
NODE_96_length_169753_cov_23.457737	VC_1843_0	Bacteroidetes	Bacteroidia	Bacteroidales	Bacteroidaceae	Bacteroides	no support	CRISPR
NODE_4437_length_6641_cov_6.540237	VC_3676_0	Bacteroidetes	Bacteroidia	Bacteroidales	Bacteroidaceae	Bacteroides	no support	CRISPR
NODE_2317_length_6514_cov_21.818238	VC_3676_0	Bacteroidetes	Bacteroidia	Bacteroidales	Bacteroidaceae	Bacteroides	no support	CRISPR
NODE_2276_length_18748_cov_30.709356	Overlap (VC_1451/VC_2815)	Bacteroidetes	Bacteroidia	Bacteroidales	Bacteroidaceae	Bacteroides	no support	CRISPR
NODE_1876_length_17916_cov_5.167124	NODE_1876_length_17916_cov_5.167124_S103856_17916	Bacteroidetes	Bacteroidia	Bacteroidales	Bacteroidaceae	Bacteroides	no support	CRISPR
NODE_453_length_70209_cov_31.572384	NODE_453_length_70209_cov_31.572384_S101478_38983	Bacteroidetes	Bacteroidia	Bacteroidales	Bacteroidaceae	Bacteroides	no support	CRISPR
NODE_2244_length_6053_cov_28.086862	Overlap (VC_3831/VC_3832/VC_3833)	Bacteroidetes	Bacteroidia	Bacteroidales	Barnesiellaceae	Barnesiella	no support	CRISPR
NODE_2723_length_6242_cov_689.676418	Overlap (VC_3831/VC_3832/VC_3833)	Bacteroidetes	Bacteroidia	Bacteroidales	Barnesiellaceae	Barnesiella	no support	CRISPR
NODE_2596_length_6068_cov_111.186928	Overlap (VC_3831/VC_3832/VC_3833)	Bacteroidetes	Bacteroidia	Bacteroidales	Barnesiellaceae	Barnesiella	no support	CRISPR
NODE_2660_length_6057_cov_1021.127957	Overlap (VC_3831/VC_3832/VC_3833)	Bacteroidetes	Bacteroidia	Bacteroidales	Barnesiellaceae	Barnesiella	no support	CRISPR
NODE_33_length_198579_cov_7.404410	VC_1542_1	Bacteroidetes	Bacteroidia	Bacteroidales	Barnesiellaceae	Barnesiella	no support	CRISPR
NODE_455_length_52776_cov_8.946359	VC_1542_2	Bacteroidetes	Bacteroidia	Bacteroidales	Barnesiellaceae	Barnesiella	no support	CRISPR
NODE_41_length_74271_cov_30.105139	VC_1542_1	Bacteroidetes	Bacteroidia	Bacteroidales	Barnesiellaceae	Barnesiella	no support	CRISPR
NODE_317_length_47039_cov_17.874553	VC_2191_0	Bacteroidetes	Bacteroidia	Bacteroidales	Barnesiellaceae	Barnesiella	no support	CRISPR
NODE_108_length_115618_cov_7.346183	VC_1542_2	Bacteroidetes	Bacteroidia	Bacteroidales	Barnesiellaceae	Barnesiella	no support	CRISPR
NODE_127_length_127307_cov_12.354698	VC_2191_1	Bacteroidetes	Bacteroidia	Bacteroidales	Barnesiellaceae	Barnesiella	no support	CRISPR
NODE_71_length_187314_cov_15.062689	VC_1542_0	Bacteroidetes	Bacteroidia	Bacteroidales	Barnesiellaceae	Barnesiella	no support	CRISPR
NODE_327_length_62502_cov_16.193972	VC_1542_0	Bacteroidetes	Bacteroidia	Bacteroidales	Barnesiellaceae	Barnesiella	no support	CRISPR
NODE_706_length_53465_cov_18.798671	VC_2191_0	Bacteroidetes	Bacteroidia	Bacteroidales	Barnesiellaceae	Barnesiella	no support	CRISPR
NODE_4442_length_5050_cov_54.411011	NODE_4442_length_5050_cov_54.411011	Bacteroidetes	Bacteroidia	Bacteroidales	Barnesiellaceae	Barnesiella	no support	CRISPR
NODE_1256_length_11223_cov_27.279101	NODE_1256_length_11223_cov_27.279101	Bacteroidetes	Bacteroidia	Bacteroidales	Barnesiellaceae	Barnesiella	no support	CRISPR
NODE_89_length_52625_cov_9.453472	VC_1542_0	Bacteroidetes	Bacteroidia	Bacteroidales	Barnesiellaceae	Barnesiella	no support	CRISPR
NODE_75_length_100635_cov_11.642583	VC_2191_1	Bacteroidetes	Bacteroidia	Bacteroidales	Barnesiellaceae	Barnesiella	no support	CRISPR
NODE_2109_length_7981_cov_4.304567	NODE_2109_length_7981_cov_4.304567	Bacteroidetes	Bacteroidia	Bacteroidales	Barnesiellaceae	Barnesiella	no support	CRISPR
NODE_89_length_137220_cov_7.990326	VC_1542_0	Bacteroidetes	Bacteroidia	Bacteroidales	Barnesiellaceae	Barnesiella	no support	CRISPR
NODE_644_length_38655_cov_5.434689	VC_2191_0	Bacteroidetes	Bacteroidia	Bacteroidales	Barnesiellaceae	Barnesiella	no support	CRISPR
NODE_544_length_22763_cov_7.148846	NODE_544_length_22763_cov_7.148846	Bacteroidetes	Bacteroidia	Bacteroidales	Barnesiellaceae	Barnesiella	no support	CRISPR
NODE_2723_length_6242_cov_689.676418	Overlap (VC_3831/VC_3832/VC_3833)	Bacteroidetes	Bacteroidia	Bacteroidales	Barnesiellaceae	Barnesiella	Barnesiella intestinihominis	CRISPR
NODE_2244_length_6053_cov_28.086862	Overlap (VC_3831/VC_3832/VC_3833)	Bacteroidetes	Bacteroidia	Bacteroidales	Barnesiellaceae	Barnesiella	Barnesiella intestinihominis	CRISPR
NODE_327_length_62502_cov_16.193972	VC_1542_0	Bacteroidetes	Bacteroidia	Bacteroidales	Barnesiellaceae	Barnesiella	Barnesiella intestinihominis	CRISPR
NODE_706_length_53465_cov_18.798671	VC_2191_0	Bacteroidetes	Bacteroidia	Bacteroidales	Barnesiellaceae	Barnesiella	Barnesiella intestinihominis	CRISPR
NODE_1216_length_12867_cov_24.561271	NODE_1216_length_12867_cov_24.561271	Bacteroidetes	Bacteroidia	Bacteroidales	Barnesiellaceae	Barnesiella	Barnesiella intestinihominis	CRISPR
NODE_75_length_100635_cov_11.642583	VC_2191_1	Bacteroidetes	Bacteroidia	Bacteroidales	Barnesiellaceae	Barnesiella	Barnesiella intestinihominis	CRISPR
NODE_2109_length_7981_cov_4.304567	NODE_2109_length_7981_cov_4.304567	Bacteroidetes	Bacteroidia	Bacteroidales	Barnesiellaceae	Barnesiella	Barnesiella intestinihominis	CRISPR
NODE_127_length_127307_cov_12.354698	VC_2191_1	Bacteroidetes	Bacteroidia	Bacteroidales	Barnesiellaceae	Barnesiella	Barnesiella intestinihominis	CRISPR
NODE_71_length_187314_cov_15.062689	VC_1542_0	Bacteroidetes	Bacteroidia	Bacteroidales	Barnesiellaceae	Barnesiella	Barnesiella intestinihominis	CRISPR
NODE_89_length_137220_cov_7.990326	VC_1542_0	Bacteroidetes	Bacteroidia	Bacteroidales	Barnesiellaceae	Barnesiella	Barnesiella intestinihominis	CRISPR
NODE_1149_length_31696_cov_6.193673	VC_3398_0	Bacteroidetes	Bacteroidia	Bacteroidales	Barnesiellaceae	Barnesiella	Barnesiella intestinihominis	CRISPR
NODE_89_length_52625_cov_9.453472	VC_1542_0	Bacteroidetes	Bacteroidia	Bacteroidales	Barnesiellaceae	Barnesiella	Barnesiella intestinihominis	CRISPR
NODE_1548_length_8801_cov_27.835696	NODE_1548_length_8801_cov_27.835696	Bacteroidetes	Bacteroidia	Bacteroidales	Barnesiellaceae	Barnesiella	Barnesiella intestinihominis	CRISPR
NODE_384_length_38617_cov_7.439578	NODE_384_length_38617_cov_7.439578	Bacteroidetes	Bacteroidia	Bacteroidales	Barnesiellaceae	Barnesiella	Barnesiella intestinihominis	CRISPR
NODE_1204_length_11711_cov_6.184197	NODE_1204_length_11711_cov_6.184197	Bacteroidetes	Bacteroidia	Bacteroidales	Barnesiellaceae	Barnesiella	Barnesiella intestinihominis	CRISPR
NODE_644_length_38655_cov_5.434689	VC_2191_0	Bacteroidetes	Bacteroidia	Bacteroidales	Barnesiellaceae	Barnesiella	Barnesiella intestinihominis	CRISPR
NODE_33_length_198579_cov_7.404410	VC_1542_1	Bacteroidetes	Bacteroidia	Bacteroidales	Barnesiellaceae	Barnesiella	Barnesiella intestinihominis	CRISPR
NODE_108_length_115618_cov_7.346183	VC_1542_2	Bacteroidetes	Bacteroidia	Bacteroidales	Barnesiellaceae	Barnesiella	Barnesiella intestinihominis	CRISPR
NODE_544_length_22763_cov_7.148846	NODE_544_length_22763_cov_7.148846	Bacteroidetes	Bacteroidia	Bacteroidales	Barnesiellaceae	Barnesiella	Barnesiella intestinihominis	CRISPR
NODE_1256_length_11223_cov_27.279101	NODE_1256_length_11223_cov_27.279101	Bacteroidetes	Bacteroidia	Bacteroidales	Barnesiellaceae	Barnesiella	Barnesiella intestinihominis	CRISPR
NODE_41_length_74271_cov_30.105139	VC_1542_1	Bacteroidetes	Bacteroidia	Bacteroidales	Barnesiellaceae	Barnesiella	Barnesiella intestinihominis	CRISPR
NODE_1364_length_14014_cov_18.628913	Overlap (VC_1500/VC_1986)	Bacteroidetes	Bacteroidia	Bacteroidales	Barnesiellaceae	Barnesiella	Barnesiella intestinihominis	CRISPR
NODE_2677_length_13936_cov_8.341978	Overlap (VC_1500/VC_1986)	Bacteroidetes	Bacteroidia	Bacteroidales	Barnesiellaceae	Barnesiella	Barnesiella intestinihominis	CRISPR
NODE_706_length_45351_cov_6.215472	VC_1542_0	Bacteroidetes	Bacteroidia	Bacteroidales	Barnesiellaceae	Barnesiella	no support	CRISPR
NODE_1548_length_8801_cov_27.835696	NODE_1548_length_8801_cov_27.835696	Bacteroidetes	Bacteroidia	Bacteroidales	Barnesiellaceae	Barnesiella	no support	CRISPR
NODE_563_length_48471_cov_6.860212	VC_1542_0	Bacteroidetes	Bacteroidia	Bacteroidales	Barnesiellaceae	Barnesiella	no support	CRISPR
NODE_572_length_55122_cov_10.282256	VC_1542_0	Bacteroidetes	Bacteroidia	Bacteroidales	Barnesiellaceae	Barnesiella	no support	CRISPR
NODE_9009_length_6115_cov_3.978548	NODE_9009_length_6115_cov_3.978548_S113315_6115	Bacteroidetes	Bacteroidia	Bacteroidales	Barnesiellaceae	Barnesiella	no support	CRISPR
NODE_569_length_21605_cov_169.798190	VC_4688_0	Bacteroidetes	Bacteroidia	Bacteroidales	Barnesiellaceae	Barnesiella	no support	CRISPR
NODE_52_length_21980_cov_58.029282	VC_4688_0	Bacteroidetes	Bacteroidia	Bacteroidales	Barnesiellaceae	Barnesiella	no support	CRISPR
NODE_1364_length_14014_cov_18.628913	Overlap (VC_1500/VC_1986)	Bacteroidetes	Bacteroidia	Bacteroidales	Barnesiellaceae	Barnesiella	no support	CRISPR
NODE_2677_length_13936_cov_8.341978	Overlap (VC_1500/VC_1986)	Bacteroidetes	Bacteroidia	Bacteroidales	Barnesiellaceae	Barnesiella	no support	CRISPR
NODE_5765_length_7927_cov_9.157647	VC_1499_0	Bacteroidetes	Bacteroidia	Bacteroidales	Barnesiellaceae	Barnesiella	no support	CRISPR
NODE_13_length_341888_cov_20.605149	Overlap (VC_972/VC_1305)	Bacteroidetes	Bacteroidia	Bacteroidales	Barnesiellaceae	Barnesiella	no support	CRISPR
NODE_1_length_876066_cov_29.349256	Overlap (VC_972/VC_1305)	Bacteroidetes	Bacteroidia	Bacteroidales	Barnesiellaceae	Barnesiella	no support	CRISPR
NODE_382_length_59221_cov_8.005003	Overlap (VC_972/VC_1305)	Bacteroidetes	Bacteroidia	Bacteroidales	Barnesiellaceae	Barnesiella	no support	CRISPR
NODE_86_length_126156_cov_7.573112	NODE_86_length_126156_cov_7.573112_S108373_48203	Bacteroidetes	Bacteroidia	Bacteroidales	Barnesiellaceae	Barnesiella	no support	CRISPR
NODE_9_length_362424_cov_37.371641	Overlap (VC_972/VC_1305)	Bacteroidetes	Bacteroidia	Bacteroidales	Barnesiellaceae	Barnesiella	no support	CRISPR
NODE_61_length_158964_cov_10.373314	Overlap (VC_972/VC_1305)	Bacteroidetes	Bacteroidia	Bacteroidales	Barnesiellaceae	Barnesiella	no support	CRISPR
NODE_3_length_492695_cov_17.182793	NODE_3_length_492695_cov_17.182793_S128116_48204	Bacteroidetes	Bacteroidia	Bacteroidales	Barnesiellaceae	Barnesiella	no support	CRISPR
NODE_2223_length_17987_cov_9.795282	VC_971_0	Bacteroidetes	Bacteroidia	Bacteroidales	Barnesiellaceae	Barnesiella	no support	CRISPR
NODE_81_length_185222_cov_15.969401	NODE_81_length_185222_cov_15.969401_S207820_103624	Bacteroidetes	Bacteroidia	Bacteroidales	Barnesiellaceae	Barnesiella	no support	CRISPR
NODE_1709_length_21841_cov_16.347425	VC_971_0	Bacteroidetes	Bacteroidia	Bacteroidales	Barnesiellaceae	Barnesiella	no support	CRISPR
NODE_829_length_15415_cov_17.138086	NODE_829_length_15415_cov_17.138086	Bacteroidetes	Bacteroidia	Bacteroidales	Barnesiellaceae	Barnesiella	no support	CRISPR
NODE_234_length_102586_cov_14.311818	NODE_234_length_102586_cov_14.311818_S132927_38698	Bacteroidetes	Bacteroidia	Bacteroidales	Barnesiellaceae	Barnesiella	no support	CRISPR
NODE_2194_length_6073_cov_34.009638	NODE_2194_length_6073_cov_34.009638	Bacteroidetes	Bacteroidia	Bacteroidales	Barnesiellaceae	Barnesiella	Barnesiella intestinihominis	CRISPR
NODE_2660_length_6057_cov_1021.127957	Overlap (VC_3831/VC_3832/VC_3833)	Bacteroidetes	Bacteroidia	Bacteroidales	Barnesiellaceae	Barnesiella	Barnesiella intestinihominis	CRISPR
NODE_86_length_126156_cov_7.573112	NODE_86_length_126156_cov_7.573112_S108373_48203	Bacteroidetes	Bacteroidia	Bacteroidales	Barnesiellaceae	Barnesiella	Barnesiella intestinihominis	CRISPR
NODE_9_length_362424_cov_37.371641	Overlap (VC_972/VC_1305)	Bacteroidetes	Bacteroidia	Bacteroidales	Barnesiellaceae	Barnesiella	Barnesiella intestinihominis	CRISPR
NODE_61_length_158964_cov_10.373314	Overlap (VC_972/VC_1305)	Bacteroidetes	Bacteroidia	Bacteroidales	Barnesiellaceae	Barnesiella	Barnesiella intestinihominis	CRISPR
NODE_3_length_492695_cov_17.182793	NODE_3_length_492695_cov_17.182793_S128116_48204	Bacteroidetes	Bacteroidia	Bacteroidales	Barnesiellaceae	Barnesiella	Barnesiella intestinihominis	CRISPR
NODE_13_length_341888_cov_20.605149	Overlap (VC_972/VC_1305)	Bacteroidetes	Bacteroidia	Bacteroidales	Barnesiellaceae	Barnesiella	Barnesiella intestinihominis	CRISPR
NODE_1_length_876066_cov_29.349256	Overlap (VC_972/VC_1305)	Bacteroidetes	Bacteroidia	Bacteroidales	Barnesiellaceae	Barnesiella	Barnesiella intestinihominis	CRISPR
NODE_817_length_37737_cov_42.791227	Overlap (VC_972/VC_1305)	Bacteroidetes	Bacteroidia	Bacteroidales	Barnesiellaceae	Barnesiella	Barnesiella intestinihominis	CRISPR
NODE_81_length_185222_cov_15.969401	NODE_81_length_185222_cov_15.969401_S207820_103624	Bacteroidetes	Bacteroidia	Bacteroidales	Barnesiellaceae	Barnesiella	Barnesiella intestinihominis	CRISPR
NODE_98_length_130236_cov_8.606893	Overlap (VC_972/VC_1305)	Bacteroidetes	Bacteroidia	Bacteroidales	Barnesiellaceae	Barnesiella	Barnesiella intestinihominis	CRISPR
NODE_1709_length_21841_cov_16.347425	VC_971_0	Bacteroidetes	Bacteroidia	Bacteroidales	Barnesiellaceae	Barnesiella	Barnesiella intestinihominis	CRISPR
NODE_829_length_15415_cov_17.138086	NODE_829_length_15415_cov_17.138086	Bacteroidetes	Bacteroidia	Bacteroidales	Barnesiellaceae	Barnesiella	Barnesiella intestinihominis	CRISPR
NODE_38_length_123338_cov_9.754127	NODE_38_length_123338_cov_9.754127	Bacteroidetes	Bacteroidia	Bacteroidales	Barnesiellaceae	Barnesiella	Barnesiella intestinihominis	CRISPR
NODE_146_length_34373_cov_7.507926	Overlap (VC_972/VC_1305)	Bacteroidetes	Bacteroidia	Bacteroidales	Barnesiellaceae	Barnesiella	Barnesiella intestinihominis	CRISPR
NODE_382_length_59221_cov_8.005003	Overlap (VC_972/VC_1305)	Bacteroidetes	Bacteroidia	Bacteroidales	Barnesiellaceae	Barnesiella	Barnesiella intestinihominis	CRISPR
NODE_127_length_78004_cov_8.908004	VC_2863_0	Bacteroidetes	Bacteroidia	Bacteroidales	Barnesiellaceae	Barnesiella	Barnesiella intestinihominis	CRISPR
NODE_359_length_33400_cov_8.411186	VC_2863_0	Bacteroidetes	Bacteroidia	Bacteroidales	Barnesiellaceae	Barnesiella	Barnesiella intestinihominis	CRISPR
NODE_362_length_41094_cov_11.918370	VC_2863_0	Bacteroidetes	Bacteroidia	Bacteroidales	Barnesiellaceae	Barnesiella	Barnesiella intestinihominis	CRISPR
NODE_317_length_47039_cov_17.874553	VC_2191_0	Bacteroidetes	Bacteroidia	Bacteroidales	Barnesiellaceae	Barnesiella	Barnesiella intestinihominis	CRISPR
NODE_1097_length_29618_cov_21.621419	VC_1542_0	Bacteroidetes	Bacteroidia	Bacteroidales	Barnesiellaceae	Barnesiella	Barnesiella intestinihominis	CRISPR
NODE_563_length_48471_cov_6.860212	VC_1542_0	Bacteroidetes	Bacteroidia	Bacteroidales	Barnesiellaceae	Barnesiella	Barnesiella intestinihominis	CRISPR
NODE_9009_length_6115_cov_3.978548	NODE_9009_length_6115_cov_3.978548_S113315_6115	Bacteroidetes	Bacteroidia	Bacteroidales	Barnesiellaceae	Barnesiella	Barnesiella intestinihominis	CRISPR
NODE_455_length_52776_cov_8.946359	VC_1542_2	Bacteroidetes	Bacteroidia	Bacteroidales	Barnesiellaceae	Barnesiella	Barnesiella intestinihominis	CRISPR
NODE_816_length_17335_cov_25.498669	NODE_816_length_17335_cov_25.498669	Bacteroidetes	Bacteroidia	Bacteroidales	Barnesiellaceae	Barnesiella	Barnesiella intestinihominis	CRISPR
NODE_162_length_22136_cov_3.823332	VC_4688_0	Bacteroidetes	Bacteroidia	Bacteroidales	Barnesiellaceae	Barnesiella	Barnesiella intestinihominis	CRISPR
NODE_52_length_21980_cov_58.029282	VC_4688_0	Bacteroidetes	Bacteroidia	Bacteroidales	Barnesiellaceae	Barnesiella	Barnesiella intestinihominis	CRISPR
NODE_341_length_13871_cov_3.490373	VC_4688_0	Bacteroidetes	Bacteroidia	Bacteroidales	Barnesiellaceae	Barnesiella	Barnesiella intestinihominis	CRISPR
NODE_569_length_21605_cov_169.798190	VC_4688_0	Bacteroidetes	Bacteroidia	Bacteroidales	Barnesiellaceae	Barnesiella	Barnesiella intestinihominis	CRISPR
NODE_5765_length_7927_cov_9.157647	VC_1499_0	Bacteroidetes	Bacteroidia	Bacteroidales	Barnesiellaceae	Barnesiella	Barnesiella intestinihominis	CRISPR
NODE_2086_length_21071_cov_12.671774	NODE_2086_length_21071_cov_12.671774_S113315_21071	Bacteroidetes	Bacteroidia	Bacteroidales	Barnesiellaceae	Barnesiella	Barnesiella intestinihominis	CRISPR
NODE_42_length_93178_cov_31.519893	VC_321_6	Bacteroidetes	Bacteroidia	Bacteroidales	Barnesiellaceae	Barnesiella	Barnesiella intestinihominis	CRISPR
NODE_1283_length_6554_cov_912.500539	VC_1688_0	Bacteroidetes	Bacteroidia	Bacteroidales	Barnesiellaceae	Barnesiella	no support	CRISPR
NODE_196_length_79403_cov_7.399229	Overlap (VC_1459/VC_1539)	Bacteroidetes	Bacteroidia	Bacteroidales	Barnesiellaceae	Barnesiella	no support	CRISPR
NODE_478_length_47027_cov_6.749574	Overlap (VC_1459/VC_1539)	Bacteroidetes	Bacteroidia	Bacteroidales	Barnesiellaceae	Barnesiella	no support	CRISPR
NODE_1469_length_9389_cov_29.712128	NODE_1469_length_9389_cov_29.712128	Bacteroidetes	Bacteroidia	Bacteroidales	Barnesiellaceae	Barnesiella	no support	CRISPR
NODE_5568_length_8435_cov_6.494033	NODE_5568_length_8435_cov_6.494033_S241831_8435	Bacteroidetes	Bacteroidia	Bacteroidales	Barnesiellaceae	Barnesiella	no support	CRISPR
NODE_638_length_25062_cov_24.322510	Overlap (VC_1543/VC_1821)	Bacteroidetes	Bacteroidia	Bacteroidales	Barnesiellaceae	Barnesiella	no support	CRISPR
NODE_2468_length_14949_cov_6.076138	VC_1820_0	Bacteroidetes	Bacteroidia	Bacteroidales	Barnesiellaceae	Barnesiella	no support	CRISPR
NODE_744_length_42935_cov_9.388479	VC_1542_0	Bacteroidetes	Bacteroidia	Bacteroidales	Barnesiellaceae	Barnesiella	no support	CRISPR
NODE_1015_length_14071_cov_30.133276	VC_1820_0	Bacteroidetes	Bacteroidia	Bacteroidales	Barnesiellaceae	Barnesiella	no support	CRISPR
NODE_42_length_93178_cov_31.519893	VC_321_6	Bacteroidetes	Bacteroidia	Bacteroidales	Barnesiellaceae	Barnesiella	no support	CRISPR
NODE_1097_length_29618_cov_21.621419	VC_1542_0	Bacteroidetes	Bacteroidia	Bacteroidales	Barnesiellaceae	Barnesiella	no support	CRISPR
NODE_816_length_17335_cov_25.498669	NODE_816_length_17335_cov_25.498669	Bacteroidetes	Bacteroidia	Bacteroidales	Barnesiellaceae	Barnesiella	no support	CRISPR
NODE_162_length_22136_cov_3.823332	VC_4688_0	Bacteroidetes	Bacteroidia	Bacteroidales	Barnesiellaceae	Barnesiella	no support	CRISPR
NODE_817_length_37737_cov_42.791227	Overlap (VC_972/VC_1305)	Bacteroidetes	Bacteroidia	Bacteroidales	Barnesiellaceae	Barnesiella	no support	CRISPR
NODE_98_length_130236_cov_8.606893	Overlap (VC_972/VC_1305)	Bacteroidetes	Bacteroidia	Bacteroidales	Barnesiellaceae	Barnesiella	no support	CRISPR
NODE_146_length_34373_cov_7.507926	Overlap (VC_972/VC_1305)	Bacteroidetes	Bacteroidia	Bacteroidales	Barnesiellaceae	Barnesiella	no support	CRISPR
NODE_2157_length_16032_cov_6.089253	VC_2985_0	Actinobacteria	Actinobacteria	Bifidobacteriales	Bifidobacteriaceae	Bifidobacterium	Bifidobacterium bifidum	CRISPR
NODE_1576_length_17888_cov_408.133980	VC_42_0	Actinobacteria	Actinobacteria	Bifidobacteriales	Bifidobacteriaceae	Bifidobacterium	Bifidobacterium bifidum	CRISPR
NODE_748_length_18042_cov_917.246560	VC_42_0	Actinobacteria	Actinobacteria	Bifidobacteriales	Bifidobacteriaceae	Bifidobacterium	Bifidobacterium bifidum	CRISPR
NODE_194_length_18118_cov_416.404446	VC_42_0	Actinobacteria	Actinobacteria	Bifidobacteriales	Bifidobacteriaceae	Bifidobacterium	Bifidobacterium bifidum	CRISPR
NODE_2804_length_16614_cov_6.509632	VC_42_0	Actinobacteria	Actinobacteria	Bifidobacteriales	Bifidobacteriaceae	Bifidobacterium	Bifidobacterium bifidum	CRISPR
NODE_2494_length_14865_cov_9.514180	VC_42_0	Actinobacteria	Actinobacteria	Bifidobacteriales	Bifidobacteriaceae	Bifidobacterium	Bifidobacterium bifidum	CRISPR
NODE_2005_length_8456_cov_893.238305	VC_42_0	Actinobacteria	Actinobacteria	Bifidobacteriales	Bifidobacteriaceae	Bifidobacterium	Bifidobacterium bifidum	CRISPR
NODE_1559_length_18747_cov_22.049782	VC_42_0	Actinobacteria	Actinobacteria	Bifidobacteriales	Bifidobacteriaceae	Bifidobacterium	Bifidobacterium bifidum	CRISPR
NODE_1771_length_20210_cov_21.495361	Overlap (VC_2835/VC_2837)	Actinobacteria	Actinobacteria	Bifidobacteriales	Bifidobacteriaceae	Bifidobacterium	Bifidobacterium bifidum	CRISPR
NODE_4463_length_7940_cov_5.698668	NODE_4463_length_7940_cov_5.698668_S137359_7940	Actinobacteria	Actinobacteria	Bifidobacteriales	Bifidobacteriaceae	Bifidobacterium	Bifidobacterium bifidum	CRISPR
NODE_2133_length_15293_cov_41.547119	Overlap (VC_2835/VC_2837)	Actinobacteria	Actinobacteria	Bifidobacteriales	Bifidobacteriaceae	Bifidobacterium	Bifidobacterium bifidum	CRISPR
NODE_1473_length_25880_cov_8.677096	Overlap (VC_2835/VC_2836)	Actinobacteria	Actinobacteria	Bifidobacteriales	Bifidobacteriaceae	Bifidobacterium	Bifidobacterium bifidum	CRISPR
NODE_563_length_46733_cov_13.617036	VC_2834_0	Actinobacteria	Actinobacteria	Bifidobacteriales	Bifidobacteriaceae	Bifidobacterium	Bifidobacterium bifidum	CRISPR
NODE_286_length_101704_cov_8.830525	Overlap (VC_2835/VC_2836)	Actinobacteria	Actinobacteria	Bifidobacteriales	Bifidobacteriaceae	Bifidobacterium	Bifidobacterium bifidum	CRISPR
NODE_2538_length_16553_cov_10.710632	Overlap (VC_2835/VC_2836)	Actinobacteria	Actinobacteria	Bifidobacteriales	Bifidobacteriaceae	Bifidobacterium	Bifidobacterium bifidum	CRISPR
NODE_1397_length_22659_cov_27.394576	Overlap (VC_2835/VC_2836)	Actinobacteria	Actinobacteria	Bifidobacteriales	Bifidobacteriaceae	Bifidobacterium	Bifidobacterium bifidum	CRISPR
NODE_252_length_70766_cov_31.945468	VC_872_0	Actinobacteria	Actinobacteria	Bifidobacteriales	Bifidobacteriaceae	Bifidobacterium	Bifidobacterium bifidum	CRISPR
NODE_140_length_106879_cov_17.962499	VC_872_0	Actinobacteria	Actinobacteria	Bifidobacteriales	Bifidobacteriaceae	Bifidobacterium	Bifidobacterium bifidum	CRISPR
NODE_905_length_35842_cov_13.796686	VC_872_0	Actinobacteria	Actinobacteria	Bifidobacteriales	Bifidobacteriaceae	Bifidobacterium	Bifidobacterium bifidum	CRISPR
NODE_395_length_32394_cov_23.088902	VC_872_0	Actinobacteria	Actinobacteria	Bifidobacteriales	Bifidobacteriaceae	Bifidobacterium	Bifidobacterium bifidum	CRISPR
NODE_382_length_53082_cov_25.331359	VC_872_0	Actinobacteria	Actinobacteria	Bifidobacteriales	Bifidobacteriaceae	Bifidobacterium	Bifidobacterium bifidum	CRISPR
NODE_263_length_67304_cov_21.814986	VC_872_0	Actinobacteria	Actinobacteria	Bifidobacteriales	Bifidobacteriaceae	Bifidobacterium	Bifidobacterium bifidum	CRISPR
NODE_131_length_98671_cov_10.758579	VC_872_0	Actinobacteria	Actinobacteria	Bifidobacteriales	Bifidobacteriaceae	Bifidobacterium	Bifidobacterium bifidum	CRISPR
NODE_743_length_32052_cov_5.646217	NODE_743_length_32052_cov_5.646217_S128889_19707	Actinobacteria	Actinobacteria	Bifidobacteriales	Bifidobacteriaceae	Bifidobacterium	Bifidobacterium bifidum	CRISPR
NODE_793_length_37229_cov_5.536827	VC_872_0	Actinobacteria	Actinobacteria	Bifidobacteriales	Bifidobacteriaceae	Bifidobacterium	Bifidobacterium bifidum	CRISPR
NODE_1966_length_18621_cov_13.273295	VC_872_0	Actinobacteria	Actinobacteria	Bifidobacteriales	Bifidobacteriaceae	Bifidobacterium	Bifidobacterium bifidum	CRISPR
NODE_813_length_17478_cov_7.227917	NODE_813_length_17478_cov_7.227917_S216288_17478	Actinobacteria	Actinobacteria	Bifidobacteriales	Bifidobacteriaceae	Bifidobacterium	Bifidobacterium bifidum	CRISPR
NODE_34_length_36854_cov_6.437920	VC_872_0	Actinobacteria	Actinobacteria	Bifidobacteriales	Bifidobacteriaceae	Bifidobacterium	Bifidobacterium bifidum	CRISPR
NODE_3091_length_5542_cov_2.875524	NODE_3091_length_5542_cov_2.875524_S219111_5542	Actinobacteria	Actinobacteria	Bifidobacteriales	Bifidobacteriaceae	Bifidobacterium	Bifidobacterium bifidum	CRISPR
NODE_70_length_156552_cov_37.828220	VC_872_0	Actinobacteria	Actinobacteria	Bifidobacteriales	Bifidobacteriaceae	Bifidobacterium	Bifidobacterium bifidum	CRISPR
NODE_878_length_36426_cov_18.785268	VC_872_0	Actinobacteria	Actinobacteria	Bifidobacteriales	Bifidobacteriaceae	Bifidobacterium	Bifidobacterium bifidum	CRISPR
NODE_218_length_113430_cov_36.468525	VC_872_0	Actinobacteria	Actinobacteria	Bifidobacteriales	Bifidobacteriaceae	Bifidobacterium	Bifidobacterium bifidum	CRISPR
NODE_980_length_37365_cov_18.285473	VC_872_0	Actinobacteria	Actinobacteria	Bifidobacteriales	Bifidobacteriaceae	Bifidobacterium	Bifidobacterium bifidum	CRISPR
NODE_684_length_41249_cov_24.880905	VC_1814_0	Actinobacteria	Actinobacteria	Bifidobacteriales	Bifidobacteriaceae	Bifidobacterium	Bifidobacterium bifidum	CRISPR
NODE_2643_length_11812_cov_5.217487	VC_1815_0	Actinobacteria	Actinobacteria	Bifidobacteriales	Bifidobacteriaceae	Bifidobacterium	Bifidobacterium bifidum	CRISPR
NODE_207_length_78855_cov_11.889607	VC_1814_0	Actinobacteria	Actinobacteria	Bifidobacteriales	Bifidobacteriaceae	Bifidobacterium	Bifidobacterium bifidum	CRISPR
NODE_558_length_15594_cov_9.150872	VC_2985_0	Actinobacteria	Actinobacteria	Bifidobacteriales	Bifidobacteriaceae	Bifidobacterium	Bifidobacterium bifidum	CRISPR
NODE_324_length_61682_cov_51.799503	VC_409_0	Actinobacteria	Actinobacteria	Bifidobacteriales	Bifidobacteriaceae	Bifidobacterium	no support	CRISPR
NODE_1310_length_33216_cov_5.774464	VC_409_0	Actinobacteria	Actinobacteria	Bifidobacteriales	Bifidobacteriaceae	Bifidobacterium	no support	CRISPR
NODE_1910_length_16779_cov_5.443973	VC_410_0	Actinobacteria	Actinobacteria	Bifidobacteriales	Bifidobacteriaceae	Bifidobacterium	no support	CRISPR
NODE_2539_length_14899_cov_5.801805	VC_409_0	Actinobacteria	Actinobacteria	Bifidobacteriales	Bifidobacteriaceae	Bifidobacterium	no support	CRISPR
NODE_322_length_77060_cov_43.751146	VC_409_0	Actinobacteria	Actinobacteria	Bifidobacteriales	Bifidobacteriaceae	Bifidobacterium	no support	CRISPR
NODE_114_length_182472_cov_16.327519	VC_409_0	Actinobacteria	Actinobacteria	Bifidobacteriales	Bifidobacteriaceae	Bifidobacterium	no support	CRISPR
NODE_154_length_116145_cov_52.717297	VC_409_0	Actinobacteria	Actinobacteria	Bifidobacteriales	Bifidobacteriaceae	Bifidobacterium	no support	CRISPR
NODE_198_length_42760_cov_1100.617000	VC_409_0	Actinobacteria	Actinobacteria	Bifidobacteriales	Bifidobacteriaceae	Bifidobacterium	no support	CRISPR
NODE_288_length_67939_cov_76.018738	VC_409_0	Actinobacteria	Actinobacteria	Bifidobacteriales	Bifidobacteriaceae	Bifidobacterium	no support	CRISPR
NODE_266_length_87428_cov_44.507663	VC_409_0	Actinobacteria	Actinobacteria	Bifidobacteriales	Bifidobacteriaceae	Bifidobacterium	no support	CRISPR
NODE_1433_length_22962_cov_33.418562	NODE_1433_length_22962_cov_33.418562_S135728_22962	Actinobacteria	Actinobacteria	Bifidobacteriales	Bifidobacteriaceae	Bifidobacterium	no support	CRISPR
NODE_92_length_141749_cov_67.650769	VC_1001_0	Actinobacteria	Actinobacteria	Bifidobacteriales	Bifidobacteriaceae	Bifidobacterium	no support	CRISPR
NODE_489_length_52174_cov_18.514323	VC_3100_0	Actinobacteria	Actinobacteria	Bifidobacteriales	Bifidobacteriaceae	Bifidobacterium	no support	CRISPR
NODE_560_length_43834_cov_59.285525	VC_3100_0	Actinobacteria	Actinobacteria	Bifidobacteriales	Bifidobacteriaceae	Bifidobacterium	no support	CRISPR
NODE_741_length_36804_cov_12.281232	VC_3100_0	Actinobacteria	Actinobacteria	Bifidobacteriales	Bifidobacteriaceae	Bifidobacterium	no support	CRISPR
NODE_943_length_33186_cov_9.333283	VC_3100_0	Actinobacteria	Actinobacteria	Bifidobacteriales	Bifidobacteriaceae	Bifidobacterium	no support	CRISPR
NODE_863_length_27499_cov_32.944724	VC_1816_0	Actinobacteria	Actinobacteria	Bifidobacteriales	Bifidobacteriaceae	Bifidobacterium	no support	CRISPR
NODE_1085_length_25957_cov_12.672110	VC_1814_0	Actinobacteria	Actinobacteria	Bifidobacteriales	Bifidobacteriaceae	Bifidobacterium	no support	CRISPR
NODE_96_length_104667_cov_35.432790	VC_1814_0	Actinobacteria	Actinobacteria	Bifidobacteriales	Bifidobacteriaceae	Bifidobacterium	no support	CRISPR
NODE_115_length_108610_cov_9.575100	VC_1814_0	Actinobacteria	Actinobacteria	Bifidobacteriales	Bifidobacteriaceae	Bifidobacterium	no support	CRISPR
NODE_4729_length_8201_cov_4.125706	NODE_4729_length_8201_cov_4.125706_S132608_8201	Actinobacteria	Actinobacteria	Bifidobacteriales	Bifidobacteriaceae	Bifidobacterium	no support	CRISPR
NODE_5958_length_8082_cov_4.255263	NODE_5958_length_8082_cov_4.255263_S113660_8082	Actinobacteria	Actinobacteria	Bifidobacteriales	Bifidobacteriaceae	Bifidobacterium	no support	CRISPR
NODE_1126_length_27418_cov_19.562438	VC_1814_0	Actinobacteria	Actinobacteria	Bifidobacteriales	Bifidobacteriaceae	Bifidobacterium	no support	CRISPR
NODE_26_length_250634_cov_11.589674	VC_1814_0	Actinobacteria	Actinobacteria	Bifidobacteriales	Bifidobacteriaceae	Bifidobacterium	no support	CRISPR
NODE_379_length_54908_cov_11.013071	VC_1816_0	Actinobacteria	Actinobacteria	Bifidobacteriales	Bifidobacteriaceae	Bifidobacterium	no support	CRISPR
NODE_564_length_39861_cov_13.651033	NODE_564_length_39861_cov_13.651033_S109753_39861	Actinobacteria	Actinobacteria	Bifidobacteriales	Bifidobacteriaceae	Bifidobacterium	no support	CRISPR
NODE_3511_length_9177_cov_5.041767	VC_3760_0	Actinobacteria	Actinobacteria	Bifidobacteriales	Bifidobacteriaceae	Bifidobacterium	no support	CRISPR
NODE_150_length_114207_cov_25.886239	VC_3148_0	Actinobacteria	Actinobacteria	Bifidobacteriales	Bifidobacteriaceae	Bifidobacterium	no support	CRISPR
NODE_3559_length_11709_cov_51.996053	VC_3760_0	Actinobacteria	Actinobacteria	Bifidobacteriales	Bifidobacteriaceae	Bifidobacterium	no support	CRISPR
NODE_134_length_121589_cov_117.263087	VC_3148_6	Actinobacteria	Actinobacteria	Bifidobacteriales	Bifidobacteriaceae	Bifidobacterium	no support	CRISPR
NODE_215_length_85621_cov_95.179639	VC_3148_0	Actinobacteria	Actinobacteria	Bifidobacteriales	Bifidobacteriaceae	Bifidobacterium	no support	CRISPR
NODE_167_length_92678_cov_17.653196	VC_3148_0	Actinobacteria	Actinobacteria	Bifidobacteriales	Bifidobacteriaceae	Bifidobacterium	no support	CRISPR
NODE_4430_length_9455_cov_16.155851	VC_3760_0	Actinobacteria	Actinobacteria	Bifidobacteriales	Bifidobacteriaceae	Bifidobacterium	no support	CRISPR
NODE_251_length_69280_cov_45.824543	VC_3148_0	Actinobacteria	Actinobacteria	Bifidobacteriales	Bifidobacteriaceae	Bifidobacterium	no support	CRISPR
NODE_91_length_107606_cov_11.677967	VC_3148_0	Actinobacteria	Actinobacteria	Bifidobacteriales	Bifidobacteriaceae	Bifidobacterium	no support	CRISPR
NODE_33_length_222353_cov_32.655624	VC_3148_3	Actinobacteria	Actinobacteria	Bifidobacteriales	Bifidobacteriaceae	Bifidobacterium	no support	CRISPR
NODE_248_length_72254_cov_8.098118	VC_3148_7	Actinobacteria	Actinobacteria	Bifidobacteriales	Bifidobacteriaceae	Bifidobacterium	no support	CRISPR
NODE_1524_length_27800_cov_12.793512	VC_4657_0	Actinobacteria	Actinobacteria	Bifidobacteriales	Bifidobacteriaceae	Bifidobacterium	no support	CRISPR
NODE_4647_length_7698_cov_5.505168	VC_4657_0	Actinobacteria	Actinobacteria	Bifidobacteriales	Bifidobacteriaceae	Bifidobacterium	no support	CRISPR
NODE_5668_length_7711_cov_33.617294	VC_4657_0	Actinobacteria	Actinobacteria	Bifidobacteriales	Bifidobacteriaceae	Bifidobacterium	no support	CRISPR
NODE_822_length_44120_cov_14.952298	VC_1780_0	Actinobacteria	Actinobacteria	Bifidobacteriales	Bifidobacteriaceae	Bifidobacterium	no support	CRISPR
NODE_951_length_32902_cov_10.658203	VC_1780_0	Actinobacteria	Actinobacteria	Bifidobacteriales	Bifidobacteriaceae	Bifidobacterium	no support	CRISPR
NODE_1583_length_28393_cov_11.083669	NODE_1583_length_28393_cov_11.083669_S208451_28393	Actinobacteria	Actinobacteria	Bifidobacteriales	Bifidobacteriaceae	Bifidobacterium	no support	CRISPR
NODE_1465_length_28542_cov_6.441921	VC_2920_0	Actinobacteria	Actinobacteria	Bifidobacteriales	Bifidobacteriaceae	Bifidobacterium	no support	CRISPR
NODE_2402_length_15288_cov_12.854789	VC_2985_0	Actinobacteria	Actinobacteria	Bifidobacteriales	Bifidobacteriaceae	Bifidobacterium	no support	CRISPR
NODE_334_length_15316_cov_1790.224887	VC_2985_0	Actinobacteria	Actinobacteria	Bifidobacteriales	Bifidobacteriaceae	Bifidobacterium	no support	CRISPR
NODE_836_length_7157_cov_3.479583	NODE_836_length_7157_cov_3.479583	Actinobacteria	Actinobacteria	Bifidobacteriales	Bifidobacteriaceae	Bifidobacterium	no support	CRISPR
NODE_939_length_15917_cov_357.711701	VC_2985_0	Actinobacteria	Actinobacteria	Bifidobacteriales	Bifidobacteriaceae	Bifidobacterium	no support	CRISPR
NODE_1816_length_15875_cov_53.892844	VC_2985_0	Actinobacteria	Actinobacteria	Bifidobacteriales	Bifidobacteriaceae	Bifidobacterium	no support	CRISPR
NODE_1893_length_15999_cov_9.114839	VC_2985_0	Actinobacteria	Actinobacteria	Bifidobacteriales	Bifidobacteriaceae	Bifidobacterium	no support	CRISPR
NODE_4700_length_6582_cov_4.609468	NODE_4700_length_6582_cov_4.609468_S111224_6582	Actinobacteria	Actinobacteria	Bifidobacteriales	Bifidobacteriaceae	Bifidobacterium	no support	CRISPR
NODE_2917_length_13318_cov_103.222423	VC_2985_0	Actinobacteria	Actinobacteria	Bifidobacteriales	Bifidobacteriaceae	Bifidobacterium	no support	CRISPR
NODE_2511_length_15694_cov_12.054799	VC_2985_0	Actinobacteria	Actinobacteria	Bifidobacteriales	Bifidobacteriaceae	Bifidobacterium	no support	CRISPR
NODE_2013_length_15618_cov_14.738097	VC_2985_0	Actinobacteria	Actinobacteria	Bifidobacteriales	Bifidobacteriaceae	Bifidobacterium	no support	CRISPR
NODE_848_length_15075_cov_420.512783	VC_2985_0	Actinobacteria	Actinobacteria	Bifidobacteriales	Bifidobacteriaceae	Bifidobacterium	no support	CRISPR
NODE_1944_length_15785_cov_142.040088	VC_2985_0	Actinobacteria	Actinobacteria	Bifidobacteriales	Bifidobacteriaceae	Bifidobacterium	no support	CRISPR
NODE_1772_length_15690_cov_39.373713	VC_2985_0	Actinobacteria	Actinobacteria	Bifidobacteriales	Bifidobacteriaceae	Bifidobacterium	no support	CRISPR
NODE_1943_length_16002_cov_23.615100	VC_2985_0	Actinobacteria	Actinobacteria	Bifidobacteriales	Bifidobacteriaceae	Bifidobacterium	no support	CRISPR
NODE_1507_length_9574_cov_3.807228	NODE_1507_length_9574_cov_3.807228	Actinobacteria	Actinobacteria	Bifidobacteriales	Bifidobacteriaceae	Bifidobacterium	no support	CRISPR
NODE_3_length_487525_cov_12.165067	VC_1814_0	Actinobacteria	Actinobacteria	Bifidobacteriales	Bifidobacteriaceae	Bifidobacterium	no support	CRISPR
NODE_193_length_83555_cov_14.933150	VC_1814_0	Actinobacteria	Actinobacteria	Bifidobacteriales	Bifidobacteriaceae	Bifidobacterium	no support	CRISPR
NODE_1961_length_18040_cov_44.141729	NODE_1961_length_18040_cov_44.141729_S135728_18040	Actinobacteria	Actinobacteria	Bifidobacteriales	Bifidobacteriaceae	Bifidobacterium	no support	CRISPR
NODE_3860_length_8251_cov_5.157760	NODE_3860_length_8251_cov_5.157760_S238687_8251	Actinobacteria	Actinobacteria	Bifidobacteriales	Bifidobacteriaceae	Bifidobacterium	no support	CRISPR
NODE_2440_length_13466_cov_9.722019	NODE_2440_length_13466_cov_9.722019_S129573_13466	Actinobacteria	Actinobacteria	Bifidobacteriales	Bifidobacteriaceae	Bifidobacterium	no support	CRISPR
NODE_2763_length_12279_cov_9.772579	NODE_2763_length_12279_cov_9.772579_S112207_12279	Actinobacteria	Actinobacteria	Bifidobacteriales	Bifidobacteriaceae	Bifidobacterium	no support	CRISPR
NODE_355_length_55293_cov_19.926844	VC_1814_0	Actinobacteria	Actinobacteria	Bifidobacteriales	Bifidobacteriaceae	Bifidobacterium	no support	CRISPR
NODE_207_length_78855_cov_11.889607	VC_1814_0	Actinobacteria	Actinobacteria	Bifidobacteriales	Bifidobacteriaceae	Bifidobacterium	no support	CRISPR
NODE_558_length_59590_cov_28.367397	VC_1814_0	Actinobacteria	Actinobacteria	Bifidobacteriales	Bifidobacteriaceae	Bifidobacterium	no support	CRISPR
NODE_3836_length_11449_cov_8.096893	NODE_3836_length_11449_cov_8.096893_S241831_11449	Actinobacteria	Actinobacteria	Bifidobacteriales	Bifidobacteriaceae	Bifidobacterium	no support	CRISPR
NODE_3468_length_11699_cov_35.745277	NODE_3468_length_11699_cov_35.745277_S231666_11699	Actinobacteria	Actinobacteria	Bifidobacteriales	Bifidobacteriaceae	Bifidobacterium	no support	CRISPR
NODE_3034_length_12540_cov_16.244533	NODE_3034_length_12540_cov_16.244533_S209750_12540	Actinobacteria	Actinobacteria	Bifidobacteriales	Bifidobacteriaceae	Bifidobacterium	no support	CRISPR
NODE_2944_length_13735_cov_25.113304	NODE_2944_length_13735_cov_25.113304_S113696_13735	Actinobacteria	Actinobacteria	Bifidobacteriales	Bifidobacteriaceae	Bifidobacterium	no support	CRISPR
NODE_203_length_77639_cov_15.192952	VC_1814_0	Actinobacteria	Actinobacteria	Bifidobacteriales	Bifidobacteriaceae	Bifidobacterium	no support	CRISPR
NODE_1123_length_16303_cov_1964.537051	VC_995_0	Actinobacteria	Actinobacteria	Bifidobacteriales	Bifidobacteriaceae	Bifidobacterium	no support	CRISPR
NODE_2850_length_16361_cov_244.612474	VC_995_0	Actinobacteria	Actinobacteria	Bifidobacteriales	Bifidobacteriaceae	Bifidobacterium	no support	CRISPR
NODE_638_length_57188_cov_14.026412	VC_2369_1	Actinobacteria	Actinobacteria	Bifidobacteriales	Bifidobacteriaceae	Bifidobacterium	no support	CRISPR
NODE_67_length_182143_cov_25.791969	VC_2369_1	Actinobacteria	Actinobacteria	Bifidobacteriales	Bifidobacteriaceae	Bifidobacterium	no support	CRISPR
NODE_277_length_90216_cov_10.079003	VC_2369_2	Actinobacteria	Actinobacteria	Bifidobacteriales	Bifidobacteriaceae	Bifidobacterium	no support	CRISPR
NODE_294_length_63349_cov_46.746801	VC_2369_1	Actinobacteria	Actinobacteria	Bifidobacteriales	Bifidobacteriaceae	Bifidobacterium	no support	CRISPR
NODE_1434_length_26292_cov_8.359226	NODE_1434_length_26292_cov_8.359226_S237609_26292	Actinobacteria	Actinobacteria	Bifidobacteriales	Bifidobacteriaceae	Bifidobacterium	no support	CRISPR
NODE_9687_length_5546_cov_3.428337	NODE_9687_length_5546_cov_3.428337_S241248_5546	Actinobacteria	Actinobacteria	Bifidobacteriales	Bifidobacteriaceae	Bifidobacterium	no support	CRISPR
NODE_219_length_78418_cov_24.770045	VC_1000_0	Actinobacteria	Actinobacteria	Bifidobacteriales	Bifidobacteriaceae	Bifidobacterium	no support	CRISPR
NODE_1359_length_21682_cov_12.251445	NODE_1359_length_21682_cov_12.251445_S126006_21682	Actinobacteria	Actinobacteria	Bifidobacteriales	Bifidobacteriaceae	Bifidobacterium	no support	CRISPR
NODE_322_length_56464_cov_11.868195	VC_556_0	Actinobacteria	Actinobacteria	Bifidobacteriales	Bifidobacteriaceae	Bifidobacterium	no support	CRISPR
NODE_1822_length_19648_cov_6.317256	VC_556_0	Actinobacteria	Actinobacteria	Bifidobacteriales	Bifidobacteriaceae	Bifidobacterium	no support	CRISPR
NODE_1916_length_19640_cov_8.922900	VC_1782_0	Actinobacteria	Actinobacteria	Bifidobacteriales	Bifidobacteriaceae	Bifidobacterium	no support	CRISPR
NODE_1684_length_22172_cov_14.856084	VC_1781_0	Actinobacteria	Actinobacteria	Bifidobacteriales	Bifidobacteriaceae	Bifidobacterium	no support	CRISPR
NODE_4_length_529875_cov_17.862967	VC_1781_0	Actinobacteria	Actinobacteria	Bifidobacteriales	Bifidobacteriaceae	Bifidobacterium	no support	CRISPR
NODE_4353_length_9540_cov_3.884238	NODE_4353_length_9540_cov_3.884238_S211824_9540	Actinobacteria	Actinobacteria	Bifidobacteriales	Bifidobacteriaceae	Bifidobacterium	no support	CRISPR
NODE_1059_length_19292_cov_7.253626	VC_1781_0	Actinobacteria	Actinobacteria	Bifidobacteriales	Bifidobacteriaceae	Bifidobacterium	no support	CRISPR
NODE_2258_length_15608_cov_18.266315	VC_1781_0	Actinobacteria	Actinobacteria	Bifidobacteriales	Bifidobacteriaceae	Bifidobacterium	no support	CRISPR
NODE_761_length_27709_cov_16.035763	VC_1781_0	Actinobacteria	Actinobacteria	Bifidobacteriales	Bifidobacteriaceae	Bifidobacterium	no support	CRISPR
NODE_1720_length_21633_cov_15.339791	VC_1781_0	Actinobacteria	Actinobacteria	Bifidobacteriales	Bifidobacteriaceae	Bifidobacterium	no support	CRISPR
NODE_4895_length_9351_cov_6.363920	NODE_4895_length_9351_cov_6.363920_S241831_9351	Actinobacteria	Actinobacteria	Bifidobacteriales	Bifidobacteriaceae	Bifidobacterium	no support	CRISPR
NODE_2469_length_14521_cov_5.881861	VC_1781_0	Actinobacteria	Actinobacteria	Bifidobacteriales	Bifidobacteriaceae	Bifidobacterium	no support	CRISPR
NODE_988_length_32395_cov_23.052443	VC_1781_0	Actinobacteria	Actinobacteria	Bifidobacteriales	Bifidobacteriaceae	Bifidobacterium	no support	CRISPR
NODE_2912_length_11446_cov_10.164428	NODE_2912_length_11446_cov_10.164428_S107399_11446	Actinobacteria	Actinobacteria	Bifidobacteriales	Bifidobacteriaceae	Bifidobacterium	no support	CRISPR
NODE_5433_length_7754_cov_3.688531	NODE_5433_length_7754_cov_3.688531_S134985_7754	Actinobacteria	Actinobacteria	Bifidobacteriales	Bifidobacteriaceae	Bifidobacterium	no support	CRISPR
NODE_1849_length_19925_cov_25.672421	VC_1781_0	Actinobacteria	Actinobacteria	Bifidobacteriales	Bifidobacteriaceae	Bifidobacterium	no support	CRISPR
NODE_135_length_19224_cov_11.540508	VC_1781_0	Actinobacteria	Actinobacteria	Bifidobacteriales	Bifidobacteriaceae	Bifidobacterium	no support	CRISPR
NODE_1599_length_16743_cov_15.348154	VC_1781_0	Actinobacteria	Actinobacteria	Bifidobacteriales	Bifidobacteriaceae	Bifidobacterium	no support	CRISPR
NODE_5372_length_9085_cov_4.624917	NODE_5372_length_9085_cov_4.624917_S162340_9085	Actinobacteria	Actinobacteria	Bifidobacteriales	Bifidobacteriaceae	Bifidobacterium	no support	CRISPR
NODE_6105_length_7830_cov_8.936977	NODE_6105_length_7830_cov_8.936977_S241831_7830	Actinobacteria	Actinobacteria	Bifidobacteriales	Bifidobacteriaceae	Bifidobacterium	no support	CRISPR
NODE_3686_length_6577_cov_5.298835	NODE_3686_length_6577_cov_5.298835_S238393_6577	Actinobacteria	Actinobacteria	Bifidobacteriales	Bifidobacteriaceae	Bifidobacterium	no support	CRISPR
NODE_252_length_12198_cov_65.947295	VC_1781_0	Actinobacteria	Actinobacteria	Bifidobacteriales	Bifidobacteriaceae	Bifidobacterium	no support	CRISPR
NODE_471_length_68642_cov_8.548850	VC_1781_0	Actinobacteria	Actinobacteria	Bifidobacteriales	Bifidobacteriaceae	Bifidobacterium	no support	CRISPR
NODE_1046_length_17333_cov_59.230409	VC_1781_0	Actinobacteria	Actinobacteria	Bifidobacteriales	Bifidobacteriaceae	Bifidobacterium	no support	CRISPR
NODE_1668_length_19758_cov_26.823276	VC_1781_0	Actinobacteria	Actinobacteria	Bifidobacteriales	Bifidobacteriaceae	Bifidobacterium	no support	CRISPR
NODE_1470_length_23226_cov_4.182556	VC_1781_0	Actinobacteria	Actinobacteria	Bifidobacteriales	Bifidobacteriaceae	Bifidobacterium	no support	CRISPR
NODE_2729_length_17040_cov_13.503444	VC_1781_0	Actinobacteria	Actinobacteria	Bifidobacteriales	Bifidobacteriaceae	Bifidobacterium	no support	CRISPR
NODE_102_length_25911_cov_19.921836	VC_1781_0	Actinobacteria	Actinobacteria	Bifidobacteriales	Bifidobacteriaceae	Bifidobacterium	no support	CRISPR
NODE_1014_length_28131_cov_7.729413	VC_1781_0	Actinobacteria	Actinobacteria	Bifidobacteriales	Bifidobacteriaceae	Bifidobacterium	no support	CRISPR
NODE_804_length_18954_cov_61.406371	VC_1781_0	Actinobacteria	Actinobacteria	Bifidobacteriales	Bifidobacteriaceae	Bifidobacterium	no support	CRISPR
NODE_232_length_93351_cov_24.664455	VC_1781_0	Actinobacteria	Actinobacteria	Bifidobacteriales	Bifidobacteriaceae	Bifidobacterium	no support	CRISPR
NODE_1263_length_22208_cov_19.894913	VC_1781_0	Actinobacteria	Actinobacteria	Bifidobacteriales	Bifidobacteriaceae	Bifidobacterium	no support	CRISPR
NODE_1464_length_27167_cov_8.410962	VC_1781_0	Actinobacteria	Actinobacteria	Bifidobacteriales	Bifidobacteriaceae	Bifidobacterium	no support	CRISPR
NODE_1622_length_17431_cov_46.730318	VC_1781_0	Actinobacteria	Actinobacteria	Bifidobacteriales	Bifidobacteriaceae	Bifidobacterium	no support	CRISPR
NODE_1043_length_30935_cov_4.853335	VC_1781_0	Actinobacteria	Actinobacteria	Bifidobacteriales	Bifidobacteriaceae	Bifidobacterium	no support	CRISPR
NODE_7221_length_6782_cov_5.284822	NODE_7221_length_6782_cov_5.284822_S241831_6782	Actinobacteria	Actinobacteria	Bifidobacteriales	Bifidobacteriaceae	Bifidobacterium	no support	CRISPR
NODE_2133_length_15293_cov_41.547119	Overlap (VC_2835/VC_2837)	Actinobacteria	Actinobacteria	Bifidobacteriales	Bifidobacteriaceae	Bifidobacterium	no support	CRISPR
NODE_4463_length_7940_cov_5.698668	NODE_4463_length_7940_cov_5.698668_S137359_7940	Actinobacteria	Actinobacteria	Bifidobacteriales	Bifidobacteriaceae	Bifidobacterium	no support	CRISPR
NODE_4602_length_7645_cov_12.673781	VC_2836_0	Actinobacteria	Actinobacteria	Bifidobacteriales	Bifidobacteriaceae	Bifidobacterium	no support	CRISPR
NODE_312_length_18189_cov_13.342451	Overlap (VC_2835/VC_2837)	Actinobacteria	Actinobacteria	Bifidobacteriales	Bifidobacteriaceae	Bifidobacterium	no support	CRISPR
NODE_2904_length_18189_cov_26.242197	Overlap (VC_2835/VC_2837)	Actinobacteria	Actinobacteria	Bifidobacteriales	Bifidobacteriaceae	Bifidobacterium	no support	CRISPR
NODE_3763_length_5866_cov_4.245052	VC_2836_0	Actinobacteria	Actinobacteria	Bifidobacteriales	Bifidobacteriaceae	Bifidobacterium	no support	CRISPR
NODE_2327_length_18869_cov_5.340385	Overlap (VC_2835/VC_2837)	Actinobacteria	Actinobacteria	Bifidobacteriales	Bifidobacteriaceae	Bifidobacterium	no support	CRISPR
NODE_1637_length_17933_cov_6.726312	VC_2834_0	Actinobacteria	Actinobacteria	Bifidobacteriales	Bifidobacteriaceae	Bifidobacterium	no support	CRISPR
NODE_1086_length_25416_cov_17.738851	VC_2834_0	Actinobacteria	Actinobacteria	Bifidobacteriales	Bifidobacteriaceae	Bifidobacterium	no support	CRISPR
NODE_2013_length_20225_cov_59.282747	VC_2834_0	Actinobacteria	Actinobacteria	Bifidobacteriales	Bifidobacteriaceae	Bifidobacterium	no support	CRISPR
NODE_1124_length_16403_cov_33.702227	VC_2834_0	Actinobacteria	Actinobacteria	Bifidobacteriales	Bifidobacteriaceae	Bifidobacterium	no support	CRISPR
NODE_2759_length_15118_cov_14.540862	VC_2834_0	Actinobacteria	Actinobacteria	Bifidobacteriales	Bifidobacteriaceae	Bifidobacterium	no support	CRISPR
NODE_1853_length_17291_cov_9.883616	VC_2834_0	Actinobacteria	Actinobacteria	Bifidobacteriales	Bifidobacteriaceae	Bifidobacterium	no support	CRISPR
NODE_8249_length_6744_cov_2.991479	VC_2834_0	Actinobacteria	Actinobacteria	Bifidobacteriales	Bifidobacteriaceae	Bifidobacterium	no support	CRISPR
NODE_148_length_17095_cov_6.713028	VC_2834_0	Actinobacteria	Actinobacteria	Bifidobacteriales	Bifidobacteriaceae	Bifidobacterium	no support	CRISPR
NODE_2254_length_15531_cov_32.762736	VC_2985_0	Actinobacteria	Actinobacteria	Bifidobacteriales	Bifidobacteriaceae	Bifidobacterium	no support	CRISPR
NODE_2321_length_15878_cov_17.796146	VC_2985_0	Actinobacteria	Actinobacteria	Bifidobacteriales	Bifidobacteriaceae	Bifidobacterium	no support	CRISPR
NODE_294_length_74670_cov_11.849012	VC_1779_0	Actinobacteria	Actinobacteria	Bifidobacteriales	Bifidobacteriaceae	Bifidobacterium	no support	CRISPR
NODE_2435_length_15003_cov_5.373294	VC_1001_0	Actinobacteria	Actinobacteria	Bifidobacteriales	Bifidobacteriaceae	Bifidobacterium	no support	CRISPR
NODE_1286_length_26429_cov_5.190908	VC_1779_0	Actinobacteria	Actinobacteria	Bifidobacteriales	Bifidobacteriaceae	Bifidobacterium	no support	CRISPR
NODE_971_length_26528_cov_29.972387	VC_1001_0	Actinobacteria	Actinobacteria	Bifidobacteriales	Bifidobacteriaceae	Bifidobacterium	no support	CRISPR
NODE_756_length_42397_cov_17.043078	VC_1779_0	Actinobacteria	Actinobacteria	Bifidobacteriales	Bifidobacteriaceae	Bifidobacterium	no support	CRISPR
NODE_1354_length_18604_cov_10.009758	VC_1001_0	Actinobacteria	Actinobacteria	Bifidobacteriales	Bifidobacteriaceae	Bifidobacterium	no support	CRISPR
NODE_1683_length_21659_cov_8.245464	VC_1001_0	Actinobacteria	Actinobacteria	Bifidobacteriales	Bifidobacteriaceae	Bifidobacterium	no support	CRISPR
NODE_696_length_45376_cov_12.751682	VC_1782_0	Actinobacteria	Actinobacteria	Bifidobacteriales	Bifidobacteriaceae	Bifidobacterium	no support	CRISPR
NODE_271_length_36322_cov_134.964982	VC_556_0	Actinobacteria	Actinobacteria	Bifidobacteriales	Bifidobacteriaceae	Bifidobacterium	no support	CRISPR
NODE_2409_length_17675_cov_4.822077	VC_1781_0	Actinobacteria	Actinobacteria	Bifidobacteriales	Bifidobacteriaceae	Bifidobacterium	no support	CRISPR
NODE_334_length_74057_cov_7.902232	VC_410_0	Actinobacteria	Actinobacteria	Bifidobacteriales	Bifidobacteriaceae	Bifidobacterium	no support	CRISPR
NODE_9460_length_5714_cov_3.353949	VC_1003_0	Actinobacteria	Actinobacteria	Bifidobacteriales	Bifidobacteriaceae	Bifidobacterium	no support	CRISPR
NODE_119_length_108001_cov_24.124423	VC_1781_0	Actinobacteria	Actinobacteria	Bifidobacteriales	Bifidobacteriaceae	Bifidobacterium	no support	CRISPR
NODE_5101_length_8499_cov_20.379086	NODE_5101_length_8499_cov_20.379086_S237207_8499	Actinobacteria	Actinobacteria	Bifidobacteriales	Bifidobacteriaceae	Bifidobacterium	no support	CRISPR
NODE_9585_length_5104_cov_4.322638	VC_871_0	Actinobacteria	Actinobacteria	Bifidobacteriales	Bifidobacteriaceae	Bifidobacterium	no support	CRISPR
NODE_30_length_61039_cov_27.516709	NODE_30_length_61039_cov_27.516709	Actinobacteria	Actinobacteria	Bifidobacteriales	Bifidobacteriaceae	Bifidobacterium	no support	CRISPR
NODE_6279_length_7193_cov_33.877977	VC_871_0	Actinobacteria	Actinobacteria	Bifidobacteriales	Bifidobacteriaceae	Bifidobacterium	no support	CRISPR
NODE_6125_length_6606_cov_31.787055	VC_871_0	Actinobacteria	Actinobacteria	Bifidobacteriales	Bifidobacteriaceae	Bifidobacterium	no support	CRISPR
NODE_6773_length_5845_cov_38.150086	VC_871_0	Actinobacteria	Actinobacteria	Bifidobacteriales	Bifidobacteriaceae	Bifidobacterium	no support	CRISPR
NODE_622_length_35732_cov_7.566247	VC_1000_0	Actinobacteria	Actinobacteria	Bifidobacteriales	Bifidobacteriaceae	Bifidobacterium	no support	CRISPR
NODE_1843_length_20548_cov_13.843654	VC_1000_0	Actinobacteria	Actinobacteria	Bifidobacteriales	Bifidobacteriaceae	Bifidobacterium	no support	CRISPR
NODE_2548_length_18218_cov_43.610967	VC_1000_0	Actinobacteria	Actinobacteria	Bifidobacteriales	Bifidobacteriaceae	Bifidobacterium	no support	CRISPR
NODE_1781_length_25841_cov_5.111146	VC_1000_0	Actinobacteria	Actinobacteria	Bifidobacteriales	Bifidobacteriaceae	Bifidobacterium	no support	CRISPR
NODE_918_length_35379_cov_8.142906	VC_1000_0	Actinobacteria	Actinobacteria	Bifidobacteriales	Bifidobacteriaceae	Bifidobacterium	no support	CRISPR
NODE_806_length_33123_cov_7.167019	VC_1000_0	Actinobacteria	Actinobacteria	Bifidobacteriales	Bifidobacteriaceae	Bifidobacterium	no support	CRISPR
NODE_1360_length_19004_cov_8.497282	VC_1000_0	Actinobacteria	Actinobacteria	Bifidobacteriales	Bifidobacteriaceae	Bifidobacterium	no support	CRISPR
NODE_2150_length_13362_cov_5.750958	VC_1000_0	Actinobacteria	Actinobacteria	Bifidobacteriales	Bifidobacteriaceae	Bifidobacterium	no support	CRISPR
NODE_800_length_38484_cov_12.384814	VC_1000_0	Actinobacteria	Actinobacteria	Bifidobacteriales	Bifidobacteriaceae	Bifidobacterium	no support	CRISPR
NODE_2803_length_13124_cov_8.207208	VC_1000_0	Actinobacteria	Actinobacteria	Bifidobacteriales	Bifidobacteriaceae	Bifidobacterium	no support	CRISPR
NODE_1004_length_28279_cov_28.149058	VC_1000_0	Actinobacteria	Actinobacteria	Bifidobacteriales	Bifidobacteriaceae	Bifidobacterium	no support	CRISPR
NODE_1399_length_22184_cov_5.599937	VC_1000_0	Actinobacteria	Actinobacteria	Bifidobacteriales	Bifidobacteriaceae	Bifidobacterium	no support	CRISPR
NODE_598_length_35191_cov_30.991519	VC_1000_0	Actinobacteria	Actinobacteria	Bifidobacteriales	Bifidobacteriaceae	Bifidobacterium	no support	CRISPR
NODE_3745_length_10957_cov_4.719868	VC_1000_0	Actinobacteria	Actinobacteria	Bifidobacteriales	Bifidobacteriaceae	Bifidobacterium	no support	CRISPR
NODE_554_length_35651_cov_13.217524	VC_1000_0	Actinobacteria	Actinobacteria	Bifidobacteriales	Bifidobacteriaceae	Bifidobacterium	no support	CRISPR
NODE_1840_length_24051_cov_4.589265	VC_1000_0	Actinobacteria	Actinobacteria	Bifidobacteriales	Bifidobacteriaceae	Bifidobacterium	no support	CRISPR
NODE_271_length_97671_cov_25.439416	VC_1000_0	Actinobacteria	Actinobacteria	Bifidobacteriales	Bifidobacteriaceae	Bifidobacterium	no support	CRISPR
NODE_748_length_18042_cov_917.246560	VC_42_0	Actinobacteria	Actinobacteria	Bifidobacteriales	Bifidobacteriaceae	Bifidobacterium	Bifidobacterium adolescentis	CRISPR
NODE_2287_length_17567_cov_22.227613	VC_42_0	Actinobacteria	Actinobacteria	Bifidobacteriales	Bifidobacteriaceae	Bifidobacterium	Bifidobacterium adolescentis	CRISPR
NODE_1559_length_18747_cov_22.049782	VC_42_0	Actinobacteria	Actinobacteria	Bifidobacteriales	Bifidobacteriaceae	Bifidobacterium	Bifidobacterium adolescentis	CRISPR
NODE_2762_length_15856_cov_109.079299	VC_995_0	Actinobacteria	Actinobacteria	Bifidobacteriales	Bifidobacteriaceae	Bifidobacterium	Bifidobacterium adolescentis	CRISPR
NODE_3972_length_10954_cov_4.750619	VC_995_0	Actinobacteria	Actinobacteria	Bifidobacteriales	Bifidobacteriaceae	Bifidobacterium	Bifidobacterium adolescentis	CRISPR
NODE_1123_length_16303_cov_1964.537051	VC_995_0	Actinobacteria	Actinobacteria	Bifidobacteriales	Bifidobacteriaceae	Bifidobacterium	Bifidobacterium adolescentis	CRISPR
NODE_2191_length_16213_cov_14.017329	VC_995_0	Actinobacteria	Actinobacteria	Bifidobacteriales	Bifidobacteriaceae	Bifidobacterium	Bifidobacterium adolescentis	CRISPR
NODE_2509_length_16378_cov_23.750597	VC_995_0	Actinobacteria	Actinobacteria	Bifidobacteriales	Bifidobacteriaceae	Bifidobacterium	Bifidobacterium adolescentis	CRISPR
NODE_1811_length_19200_cov_20.952520	NODE_1811_length_19200_cov_20.952520_S135728_19200	Actinobacteria	Actinobacteria	Bifidobacteriales	Bifidobacteriaceae	Bifidobacterium	Bifidobacterium adolescentis	CRISPR
NODE_755_length_31924_cov_9.203929	VC_1814_0	Actinobacteria	Actinobacteria	Bifidobacteriales	Bifidobacteriaceae	Bifidobacterium	Bifidobacterium adolescentis	CRISPR
NODE_193_length_83555_cov_14.933150	VC_1814_0	Actinobacteria	Actinobacteria	Bifidobacteriales	Bifidobacteriaceae	Bifidobacterium	Bifidobacterium adolescentis	CRISPR
NODE_837_length_32754_cov_43.890302	VC_1814_0	Actinobacteria	Actinobacteria	Bifidobacteriales	Bifidobacteriaceae	Bifidobacterium	Bifidobacterium adolescentis	CRISPR
NODE_203_length_77639_cov_15.192952	VC_1814_0	Actinobacteria	Actinobacteria	Bifidobacteriales	Bifidobacteriaceae	Bifidobacterium	Bifidobacterium adolescentis	CRISPR
NODE_26_length_250634_cov_11.589674	VC_1814_0	Actinobacteria	Actinobacteria	Bifidobacteriales	Bifidobacteriaceae	Bifidobacterium	Bifidobacterium adolescentis	CRISPR
NODE_4062_length_9646_cov_36.474195	VC_3373_0	Actinobacteria	Actinobacteria	Bifidobacteriales	Bifidobacteriaceae	Bifidobacterium	Bifidobacterium adolescentis	CRISPR
NODE_741_length_34844_cov_19.537009	VC_1814_0	Actinobacteria	Actinobacteria	Bifidobacteriales	Bifidobacteriaceae	Bifidobacterium	Bifidobacterium adolescentis	CRISPR
NODE_5246_length_7531_cov_5.111423	VC_3373_0	Actinobacteria	Actinobacteria	Bifidobacteriales	Bifidobacteriaceae	Bifidobacterium	Bifidobacterium adolescentis	CRISPR
NODE_3396_length_10005_cov_11.371859	VC_3373_0	Actinobacteria	Actinobacteria	Bifidobacteriales	Bifidobacteriaceae	Bifidobacterium	Bifidobacterium adolescentis	CRISPR
NODE_96_length_104667_cov_35.432790	VC_1814_0	Actinobacteria	Actinobacteria	Bifidobacteriales	Bifidobacteriaceae	Bifidobacterium	Bifidobacterium adolescentis	CRISPR
NODE_3_length_487525_cov_12.165067	VC_1814_0	Actinobacteria	Actinobacteria	Bifidobacteriales	Bifidobacteriaceae	Bifidobacterium	Bifidobacterium adolescentis	CRISPR
NODE_9140_length_5163_cov_3.729836	VC_3373_0	Actinobacteria	Actinobacteria	Bifidobacteriales	Bifidobacteriaceae	Bifidobacterium	Bifidobacterium adolescentis	CRISPR
NODE_115_length_108610_cov_9.575100	VC_1814_0	Actinobacteria	Actinobacteria	Bifidobacteriales	Bifidobacteriaceae	Bifidobacterium	Bifidobacterium adolescentis	CRISPR
NODE_355_length_55293_cov_19.926844	VC_1814_0	Actinobacteria	Actinobacteria	Bifidobacteriales	Bifidobacteriaceae	Bifidobacterium	Bifidobacterium adolescentis	CRISPR
NODE_7737_length_6345_cov_3.834976	VC_3373_0	Actinobacteria	Actinobacteria	Bifidobacteriales	Bifidobacteriaceae	Bifidobacterium	Bifidobacterium adolescentis	CRISPR
NODE_1126_length_27418_cov_19.562438	VC_1814_0	Actinobacteria	Actinobacteria	Bifidobacteriales	Bifidobacteriaceae	Bifidobacterium	Bifidobacterium adolescentis	CRISPR
NODE_207_length_78855_cov_11.889607	VC_1814_0	Actinobacteria	Actinobacteria	Bifidobacteriales	Bifidobacteriaceae	Bifidobacterium	Bifidobacterium adolescentis	CRISPR
NODE_2654_length_13603_cov_5.118025	NODE_2654_length_13603_cov_5.118025_S241592_13603	Actinobacteria	Actinobacteria	Bifidobacteriales	Bifidobacteriaceae	Bifidobacterium	Bifidobacterium adolescentis	CRISPR
NODE_1085_length_25957_cov_12.672110	VC_1814_0	Actinobacteria	Actinobacteria	Bifidobacteriales	Bifidobacteriaceae	Bifidobacterium	Bifidobacterium adolescentis	CRISPR
NODE_489_length_52174_cov_18.514323	VC_3100_0	Actinobacteria	Actinobacteria	Bifidobacteriales	Bifidobacteriaceae	Bifidobacterium	Bifidobacterium adolescentis	CRISPR
NODE_741_length_36804_cov_12.281232	VC_3100_0	Actinobacteria	Actinobacteria	Bifidobacteriales	Bifidobacteriaceae	Bifidobacterium	Bifidobacterium adolescentis	CRISPR
NODE_943_length_33186_cov_9.333283	VC_3100_0	Actinobacteria	Actinobacteria	Bifidobacteriales	Bifidobacteriaceae	Bifidobacterium	Bifidobacterium adolescentis	CRISPR
NODE_684_length_41249_cov_24.880905	VC_1814_0	Actinobacteria	Actinobacteria	Bifidobacteriales	Bifidobacteriaceae	Bifidobacterium	Bifidobacterium adolescentis	CRISPR
NODE_1094_length_25835_cov_12.925407	NODE_1094_length_25835_cov_12.925407_S241479_25835	Actinobacteria	Actinobacteria	Bifidobacteriales	Bifidobacteriaceae	Bifidobacterium	Bifidobacterium adolescentis	CRISPR
NODE_1772_length_22007_cov_37.419962	NODE_1772_length_22007_cov_37.419962_S231666_22007	Actinobacteria	Actinobacteria	Bifidobacteriales	Bifidobacteriaceae	Bifidobacterium	Bifidobacterium adolescentis	CRISPR
NODE_1461_length_24985_cov_56.228159	NODE_1461_length_24985_cov_56.228159_S238750_24985	Actinobacteria	Actinobacteria	Bifidobacteriales	Bifidobacteriaceae	Bifidobacterium	Bifidobacterium adolescentis	CRISPR
NODE_279_length_72161_cov_9.725820	VC_1814_0	Actinobacteria	Actinobacteria	Bifidobacteriales	Bifidobacteriaceae	Bifidobacterium	Bifidobacterium adolescentis	CRISPR
NODE_558_length_59590_cov_28.367397	VC_1814_0	Actinobacteria	Actinobacteria	Bifidobacteriales	Bifidobacteriaceae	Bifidobacterium	Bifidobacterium adolescentis	CRISPR
NODE_2456_length_18282_cov_4.734570	NODE_2456_length_18282_cov_4.734570_S113660_18282	Actinobacteria	Actinobacteria	Bifidobacteriales	Bifidobacteriaceae	Bifidobacterium	Bifidobacterium adolescentis	CRISPR
NODE_888_length_38707_cov_23.028744	VC_409_0	Actinobacteria	Actinobacteria	Bifidobacteriales	Bifidobacteriaceae	Bifidobacterium	Bifidobacterium adolescentis	CRISPR
NODE_83_length_108224_cov_182.410044	VC_409_0	Actinobacteria	Actinobacteria	Bifidobacteriales	Bifidobacteriaceae	Bifidobacterium	Bifidobacterium adolescentis	CRISPR
NODE_607_length_38029_cov_23.257097	VC_409_0	Actinobacteria	Actinobacteria	Bifidobacteriales	Bifidobacteriaceae	Bifidobacterium	Bifidobacterium adolescentis	CRISPR
NODE_87_length_114315_cov_16.222773	VC_409_0	Actinobacteria	Actinobacteria	Bifidobacteriales	Bifidobacteriaceae	Bifidobacterium	Bifidobacterium adolescentis	CRISPR
NODE_322_length_77060_cov_43.751146	VC_409_0	Actinobacteria	Actinobacteria	Bifidobacteriales	Bifidobacteriaceae	Bifidobacterium	Bifidobacterium adolescentis	CRISPR
NODE_154_length_116145_cov_52.717297	VC_409_0	Actinobacteria	Actinobacteria	Bifidobacteriales	Bifidobacteriaceae	Bifidobacterium	Bifidobacterium adolescentis	CRISPR
NODE_5958_length_8082_cov_4.255263	NODE_5958_length_8082_cov_4.255263_S113660_8082	Actinobacteria	Actinobacteria	Bifidobacteriales	Bifidobacteriaceae	Bifidobacterium	Bifidobacterium adolescentis	CRISPR
NODE_1310_length_33216_cov_5.774464	VC_409_0	Actinobacteria	Actinobacteria	Bifidobacteriales	Bifidobacteriaceae	Bifidobacterium	Bifidobacterium adolescentis	CRISPR
NODE_466_length_56384_cov_9.706759	VC_1816_0	Actinobacteria	Actinobacteria	Bifidobacteriales	Bifidobacteriaceae	Bifidobacterium	Bifidobacterium adolescentis	CRISPR
NODE_288_length_67939_cov_76.018738	VC_409_0	Actinobacteria	Actinobacteria	Bifidobacteriales	Bifidobacteriaceae	Bifidobacterium	Bifidobacterium adolescentis	CRISPR
NODE_114_length_182472_cov_16.327519	VC_409_0	Actinobacteria	Actinobacteria	Bifidobacteriales	Bifidobacteriaceae	Bifidobacterium	Bifidobacterium adolescentis	CRISPR
NODE_7653_length_6252_cov_17.622237	NODE_7653_length_6252_cov_17.622237_S210049_6252	Actinobacteria	Actinobacteria	Bifidobacteriales	Bifidobacteriaceae	Bifidobacterium	Bifidobacterium adolescentis	CRISPR
NODE_401_length_65736_cov_70.589394	VC_1816_0	Actinobacteria	Actinobacteria	Bifidobacteriales	Bifidobacteriaceae	Bifidobacterium	Bifidobacterium adolescentis	CRISPR
NODE_3300_length_13981_cov_5.584518	VC_409_0	Actinobacteria	Actinobacteria	Bifidobacteriales	Bifidobacteriaceae	Bifidobacterium	Bifidobacterium adolescentis	CRISPR
NODE_3069_length_13954_cov_9.637528	Overlap (VC_410/VC_411)	Actinobacteria	Actinobacteria	Bifidobacteriales	Bifidobacteriaceae	Bifidobacterium	Bifidobacterium adolescentis	CRISPR
NODE_134_length_97592_cov_21.615479	VC_1816_0	Actinobacteria	Actinobacteria	Bifidobacteriales	Bifidobacteriaceae	Bifidobacterium	Bifidobacterium adolescentis	CRISPR
NODE_335_length_60775_cov_8.073715	VC_1816_0	Actinobacteria	Actinobacteria	Bifidobacteriales	Bifidobacteriaceae	Bifidobacterium	Bifidobacterium adolescentis	CRISPR
NODE_863_length_29209_cov_18.180696	VC_1779_0	Actinobacteria	Actinobacteria	Bifidobacteriales	Bifidobacteriaceae	Bifidobacterium	Bifidobacterium adolescentis	CRISPR
NODE_429_length_58593_cov_34.938638	VC_409_0	Actinobacteria	Actinobacteria	Bifidobacteriales	Bifidobacteriaceae	Bifidobacterium	Bifidobacterium adolescentis	CRISPR
NODE_7024_length_6017_cov_4.144415	NODE_7024_length_6017_cov_4.144415_S241592_6017	Actinobacteria	Actinobacteria	Bifidobacteriales	Bifidobacteriaceae	Bifidobacterium	Bifidobacterium adolescentis	CRISPR
NODE_1208_length_21080_cov_31.688609	VC_1001_0	Actinobacteria	Actinobacteria	Bifidobacteriales	Bifidobacteriaceae	Bifidobacterium	Bifidobacterium adolescentis	CRISPR
NODE_602_length_43101_cov_7.858338	VC_1780_0	Actinobacteria	Actinobacteria	Bifidobacteriales	Bifidobacteriaceae	Bifidobacterium	Bifidobacterium adolescentis	CRISPR
NODE_1265_length_29760_cov_30.703552	VC_1001_0	Actinobacteria	Actinobacteria	Bifidobacteriales	Bifidobacteriaceae	Bifidobacterium	Bifidobacterium adolescentis	CRISPR
NODE_385_length_51059_cov_6.237099	VC_1780_0	Actinobacteria	Actinobacteria	Bifidobacteriales	Bifidobacteriaceae	Bifidobacterium	Bifidobacterium adolescentis	CRISPR
NODE_176_length_17896_cov_19.329914	NODE_176_length_17896_cov_19.329914	Actinobacteria	Actinobacteria	Bifidobacteriales	Bifidobacteriaceae	Bifidobacterium	Bifidobacterium adolescentis	CRISPR
NODE_5198_length_7580_cov_100.670166	VC_2456_0	Actinobacteria	Actinobacteria	Bifidobacteriales	Bifidobacteriaceae	Bifidobacterium	Bifidobacterium adolescentis	CRISPR
NODE_1683_length_21659_cov_8.245464	VC_1001_0	Actinobacteria	Actinobacteria	Bifidobacteriales	Bifidobacteriaceae	Bifidobacterium	Bifidobacterium adolescentis	CRISPR
NODE_650_length_37121_cov_42.637323	VC_1001_0	Actinobacteria	Actinobacteria	Bifidobacteriales	Bifidobacteriaceae	Bifidobacterium	Bifidobacterium adolescentis	CRISPR
NODE_672_length_40312_cov_14.837867	NODE_672_length_40312_cov_14.837867_S103775_40312	Actinobacteria	Actinobacteria	Bifidobacteriales	Bifidobacteriaceae	Bifidobacterium	Bifidobacterium adolescentis	CRISPR
NODE_1174_length_28190_cov_36.008388	VC_1780_0	Actinobacteria	Actinobacteria	Bifidobacteriales	Bifidobacteriaceae	Bifidobacterium	Bifidobacterium adolescentis	CRISPR
NODE_3_length_410183_cov_20.728968	VC_1780_0	Actinobacteria	Actinobacteria	Bifidobacteriales	Bifidobacteriaceae	Bifidobacterium	Bifidobacterium adolescentis	CRISPR
NODE_2119_length_16234_cov_16.587861	VC_1780_0	Actinobacteria	Actinobacteria	Bifidobacteriales	Bifidobacteriaceae	Bifidobacterium	Bifidobacterium adolescentis	CRISPR
NODE_126_length_40221_cov_10.590101	VC_1780_0	Actinobacteria	Actinobacteria	Bifidobacteriales	Bifidobacteriaceae	Bifidobacterium	Bifidobacterium adolescentis	CRISPR
NODE_480_length_35090_cov_58.503297	VC_1780_0	Actinobacteria	Actinobacteria	Bifidobacteriales	Bifidobacteriaceae	Bifidobacterium	Bifidobacterium adolescentis	CRISPR
NODE_806_length_36369_cov_12.530457	VC_1780_0	Actinobacteria	Actinobacteria	Bifidobacteriales	Bifidobacteriaceae	Bifidobacterium	Bifidobacterium adolescentis	CRISPR
NODE_823_length_17494_cov_13.665921	VC_1780_0	Actinobacteria	Actinobacteria	Bifidobacteriales	Bifidobacteriaceae	Bifidobacterium	Bifidobacterium adolescentis	CRISPR
NODE_1298_length_33496_cov_30.004067	VC_1780_0	Actinobacteria	Actinobacteria	Bifidobacteriales	Bifidobacteriaceae	Bifidobacterium	Bifidobacterium adolescentis	CRISPR
NODE_852_length_33524_cov_9.046043	VC_1780_0	Actinobacteria	Actinobacteria	Bifidobacteriales	Bifidobacteriaceae	Bifidobacterium	Bifidobacterium adolescentis	CRISPR
NODE_201_length_14578_cov_53.115265	VC_1780_0	Actinobacteria	Actinobacteria	Bifidobacteriales	Bifidobacteriaceae	Bifidobacterium	Bifidobacterium adolescentis	CRISPR
NODE_1031_length_30873_cov_16.962035	VC_1780_0	Actinobacteria	Actinobacteria	Bifidobacteriales	Bifidobacteriaceae	Bifidobacterium	Bifidobacterium adolescentis	CRISPR
NODE_7787_length_5425_cov_10.124395	NODE_7787_length_5425_cov_10.124395_S103356_5425	Actinobacteria	Actinobacteria	Bifidobacteriales	Bifidobacteriaceae	Bifidobacterium	Bifidobacterium adolescentis	CRISPR
NODE_4649_length_10940_cov_5.535875	VC_1780_0	Actinobacteria	Actinobacteria	Bifidobacteriales	Bifidobacteriaceae	Bifidobacterium	Bifidobacterium adolescentis	CRISPR
NODE_895_length_28430_cov_31.476934	VC_1780_0	Actinobacteria	Actinobacteria	Bifidobacteriales	Bifidobacteriaceae	Bifidobacterium	Bifidobacterium adolescentis	CRISPR
NODE_605_length_33575_cov_31.186933	VC_1780_0	Actinobacteria	Actinobacteria	Bifidobacteriales	Bifidobacteriaceae	Bifidobacterium	Bifidobacterium adolescentis	CRISPR
NODE_6199_length_6544_cov_3.843427	NODE_6199_length_6544_cov_3.843427_S125162_6544	Actinobacteria	Actinobacteria	Bifidobacteriales	Bifidobacteriaceae	Bifidobacterium	Bifidobacterium adolescentis	CRISPR
NODE_1141_length_32632_cov_22.238635	VC_1780_0	Actinobacteria	Actinobacteria	Bifidobacteriales	Bifidobacteriaceae	Bifidobacterium	Bifidobacterium adolescentis	CRISPR
NODE_529_length_43618_cov_40.109313	VC_1780_0	Actinobacteria	Actinobacteria	Bifidobacteriales	Bifidobacteriaceae	Bifidobacterium	Bifidobacterium adolescentis	CRISPR
NODE_1892_length_14945_cov_7.368771	NODE_1892_length_14945_cov_7.368771_S152149_14945	Actinobacteria	Actinobacteria	Bifidobacteriales	Bifidobacteriaceae	Bifidobacterium	Bifidobacterium adolescentis	CRISPR
NODE_637_length_36615_cov_14.709300	VC_1780_0	Actinobacteria	Actinobacteria	Bifidobacteriales	Bifidobacteriaceae	Bifidobacterium	Bifidobacterium adolescentis	CRISPR
NODE_1615_length_22142_cov_77.051886	VC_1780_0	Actinobacteria	Actinobacteria	Bifidobacteriales	Bifidobacteriaceae	Bifidobacterium	Bifidobacterium adolescentis	CRISPR
NODE_615_length_40176_cov_16.035019	VC_1780_0	Actinobacteria	Actinobacteria	Bifidobacteriales	Bifidobacteriaceae	Bifidobacterium	Bifidobacterium adolescentis	CRISPR
NODE_1105_length_30667_cov_63.329381	VC_1780_0	Actinobacteria	Actinobacteria	Bifidobacteriales	Bifidobacteriaceae	Bifidobacterium	Bifidobacterium adolescentis	CRISPR
NODE_2121_length_15519_cov_7.340210	VC_1780_0	Actinobacteria	Actinobacteria	Bifidobacteriales	Bifidobacteriaceae	Bifidobacterium	Bifidobacterium adolescentis	CRISPR
NODE_1222_length_26405_cov_97.264364	VC_1780_0	Actinobacteria	Actinobacteria	Bifidobacteriales	Bifidobacteriaceae	Bifidobacterium	Bifidobacterium adolescentis	CRISPR
NODE_1217_length_41878_cov_15.040767	VC_1780_0	Actinobacteria	Actinobacteria	Bifidobacteriales	Bifidobacteriaceae	Bifidobacterium	Bifidobacterium adolescentis	CRISPR
NODE_880_length_20178_cov_30.131640	VC_1780_0	Actinobacteria	Actinobacteria	Bifidobacteriales	Bifidobacteriaceae	Bifidobacterium	Bifidobacterium adolescentis	CRISPR
NODE_1470_length_25108_cov_20.731449	VC_1780_0	Actinobacteria	Actinobacteria	Bifidobacteriales	Bifidobacteriaceae	Bifidobacterium	Bifidobacterium adolescentis	CRISPR
NODE_1786_length_15349_cov_103.667778	VC_1780_0	Actinobacteria	Actinobacteria	Bifidobacteriales	Bifidobacteriaceae	Bifidobacterium	Bifidobacterium adolescentis	CRISPR
NODE_1518_length_19502_cov_13.183062	VC_1780_0	Actinobacteria	Actinobacteria	Bifidobacteriales	Bifidobacteriaceae	Bifidobacterium	Bifidobacterium adolescentis	CRISPR
NODE_761_length_30511_cov_19.427469	VC_1780_0	Actinobacteria	Actinobacteria	Bifidobacteriales	Bifidobacteriaceae	Bifidobacterium	Bifidobacterium adolescentis	CRISPR
NODE_1905_length_18877_cov_23.232335	VC_1780_0	Actinobacteria	Actinobacteria	Bifidobacteriales	Bifidobacteriaceae	Bifidobacterium	Bifidobacterium adolescentis	CRISPR
NODE_572_length_58024_cov_13.984078	VC_1780_0	Actinobacteria	Actinobacteria	Bifidobacteriales	Bifidobacteriaceae	Bifidobacterium	Bifidobacterium adolescentis	CRISPR
NODE_1150_length_25593_cov_13.253818	VC_1780_0	Actinobacteria	Actinobacteria	Bifidobacteriales	Bifidobacteriaceae	Bifidobacterium	Bifidobacterium adolescentis	CRISPR
NODE_810_length_18829_cov_10.481677	VC_1780_0	Actinobacteria	Actinobacteria	Bifidobacteriales	Bifidobacteriaceae	Bifidobacterium	Bifidobacterium adolescentis	CRISPR
NODE_1556_length_24468_cov_42.217179	VC_1780_0	Actinobacteria	Actinobacteria	Bifidobacteriales	Bifidobacteriaceae	Bifidobacterium	Bifidobacterium adolescentis	CRISPR
NODE_673_length_42633_cov_26.887172	VC_1780_0	Actinobacteria	Actinobacteria	Bifidobacteriales	Bifidobacteriaceae	Bifidobacterium	Bifidobacterium adolescentis	CRISPR
NODE_871_length_17539_cov_16.221460	VC_1780_0	Actinobacteria	Actinobacteria	Bifidobacteriales	Bifidobacteriaceae	Bifidobacterium	Bifidobacterium adolescentis	CRISPR
NODE_1813_length_15453_cov_38.921288	VC_1780_0	Actinobacteria	Actinobacteria	Bifidobacteriales	Bifidobacteriaceae	Bifidobacterium	Bifidobacterium adolescentis	CRISPR
NODE_2122_length_18710_cov_26.827499	VC_1780_0	Actinobacteria	Actinobacteria	Bifidobacteriales	Bifidobacteriaceae	Bifidobacterium	Bifidobacterium adolescentis	CRISPR
NODE_822_length_44120_cov_14.952298	VC_1780_0	Actinobacteria	Actinobacteria	Bifidobacteriales	Bifidobacteriaceae	Bifidobacterium	Bifidobacterium adolescentis	CRISPR
NODE_793_length_42271_cov_13.960939	VC_1780_0	Actinobacteria	Actinobacteria	Bifidobacteriales	Bifidobacteriaceae	Bifidobacterium	Bifidobacterium adolescentis	CRISPR
NODE_707_length_47417_cov_40.022106	VC_1780_0	Actinobacteria	Actinobacteria	Bifidobacteriales	Bifidobacteriaceae	Bifidobacterium	Bifidobacterium adolescentis	CRISPR
NODE_2298_length_17837_cov_4.892813	VC_1780_0	Actinobacteria	Actinobacteria	Bifidobacteriales	Bifidobacteriaceae	Bifidobacterium	Bifidobacterium adolescentis	CRISPR
NODE_5248_length_8205_cov_4.092761	NODE_5248_length_8205_cov_4.092761_S209795_8205	Actinobacteria	Actinobacteria	Bifidobacteriales	Bifidobacteriaceae	Bifidobacterium	Bifidobacterium adolescentis	CRISPR
NODE_1831_length_22090_cov_13.198956	VC_1780_0	Actinobacteria	Actinobacteria	Bifidobacteriales	Bifidobacteriaceae	Bifidobacterium	Bifidobacterium adolescentis	CRISPR
NODE_546_length_44869_cov_28.076516	VC_1780_0	Actinobacteria	Actinobacteria	Bifidobacteriales	Bifidobacteriaceae	Bifidobacterium	Bifidobacterium adolescentis	CRISPR
NODE_1175_length_15728_cov_15.292095	VC_1780_0	Actinobacteria	Actinobacteria	Bifidobacteriales	Bifidobacteriaceae	Bifidobacterium	Bifidobacterium adolescentis	CRISPR
NODE_951_length_32902_cov_10.658203	VC_1780_0	Actinobacteria	Actinobacteria	Bifidobacteriales	Bifidobacteriaceae	Bifidobacterium	Bifidobacterium adolescentis	CRISPR
NODE_3508_length_10940_cov_17.395866	NODE_3508_length_10940_cov_17.395866_S103356_10940	Actinobacteria	Actinobacteria	Bifidobacteriales	Bifidobacteriaceae	Bifidobacterium	Bifidobacterium adolescentis	CRISPR
NODE_16_length_275298_cov_86.534978	VC_1780_0	Actinobacteria	Actinobacteria	Bifidobacteriales	Bifidobacteriaceae	Bifidobacterium	Bifidobacterium adolescentis	CRISPR
NODE_732_length_33541_cov_10.942125	VC_1780_0	Actinobacteria	Actinobacteria	Bifidobacteriales	Bifidobacteriaceae	Bifidobacterium	Bifidobacterium adolescentis	CRISPR
NODE_433_length_42905_cov_39.725134	VC_1780_0	Actinobacteria	Actinobacteria	Bifidobacteriales	Bifidobacteriaceae	Bifidobacterium	Bifidobacterium adolescentis	CRISPR
NODE_608_length_43106_cov_16.230215	VC_1780_0	Actinobacteria	Actinobacteria	Bifidobacteriales	Bifidobacteriaceae	Bifidobacterium	Bifidobacterium adolescentis	CRISPR
NODE_450_length_42659_cov_55.015562	VC_1780_0	Actinobacteria	Actinobacteria	Bifidobacteriales	Bifidobacteriaceae	Bifidobacterium	Bifidobacterium adolescentis	CRISPR
NODE_2319_length_15329_cov_21.434267	VC_410_0	Actinobacteria	Actinobacteria	Bifidobacteriales	Bifidobacteriaceae	Bifidobacterium	Bifidobacterium adolescentis	CRISPR
NODE_678_length_31479_cov_59.196060	VC_409_0	Actinobacteria	Actinobacteria	Bifidobacteriales	Bifidobacteriaceae	Bifidobacterium	Bifidobacterium adolescentis	CRISPR
NODE_916_length_35380_cov_41.181231	Overlap (VC_411/VC_1001)	Actinobacteria	Actinobacteria	Bifidobacteriales	Bifidobacteriaceae	Bifidobacterium	Bifidobacterium adolescentis	CRISPR
NODE_266_length_87428_cov_44.507663	VC_409_0	Actinobacteria	Actinobacteria	Bifidobacteriales	Bifidobacteriaceae	Bifidobacterium	Bifidobacterium adolescentis	CRISPR
NODE_198_length_42760_cov_1100.617000	VC_409_0	Actinobacteria	Actinobacteria	Bifidobacteriales	Bifidobacteriaceae	Bifidobacterium	Bifidobacterium adolescentis	CRISPR
NODE_1195_length_23442_cov_5.647539	VC_409_0	Actinobacteria	Actinobacteria	Bifidobacteriales	Bifidobacteriaceae	Bifidobacterium	Bifidobacterium adolescentis	CRISPR
NODE_324_length_61682_cov_51.799503	VC_409_0	Actinobacteria	Actinobacteria	Bifidobacteriales	Bifidobacteriaceae	Bifidobacterium	Bifidobacterium adolescentis	CRISPR
NODE_5236_length_8106_cov_5.965594	NODE_5236_length_8106_cov_5.965594_S128116_8106	Actinobacteria	Actinobacteria	Bifidobacteriales	Bifidobacteriaceae	Bifidobacterium	Bifidobacterium adolescentis	CRISPR
NODE_439_length_55695_cov_52.355050	VC_409_0	Actinobacteria	Actinobacteria	Bifidobacteriales	Bifidobacteriaceae	Bifidobacterium	Bifidobacterium adolescentis	CRISPR
NODE_4304_length_9382_cov_21.736142	VC_1815_0	Actinobacteria	Actinobacteria	Bifidobacteriales	Bifidobacteriaceae	Bifidobacterium	Bifidobacterium adolescentis	CRISPR
NODE_1884_length_18027_cov_9.805253	VC_2995_0	Actinobacteria	Actinobacteria	Bifidobacteriales	Bifidobacteriaceae	Bifidobacterium	no support	CRISPR
NODE_2112_length_16662_cov_13.651713	VC_2835_0	Actinobacteria	Actinobacteria	Bifidobacteriales	Bifidobacteriaceae	Bifidobacterium	no support	CRISPR
NODE_1639_length_16656_cov_163.349979	VC_2835_0	Actinobacteria	Actinobacteria	Bifidobacteriales	Bifidobacteriaceae	Bifidobacterium	no support	CRISPR
NODE_1131_length_24492_cov_19.203094	VC_2835_0	Actinobacteria	Actinobacteria	Bifidobacteriales	Bifidobacteriaceae	Bifidobacterium	no support	CRISPR
NODE_1862_length_18839_cov_10.443143	Overlap (VC_2835/VC_2836)	Actinobacteria	Actinobacteria	Bifidobacteriales	Bifidobacteriaceae	Bifidobacterium	no support	CRISPR
NODE_59_length_160314_cov_29.470220	VC_2835_0	Actinobacteria	Actinobacteria	Bifidobacteriales	Bifidobacteriaceae	Bifidobacterium	no support	CRISPR
NODE_1299_length_6927_cov_4.093714	NODE_1299_length_6927_cov_4.093714	Actinobacteria	Actinobacteria	Bifidobacteriales	Bifidobacteriaceae	Bifidobacterium	no support	CRISPR
NODE_1903_length_17392_cov_14.524774	Overlap (VC_2835/VC_2836)	Actinobacteria	Actinobacteria	Bifidobacteriales	Bifidobacteriaceae	Bifidobacterium	no support	CRISPR
NODE_4638_length_8257_cov_9.212387	VC_2834_0	Actinobacteria	Actinobacteria	Bifidobacteriales	Bifidobacteriaceae	Bifidobacterium	no support	CRISPR
NODE_6318_length_9326_cov_5.352497	VC_2835_0	Actinobacteria	Actinobacteria	Bifidobacteriales	Bifidobacteriaceae	Bifidobacterium	no support	CRISPR
NODE_2348_length_16623_cov_39.687530	VC_2835_0	Actinobacteria	Actinobacteria	Bifidobacteriales	Bifidobacteriaceae	Bifidobacterium	no support	CRISPR
NODE_26_length_163645_cov_113.066563	VC_2835_0	Actinobacteria	Actinobacteria	Bifidobacteriales	Bifidobacteriaceae	Bifidobacterium	no support	CRISPR
NODE_175_length_16675_cov_31.394103	VC_2835_0	Actinobacteria	Actinobacteria	Bifidobacteriales	Bifidobacteriaceae	Bifidobacterium	no support	CRISPR
NODE_5587_length_7437_cov_3.944866	NODE_5587_length_7437_cov_3.944866_S207340_7437	Actinobacteria	Actinobacteria	Bifidobacteriales	Bifidobacteriaceae	Bifidobacterium	no support	CRISPR
NODE_59_length_159389_cov_59.602809	VC_870_0	Actinobacteria	Actinobacteria	Bifidobacteriales	Bifidobacteriaceae	Bifidobacterium	no support	CRISPR
NODE_1490_length_21036_cov_7.847338	VC_870_0	Actinobacteria	Actinobacteria	Bifidobacteriales	Bifidobacteriaceae	Bifidobacterium	no support	CRISPR
NODE_724_length_37600_cov_6.056892	VC_409_0	Actinobacteria	Actinobacteria	Bifidobacteriales	Bifidobacteriaceae	Bifidobacterium	no support	CRISPR
NODE_1822_length_20570_cov_9.623349	VC_409_0	Actinobacteria	Actinobacteria	Bifidobacteriales	Bifidobacteriaceae	Bifidobacterium	no support	CRISPR
NODE_1839_length_17953_cov_33.971226	NODE_1839_length_17953_cov_33.971226_S210049_17953	Actinobacteria	Actinobacteria	Bifidobacteriales	Bifidobacteriaceae	Bifidobacterium	no support	CRISPR
NODE_83_length_108224_cov_182.410044	VC_409_0	Actinobacteria	Actinobacteria	Bifidobacteriales	Bifidobacteriaceae	Bifidobacterium	no support	CRISPR
NODE_87_length_114315_cov_16.222773	VC_409_0	Actinobacteria	Actinobacteria	Bifidobacteriales	Bifidobacteriaceae	Bifidobacterium	no support	CRISPR
NODE_1370_length_22341_cov_7.054474	VC_409_0	Actinobacteria	Actinobacteria	Bifidobacteriales	Bifidobacteriaceae	Bifidobacterium	no support	CRISPR
NODE_4379_length_9566_cov_4.124908	VC_2837_0	Actinobacteria	Actinobacteria	Bifidobacteriales	Bifidobacteriaceae	Bifidobacterium	no support	CRISPR
NODE_546_length_58434_cov_23.211172	VC_2837_0	Actinobacteria	Actinobacteria	Bifidobacteriales	Bifidobacteriaceae	Bifidobacterium	no support	CRISPR
NODE_1280_length_11766_cov_10.070361	VC_2837_0	Actinobacteria	Actinobacteria	Bifidobacteriales	Bifidobacteriaceae	Bifidobacterium	no support	CRISPR
NODE_382_length_53082_cov_25.331359	VC_872_0	Actinobacteria	Actinobacteria	Bifidobacteriales	Bifidobacteriaceae	Bifidobacterium	no support	CRISPR
NODE_2292_length_15462_cov_8.631077	VC_998_0	Actinobacteria	Actinobacteria	Bifidobacteriales	Bifidobacteriaceae	Bifidobacterium	no support	CRISPR
NODE_339_length_15325_cov_1272.876752	VC_998_0	Actinobacteria	Actinobacteria	Bifidobacteriales	Bifidobacteriaceae	Bifidobacterium	no support	CRISPR
NODE_1753_length_25218_cov_56.858165	VC_1000_0	Actinobacteria	Actinobacteria	Bifidobacteriales	Bifidobacteriaceae	Bifidobacterium	no support	CRISPR
NODE_3591_length_10409_cov_4.154626	NODE_3591_length_10409_cov_4.154626_S112709_10409	Actinobacteria	Actinobacteria	Bifidobacteriales	Bifidobacteriaceae	Bifidobacterium	no support	CRISPR
NODE_2191_length_16213_cov_14.017329	VC_995_0	Actinobacteria	Actinobacteria	Bifidobacteriales	Bifidobacteriaceae	Bifidobacterium	no support	CRISPR
NODE_2762_length_15856_cov_109.079299	VC_995_0	Actinobacteria	Actinobacteria	Bifidobacteriales	Bifidobacteriaceae	Bifidobacterium	no support	CRISPR
NODE_2509_length_16378_cov_23.750597	VC_995_0	Actinobacteria	Actinobacteria	Bifidobacteriales	Bifidobacteriaceae	Bifidobacterium	no support	CRISPR
NODE_525_length_31261_cov_115.135551	VC_2920_0	Actinobacteria	Actinobacteria	Bifidobacteriales	Bifidobacteriaceae	Bifidobacterium	no support	CRISPR
NODE_806_length_31283_cov_45.516716	VC_2920_0	Actinobacteria	Actinobacteria	Bifidobacteriales	Bifidobacteriaceae	Bifidobacterium	no support	CRISPR
NODE_13982_length_3435_cov_8.014201	NODE_13982_length_3435_cov_8.014201_S_under5k_3435	Actinobacteria	Actinobacteria	Bifidobacteriales	Bifidobacteriaceae	Bifidobacterium	no support	CRISPR
NODE_952_length_30202_cov_129.384715	VC_2920_0	Actinobacteria	Actinobacteria	Bifidobacteriales	Bifidobacteriaceae	Bifidobacterium	no support	CRISPR
NODE_1272_length_29654_cov_71.412919	VC_2920_0	Actinobacteria	Actinobacteria	Bifidobacteriales	Bifidobacteriaceae	Bifidobacterium	no support	CRISPR
NODE_909_length_28291_cov_7.521497	VC_2920_0	Actinobacteria	Actinobacteria	Bifidobacteriales	Bifidobacteriaceae	Bifidobacterium	no support	CRISPR
NODE_915_length_29750_cov_8.098299	VC_2920_0	Actinobacteria	Actinobacteria	Bifidobacteriales	Bifidobacteriaceae	Bifidobacterium	no support	CRISPR
NODE_428_length_31324_cov_539.449423	VC_2920_0	Actinobacteria	Actinobacteria	Bifidobacteriales	Bifidobacteriaceae	Bifidobacterium	no support	CRISPR
NODE_2114_length_8167_cov_2.816321	NODE_2114_length_8167_cov_2.816321	Actinobacteria	Actinobacteria	Bifidobacteriales	Bifidobacteriaceae	Bifidobacterium	no support	CRISPR
NODE_3083_length_12574_cov_10.403147	VC_42_0	Actinobacteria	Actinobacteria	Bifidobacteriales	Bifidobacteriaceae	Bifidobacterium	no support	CRISPR
NODE_1559_length_18747_cov_22.049782	VC_42_0	Actinobacteria	Actinobacteria	Bifidobacteriales	Bifidobacteriaceae	Bifidobacterium	no support	CRISPR
NODE_2110_length_17789_cov_157.869816	VC_42_0	Actinobacteria	Actinobacteria	Bifidobacteriales	Bifidobacteriaceae	Bifidobacterium	no support	CRISPR
NODE_546_length_55392_cov_8.905018	VC_1816_0	Actinobacteria	Actinobacteria	Bifidobacteriales	Bifidobacteriaceae	Bifidobacterium	no support	CRISPR
NODE_6326_length_7770_cov_5.386520	NODE_6326_length_7770_cov_5.386520_S241248_7770	Actinobacteria	Actinobacteria	Bifidobacteriales	Bifidobacteriaceae	Bifidobacterium	no support	CRISPR
NODE_401_length_65736_cov_70.589394	VC_1816_0	Actinobacteria	Actinobacteria	Bifidobacteriales	Bifidobacteriaceae	Bifidobacterium	no support	CRISPR
NODE_830_length_5973_cov_3.718148	VC_3927_0	Actinobacteria	Actinobacteria	Bifidobacteriales	Bifidobacteriaceae	Bifidobacterium	no support	CRISPR
NODE_267_length_85643_cov_12.202809	VC_1816_0	Actinobacteria	Actinobacteria	Bifidobacteriales	Bifidobacteriaceae	Bifidobacterium	no support	CRISPR
NODE_424_length_71576_cov_21.181863	VC_999_0	Actinobacteria	Actinobacteria	Bifidobacteriales	Bifidobacteriaceae	Bifidobacterium	no support	CRISPR
NODE_495_length_48241_cov_20.758976	VC_999_0	Actinobacteria	Actinobacteria	Bifidobacteriales	Bifidobacteriaceae	Bifidobacterium	no support	CRISPR
NODE_556_length_51932_cov_8.327525	VC_999_0	Actinobacteria	Actinobacteria	Bifidobacteriales	Bifidobacteriaceae	Bifidobacterium	no support	CRISPR
NODE_518_length_53373_cov_20.625417	VC_999_0	Actinobacteria	Actinobacteria	Bifidobacteriales	Bifidobacteriaceae	Bifidobacterium	no support	CRISPR
NODE_1233_length_27545_cov_29.513969	VC_999_0	Actinobacteria	Actinobacteria	Bifidobacteriales	Bifidobacteriaceae	Bifidobacterium	no support	CRISPR
NODE_537_length_42567_cov_17.587152	VC_870_0	Actinobacteria	Actinobacteria	Bifidobacteriales	Bifidobacteriaceae	Bifidobacterium	no support	CRISPR
NODE_3_length_410183_cov_20.728968	VC_1780_0	Actinobacteria	Actinobacteria	Bifidobacteriales	Bifidobacteriaceae	Bifidobacterium	no support	CRISPR
NODE_126_length_40221_cov_10.590101	VC_1780_0	Actinobacteria	Actinobacteria	Bifidobacteriales	Bifidobacteriaceae	Bifidobacterium	no support	CRISPR
NODE_857_length_40147_cov_19.229023	VC_999_0	Actinobacteria	Actinobacteria	Bifidobacteriales	Bifidobacteriaceae	Bifidobacterium	no support	CRISPR
NODE_960_length_34883_cov_20.567216	VC_999_0	Actinobacteria	Actinobacteria	Bifidobacteriales	Bifidobacteriaceae	Bifidobacterium	no support	CRISPR
NODE_446_length_43873_cov_29.552901	VC_870_0	Actinobacteria	Actinobacteria	Bifidobacteriales	Bifidobacteriaceae	Bifidobacterium	no support	CRISPR
NODE_954_length_31260_cov_21.194905	NODE_954_length_31260_cov_21.194905_S106479_31260	Actinobacteria	Actinobacteria	Bifidobacteriales	Bifidobacteriaceae	Bifidobacterium	no support	CRISPR
NODE_2599_length_12904_cov_76.547980	VC_410_0	Actinobacteria	Actinobacteria	Bifidobacteriales	Bifidobacteriaceae	Bifidobacterium	no support	CRISPR
NODE_3069_length_13954_cov_9.637528	Overlap (VC_410/VC_411)	Actinobacteria	Actinobacteria	Bifidobacteriales	Bifidobacteriaceae	Bifidobacterium	no support	CRISPR
NODE_888_length_38707_cov_23.028744	VC_409_0	Actinobacteria	Actinobacteria	Bifidobacteriales	Bifidobacteriaceae	Bifidobacterium	no support	CRISPR
NODE_1942_length_16744_cov_7.296902	VC_409_0	Actinobacteria	Actinobacteria	Bifidobacteriales	Bifidobacteriaceae	Bifidobacterium	no support	CRISPR
NODE_483_length_59692_cov_17.922012	VC_409_0	Actinobacteria	Actinobacteria	Bifidobacteriales	Bifidobacteriaceae	Bifidobacterium	no support	CRISPR
NODE_1889_length_18601_cov_34.687480	VC_409_0	Actinobacteria	Actinobacteria	Bifidobacteriales	Bifidobacteriaceae	Bifidobacterium	no support	CRISPR
NODE_1811_length_19200_cov_20.952520	NODE_1811_length_19200_cov_20.952520_S135728_19200	Actinobacteria	Actinobacteria	Bifidobacteriales	Bifidobacteriaceae	Bifidobacterium	no support	CRISPR
NODE_607_length_38029_cov_23.257097	VC_409_0	Actinobacteria	Actinobacteria	Bifidobacteriales	Bifidobacteriaceae	Bifidobacterium	no support	CRISPR
NODE_6147_length_7213_cov_12.970103	NODE_6147_length_7213_cov_12.970103_S237207_7213	Actinobacteria	Actinobacteria	Bifidobacteriales	Bifidobacteriaceae	Bifidobacterium	no support	CRISPR
NODE_439_length_55695_cov_52.355050	VC_409_0	Actinobacteria	Actinobacteria	Bifidobacteriales	Bifidobacteriaceae	Bifidobacterium	no support	CRISPR
NODE_2122_length_16550_cov_60.143680	NODE_2122_length_16550_cov_60.143680_S209750_16550	Actinobacteria	Actinobacteria	Bifidobacteriales	Bifidobacteriaceae	Bifidobacterium	no support	CRISPR
NODE_429_length_58593_cov_34.938638	VC_409_0	Actinobacteria	Actinobacteria	Bifidobacteriales	Bifidobacteriaceae	Bifidobacterium	no support	CRISPR
NODE_1195_length_23442_cov_5.647539	VC_409_0	Actinobacteria	Actinobacteria	Bifidobacteriales	Bifidobacteriaceae	Bifidobacterium	no support	CRISPR
NODE_3300_length_13981_cov_5.584518	VC_409_0	Actinobacteria	Actinobacteria	Bifidobacteriales	Bifidobacteriaceae	Bifidobacterium	no support	CRISPR
NODE_1216_length_26245_cov_14.041466	VC_409_0	Actinobacteria	Actinobacteria	Bifidobacteriales	Bifidobacteriaceae	Bifidobacterium	no support	CRISPR
NODE_5236_length_8106_cov_5.965594	NODE_5236_length_8106_cov_5.965594_S128116_8106	Actinobacteria	Actinobacteria	Bifidobacteriales	Bifidobacteriaceae	Bifidobacterium	no support	CRISPR
NODE_7024_length_6017_cov_4.144415	NODE_7024_length_6017_cov_4.144415_S241592_6017	Actinobacteria	Actinobacteria	Bifidobacteriales	Bifidobacteriaceae	Bifidobacterium	no support	CRISPR
NODE_1786_length_15349_cov_103.667778	VC_1780_0	Actinobacteria	Actinobacteria	Bifidobacteriales	Bifidobacteriaceae	Bifidobacterium	no support	CRISPR
NODE_201_length_14578_cov_53.115265	VC_1780_0	Actinobacteria	Actinobacteria	Bifidobacteriales	Bifidobacteriaceae	Bifidobacterium	no support	CRISPR
NODE_529_length_43618_cov_40.109313	VC_1780_0	Actinobacteria	Actinobacteria	Bifidobacteriales	Bifidobacteriaceae	Bifidobacterium	no support	CRISPR
NODE_1105_length_30667_cov_63.329381	VC_1780_0	Actinobacteria	Actinobacteria	Bifidobacteriales	Bifidobacteriaceae	Bifidobacterium	no support	CRISPR
NODE_2119_length_16234_cov_16.587861	VC_1780_0	Actinobacteria	Actinobacteria	Bifidobacteriales	Bifidobacteriaceae	Bifidobacterium	no support	CRISPR
NODE_1222_length_26405_cov_97.264364	VC_1780_0	Actinobacteria	Actinobacteria	Bifidobacteriales	Bifidobacteriaceae	Bifidobacterium	no support	CRISPR
NODE_1217_length_41878_cov_15.040767	VC_1780_0	Actinobacteria	Actinobacteria	Bifidobacteriales	Bifidobacteriaceae	Bifidobacterium	no support	CRISPR
NODE_880_length_20178_cov_30.131640	VC_1780_0	Actinobacteria	Actinobacteria	Bifidobacteriales	Bifidobacteriaceae	Bifidobacterium	no support	CRISPR
NODE_732_length_33541_cov_10.942125	VC_1780_0	Actinobacteria	Actinobacteria	Bifidobacteriales	Bifidobacteriaceae	Bifidobacterium	no support	CRISPR
NODE_480_length_35090_cov_58.503297	VC_1780_0	Actinobacteria	Actinobacteria	Bifidobacteriales	Bifidobacteriaceae	Bifidobacterium	no support	CRISPR
NODE_823_length_17494_cov_13.665921	VC_1780_0	Actinobacteria	Actinobacteria	Bifidobacteriales	Bifidobacteriaceae	Bifidobacterium	no support	CRISPR
NODE_1470_length_25108_cov_20.731449	VC_1780_0	Actinobacteria	Actinobacteria	Bifidobacteriales	Bifidobacteriaceae	Bifidobacterium	no support	CRISPR
NODE_1518_length_19502_cov_13.183062	VC_1780_0	Actinobacteria	Actinobacteria	Bifidobacteriales	Bifidobacteriaceae	Bifidobacterium	no support	CRISPR
NODE_852_length_33524_cov_9.046043	VC_1780_0	Actinobacteria	Actinobacteria	Bifidobacteriales	Bifidobacteriaceae	Bifidobacterium	no support	CRISPR
NODE_1905_length_18877_cov_23.232335	VC_1780_0	Actinobacteria	Actinobacteria	Bifidobacteriales	Bifidobacteriaceae	Bifidobacterium	no support	CRISPR
NODE_572_length_58024_cov_13.984078	VC_1780_0	Actinobacteria	Actinobacteria	Bifidobacteriales	Bifidobacteriaceae	Bifidobacterium	no support	CRISPR
NODE_1150_length_25593_cov_13.253818	VC_1780_0	Actinobacteria	Actinobacteria	Bifidobacteriales	Bifidobacteriaceae	Bifidobacterium	no support	CRISPR
NODE_1031_length_30873_cov_16.962035	VC_1780_0	Actinobacteria	Actinobacteria	Bifidobacteriales	Bifidobacteriaceae	Bifidobacterium	no support	CRISPR
NODE_608_length_43106_cov_16.230215	VC_1780_0	Actinobacteria	Actinobacteria	Bifidobacteriales	Bifidobacteriaceae	Bifidobacterium	no support	CRISPR
NODE_7787_length_5425_cov_10.124395	NODE_7787_length_5425_cov_10.124395_S103356_5425	Actinobacteria	Actinobacteria	Bifidobacteriales	Bifidobacteriaceae	Bifidobacterium	no support	CRISPR
NODE_895_length_28430_cov_31.476934	VC_1780_0	Actinobacteria	Actinobacteria	Bifidobacteriales	Bifidobacteriaceae	Bifidobacterium	no support	CRISPR
NODE_673_length_42633_cov_26.887172	VC_1780_0	Actinobacteria	Actinobacteria	Bifidobacteriales	Bifidobacteriaceae	Bifidobacterium	no support	CRISPR
NODE_2122_length_18710_cov_26.827499	VC_1780_0	Actinobacteria	Actinobacteria	Bifidobacteriales	Bifidobacteriaceae	Bifidobacterium	no support	CRISPR
NODE_793_length_42271_cov_13.960939	VC_1780_0	Actinobacteria	Actinobacteria	Bifidobacteriales	Bifidobacteriaceae	Bifidobacterium	no support	CRISPR
NODE_6199_length_6544_cov_3.843427	NODE_6199_length_6544_cov_3.843427_S125162_6544	Actinobacteria	Actinobacteria	Bifidobacteriales	Bifidobacteriaceae	Bifidobacterium	no support	CRISPR
NODE_2298_length_17837_cov_4.892813	VC_1780_0	Actinobacteria	Actinobacteria	Bifidobacteriales	Bifidobacteriaceae	Bifidobacterium	no support	CRISPR
NODE_1892_length_14945_cov_7.368771	NODE_1892_length_14945_cov_7.368771_S152149_14945	Actinobacteria	Actinobacteria	Bifidobacteriales	Bifidobacteriaceae	Bifidobacterium	no support	CRISPR
NODE_1831_length_22090_cov_13.198956	VC_1780_0	Actinobacteria	Actinobacteria	Bifidobacteriales	Bifidobacteriaceae	Bifidobacterium	no support	CRISPR
NODE_637_length_36615_cov_14.709300	VC_1780_0	Actinobacteria	Actinobacteria	Bifidobacteriales	Bifidobacteriaceae	Bifidobacterium	no support	CRISPR
NODE_615_length_40176_cov_16.035019	VC_1780_0	Actinobacteria	Actinobacteria	Bifidobacteriales	Bifidobacteriaceae	Bifidobacterium	no support	CRISPR
NODE_433_length_42905_cov_39.725134	VC_1780_0	Actinobacteria	Actinobacteria	Bifidobacteriales	Bifidobacteriaceae	Bifidobacterium	no support	CRISPR
NODE_810_length_18829_cov_10.481677	VC_1780_0	Actinobacteria	Actinobacteria	Bifidobacteriales	Bifidobacteriaceae	Bifidobacterium	no support	CRISPR
NODE_5626_length_6064_cov_41.342986	NODE_5626_length_6064_cov_41.342986_S237495_6064	Actinobacteria	Actinobacteria	Bifidobacteriales	Bifidobacteriaceae	Bifidobacterium	no support	CRISPR
NODE_707_length_47417_cov_40.022106	VC_1780_0	Actinobacteria	Actinobacteria	Bifidobacteriales	Bifidobacteriaceae	Bifidobacterium	no support	CRISPR
NODE_1141_length_32632_cov_22.238635	VC_1780_0	Actinobacteria	Actinobacteria	Bifidobacteriales	Bifidobacteriaceae	Bifidobacterium	no support	CRISPR
NODE_3508_length_10940_cov_17.395866	NODE_3508_length_10940_cov_17.395866_S103356_10940	Actinobacteria	Actinobacteria	Bifidobacteriales	Bifidobacteriaceae	Bifidobacterium	no support	CRISPR
NODE_1615_length_22142_cov_77.051886	VC_1780_0	Actinobacteria	Actinobacteria	Bifidobacteriales	Bifidobacteriaceae	Bifidobacterium	no support	CRISPR
NODE_546_length_44869_cov_28.076516	VC_1780_0	Actinobacteria	Actinobacteria	Bifidobacteriales	Bifidobacteriaceae	Bifidobacterium	no support	CRISPR
NODE_528_length_55865_cov_41.240835	VC_1780_0	Actinobacteria	Actinobacteria	Bifidobacteriales	Bifidobacteriaceae	Bifidobacterium	no support	CRISPR
NODE_1298_length_33496_cov_30.004067	VC_1780_0	Actinobacteria	Actinobacteria	Bifidobacteriales	Bifidobacteriaceae	Bifidobacterium	no support	CRISPR
NODE_1556_length_24468_cov_42.217179	VC_1780_0	Actinobacteria	Actinobacteria	Bifidobacteriales	Bifidobacteriaceae	Bifidobacterium	no support	CRISPR
NODE_871_length_17539_cov_16.221460	VC_1780_0	Actinobacteria	Actinobacteria	Bifidobacteriales	Bifidobacteriaceae	Bifidobacterium	no support	CRISPR
NODE_605_length_33575_cov_31.186933	VC_1780_0	Actinobacteria	Actinobacteria	Bifidobacteriales	Bifidobacteriaceae	Bifidobacterium	no support	CRISPR
NODE_1175_length_15728_cov_15.292095	VC_1780_0	Actinobacteria	Actinobacteria	Bifidobacteriales	Bifidobacteriaceae	Bifidobacterium	no support	CRISPR
NODE_1854_length_20211_cov_30.453364	VC_1780_0	Actinobacteria	Actinobacteria	Bifidobacteriales	Bifidobacteriaceae	Bifidobacterium	no support	CRISPR
NODE_806_length_36369_cov_12.530457	VC_1780_0	Actinobacteria	Actinobacteria	Bifidobacteriales	Bifidobacteriaceae	Bifidobacterium	no support	CRISPR
NODE_1265_length_29760_cov_30.703552	VC_1001_0	Actinobacteria	Actinobacteria	Bifidobacteriales	Bifidobacteriaceae	Bifidobacterium	no support	CRISPR
NODE_672_length_40312_cov_14.837867	NODE_672_length_40312_cov_14.837867_S103775_40312	Actinobacteria	Actinobacteria	Bifidobacteriales	Bifidobacteriaceae	Bifidobacterium	no support	CRISPR
NODE_385_length_51059_cov_6.237099	VC_1780_0	Actinobacteria	Actinobacteria	Bifidobacteriales	Bifidobacteriaceae	Bifidobacterium	no support	CRISPR
NODE_1219_length_14749_cov_16.427726	NODE_1219_length_14749_cov_16.427726	Actinobacteria	Actinobacteria	Bifidobacteriales	Bifidobacteriaceae	Bifidobacterium	no support	CRISPR
NODE_1813_length_15453_cov_38.921288	VC_1780_0	Actinobacteria	Actinobacteria	Bifidobacteriales	Bifidobacteriaceae	Bifidobacterium	no support	CRISPR
NODE_923_length_30247_cov_12.170873	VC_1001_0	Actinobacteria	Actinobacteria	Bifidobacteriales	Bifidobacteriaceae	Bifidobacterium	no support	CRISPR
NODE_176_length_17896_cov_19.329914	NODE_176_length_17896_cov_19.329914	Actinobacteria	Actinobacteria	Bifidobacteriales	Bifidobacteriaceae	Bifidobacterium	no support	CRISPR
NODE_1125_length_30129_cov_22.266011	NODE_1125_length_30129_cov_22.266011_S103356_30129	Actinobacteria	Actinobacteria	Bifidobacteriales	Bifidobacteriaceae	Bifidobacterium	no support	CRISPR
NODE_602_length_43101_cov_7.858338	VC_1780_0	Actinobacteria	Actinobacteria	Bifidobacteriales	Bifidobacteriaceae	Bifidobacterium	no support	CRISPR
NODE_650_length_37121_cov_42.637323	VC_1001_0	Actinobacteria	Actinobacteria	Bifidobacteriales	Bifidobacteriaceae	Bifidobacterium	no support	CRISPR
NODE_1174_length_28190_cov_36.008388	VC_1780_0	Actinobacteria	Actinobacteria	Bifidobacteriales	Bifidobacteriaceae	Bifidobacterium	no support	CRISPR
NODE_256_length_72146_cov_16.185349	VC_1779_0	Actinobacteria	Actinobacteria	Bifidobacteriales	Bifidobacteriaceae	Bifidobacterium	no support	CRISPR
NODE_2814_length_13817_cov_53.524778	VC_1779_0	Actinobacteria	Actinobacteria	Bifidobacteriales	Bifidobacteriaceae	Bifidobacterium	no support	CRISPR
NODE_6951_length_6363_cov_4.791535	NODE_6951_length_6363_cov_4.791535_S113696_6363	Actinobacteria	Actinobacteria	Bifidobacteriales	Bifidobacteriaceae	Bifidobacterium	no support	CRISPR
NODE_116_length_118428_cov_36.706783	VC_2835_0	Actinobacteria	Actinobacteria	Bifidobacteriales	Bifidobacteriaceae	Bifidobacterium	no support	CRISPR
NODE_4002_length_10490_cov_4.163392	NODE_4002_length_10490_cov_4.163392_S237207_10490	Actinobacteria	Actinobacteria	Bifidobacteriales	Bifidobacteriaceae	Bifidobacterium	no support	CRISPR
NODE_2682_length_15121_cov_21.544604	VC_2835_0	Actinobacteria	Actinobacteria	Bifidobacteriales	Bifidobacteriaceae	Bifidobacterium	no support	CRISPR
NODE_350_length_77465_cov_9.343069	VC_2835_0	Actinobacteria	Actinobacteria	Bifidobacteriales	Bifidobacteriaceae	Bifidobacterium	no support	CRISPR
NODE_2735_length_12637_cov_7.823001	VC_2834_0	Actinobacteria	Actinobacteria	Bifidobacteriales	Bifidobacteriaceae	Bifidobacterium	no support	CRISPR
NODE_472_length_51096_cov_17.427206	VC_2835_0	Actinobacteria	Actinobacteria	Bifidobacteriales	Bifidobacteriaceae	Bifidobacterium	no support	CRISPR
NODE_2613_length_10991_cov_68.105889	VC_2835_0	Actinobacteria	Actinobacteria	Bifidobacteriales	Bifidobacteriaceae	Bifidobacterium	no support	CRISPR
NODE_1602_length_16521_cov_10.285619	Overlap (VC_2835/VC_2836)	Actinobacteria	Actinobacteria	Bifidobacteriales	Bifidobacteriaceae	Bifidobacterium	no support	CRISPR
NODE_2104_length_9744_cov_3.929404	NODE_2104_length_9744_cov_3.929404_S132469_9744	Actinobacteria	Actinobacteria	Bifidobacteriales	Bifidobacteriaceae	Bifidobacterium	no support	CRISPR
NODE_1555_length_20319_cov_49.238995	NODE_1555_length_20319_cov_49.238995_S107399_20319	Actinobacteria	Actinobacteria	Bifidobacteriales	Bifidobacteriaceae	Bifidobacterium	no support	CRISPR
NODE_46_length_188837_cov_14.616309	VC_999_0	Actinobacteria	Actinobacteria	Bifidobacteriales	Bifidobacteriaceae	Bifidobacterium	no support	CRISPR
NODE_2117_length_17934_cov_12.902288	NODE_2117_length_17934_cov_12.902288_S136049_17934	Actinobacteria	Actinobacteria	Bifidobacteriales	Bifidobacteriaceae	Bifidobacterium	no support	CRISPR
NODE_1015_length_32672_cov_13.000031	VC_999_0	Actinobacteria	Actinobacteria	Bifidobacteriales	Bifidobacteriaceae	Bifidobacterium	no support	CRISPR
NODE_143_length_117961_cov_32.252625	VC_1001_0	Actinobacteria	Actinobacteria	Bifidobacteriales	Bifidobacteriaceae	Bifidobacterium	no support	CRISPR
NODE_1353_length_23996_cov_23.867716	NODE_1353_length_23996_cov_23.867716_S106479_23996	Actinobacteria	Actinobacteria	Bifidobacteriales	Bifidobacteriaceae	Bifidobacterium	no support	CRISPR
NODE_259_length_71784_cov_16.924410	VC_1001_0	Actinobacteria	Actinobacteria	Bifidobacteriales	Bifidobacteriaceae	Bifidobacterium	no support	CRISPR
NODE_1716_length_18583_cov_15.631531	VC_1779_0	Actinobacteria	Actinobacteria	Bifidobacteriales	Bifidobacteriaceae	Bifidobacterium	no support	CRISPR
NODE_2367_length_16195_cov_40.242999	VC_2835_0	Actinobacteria	Actinobacteria	Bifidobacteriales	Bifidobacteriaceae	Bifidobacterium	no support	CRISPR
NODE_165_length_16951_cov_18.320549	VC_2835_0	Actinobacteria	Actinobacteria	Bifidobacteriales	Bifidobacteriaceae	Bifidobacterium	no support	CRISPR
NODE_82_length_142750_cov_18.231641	VC_2835_0	Actinobacteria	Actinobacteria	Bifidobacteriales	Bifidobacteriaceae	Bifidobacterium	no support	CRISPR
NODE_373_length_63652_cov_44.720946	Overlap (VC_2836/VC_2839)	Actinobacteria	Actinobacteria	Bifidobacteriales	Bifidobacteriaceae	Bifidobacterium	no support	CRISPR
NODE_362_length_50323_cov_64.181945	VC_2835_0	Actinobacteria	Actinobacteria	Bifidobacteriales	Bifidobacteriaceae	Bifidobacterium	no support	CRISPR
NODE_147_length_17275_cov_10.145703	VC_2835_0	Actinobacteria	Actinobacteria	Bifidobacteriales	Bifidobacteriaceae	Bifidobacterium	no support	CRISPR
NODE_9939_length_5422_cov_4.863238	NODE_9939_length_5422_cov_4.863238_S241248_5422	Actinobacteria	Actinobacteria	Bifidobacteriales	Bifidobacteriaceae	Bifidobacterium	no support	CRISPR
NODE_3447_length_11583_cov_4.375000	VC_2835_0	Actinobacteria	Actinobacteria	Bifidobacteriales	Bifidobacteriaceae	Bifidobacterium	no support	CRISPR
NODE_2622_length_16017_cov_38.938291	VC_2835_0	Actinobacteria	Actinobacteria	Bifidobacteriales	Bifidobacteriaceae	Bifidobacterium	no support	CRISPR
NODE_6099_length_8143_cov_8.010880	VC_2835_0	Actinobacteria	Actinobacteria	Bifidobacteriales	Bifidobacteriaceae	Bifidobacterium	no support	CRISPR
NODE_3120_length_13709_cov_12.761389	VC_2835_0	Actinobacteria	Actinobacteria	Bifidobacteriales	Bifidobacteriaceae	Bifidobacterium	no support	CRISPR
NODE_123_length_137970_cov_15.554581	VC_2835_0	Actinobacteria	Actinobacteria	Bifidobacteriales	Bifidobacteriaceae	Bifidobacterium	no support	CRISPR
NODE_2258_length_16333_cov_6.635520	VC_2835_0	Actinobacteria	Actinobacteria	Bifidobacteriales	Bifidobacteriaceae	Bifidobacterium	no support	CRISPR
NODE_6871_length_5817_cov_5.360118	VC_3927_0	Actinobacteria	Actinobacteria	Bifidobacteriales	Bifidobacteriaceae	Bifidobacterium	no support	CRISPR
NODE_1586_length_21298_cov_6.505531	NODE_1586_length_21298_cov_6.505531_S241339_21298	Actinobacteria	Actinobacteria	Bifidobacteriales	Bifidobacteriaceae	Bifidobacterium	no support	CRISPR
NODE_2770_length_11294_cov_37.682267	Overlap (VC_2835/VC_2837)	Actinobacteria	Actinobacteria	Bifidobacteriales	Bifidobacteriaceae	Bifidobacterium	no support	CRISPR
NODE_1795_length_17118_cov_6.848620	Overlap (VC_2835/VC_2837)	Actinobacteria	Actinobacteria	Bifidobacteriales	Bifidobacteriaceae	Bifidobacterium	no support	CRISPR
NODE_787_length_19173_cov_5.553301	Overlap (VC_2835/VC_2837)	Actinobacteria	Actinobacteria	Bifidobacteriales	Bifidobacteriaceae	Bifidobacterium	no support	CRISPR
NODE_1518_length_29549_cov_28.528209	Overlap (VC_2835/VC_2837)	Actinobacteria	Actinobacteria	Bifidobacteriales	Bifidobacteriaceae	Bifidobacterium	no support	CRISPR
NODE_263_length_67304_cov_21.814986	VC_872_0	Actinobacteria	Actinobacteria	Bifidobacteriales	Bifidobacteriaceae	Bifidobacterium	no support	CRISPR
NODE_1656_length_24988_cov_6.442065	VC_2836_0	Actinobacteria	Actinobacteria	Bifidobacteriales	Bifidobacteriaceae	Bifidobacterium	no support	CRISPR
NODE_5918_length_7942_cov_3.917586	VC_2836_0	Actinobacteria	Actinobacteria	Bifidobacteriales	Bifidobacteriaceae	Bifidobacterium	no support	CRISPR
NODE_1207_length_23694_cov_9.259444	Overlap (VC_2835/VC_2837)	Actinobacteria	Actinobacteria	Bifidobacteriales	Bifidobacteriaceae	Bifidobacterium	no support	CRISPR
NODE_218_length_113430_cov_36.468525	VC_872_0	Actinobacteria	Actinobacteria	Bifidobacteriales	Bifidobacteriaceae	Bifidobacterium	no support	CRISPR
NODE_583_length_16600_cov_30.932789	Overlap (VC_2835/VC_2837)	Actinobacteria	Actinobacteria	Bifidobacteriales	Bifidobacteriaceae	Bifidobacterium	no support	CRISPR
NODE_3138_length_12879_cov_3.869775	Overlap (VC_2835/VC_2837)	Actinobacteria	Actinobacteria	Bifidobacteriales	Bifidobacteriaceae	Bifidobacterium	no support	CRISPR
NODE_3461_length_10922_cov_49.698353	Overlap (VC_2835/VC_2837)	Actinobacteria	Actinobacteria	Bifidobacteriales	Bifidobacteriaceae	Bifidobacterium	no support	CRISPR
NODE_8927_length_5394_cov_6.351939	NODE_8927_length_5394_cov_6.351939_S216633_5394	Actinobacteria	Actinobacteria	Bifidobacteriales	Bifidobacteriaceae	Bifidobacterium	no support	CRISPR
NODE_599_length_33155_cov_19.288822	NODE_599_length_33155_cov_19.288822_S132469_33155	Actinobacteria	Actinobacteria	Bifidobacteriales	Bifidobacteriaceae	Bifidobacterium	no support	CRISPR
NODE_3575_length_12144_cov_10.984035	Overlap (VC_2835/VC_2837)	Actinobacteria	Actinobacteria	Bifidobacteriales	Bifidobacteriaceae	Bifidobacterium	no support	CRISPR
NODE_7694_length_6580_cov_5.741456	NODE_7694_length_6580_cov_5.741456_S238567_6580	Actinobacteria	Actinobacteria	Bifidobacteriales	Bifidobacteriaceae	Bifidobacterium	no support	CRISPR
NODE_2247_length_6224_cov_5.255471	NODE_2247_length_6224_cov_5.255471_S101113_6224	Actinobacteria	Actinobacteria	Bifidobacteriales	Bifidobacteriaceae	Bifidobacterium	no support	CRISPR
NODE_5781_length_7688_cov_6.169920	VC_2985_0	Actinobacteria	Actinobacteria	Bifidobacteriales	Bifidobacteriaceae	Bifidobacterium	no support	CRISPR
[truncated: 50,338 more rows]
