# Supplementary material for: Gut virome profiling identifies a widespread bacteriophage family associated with metabolic syndrome
Source: Nat Commun. 2022 Jun 23;13:3594. doi: 10.1038/s41467-022-31390-5 (PMC9226167; doi:10.1038/s41467-022-31390-5)
Supplement: Supplementary file 5 — Supplementary Dataset 3 [file 41467_2022_31390_MOESM5_ESM.xlsx]

## Sheet: Sup_tab_4
Supplementary Data 3: Assignments of viral contigs to Vcs
contigName	VC_Subcluster	VC_Status
NODE_10000_length_5994_cov_4.127799	VC_639_0	clustered
NODE_10002_length_5608_cov_5.210517	VC_641_0	clustered
NODE_10007_length_5458_cov_4.919304	VC_659_0	clustered
NODE_10009_length_5794_cov_6.058547	VC_662_0	clustered
NODE_1000_length_12987_cov_5.557841	VC_664_0	clustered
NODE_1000_length_14864_cov_8.164697	VC_667_0	clustered
NODE_1000_length_15268_cov_5.585355	VC_691_0	clustered
NODE_1000_length_17941_cov_13.563402	VC_701_0	clustered
NODE_1000_length_18988_cov_4.885016	VC_705_0	clustered
NODE_1000_length_20157_cov_5.631778	VC_707_0	clustered
NODE_1000_length_30476_cov_11.859176	VC_725_0	clustered
NODE_1000_length_32986_cov_37.781877	VC_737_0	clustered
NODE_10010_length_4610_cov_19.717673	VC_742_0	clustered
NODE_10013_length_5048_cov_4.339075	VC_747_0	clustered
NODE_1001_length_14397_cov_8.801353	VC_752_0	clustered
NODE_1001_length_14843_cov_5.221193	VC_763_0	clustered
NODE_1001_length_15065_cov_9.207728	VC_774_0	clustered
NODE_1001_length_20432_cov_6.745645	VC_162_0	clustered
NODE_1001_length_31965_cov_34.332184	VC_822_0	clustered
NODE_1001_length_6846_cov_4.067884	VC_837_0	clustered
NODE_10025_length_5382_cov_5.569927	VC_839_0	clustered
NODE_10026_length_5088_cov_24.842440	VC_843_0	clustered
NODE_10029_length_5450_cov_3.966450	VC_845_0	clustered
NODE_10029_length_6341_cov_4.962934	VC_848_0	clustered
NODE_1002_length_14291_cov_5.176665	VC_854_0	clustered
NODE_1002_length_29937_cov_5.320829	VC_863_0	clustered
NODE_1002_length_31800_cov_11.194771	VC_867_0	clustered
NODE_1002_length_32174_cov_9.752763	VC_870_0	clustered
NODE_1002_length_32563_cov_94.712778	VC_877_0	clustered
NODE_1002_length_32975_cov_6.156136	VC_156_0	clustered
NODE_1002_length_35409_cov_9.467896	VC_888_0	clustered
NODE_1003_length_15717_cov_9.457221	VC_931_0	clustered
NODE_1003_length_18273_cov_5.605171	VC_932_0	clustered
NODE_1003_length_22536_cov_7.100752	VC_800_0	clustered
NODE_1003_length_30351_cov_41.138500	VC_955_1	clustered
NODE_1003_length_32834_cov_6.162208	VC_959_0	clustered
NODE_1003_length_33725_cov_10.918028	VC_962_0	clustered
NODE_1003_length_36543_cov_11.216510	VC_701_0	clustered
NODE_1003_length_8555_cov_3.873059	VC_974_0	clustered
NODE_10044_length_5666_cov_3.005525	VC_988_0	clustered
NODE_10049_length_5081_cov_5.465778	VC_989_0	clustered
NODE_1004_length_14228_cov_5.084597	VC_991_0	clustered
NODE_1004_length_17091_cov_4288.265027	VC_994_0	clustered
NODE_1004_length_28279_cov_28.149058	VC_1000_0	clustered
NODE_1004_length_34069_cov_5.863762	VC_289_0	clustered
NODE_1004_length_35852_cov_14.858312	VC_1019_0	clustered
NODE_10058_length_5657_cov_5.201892	VC_1028_0	clustered
NODE_1005_length_15037_cov_35.932083	VC_1029_0	clustered
NODE_1005_length_15373_cov_105.995787	VC_998_0	clustered
NODE_1005_length_15721_cov_922.043674	VC_1032_0	clustered
NODE_1005_length_17456_cov_170.636573	VC_1038_0	clustered
NODE_1005_length_33100_cov_20.351763	VC_1064_0	clustered
NODE_1005_length_33621_cov_12.413365	VC_1073_0	clustered
NODE_1005_length_35028_cov_6.506505	VC_1078_0	clustered
NODE_1005_length_37631_cov_19.050138	VC_1104_0	clustered
NODE_1005_length_39536_cov_7.770244	VC_876_0	clustered
NODE_1005_length_5584_cov_8.082474	VC_1038_0	clustered
NODE_1005_length_8521_cov_9.964564	VC_916_0	clustered
NODE_1006_length_15031_cov_8.723825	VC_1128_0	clustered
NODE_1006_length_15187_cov_4.665808	VC_1134_0	clustered
NODE_1006_length_18953_cov_7.691925	VC_1137_0	clustered
NODE_1006_length_29029_cov_15.625388	VC_1019_0	clustered
NODE_1006_length_29142_cov_4.989961	VC_610_0	clustered
NODE_1006_length_35326_cov_7.967594	VC_980_0	clustered
NODE_1006_length_35883_cov_11.564838	VC_1159_0	clustered
NODE_1006_length_36070_cov_10.132806	VC_1166_0	clustered
NODE_1006_length_49542_cov_31.362277	VC_1103_0	clustered
NODE_10071_length_5071_cov_5.121013	VC_1189_0	clustered
NODE_10076_length_5659_cov_4.209672	VC_1193_0	clustered
NODE_1007_length_14170_cov_4.923344	VC_1201_0	clustered
NODE_1007_length_28424_cov_6.087490	VC_416_0	clustered
NODE_1007_length_28630_cov_16.293753	VC_701_0	clustered
NODE_1007_length_29371_cov_28.553895	VC_1215_0	clustered
NODE_1007_length_29790_cov_24.729040	VC_1221_0	clustered
NODE_1007_length_30290_cov_31.314801	VC_1213_1	clustered
NODE_1007_length_30343_cov_5.397913	VC_1227_0	clustered
NODE_1007_length_30542_cov_9.460918	VC_1229_0	clustered
NODE_1007_length_36876_cov_21.531354	VC_1246_0	clustered
NODE_1007_length_37505_cov_16.071562	VC_876_0	clustered
NODE_1007_length_49510_cov_105.151491	VC_1270_0	clustered
NODE_10081_length_5068_cov_12.037702	VC_1274_0	clustered
NODE_10085_length_5067_cov_5.471269	VC_641_0	clustered
NODE_10089_length_5205_cov_183.059806	VC_1279_0	clustered
NODE_1008_length_15660_cov_7.178148	VC_1059_0	clustered
NODE_1008_length_26121_cov_5.024285	VC_1295_1	clustered
NODE_1008_length_30537_cov_5.900597	VC_1310_0	clustered
NODE_1008_length_31098_cov_8.838031	VC_1323_0	clustered
NODE_1008_length_32080_cov_8.540671	VC_1328_0	clustered
NODE_1008_length_40046_cov_10.598185	VC_1344_0	clustered
NODE_1008_length_41183_cov_8.509531	VC_1159_0	clustered
NODE_10090_length_5139_cov_10.184107	VC_1347_0	clustered
NODE_10090_length_5674_cov_13.875957	VC_1348_0	clustered
NODE_10091_length_5785_cov_52.453403	VC_1352_0	clustered
NODE_10093_length_5202_cov_7.286769	VC_1354_0	clustered
NODE_10098_length_5564_cov_7.808495	VC_1359_0	clustered
NODE_10099_length_5085_cov_3.795427	VC_1360_0	clustered
NODE_1009_length_14119_cov_213.198109	VC_1362_0	clustered
NODE_1009_length_15008_cov_5442.608908	VC_1368_0	clustered
NODE_1009_length_15656_cov_5.661368	VC_1369_0	clustered
NODE_1009_length_29659_cov_25.574449	VC_1371_0	clustered
NODE_1009_length_36822_cov_7.581255	VC_1389_1	clustered
NODE_100_length_102056_cov_76.060882	VC_1035_7	clustered
NODE_100_length_114994_cov_34.512550	VC_5106_0	clustered
NODE_100_length_135299_cov_68.744092	VC_977_11	clustered
NODE_100_length_141432_cov_22.770882	VC_430_0	clustered
NODE_100_length_151675_cov_9.921692	VC_1303_0	clustered
NODE_100_length_161235_cov_63.775729	VC_1464_0	clustered
NODE_100_length_170518_cov_30.481588	VC_1471_0	clustered
NODE_100_length_29282_cov_1103.283710	VC_1472_0	clustered
NODE_100_length_36015_cov_8.357258	VC_155_0	clustered
NODE_100_length_39491_cov_340.972715	VC_1402_0	clustered
NODE_100_length_44921_cov_33.729416	VC_1509_0	clustered
NODE_100_length_61755_cov_17.764246	VC_1372_0	clustered
NODE_100_length_63626_cov_3187.518365	VC_1534_0	clustered
NODE_100_length_64571_cov_9.804793	VC_977_10	clustered
NODE_100_length_77046_cov_5.652440	VC_1545_0	clustered
NODE_100_length_86465_cov_42.822208	VC_1552_0	clustered
NODE_100_length_88330_cov_39.259213	VC_657_1	clustered
NODE_100_length_90935_cov_834.946512	VC_321_6	clustered
NODE_100_length_93939_cov_12.042148	VC_1041_0	clustered
NODE_10101_length_5349_cov_4.042690	VC_1618_0	clustered
NODE_10105_length_5561_cov_24.664366	VC_1620_0	clustered
NODE_1010_length_12756_cov_3.314070	VC_1015_0	clustered
NODE_1010_length_31737_cov_19.862382	VC_1639_0	clustered
NODE_1010_length_33878_cov_17.460722	VC_1307_0	clustered
NODE_1010_length_5323_cov_8.682043	VC_1650_0	clustered
NODE_10112_length_6816_cov_14.174678	VC_1654_0	clustered
NODE_10115_length_5619_cov_13.362150	VC_1657_0	clustered
NODE_10117_length_5455_cov_3.682037	VC_1661_0	clustered
NODE_10117_length_5623_cov_11.079023	VC_1657_0	clustered
NODE_1011_length_30241_cov_58.768734	VC_1282_0	clustered
NODE_1011_length_30264_cov_41.786653	VC_1666_0	clustered
NODE_1011_length_31633_cov_31.686934	VC_1205_0	clustered
NODE_1011_length_32340_cov_15.750503	VC_724_0	clustered
NODE_1011_length_34544_cov_9.033315	VC_1680_0	clustered
NODE_1011_length_34841_cov_16.175818	VC_1639_0	clustered
NODE_1011_length_40023_cov_7.791833	VC_842_0	clustered
NODE_10126_length_5929_cov_14.174668	VC_1693_0	clustered
NODE_10127_length_5613_cov_4.532206	VC_1694_0	clustered
NODE_1012_length_14074_cov_32.308938	VC_233_0	clustered
NODE_1012_length_15613_cov_7.336933	VC_1699_0	clustered
NODE_1012_length_29152_cov_6.185758	VC_1712_0	clustered
NODE_1012_length_34025_cov_6.198764	VC_1716_0	clustered
NODE_1012_length_37851_cov_14.403482	VC_1371_0	clustered
NODE_10134_length_5049_cov_4.112535	VC_1724_0	clustered
NODE_10134_length_5237_cov_15.885372	VC_1725_0	clustered
NODE_10134_length_5624_cov_5.040223	VC_1727_0	clustered
NODE_10136_length_3846_cov_4.918491	VC_1730_0	clustered
NODE_10137_length_5729_cov_3.505111	VC_1524_0	clustered
NODE_1013_length_25801_cov_20.731648	VC_1087_0	clustered
NODE_1013_length_29617_cov_10.596002	VC_655_0	clustered
NODE_1013_length_34220_cov_10.013376	VC_886_0	clustered
NODE_1013_length_35536_cov_32.951213	VC_1745_0	clustered
NODE_1013_length_35544_cov_12.502071	VC_1680_0	clustered
NODE_1013_length_36449_cov_6.913255	VC_74_2	clustered
NODE_10141_length_5591_cov_26.143967	VC_1760_0	clustered
NODE_10144_length_5542_cov_4.065974	VC_1397_0	clustered
NODE_10146_length_5644_cov_5.114332	VC_1769_0	clustered
NODE_10148_length_5009_cov_5.092249	VC_1770_0	clustered
NODE_10148_length_5920_cov_9.241262	VC_1772_0	clustered
NODE_1014_length_18807_cov_14.010666	VC_1777_0	clustered
NODE_1014_length_28131_cov_7.729413	VC_1781_0	clustered
NODE_1014_length_28182_cov_15.570875	VC_1784_0	clustered
NODE_1014_length_29970_cov_10.598395	VC_726_0	clustered
NODE_1014_length_33250_cov_15.722368	VC_933_0	clustered
NODE_1014_length_33588_cov_47.937912	VC_1089_0	clustered
NODE_1014_length_37578_cov_11.691123	VC_1245_0	clustered
NODE_10152_length_5587_cov_8.645698	VC_1812_0	clustered
NODE_10152_length_5759_cov_34.560484	VC_1813_0	clustered
NODE_10153_length_5539_cov_3.826039	VC_1815_0	clustered
NODE_10153_length_6794_cov_8.447693	VC_1654_0	clustered
NODE_10155_length_6034_cov_3.996989	VC_764_0	clustered
NODE_10156_length_3767_cov_73.995959	VC_1818_0	clustered
NODE_1015_length_14071_cov_30.133276	VC_1820_0	clustered
NODE_1015_length_14309_cov_3.698751	VC_1104_0	clustered
NODE_1015_length_29471_cov_6.096410	VC_1825_0	clustered
NODE_1015_length_30940_cov_21.190222	VC_1829_0	clustered
NODE_1015_length_31702_cov_12.151800	VC_809_0	clustered
NODE_1015_length_32672_cov_13.000031	VC_999_0	clustered
NODE_1015_length_35350_cov_8.166737	VC_1248_0	clustered
NODE_1015_length_43838_cov_7.400863	VC_1835_0	clustered
NODE_1016_length_14024_cov_28.258501	VC_1467_0	clustered
NODE_1016_length_18777_cov_26.770003	VC_1851_0	clustered
NODE_1016_length_28995_cov_15.313200	VC_1859_0	clustered
NODE_1016_length_29189_cov_27.336480	VC_1864_0	clustered
NODE_1016_length_29553_cov_7.746491	VC_1867_0	clustered
NODE_1016_length_29963_cov_6.157015	VC_1873_0	clustered
NODE_10173_length_5352_cov_52.073627	VC_1885_0	clustered
NODE_10175_length_5434_cov_9.664993	VC_1886_0	clustered
NODE_10177_length_5588_cov_4.985361	VC_1890_0	clustered
NODE_1017_length_14892_cov_4.848554	VC_1893_0	clustered
NODE_1017_length_25299_cov_32.576375	VC_1304_0	clustered
NODE_1017_length_26924_cov_17.445793	VC_861_0	clustered
NODE_1017_length_32290_cov_4.811447	VC_1101_0	clustered
NODE_1017_length_35682_cov_13.898869	VC_1915_0	clustered
NODE_1017_length_37619_cov_9.731951	VC_222_0	clustered
NODE_10185_length_5899_cov_4.569644	VC_1922_0	clustered
NODE_1018_length_26128_cov_33.993441	VC_1477_0	clustered
NODE_1018_length_33830_cov_13.247816	VC_1932_0	clustered
NODE_1018_length_37164_cov_10.813307	VC_1825_0	clustered
NODE_1018_length_37400_cov_85.381738	VC_1304_0	clustered
NODE_10197_length_5519_cov_250.033675	VC_1943_0	clustered
NODE_1019_length_25342_cov_7.448056	VC_162_0	clustered
NODE_1019_length_26712_cov_7.006752	VC_1422_0	clustered
NODE_1019_length_28105_cov_6.177326	VC_1946_0	clustered
NODE_1019_length_28847_cov_8.116421	VC_1754_0	clustered
NODE_1019_length_31603_cov_11.328072	VC_1948_0	clustered
NODE_1019_length_33455_cov_7.007036	VC_1953_0	clustered
NODE_101_length_103360_cov_19.607367	VC_1959_0	clustered
NODE_101_length_11193_cov_37.238463	VC_1963_0	clustered
NODE_101_length_115285_cov_32.686202	VC_1285_0	clustered
NODE_101_length_117982_cov_28.667481	VC_1965_0	clustered
NODE_101_length_124441_cov_11.141865	VC_1649_5	clustered
NODE_101_length_124841_cov_51.389347	VC_598_0	clustered
NODE_101_length_125161_cov_15.736000	VC_1307_0	clustered
NODE_101_length_149256_cov_12.702468	VC_1498_0	clustered
NODE_101_length_25933_cov_12.134400	VC_1986_0	clustered
NODE_101_length_29129_cov_9.362730	VC_82_8	clustered
NODE_101_length_35895_cov_11.829688	VC_1500_0	clustered
NODE_101_length_39994_cov_289.740529	VC_215_0	clustered
NODE_101_length_46117_cov_7.008119	VC_2001_0	clustered
NODE_101_length_55456_cov_9.095341	VC_2004_0	clustered
NODE_101_length_64227_cov_17.625693	VC_1406_0	clustered
NODE_101_length_65191_cov_30.457167	VC_1830_0	clustered
NODE_101_length_82042_cov_46.816203	VC_2030_0	clustered
NODE_101_length_86379_cov_12.724283	VC_2046_0	clustered
NODE_101_length_94201_cov_10.397893	VC_1008_3	clustered
NODE_101_length_95161_cov_3393.630591	VC_2082_1	clustered
NODE_101_length_95977_cov_3923.763381	VC_1545_0	clustered
NODE_101_length_99927_cov_14.741709	VC_1631_4	clustered
NODE_10205_length_5339_cov_8.193225	VC_1297_0	clustered
NODE_1020_length_13999_cov_5.860083	VC_2108_0	clustered
NODE_1020_length_24409_cov_5.714215	VC_846_0	clustered
NODE_1020_length_24984_cov_13.952746	VC_1667_0	clustered
NODE_10214_length_5575_cov_3.438043	VC_2120_0	clustered
NODE_10218_length_5587_cov_9.393348	VC_2126_0	clustered
NODE_1021_length_14628_cov_5.651959	VC_762_0	clustered
NODE_1021_length_25666_cov_14.631526	VC_1667_0	clustered
NODE_1021_length_25937_cov_5.315547	VC_2142_0	clustered
NODE_1021_length_31185_cov_6.730903	VC_2149_0	clustered
NODE_1021_length_32323_cov_10.634963	VC_863_0	clustered
NODE_1021_length_33021_cov_6.717072	VC_899_0	clustered
NODE_1021_length_35450_cov_9.024523	VC_1471_0	clustered
NODE_1021_length_8566_cov_6.298555	VC_2157_0	clustered
NODE_10228_length_5091_cov_6.424543	VC_2164_0	clustered
NODE_1022_length_23970_cov_19.645913	VC_2173_0	clustered
NODE_1022_length_27192_cov_9.976305	VC_2176_0	clustered
NODE_1022_length_34366_cov_6.554516	VC_1303_0	clustered
NODE_1022_length_37134_cov_6.197147	VC_1801_0	clustered
NODE_10235_length_5002_cov_15.700020	VC_2183_0	clustered
NODE_10237_length_5499_cov_5.106539	VC_753_0	clustered
NODE_10237_length_5985_cov_4.929005	VC_2963_0	clustered
NODE_1023_length_13981_cov_5858.482616	VC_1362_0	clustered
NODE_1023_length_17669_cov_21.907346	VC_2193_0	clustered
NODE_1023_length_17809_cov_251.872536	VC_994_0	clustered
NODE_1023_length_35183_cov_14.125882	VC_2198_0	clustered
NODE_1023_length_36151_cov_6.482713	VC_1712_0	clustered
NODE_1023_length_37513_cov_7.700144	VC_1310_0	clustered
NODE_1023_length_6724_cov_10.790373	VC_2202_0	clustered
NODE_10249_length_4709_cov_30.269016	VC_742_0	clustered
NODE_1024_length_15386_cov_4.535973	VC_1786_0	clustered
NODE_1024_length_17981_cov_8.051768	VC_2214_0	clustered
NODE_1024_length_23912_cov_34.443182	VC_585_0	clustered
NODE_1024_length_26763_cov_393.382919	VC_416_0	clustered
NODE_1024_length_29043_cov_5.707810	VC_1001_0	clustered
NODE_1024_length_29398_cov_17.373718	VC_786_0	clustered
NODE_1024_length_32523_cov_8.695577	VC_767_0	clustered
NODE_10255_length_5565_cov_6.198730	VC_2227_0	clustered
NODE_10256_length_5346_cov_4.608959	VC_2228_0	clustered
NODE_1025_length_15043_cov_61.472845	VC_669_0	clustered
NODE_1025_length_30029_cov_5.686495	VC_1965_0	clustered
NODE_1025_length_30969_cov_83.022061	VC_1811_0	clustered
NODE_1025_length_31330_cov_12.147914	VC_1811_0	clustered
NODE_1025_length_33652_cov_10.762747	VC_2235_0	clustered
NODE_1025_length_37073_cov_7.825598	VC_2238_0	clustered
NODE_1026_length_15352_cov_10.149506	VC_430_0	clustered
NODE_1026_length_24808_cov_6.253666	VC_737_0	clustered
NODE_1026_length_27884_cov_27.070897	VC_2244_0	clustered
NODE_1026_length_28325_cov_10.196887	VC_2113_0	clustered
NODE_1026_length_28904_cov_24.181566	VC_2249_0	clustered
NODE_1026_length_29591_cov_8.957137	VC_2251_1	clustered
NODE_1026_length_35294_cov_46.166378	VC_2257_0	clustered
NODE_10277_length_5967_cov_28.234777	VC_2269_0	clustered
NODE_10278_length_5058_cov_9.037378	VC_2270_0	clustered
NODE_1027_length_27434_cov_9.269075	VC_642_0	clustered
NODE_1027_length_28609_cov_20.474890	VC_2198_0	clustered
NODE_1027_length_29346_cov_6.018777	VC_2272_0	clustered
NODE_1027_length_32454_cov_128.190376	VC_708_0	clustered
NODE_1027_length_5059_cov_2.446843	VC_2275_0	clustered
NODE_10287_length_5554_cov_4.258047	VC_2276_0	clustered
NODE_1028_length_15278_cov_20.495960	VC_2284_0	clustered
NODE_1028_length_28943_cov_37.617142	VC_2286_0	clustered
NODE_1028_length_31201_cov_11.392924	VC_1907_0	clustered
NODE_1028_length_32482_cov_7.534770	VC_243_0	clustered
NODE_1028_length_33256_cov_6.562875	VC_1835_0	clustered
NODE_1028_length_34837_cov_8.758266	VC_2052_0	clustered
NODE_1028_length_37324_cov_11.763637	VC_499_0	clustered
NODE_10290_length_5585_cov_3.974322	VC_1657_0	clustered
NODE_10292_length_5065_cov_3.610379	VC_2297_0	clustered
NODE_10292_length_6184_cov_17.989558	VC_2299_0	clustered
NODE_10294_length_6184_cov_5.232501	VC_2300_0	clustered
NODE_10295_length_6727_cov_3.722722	VC_2302_0	clustered
NODE_10297_length_5572_cov_5.901577	VC_2305_0	clustered
NODE_1029_length_15276_cov_4.327442	VC_2316_0	clustered
NODE_1029_length_23079_cov_8.482106	VC_2318_0	clustered
NODE_1029_length_23200_cov_11.572694	VC_1167_0	clustered
NODE_1029_length_25461_cov_32.090412	VC_1811_0	clustered
NODE_1029_length_27588_cov_14.417463	VC_416_0	clustered
NODE_1029_length_30658_cov_18.815345	VC_965_0	clustered
NODE_1029_length_33234_cov_7.345520	VC_2139_0	clustered
NODE_1029_length_39101_cov_14.146315	VC_1473_0	clustered
NODE_1029_length_39358_cov_357.624125	VC_585_0	clustered
NODE_102_length_108243_cov_48.082985	VC_2332_0	clustered
NODE_102_length_110068_cov_54.493469	VC_1600_0	clustered
NODE_102_length_113863_cov_12.292985	VC_1285_0	clustered
NODE_102_length_128374_cov_137.372486	VC_1864_0	clustered
NODE_102_length_131851_cov_54.401613	VC_1140_0	clustered
NODE_102_length_160788_cov_47.682511	VC_2366_0	clustered
NODE_102_length_25911_cov_19.921836	VC_1781_0	clustered
NODE_102_length_32805_cov_4.825618	VC_410_0	clustered
NODE_102_length_32852_cov_127.469159	VC_725_0	clustered
NODE_102_length_55106_cov_35.552524	VC_1005_0	clustered
NODE_102_length_73724_cov_7.647789	VC_2017_0	clustered
NODE_102_length_76732_cov_19.734862	VC_840_0	clustered
NODE_102_length_81905_cov_176.307013	VC_1702_6	clustered
NODE_102_length_90353_cov_23.502093	VC_1704_0	clustered
NODE_102_length_95054_cov_42.746071	VC_321_6	clustered
NODE_10300_length_3122_cov_19.945223	VC_2407_0	clustered
NODE_10305_length_5465_cov_6.377449	VC_2408_0	clustered
NODE_10306_length_5569_cov_6.410954	VC_2409_0	clustered
NODE_1030_length_15297_cov_24.426125	VC_2225_0	clustered
NODE_1030_length_19950_cov_8.315255	VC_257_0	clustered
NODE_1030_length_27183_cov_137.390961	VC_2414_0	clustered
NODE_1030_length_27799_cov_6.706639	VC_2384_0	clustered
NODE_1030_length_28433_cov_5.222954	VC_1048_1	clustered
NODE_1030_length_28768_cov_46.538815	VC_2421_0	clustered
NODE_1030_length_33850_cov_6.335996	VC_2427_0	clustered
NODE_1030_length_34611_cov_17.439837	VC_2429_0	clustered
NODE_1030_length_34746_cov_12.798017	VC_1238_0	clustered
NODE_1030_length_37007_cov_6.881143	VC_1204_0	clustered
NODE_1030_length_37248_cov_21.317909	VC_1179_1	clustered
NODE_1030_length_8361_cov_4.417048	VC_2443_0	clustered
NODE_10312_length_6176_cov_4.896095	VC_2445_0	clustered
NODE_10316_length_5079_cov_4.551354	VC_2449_0	clustered
NODE_1031_length_29203_cov_6.066317	VC_1620_0	clustered
NODE_1031_length_30540_cov_25.630212	VC_1881_0	clustered
NODE_1031_length_30873_cov_16.962035	VC_1780_0	clustered
NODE_1031_length_31188_cov_7.504577	VC_2461_0	clustered
NODE_1031_length_32899_cov_13.644136	VC_2467_0	clustered
NODE_1031_length_33303_cov_9.903754	VC_1220_0	clustered
NODE_1031_length_38965_cov_21.306142	VC_1188_0	clustered
NODE_10327_length_5522_cov_395.818731	VC_2473_0	clustered
NODE_1032_length_29901_cov_6.777793	VC_1783_0	clustered
NODE_1032_length_34675_cov_5.987782	VC_863_0	clustered
NODE_10338_length_5232_cov_5.149314	VC_2481_0	clustered
NODE_1033_length_13796_cov_17.872426	VC_2483_0	clustered
NODE_1033_length_13884_cov_4.699544	VC_2485_0	clustered
NODE_1033_length_17672_cov_44.533235	VC_2486_0	clustered
NODE_1033_length_25522_cov_11.229238	VC_1859_0	clustered
NODE_1033_length_31081_cov_31.234964	VC_2487_0	clustered
NODE_1033_length_34694_cov_5.234880	VC_1949_0	clustered
NODE_1033_length_36989_cov_46.646613	VC_851_0	clustered
NODE_10345_length_5929_cov_4.220293	VC_2348_0	clustered
NODE_1034_length_14098_cov_5.713452	VC_2494_0	clustered
NODE_1034_length_15192_cov_9.080147	VC_2495_0	clustered
NODE_1034_length_31991_cov_16.428920	VC_983_0	clustered
NODE_1034_length_38929_cov_16.113135	VC_1784_0	clustered
NODE_10351_length_6160_cov_3.662899	VC_2498_0	clustered
NODE_1035_length_14095_cov_5.602991	VC_2503_0	clustered
NODE_1035_length_17280_cov_6.754311	VC_63_0	clustered
NODE_1035_length_17868_cov_6.093247	VC_690_0	clustered
NODE_1035_length_28421_cov_5.734295	VC_2259_0	clustered
NODE_1035_length_30792_cov_4.986596	VC_1602_0	clustered
NODE_1035_length_35820_cov_25.199413	VC_2512_0	clustered
NODE_1035_length_38845_cov_8.343104	VC_2521_0	clustered
NODE_1035_length_6179_cov_3.175865	VC_778_0	clustered
NODE_10361_length_5353_cov_4.748207	VC_230_0	clustered
NODE_10364_length_5352_cov_3.244100	VC_2539_0	clustered
NODE_10366_length_5303_cov_7.739329	VC_2541_0	clustered
NODE_10367_length_5096_cov_4.756398	VC_2546_0	clustered
NODE_10368_length_6693_cov_5.911871	VC_2547_0	clustered
NODE_1036_length_27070_cov_16.808773	VC_701_0	clustered
NODE_1036_length_29245_cov_6.136280	VC_1766_1	clustered
NODE_1036_length_33008_cov_9.941128	VC_1328_0	clustered
NODE_1036_length_38848_cov_12.844508	VC_142_0	clustered
NODE_10374_length_5577_cov_12.855849	VC_2562_0	clustered
NODE_10378_length_5298_cov_22.536716	VC_1116_0	clustered
NODE_1037_length_17442_cov_16.330304	VC_2565_0	clustered
NODE_1037_length_26090_cov_16.041521	VC_861_0	clustered
NODE_1037_length_28408_cov_5.686806	VC_2000_0	clustered
NODE_1037_length_31365_cov_23.127659	VC_1715_0	clustered
NODE_1037_length_31655_cov_14.056013	VC_378_0	clustered
NODE_1037_length_32333_cov_5.762965	VC_1915_0	clustered
NODE_1037_length_32420_cov_17.177661	VC_1374_1	clustered
NODE_1037_length_34738_cov_9.492950	VC_2424_0	clustered
NODE_1037_length_36729_cov_6.402929	VC_2576_0	clustered
NODE_1037_length_5010_cov_1203.141675	VC_2546_0	clustered
NODE_1037_length_8305_cov_6.445818	VC_2578_0	clustered
NODE_10380_length_5347_cov_14.084845	VC_1116_0	clustered
NODE_1038_length_13823_cov_40.481769	VC_1363_0	clustered
NODE_1038_length_14893_cov_227.594555	VC_672_0	clustered
NODE_1038_length_17620_cov_15.398975	VC_2586_0	clustered
NODE_1038_length_25777_cov_13.751264	VC_2472_0	clustered
NODE_1038_length_27414_cov_11.301692	VC_2592_0	clustered
NODE_1038_length_27446_cov_19.498996	VC_1007_0	clustered
NODE_1038_length_29032_cov_15.760810	VC_656_0	clustered
NODE_1038_length_31009_cov_6.232022	VC_739_0	clustered
NODE_10391_length_5623_cov_4.274964	VC_1721_0	clustered
NODE_10394_length_5089_cov_2.977950	VC_2596_0	clustered
NODE_1039_length_14454_cov_6.187930	VC_403_0	clustered
NODE_1039_length_15345_cov_23.430870	VC_1039_0	clustered
NODE_1039_length_29406_cov_33.849102	VC_2600_0	clustered
NODE_1039_length_32565_cov_17.695724	VC_1965_0	clustered
NODE_1039_length_34371_cov_23.885768	VC_63_0	clustered
NODE_103_length_122820_cov_9.045770	VC_1875_0	clustered
NODE_103_length_123872_cov_15.439043	VC_2618_3	clustered
NODE_103_length_127948_cov_122.532187	VC_977_13	clustered
NODE_103_length_144561_cov_45.791275	VC_1328_0	clustered
NODE_103_length_150608_cov_27.716239	VC_1035_7	clustered
NODE_103_length_30632_cov_93.187101	VC_1808_0	clustered
NODE_103_length_63784_cov_783.413250	VC_253_0	clustered
NODE_103_length_70374_cov_7.556336	VC_1704_2	clustered
NODE_103_length_81764_cov_32.597661	VC_2614_0	clustered
NODE_103_length_94882_cov_45.316323	VC_2680_0	clustered
NODE_10405_length_5013_cov_6.138362	VC_2685_0	clustered
NODE_10408_length_5012_cov_8.953197	VC_2689_0	clustered
NODE_10409_length_5241_cov_4.232549	VC_2690_0	clustered
NODE_1040_length_13685_cov_20.826266	VC_2691_0	clustered
NODE_1040_length_27807_cov_5.333670	VC_157_0	clustered
NODE_1040_length_33964_cov_13.488454	VC_797_0	clustered
NODE_1040_length_34405_cov_7.679942	VC_1792_0	clustered
NODE_1040_length_34675_cov_9.481802	VC_1829_0	clustered
NODE_10413_length_6127_cov_61.411397	VC_2704_0	clustered
NODE_10416_length_6671_cov_51.525393	VC_2706_0	clustered
NODE_10417_length_5418_cov_3.843371	VC_2708_0	clustered
NODE_1041_length_25768_cov_21.979621	VC_1572_0	clustered
NODE_1041_length_31123_cov_38.144103	VC_701_0	clustered
NODE_10420_length_5132_cov_5.347646	VC_2456_0	clustered
NODE_10424_length_5283_cov_11.145371	VC_2714_0	clustered
NODE_1042_length_18370_cov_6.632815	VC_398_0	clustered
NODE_1042_length_20920_cov_13.207764	VC_652_0	clustered
NODE_1042_length_29561_cov_7.766048	VC_2353_0	clustered
NODE_1042_length_31128_cov_22.281177	VC_226_0	clustered
NODE_1042_length_38706_cov_7.022250	VC_1466_0	clustered
NODE_1042_length_6564_cov_297.630665	VC_2729_0	clustered
NODE_10430_length_5129_cov_4.049862	VC_2589_0	clustered
NODE_1043_length_15109_cov_3.996612	VC_2731_0	clustered
NODE_1043_length_26981_cov_7.101649	VC_1965_0	clustered
NODE_1043_length_27264_cov_5.462678	VC_2740_0	clustered
NODE_1043_length_28867_cov_13.403200	VC_890_0	clustered
NODE_1043_length_29376_cov_51.259848	VC_2745_0	clustered
NODE_1043_length_30486_cov_20.916072	VC_1406_0	clustered
NODE_1043_length_30935_cov_4.853335	VC_1781_0	clustered
NODE_1043_length_32716_cov_29.449282	VC_2747_0	clustered
NODE_1043_length_35450_cov_8.033282	VC_1051_0	clustered
NODE_10440_length_5318_cov_4.190386	VC_2749_0	clustered
NODE_10440_length_5323_cov_22.433561	VC_2750_0	clustered
NODE_10442_length_5031_cov_6.443730	VC_1208_0	clustered
NODE_1044_length_15106_cov_15.846522	VC_987_0	clustered
NODE_1044_length_28923_cov_12.118886	VC_1271_0	clustered
NODE_1044_length_32160_cov_5.023454	VC_212_0	clustered
NODE_1044_length_6559_cov_4.402675	VC_2761_0	clustered
NODE_10453_length_6110_cov_9.451858	VC_2766_0	clustered
NODE_1045_length_12581_cov_3.799138	VC_2769_0	clustered
NODE_1045_length_15095_cov_6.247141	VC_2679_0	clustered
NODE_1045_length_16959_cov_9.074657	VC_2042_0	clustered
NODE_1045_length_24534_cov_6.853956	VC_1271_0	clustered
NODE_1045_length_33815_cov_13.704710	VC_2781_0	clustered
NODE_10465_length_5062_cov_3.130817	VC_2784_0	clustered
NODE_1046_length_14341_cov_149.920902	VC_2691_0	clustered
NODE_1046_length_14819_cov_5.712679	VC_2788_0	clustered
NODE_1046_length_17333_cov_59.230409	VC_1781_0	clustered
NODE_1046_length_23673_cov_29.144339	VC_2789_0	clustered
NODE_1046_length_26555_cov_6.254981	VC_1089_0	clustered
NODE_1046_length_28834_cov_7.532263	VC_1241_0	clustered
NODE_1046_length_29458_cov_45.436792	VC_114_0	clustered
NODE_1046_length_29579_cov_5.918507	VC_905_0	clustered
NODE_1046_length_30774_cov_13.488199	VC_2173_0	clustered
NODE_1046_length_32818_cov_5.907792	VC_431_0	clustered
NODE_1046_length_33924_cov_7.913904	VC_1025_0	clustered
NODE_1046_length_6548_cov_12.583398	VC_2070_0	clustered
NODE_10475_length_5529_cov_83.549507	VC_2798_0	clustered
NODE_10477_length_5769_cov_4.211761	VC_2800_0	clustered
NODE_10479_length_5305_cov_4.027048	VC_2324_0	clustered
NODE_1047_length_14378_cov_23.516652	VC_2801_0	clustered
NODE_1047_length_34144_cov_9.048256	VC_1103_0	clustered
NODE_1047_length_36340_cov_18.331239	VC_1311_0	clustered
NODE_10481_length_5441_cov_4.863349	VC_2809_0	clustered
NODE_10488_length_6087_cov_13.620027	VC_2810_0	clustered
NODE_1048_length_17276_cov_10.675687	VC_2816_0	clustered
NODE_1048_length_26024_cov_6.227849	VC_1026_0	clustered
NODE_1048_length_28469_cov_5.839938	VC_870_0	clustered
NODE_1048_length_33694_cov_5.761586	VC_1399_0	clustered
NODE_1048_length_33717_cov_43.760561	VC_1406_0	clustered
NODE_10494_length_3072_cov_84.163739	VC_2820_0	clustered
NODE_10495_length_5298_cov_3.169941	VC_2821_0	clustered
NODE_10496_length_5216_cov_4.148808	VC_2822_0	clustered
NODE_1049_length_16922_cov_12.845734	VC_741_0	clustered
NODE_1049_length_25605_cov_7.764736	VC_1199_0	clustered
NODE_1049_length_26817_cov_6.378559	VC_2244_0	clustered
NODE_1049_length_29608_cov_40.437756	VC_1221_0	clustered
NODE_1049_length_31000_cov_8.201842	VC_1953_0	clustered
NODE_1049_length_33126_cov_21.251822	VC_58_0	clustered
NODE_1049_length_33693_cov_14.228283	VC_2198_0	clustered
NODE_1049_length_34087_cov_11.774359	VC_2429_0	clustered
NODE_1049_length_36238_cov_20.731200	VC_2548_0	clustered
NODE_104_length_118229_cov_15.484675	VC_168_0	clustered
NODE_104_length_118498_cov_51.567817	VC_2752_0	clustered
NODE_104_length_130138_cov_36.258151	VC_803_0	clustered
NODE_104_length_134277_cov_15.674010	VC_2351_0	clustered
NODE_104_length_149191_cov_11.493161	VC_804_0	clustered
NODE_104_length_16156_cov_16.137507	VC_1024_0	clustered
NODE_104_length_33923_cov_7.897071	VC_1337_0	clustered
NODE_104_length_39874_cov_22.300635	VC_962_0	clustered
NODE_104_length_43032_cov_19.065803	VC_2855_0	clustered
NODE_104_length_45550_cov_11.962018	VC_2480_0	clustered
NODE_104_length_64734_cov_15.658081	VC_2312_0	clustered
NODE_104_length_69151_cov_7.300032	VC_1609_0	clustered
NODE_104_length_72736_cov_34.045431	VC_1631_3	clustered
NODE_104_length_84781_cov_483.325508	VC_2639_0	clustered
NODE_104_length_85514_cov_5.747013	VC_935_0	clustered
NODE_104_length_89634_cov_23.044240	VC_1644_0	clustered
NODE_104_length_92556_cov_11.962811	VC_736_2	clustered
NODE_10506_length_5757_cov_7.121887	VC_2406_0	clustered
NODE_1050_length_12312_cov_28.998531	VC_2878_0	clustered
NODE_1050_length_12563_cov_17.250080	VC_2879_0	clustered
NODE_1050_length_13289_cov_34.563171	VC_2880_0	clustered
NODE_1050_length_25634_cov_92.667266	VC_2888_0	clustered
NODE_1050_length_26205_cov_6.902524	VC_1270_0	clustered
NODE_1050_length_35291_cov_88.959644	VC_1043_0	clustered
NODE_1050_length_36534_cov_22.843033	VC_1271_0	clustered
NODE_1050_length_47693_cov_45.044607	VC_1638_0	clustered
NODE_10515_length_5487_cov_5.539212	VC_2893_0	clustered
NODE_1051_length_23585_cov_5.286995	VC_1245_0	clustered
NODE_1051_length_26944_cov_24.622708	VC_1790_0	clustered
NODE_1051_length_29579_cov_15.877422	VC_1838_0	clustered
NODE_1051_length_30921_cov_100.461543	VC_701_0	clustered
NODE_1051_length_31244_cov_6.657219	VC_2262_0	clustered
NODE_1051_length_34189_cov_31.278432	VC_1422_0	clustered
NODE_1051_length_42034_cov_26.540246	VC_709_0	clustered
NODE_1051_length_8159_cov_5.620805	VC_2905_0	clustered
NODE_10522_length_5099_cov_3.382038	VC_2907_0	clustered
NODE_10526_length_5098_cov_3.914138	VC_848_0	clustered
NODE_1052_length_13914_cov_5.332564	VC_2912_0	clustered
NODE_1052_length_30513_cov_8.668560	VC_1513_0	clustered
NODE_1052_length_30940_cov_8.070034	VC_2918_0	clustered
NODE_1052_length_34694_cov_15.907850	VC_1471_0	clustered
NODE_1052_length_8185_cov_2.909348	VC_2326_0	clustered
NODE_10534_length_6615_cov_25.424390	VC_2928_0	clustered
NODE_10539_length_5034_cov_398.015465	VC_2929_0	clustered
NODE_1053_length_15007_cov_146.171159	VC_2943_0	clustered
NODE_1053_length_26803_cov_7.445529	VC_1666_0	clustered
NODE_1053_length_28740_cov_22.070037	VC_849_0	clustered
NODE_1053_length_30713_cov_9.991780	VC_2194_0	clustered
NODE_1053_length_31768_cov_5.303882	VC_1234_0	clustered
NODE_1053_length_8180_cov_3.759385	VC_155_0	clustered
NODE_1054_length_12269_cov_11.587932	VC_2663_0	clustered
NODE_1054_length_31890_cov_14.019318	VC_221_1	clustered
NODE_1054_length_34074_cov_15.930186	VC_797_0	clustered
NODE_1054_length_6522_cov_2628.178290	VC_2728_0	clustered
NODE_1055_length_14760_cov_6.222713	VC_2956_0	clustered
NODE_1055_length_16846_cov_6.366565	VC_2958_0	clustered
NODE_1055_length_23303_cov_5.985289	VC_1766_1	clustered
NODE_1055_length_25854_cov_11.109733	VC_2962_3	clustered
NODE_1055_length_29369_cov_5.299447	VC_2965_0	clustered
NODE_1055_length_30328_cov_93.520860	VC_1473_0	clustered
NODE_1055_length_30915_cov_24.204375	VC_2187_0	clustered
NODE_1055_length_32650_cov_25.163491	VC_737_0	clustered
NODE_1055_length_34490_cov_12.146247	VC_2458_0	clustered
NODE_1055_length_35447_cov_9.531193	VC_1245_0	clustered
NODE_1055_length_39401_cov_6.447720	VC_2121_0	clustered
NODE_10567_length_5474_cov_7.173833	VC_1443_0	clustered
NODE_1056_length_13484_cov_345.267332	VC_2978_0	clustered
NODE_1056_length_21720_cov_7.221786	VC_1494_0	clustered
NODE_1056_length_27055_cov_43.871111	VC_1371_0	clustered
NODE_1056_length_28350_cov_7.869836	VC_1744_0	clustered
NODE_1056_length_30463_cov_26.516805	VC_63_0	clustered
NODE_1057_length_16137_cov_189.256871	VC_2985_0	clustered
NODE_1057_length_23510_cov_6.689235	VC_767_0	clustered
NODE_1057_length_26657_cov_7.898128	VC_2020_0	clustered
NODE_1057_length_28202_cov_8.225495	VC_1859_0	clustered
NODE_1057_length_29767_cov_45.437837	VC_1639_0	clustered
NODE_1057_length_30512_cov_37.497784	VC_725_0	clustered
NODE_1057_length_31140_cov_10.400515	VC_1663_0	clustered
NODE_1057_length_34553_cov_42.212099	VC_1204_0	clustered
NODE_1057_length_36117_cov_9.470606	VC_2995_0	clustered
NODE_1057_length_38581_cov_15.058610	VC_2996_0	clustered
NODE_10584_length_5159_cov_3.192790	VC_2997_0	clustered
NODE_1058_length_12201_cov_32.633130	VC_3001_0	clustered
NODE_1058_length_13481_cov_7.224937	VC_3003_0	clustered
NODE_1058_length_25479_cov_15.689191	VC_2599_0	clustered
NODE_1058_length_30613_cov_5.968683	VC_1136_0	clustered
NODE_1058_length_37971_cov_27.090806	VC_1203_0	clustered
NODE_10596_length_5473_cov_3.892211	VC_3008_0	clustered
NODE_10598_length_5407_cov_6.240471	VC_3009_0	clustered
NODE_1059_length_14212_cov_9.962068	VC_2578_0	clustered
NODE_1059_length_14952_cov_32.084715	VC_3013_0	clustered
NODE_1059_length_19292_cov_7.253626	VC_1781_0	clustered
NODE_1059_length_26626_cov_10.036732	VC_155_0	clustered
NODE_1059_length_29331_cov_9.510896	VC_632_1	clustered
NODE_1059_length_31758_cov_6.444437	VC_3016_0	clustered
NODE_1059_length_5397_cov_912.978098	VC_336_0	clustered
NODE_1059_length_8186_cov_11.400443	VC_1681_0	clustered
NODE_105_length_106265_cov_13.231748	VC_943_0	clustered
NODE_105_length_115721_cov_22.571568	VC_2961_0	clustered
NODE_105_length_121530_cov_17.330521	VC_1647_0	clustered
NODE_105_length_123018_cov_182.180949	VC_724_0	clustered
NODE_105_length_124855_cov_29.722051	VC_1212_0	clustered
NODE_105_length_125977_cov_9.827584	VC_3032_0	clustered
NODE_105_length_15885_cov_13.342262	VC_994_0	clustered
NODE_105_length_33548_cov_17.725077	VC_1233_0	clustered
NODE_105_length_38576_cov_10.364528	VC_602_0	clustered
NODE_105_length_42715_cov_18.579231	VC_711_0	clustered
NODE_105_length_43936_cov_15.839703	VC_1168_0	clustered
NODE_105_length_62591_cov_105.918495	VC_364_0	clustered
NODE_105_length_69762_cov_9.772534	VC_2029_0	clustered
NODE_105_length_83690_cov_13.903222	VC_2864_0	clustered
NODE_105_length_92055_cov_20.913043	VC_1702_6	clustered
NODE_105_length_92515_cov_32.258782	VC_2780_0	clustered
NODE_105_length_94130_cov_22.082796	VC_321_8	clustered
NODE_10600_length_5709_cov_3.662717	VC_896_0	clustered
NODE_10602_length_5452_cov_3.642950	VC_2898_0	clustered
NODE_10604_length_5708_cov_6.857244	VC_3063_0	clustered
NODE_10607_length_5454_cov_3.071310	VC_1160_0	clustered
NODE_1060_length_33143_cov_6.296603	VC_1271_0	clustered
NODE_1060_length_37925_cov_8.612728	VC_78_0	clustered
NODE_10611_length_5005_cov_4.090505	VC_1530_0	clustered
NODE_10613_length_5451_cov_3.105448	VC_3065_0	clustered
NODE_1061_length_11692_cov_16.893443	VC_1038_0	clustered
NODE_1061_length_26050_cov_7.411425	VC_3068_0	clustered
NODE_1061_length_27464_cov_11.824182	VC_2244_0	clustered
NODE_1061_length_27783_cov_29.791546	VC_1001_0	clustered
NODE_1061_length_29693_cov_40.669580	VC_1639_0	clustered
NODE_1061_length_38456_cov_12.745918	VC_1425_0	clustered
NODE_10625_length_5063_cov_4.316494	VC_3069_0	clustered
NODE_1062_length_14522_cov_24.275385	VC_787_0	clustered
NODE_1062_length_26508_cov_11.353570	VC_1270_0	clustered
NODE_1062_length_28145_cov_11.116198	VC_655_0	clustered
NODE_1062_length_30743_cov_6.017596	VC_1726_0	clustered
NODE_1062_length_31497_cov_10.275364	VC_1876_0	clustered
NODE_1062_length_34454_cov_6.936277	VC_741_0	clustered
NODE_1062_length_34812_cov_15.367408	VC_1931_0	clustered
NODE_10632_length_5458_cov_3.372941	VC_3077_0	clustered
NODE_1063_length_16751_cov_4.947832	VC_3078_0	clustered
NODE_1063_length_21568_cov_26.649235	VC_1915_0	clustered
NODE_10648_length_5386_cov_60.110861	VC_3079_0	clustered
NODE_10649_length_5239_cov_4.149691	VC_3080_0	clustered
NODE_1064_length_13019_cov_2876.204104	VC_125_0	clustered
NODE_1064_length_25577_cov_11.421009	VC_1766_1	clustered
NODE_1064_length_30166_cov_81.279765	VC_1285_0	clustered
NODE_1064_length_36433_cov_30.216285	VC_3084_0	clustered
NODE_1064_length_8011_cov_12.013198	VC_1681_0	clustered
NODE_10657_length_5097_cov_4.342523	VC_3087_0	clustered
NODE_1065_length_16725_cov_15.631794	VC_2917_0	clustered
NODE_1065_length_29065_cov_7.935333	VC_3092_0	clustered
NODE_1065_length_32631_cov_12.942903	VC_1233_0	clustered
NODE_1065_length_33937_cov_5.728528	VC_863_0	clustered
NODE_1065_length_38091_cov_91.933063	VC_1614_0	clustered
NODE_10664_length_5223_cov_4.982779	VC_3093_0	clustered
NODE_10666_length_5308_cov_2.738435	VC_3094_0	clustered
NODE_10668_length_5094_cov_4.970828	VC_3095_0	clustered
NODE_10669_length_4347_cov_12.428705	VC_2406_0	clustered
NODE_1066_length_26864_cov_6.973181	VC_1939_0	clustered
NODE_1066_length_33299_cov_8.518500	VC_1104_0	clustered
NODE_1066_length_34418_cov_6.987341	VC_1179_1	clustered
NODE_1067_length_14622_cov_9.378801	VC_1551_0	clustered
NODE_1067_length_33832_cov_5.364686	VC_1728_0	clustered
NODE_1067_length_38083_cov_26.754917	VC_2176_0	clustered
NODE_10680_length_5370_cov_5.839135	VC_3107_0	clustered
NODE_1068_length_13479_cov_456.156138	VC_1648_0	clustered
NODE_1068_length_13767_cov_5.402932	VC_3118_0	clustered
NODE_1068_length_16992_cov_16.013403	VC_796_0	clustered
NODE_1068_length_23417_cov_28.111805	VC_803_0	clustered
NODE_1068_length_30207_cov_5.926937	VC_2102_0	clustered
NODE_1068_length_30913_cov_58.885346	VC_251_1	clustered
NODE_1068_length_31200_cov_12.501300	VC_1829_0	clustered
NODE_1068_length_42226_cov_25.612957	VC_3126_0	clustered
NODE_10691_length_5113_cov_5.764729	VC_1187_0	clustered
NODE_10695_length_6540_cov_4.667695	VC_3129_0	clustered
NODE_10698_length_2964_cov_567.229976	VC_1658_0	clustered
NODE_1069_length_30032_cov_17.354739	VC_1734_0	clustered
NODE_1069_length_30365_cov_28.804388	VC_1371_0	clustered
NODE_1069_length_34642_cov_5.685604	VC_1007_0	clustered
NODE_1069_length_37731_cov_5.981129	VC_710_0	clustered
NODE_106_length_109477_cov_8.577964	VC_621_0	clustered
NODE_106_length_112587_cov_33.625333	VC_2021_0	clustered
NODE_106_length_114523_cov_64.173856	VC_1375_3	clustered
NODE_106_length_116079_cov_14.267471	VC_1136_0	clustered
NODE_106_length_118047_cov_12.726897	VC_889_0	clustered
NODE_106_length_124422_cov_101.555445	VC_3148_2	clustered
NODE_106_length_125950_cov_16.250383	VC_1406_0	clustered
NODE_106_length_130090_cov_56.756296	VC_1735_0	clustered
NODE_106_length_130183_cov_50.654233	VC_1908_1	clustered
NODE_106_length_132609_cov_7.380426	VC_3033_2	clustered
NODE_106_length_142222_cov_27.378738	VC_1048_0	clustered
NODE_106_length_28942_cov_5.550801	VC_2731_0	clustered
NODE_106_length_31226_cov_6.709153	VC_981_0	clustered
NODE_106_length_32263_cov_6.671448	VC_3169_0	clustered
NODE_106_length_34375_cov_5.373077	VC_3109_0	clustered
NODE_106_length_43657_cov_17.794826	VC_3171_0	clustered
NODE_106_length_54888_cov_7.343789	VC_2031_0	clustered
NODE_106_length_60217_cov_66.297264	VC_1553_0	clustered
NODE_106_length_62876_cov_15.867592	VC_3178_0	clustered
NODE_106_length_65192_cov_7.832277	VC_2864_0	clustered
NODE_106_length_85036_cov_13.626764	VC_943_0	clustered
NODE_106_length_90827_cov_19.908639	VC_978_1	clustered
NODE_106_length_91856_cov_133.889892	VC_1389_0	clustered
NODE_106_length_93434_cov_841.997933	VC_704_0	clustered
NODE_106_length_98532_cov_31.303330	VC_1651_0	clustered
NODE_10704_length_4054_cov_16.124281	VC_3181_0	clustered
NODE_10704_length_5369_cov_4.985698	VC_3182_0	clustered
NODE_10705_length_5292_cov_10.502769	VC_2707_0	clustered
NODE_10706_length_5965_cov_555.530795	VC_1924_0	clustered
NODE_10708_length_4394_cov_5.992625	VC_3184_0	clustered
NODE_1070_length_16916_cov_8.129767	VC_2321_0	clustered
NODE_1070_length_30227_cov_49.357517	VC_724_0	clustered
NODE_1070_length_31115_cov_33.753542	VC_2369_1	clustered
NODE_1070_length_31415_cov_21.877615	VC_3025_0	clustered
NODE_1070_length_34246_cov_34.915182	VC_3188_0	clustered
NODE_1070_length_5990_cov_4.299747	VC_3191_0	clustered
NODE_1071_length_14729_cov_7.861047	VC_1040_0	clustered
NODE_1071_length_25142_cov_5.688763	VC_2831_0	clustered
NODE_1071_length_26140_cov_20.500403	VC_1230_0	clustered
NODE_1071_length_26372_cov_19.591595	VC_2027_0	clustered
NODE_1071_length_27958_cov_6.108268	VC_1622_0	clustered
NODE_1071_length_30822_cov_26.227647	VC_977_13	clustered
NODE_1071_length_33404_cov_7.725629	VC_2630_0	clustered
NODE_1072_length_17836_cov_4.729318	VC_3210_0	clustered
NODE_1072_length_27729_cov_17.651008	VC_1731_0	clustered
NODE_1072_length_28721_cov_18.702679	VC_2073_1	clustered
NODE_1072_length_28902_cov_7.461608	VC_955_1	clustered
NODE_1072_length_30397_cov_6.433261	VC_764_0	clustered
NODE_1072_length_31403_cov_20.522968	VC_1007_0	clustered
NODE_10733_length_5069_cov_3.617870	VC_3215_0	clustered
NODE_10735_length_5153_cov_3.369949	VC_3216_0	clustered
NODE_10737_length_5401_cov_5.310138	VC_3217_0	clustered
NODE_10739_length_5394_cov_3.995130	VC_3221_0	clustered
NODE_1073_length_31237_cov_22.980277	VC_846_0	clustered
NODE_1073_length_41998_cov_15.554610	VC_3226_0	clustered
NODE_10748_length_3292_cov_4.753475	VC_3229_0	clustered
NODE_1074_length_17010_cov_32.203480	VC_672_0	clustered
NODE_1074_length_25747_cov_6.517865	VC_1239_0	clustered
NODE_1074_length_27979_cov_6.012033	VC_222_0	clustered
NODE_1074_length_33704_cov_6.635948	VC_1148_0	clustered
NODE_1074_length_34293_cov_11.043665	VC_646_0	clustered
NODE_10751_length_5111_cov_4.905854	VC_3233_0	clustered
NODE_10751_length_5190_cov_117.534567	VC_3235_0	clustered
NODE_10752_length_5744_cov_5.166813	VC_3237_0	clustered
NODE_10757_length_5387_cov_3.028132	VC_2510_0	clustered
NODE_1075_length_13318_cov_715.559376	VC_1963_0	clustered
NODE_1075_length_16597_cov_1389.285213	VC_3239_0	clustered
NODE_1075_length_23504_cov_13.206363	VC_3243_0	clustered
NODE_1075_length_30817_cov_6.981146	VC_909_0	clustered
NODE_1075_length_7943_cov_8.726166	VC_596_0	clustered
NODE_10765_length_5340_cov_5.282119	VC_3248_0	clustered
NODE_10768_length_5185_cov_4.433528	VC_641_0	clustered
NODE_1076_length_13308_cov_25.709726	VC_2578_0	clustered
NODE_1076_length_27914_cov_9.477189	VC_2000_0	clustered
NODE_1076_length_31273_cov_6.339804	VC_497_0	clustered
NODE_1076_length_32532_cov_20.657481	VC_809_0	clustered
NODE_1076_length_5258_cov_4.127234	VC_3253_0	clustered
NODE_10776_length_5641_cov_5.303795	VC_3256_0	clustered
NODE_10777_length_5386_cov_5.587882	VC_3257_0	clustered
NODE_1077_length_15940_cov_6.025496	VC_1777_0	clustered
NODE_1077_length_23263_cov_5.671406	VC_1138_0	clustered
NODE_1077_length_30398_cov_7.407013	VC_1819_0	clustered
NODE_1077_length_32000_cov_31.394146	VC_1829_0	clustered
NODE_1077_length_33551_cov_23.232893	VC_2472_0	clustered
NODE_1077_length_33691_cov_25.616809	VC_251_1	clustered
NODE_1077_length_34061_cov_11.719314	VC_3262_0	clustered
NODE_1077_length_34995_cov_10.770149	VC_1825_0	clustered
NODE_1077_length_37727_cov_13.020333	VC_603_0	clustered
NODE_1077_length_38447_cov_23.395160	VC_2994_0	clustered
NODE_1077_length_8107_cov_8.023100	VC_3217_0	clustered
NODE_1078_length_26067_cov_8.433185	VC_1600_0	clustered
NODE_1078_length_26187_cov_7.265307	VC_1140_0	clustered
NODE_1078_length_30031_cov_5.610322	VC_3271_0	clustered
NODE_1078_length_30626_cov_10.446600	VC_1026_0	clustered
NODE_1078_length_30762_cov_5.546423	VC_898_0	clustered
NODE_1078_length_32515_cov_14.372797	VC_990_0	clustered
NODE_1078_length_37647_cov_7.434428	VC_2429_0	clustered
NODE_1079_length_14690_cov_24.241339	VC_2578_0	clustered
NODE_1079_length_23281_cov_27.417377	VC_1168_0	clustered
NODE_1079_length_30238_cov_8.608488	VC_3278_0	clustered
NODE_1079_length_31015_cov_20.590568	VC_2995_0	clustered
NODE_1079_length_32480_cov_65.727155	VC_725_0	clustered
NODE_1079_length_37617_cov_13.914408	VC_3280_0	clustered
NODE_1079_length_37810_cov_14.225692	VC_224_0	clustered
NODE_1079_length_5242_cov_514.005591	VC_336_0	clustered
NODE_107_length_119490_cov_17.474861	VC_1035_10	clustered
NODE_107_length_120226_cov_25.287798	VC_3283_0	clustered
NODE_107_length_120550_cov_18.362289	VC_656_0	clustered
NODE_107_length_121213_cov_23.715958	VC_2837_0	clustered
NODE_107_length_127144_cov_115.346474	VC_2366_1	clustered
NODE_107_length_129421_cov_24.309842	VC_1048_1	clustered
NODE_107_length_133022_cov_14.751307	VC_223_0	clustered
NODE_107_length_136520_cov_46.580068	VC_3033_1	clustered
NODE_107_length_145535_cov_8.929310	VC_2526_0	clustered
NODE_107_length_147722_cov_24.418164	VC_1285_1	clustered
NODE_107_length_164356_cov_38.695924	VC_1835_0	clustered
NODE_107_length_43466_cov_25.269125	VC_3313_0	clustered
NODE_107_length_43586_cov_95.412304	VC_979_0	clustered
NODE_107_length_54548_cov_1782.758868	VC_329_0	clustered
NODE_107_length_61385_cov_11.899429	VC_1554_0	clustered
NODE_107_length_76704_cov_468.783298	VC_1653_0	clustered
NODE_10800_length_5435_cov_10.982342	VC_3331_0	clustered
NODE_10801_length_5375_cov_4.837782	VC_3332_0	clustered
NODE_10805_length_3866_cov_6.764629	VC_3334_0	clustered
NODE_10806_length_5433_cov_4.089996	VC_3335_0	clustered
NODE_1080_length_14083_cov_4.250000	VC_243_0	clustered
NODE_1080_length_24330_cov_18.475015	VC_1175_0	clustered
NODE_1080_length_26325_cov_52.377122	VC_1064_0	clustered
NODE_1080_length_31193_cov_14.456966	VC_692_0	clustered
NODE_1080_length_36255_cov_23.183674	VC_1328_0	clustered
NODE_1080_length_38401_cov_21.522453	VC_3340_0	clustered
NODE_1080_length_5087_cov_4.030008	VC_3341_0	clustered
NODE_10818_length_5027_cov_5.711987	VC_3342_0	clustered
NODE_1081_length_12048_cov_3.930459	VC_2108_0	clustered
NODE_1081_length_12843_cov_5.962465	VC_664_0	clustered
NODE_1081_length_13242_cov_656.097672	VC_1593_0	clustered
NODE_1081_length_27604_cov_7.816327	VC_3343_0	clustered
NODE_1081_length_33424_cov_9.494531	VC_903_0	clustered
NODE_1081_length_34767_cov_8.489744	VC_1199_0	clustered
NODE_1081_length_36062_cov_32.408060	VC_2752_0	clustered
NODE_1082_length_12839_cov_358.457189	VC_3351_0	clustered
NODE_1082_length_24235_cov_29.157361	VC_3353_0	clustered
NODE_1082_length_29948_cov_30.211989	VC_849_0	clustered
NODE_1082_length_30945_cov_23.544157	VC_797_0	clustered
NODE_1082_length_34078_cov_41.898598	VC_168_0	clustered
NODE_10838_length_5019_cov_29.017728	VC_2183_0	clustered
NODE_10838_length_5157_cov_3.262446	VC_3356_0	clustered
NODE_1083_length_11995_cov_62.036683	VC_2691_0	clustered
NODE_1083_length_27285_cov_11.304591	VC_2918_0	clustered
NODE_1083_length_29130_cov_14.368874	VC_1312_0	clustered
NODE_1083_length_30003_cov_26.141378	VC_890_0	clustered
NODE_1083_length_31099_cov_5.686735	VC_1473_0	clustered
NODE_1083_length_35769_cov_6.408551	VC_2480_0	clustered
NODE_10840_length_5075_cov_4.497610	VC_2018_0	clustered
NODE_1084_length_25975_cov_6.561883	VC_1864_0	clustered
NODE_1084_length_27721_cov_33.911263	VC_1829_0	clustered
NODE_1084_length_28506_cov_16.619732	VC_1073_0	clustered
NODE_1084_length_32303_cov_6.850316	VC_725_0	clustered
NODE_1084_length_32478_cov_109.037412	VC_1199_0	clustered
NODE_1084_length_46417_cov_56.356887	VC_1168_0	clustered
NODE_10854_length_5242_cov_25.131290	VC_3367_0	clustered
NODE_10856_length_5355_cov_3.365660	VC_3369_0	clustered
NODE_10858_length_5014_cov_21.005646	VC_2407_0	clustered
NODE_1085_length_14338_cov_7.843590	VC_1617_0	clustered
NODE_1085_length_16958_cov_11.742058	VC_672_0	clustered
NODE_1085_length_25957_cov_12.672110	VC_1814_0	clustered
NODE_1085_length_27425_cov_7.394191	VC_361_0	clustered
NODE_1085_length_28585_cov_7.022082	VC_400_0	clustered
NODE_1085_length_33423_cov_7.669803	VC_3379_0	clustered
NODE_1085_length_33529_cov_94.788672	VC_381_0	clustered
NODE_1085_length_34113_cov_5.181485	VC_1859_0	clustered
NODE_1085_length_34312_cov_6.489885	VC_289_0	clustered
NODE_10863_length_5101_cov_57.054895	VC_2183_0	clustered
NODE_10865_length_5602_cov_3.945917	VC_2391_0	clustered
NODE_1086_length_13178_cov_23.875486	VC_2691_0	clustered
NODE_1086_length_13856_cov_13.885226	VC_3380_0	clustered
NODE_1086_length_25416_cov_17.738851	VC_2834_0	clustered
NODE_1086_length_30390_cov_20.313071	VC_165_0	clustered
NODE_1086_length_31990_cov_6.545201	VC_2458_0	clustered
NODE_1086_length_32969_cov_14.210245	VC_140_0	clustered
NODE_1086_length_34028_cov_10.648868	VC_701_0	clustered
NODE_1086_length_6355_cov_11.650952	VC_1686_0	clustered
NODE_10871_length_3063_cov_26.924202	VC_1658_0	clustered
NODE_10871_length_5065_cov_4.946507	VC_1677_0	clustered
NODE_10871_length_5141_cov_74.978372	VC_1116_0	clustered
NODE_10871_length_5289_cov_5.569163	VC_813_0	clustered
NODE_1087_length_12184_cov_3.971226	VC_1902_0	clustered
NODE_1087_length_13159_cov_1976.730235	VC_2931_0	clustered
NODE_1087_length_17124_cov_41.816158	VC_209_0	clustered
NODE_1087_length_21153_cov_35.987914	VC_803_0	clustered
NODE_1087_length_24933_cov_5.368679	VC_1498_0	clustered
NODE_1087_length_29794_cov_7.078348	VC_1723_0	clustered
NODE_1087_length_32297_cov_6.759909	VC_2142_0	clustered
NODE_1087_length_5890_cov_4255.725278	VC_3386_0	clustered
NODE_10886_length_5342_cov_71.353130	VC_2473_0	clustered
NODE_10886_length_6449_cov_4.437598	VC_3387_0	clustered
NODE_1088_length_29911_cov_8.546456	VC_2362_0	clustered
NODE_1088_length_33364_cov_4.815035	VC_1746_0	clustered
NODE_1088_length_34239_cov_7.562368	VC_2472_0	clustered
NODE_10892_length_5149_cov_7.387318	VC_3390_0	clustered
NODE_1089_length_29936_cov_52.342927	VC_3391_0	clustered
NODE_1089_length_32328_cov_6.088402	VC_1074_0	clustered
NODE_1089_length_33278_cov_7.748788	VC_2962_3	clustered
NODE_1089_length_34556_cov_16.430741	VC_981_0	clustered
NODE_1089_length_35248_cov_6.578410	VC_3396_0	clustered
NODE_1089_length_36082_cov_20.632748	VC_1238_0	clustered
NODE_1089_length_40767_cov_10.779058	VC_2483_0	clustered
NODE_1089_length_46331_cov_47.307071	VC_849_0	clustered
NODE_108_length_113939_cov_21.578545	VC_3392_0	clustered
NODE_108_length_115618_cov_7.346183	VC_1542_2	clustered
NODE_108_length_131180_cov_24.444133	VC_2240_0	clustered
NODE_108_length_145433_cov_61.746826	VC_1048_1	clustered
NODE_108_length_152275_cov_15.612160	VC_1731_0	clustered
NODE_108_length_165071_cov_16.053977	VC_864_0	clustered
NODE_108_length_22775_cov_6.118046	VC_151_0	clustered
NODE_108_length_33916_cov_91.397596	VC_1233_0	clustered
NODE_108_length_37796_cov_11.207361	VC_81_0	clustered
NODE_108_length_39176_cov_8.947573	VC_798_0	clustered
NODE_108_length_42323_cov_13.241672	VC_1490_0	clustered
NODE_108_length_43420_cov_8.550121	VC_2218_0	clustered
NODE_108_length_43459_cov_140.087457	VC_3412_0	clustered
NODE_108_length_74221_cov_7.958215	VC_1357_0	clustered
NODE_108_length_91576_cov_13.713508	VC_1247_0	clustered
NODE_1090_length_29045_cov_4.850397	VC_1547_0	clustered
NODE_1090_length_31637_cov_9.433126	VC_1221_0	clustered
NODE_1090_length_32902_cov_100.656955	VC_1811_0	clustered
NODE_10914_length_5578_cov_8.154807	VC_3434_0	clustered
NODE_10916_length_5846_cov_12.308755	VC_923_0	clustered
NODE_1091_length_12738_cov_1981.179216	VC_3357_0	clustered
NODE_1091_length_13122_cov_6.254305	VC_2415_0	clustered
NODE_1091_length_24187_cov_6.897853	VC_3436_0	clustered
NODE_1091_length_28505_cov_6.438032	VC_1215_0	clustered
NODE_1091_length_29745_cov_12.348737	VC_1089_0	clustered
NODE_1091_length_33072_cov_11.632129	VC_2235_0	clustered
NODE_1091_length_33918_cov_10.467885	VC_2505_0	clustered
NODE_1091_length_34208_cov_8.771821	VC_216_0	clustered
NODE_1091_length_38256_cov_6.510510	VC_1785_0	clustered
NODE_10923_length_5136_cov_3.161386	VC_3437_0	clustered
NODE_1092_length_28097_cov_8.698809	VC_2002_0	clustered
NODE_1092_length_33797_cov_6.557910	VC_735_0	clustered
NODE_1093_length_27833_cov_23.407733	VC_2473_0	clustered
NODE_1093_length_28720_cov_6.539927	VC_764_0	clustered
NODE_1093_length_29767_cov_9.472738	VC_895_0	clustered
NODE_1093_length_30418_cov_43.798834	VC_1600_0	clustered
NODE_1093_length_37523_cov_7.848644	VC_1295_1	clustered
NODE_1093_length_38068_cov_89.000631	VC_1854_7	clustered
NODE_10949_length_3290_cov_18.984853	VC_1658_0	clustered
NODE_1094_length_26302_cov_5.485617	VC_850_0	clustered
NODE_1094_length_27283_cov_9.323417	VC_2267_0	clustered
NODE_1094_length_34408_cov_7.722470	VC_251_1	clustered
NODE_1095_length_14351_cov_5.353036	VC_3457_0	clustered
NODE_1095_length_27063_cov_4.078903	VC_2152_0	clustered
NODE_1095_length_28360_cov_6.731991	VC_3188_0	clustered
NODE_1095_length_33777_cov_10.237204	VC_1745_0	clustered
NODE_1095_length_37502_cov_19.222421	VC_1025_0	clustered
NODE_1095_length_5012_cov_6280.288279	VC_2546_0	clustered
NODE_1095_length_5856_cov_4.366316	VC_839_0	clustered
NODE_10961_length_5320_cov_8.952137	VC_3462_0	clustered
NODE_10967_length_5244_cov_3.904799	VC_3466_0	clustered
NODE_1096_length_15668_cov_53.363479	VC_686_0	clustered
NODE_1096_length_21011_cov_7.386906	VC_1168_0	clustered
NODE_1096_length_24821_cov_8.680732	VC_353_0	clustered
NODE_1096_length_25177_cov_11.807619	VC_3468_0	clustered
NODE_1096_length_26850_cov_17.520358	VC_2444_0	clustered
NODE_1096_length_26881_cov_5.700552	VC_1087_0	clustered
NODE_1096_length_27527_cov_22.257462	VC_1947_0	clustered
NODE_10973_length_5222_cov_5.901877	VC_326_0	clustered
NODE_1097_length_29618_cov_21.621419	VC_1542_0	clustered
NODE_1097_length_30847_cov_19.719440	VC_1873_0	clustered
NODE_1097_length_31958_cov_25.941134	VC_1322_0	clustered
NODE_1097_length_7972_cov_21.076923	VC_2486_0	clustered
NODE_10989_length_5052_cov_4.832700	VC_3475_0	clustered
NODE_10989_length_5172_cov_6.221614	VC_3476_0	clustered
NODE_1098_length_11889_cov_11.204665	VC_1486_0	clustered
NODE_1098_length_14342_cov_12.319381	VC_3477_0	clustered
NODE_1098_length_22475_cov_6.694558	VC_769_0	clustered
NODE_1098_length_22922_cov_6.273145	VC_585_0	clustered
NODE_1098_length_29114_cov_20.615954	VC_2243_0	clustered
NODE_1098_length_33528_cov_7.272309	VC_1257_0	clustered
NODE_1098_length_5263_cov_25.786866	VC_773_0	clustered
NODE_10992_length_5181_cov_11.908311	VC_1817_0	clustered
NODE_1099_length_14224_cov_5.703649	VC_3066_0	clustered
NODE_1099_length_15607_cov_58.521991	VC_3481_0	clustered
NODE_1099_length_20973_cov_6.697246	VC_937_0	clustered
NODE_1099_length_37161_cov_11.196572	VC_2526_0	clustered
NODE_109_length_103837_cov_31.004673	VC_221_1	clustered
NODE_109_length_124286_cov_12.353374	VC_980_2	clustered
NODE_109_length_143414_cov_14.685001	VC_851_0	clustered
NODE_109_length_147063_cov_14.035869	VC_876_0	clustered
NODE_109_length_150922_cov_14.611148	VC_222_0	clustered
NODE_109_length_158876_cov_24.203361	VC_1213_1	clustered
NODE_109_length_30406_cov_8.349675	VC_1907_0	clustered
NODE_109_length_33703_cov_17.041310	VC_3339_0	clustered
NODE_109_length_38526_cov_16.285670	VC_3489_0	clustered
NODE_109_length_45134_cov_11.147918	VC_737_0	clustered
NODE_109_length_61135_cov_12.905681	VC_3491_0	clustered
NODE_109_length_62939_cov_87.567076	VC_3280_0	clustered
NODE_109_length_74756_cov_8.949773	VC_1938_0	clustered
NODE_109_length_84831_cov_8.313332	VC_911_1	clustered
NODE_109_length_84998_cov_14.822987	VC_3496_0	clustered
NODE_109_length_91380_cov_12.765431	VC_3495_0	clustered
NODE_109_length_91541_cov_7.345321	VC_334_0	clustered
NODE_109_length_94418_cov_28.812967	VC_805_0	clustered
NODE_10_length_102662_cov_255.808590	VC_2081_1	clustered
NODE_10_length_126939_cov_24.662361	VC_781_0	clustered
NODE_10_length_158044_cov_29.793327	VC_1702_7	clustered
NODE_10_length_161086_cov_20.216201	VC_1473_2	clustered
NODE_10_length_179327_cov_119.150816	VC_1854_4	clustered
NODE_10_length_184847_cov_19.129389	VC_990_1	clustered
NODE_10_length_205598_cov_31.403366	VC_1702_22	clustered
NODE_10_length_209784_cov_36.667361	VC_1868_0	clustered
NODE_10_length_224619_cov_17.390134	VC_3598_0	clustered
NODE_10_length_243163_cov_16.252238	VC_1543_0	clustered
NODE_10_length_248706_cov_35.695497	VC_2047_0	clustered
NODE_10_length_262125_cov_42.791434	VC_1845_0	clustered
NODE_10_length_267429_cov_11.612543	VC_760_10	clustered
NODE_10_length_283641_cov_23.838039	VC_1426_1	clustered
NODE_10_length_300028_cov_25.541799_1	VC_1235_0	clustered
NODE_10_length_300910_cov_9.167649	VC_142_2	clustered
NODE_10_length_303674_cov_75.780234	VC_1077_0	clustered
NODE_10_length_335170_cov_16.693466	VC_1619_0	clustered
NODE_10_length_345508_cov_76.723051	VC_2566_0	clustered
NODE_10_length_349008_cov_35.202666	VC_3017_0	clustered
NODE_10_length_350195_cov_36.252605	VC_2633_0	clustered
NODE_10_length_351676_cov_12.308958	VC_212_0	clustered
NODE_10_length_363485_cov_78.116311_1	VC_2501_2	clustered
NODE_10_length_363485_cov_78.116311_2	VC_980_0	clustered
NODE_10_length_370722_cov_29.711531	VC_1156_3	clustered
NODE_10_length_382905_cov_21.446786	VC_1833_0	clustered
NODE_10_length_415575_cov_30.324574	VC_1923_3	clustered
NODE_10_length_459591_cov_15.031460	VC_3035_0	clustered
NODE_10_length_54660_cov_109.387419	VC_714_0	clustered
NODE_10_length_84161_cov_56.491368	VC_1967_0	clustered
NODE_1100_length_14299_cov_6.808551	VC_3302_0	clustered
NODE_1100_length_29662_cov_6.834735	VC_1473_0	clustered
NODE_1101_length_24224_cov_13.306798	VC_1344_0	clustered
NODE_1101_length_25159_cov_27.017447	VC_1881_0	clustered
NODE_11029_length_5285_cov_5.206119	VC_1773_0	clustered
NODE_1102_length_14402_cov_801.507075	VC_673_0	clustered
NODE_1102_length_22928_cov_26.479080	VC_962_0	clustered
NODE_1102_length_28590_cov_28.209287	VC_1965_0	clustered
NODE_1102_length_30562_cov_18.568525	VC_165_0	clustered
NODE_1102_length_33344_cov_11.209979	VC_2996_0	clustered
NODE_11030_length_6381_cov_5.287702	VC_3664_0	clustered
NODE_1103_length_12068_cov_2637.356697	VC_3665_0	clustered
NODE_1103_length_12996_cov_99.390619	VC_2331_0	clustered
NODE_1103_length_14241_cov_35.847385	VC_1777_0	clustered
NODE_1103_length_17540_cov_6.281212	VC_2051_0	clustered
NODE_1103_length_22902_cov_27.968442	VC_1871_0	clustered
NODE_1103_length_25901_cov_10.486690	VC_2600_0	clustered
NODE_1103_length_25935_cov_8.431144	VC_1953_0	clustered
NODE_1103_length_26989_cov_9.946499	VC_1747_0	clustered
NODE_1104_length_14230_cov_106.237884	VC_1038_0	clustered
NODE_1104_length_19697_cov_6.535078	VC_168_0	clustered
NODE_1104_length_28565_cov_18.159348	VC_692_0	clustered
NODE_1104_length_30309_cov_8.414061	VC_2267_0	clustered
NODE_1104_length_30669_cov_13.566179	VC_165_0	clustered
NODE_1104_length_33038_cov_11.172301	VC_3672_0	clustered
NODE_1104_length_34238_cov_9.717550	VC_1747_0	clustered
NODE_11056_length_5087_cov_54.344197	VC_1943_0	clustered
NODE_11057_length_5519_cov_7.143119	VC_3675_0	clustered
NODE_11059_length_5204_cov_5.419693	VC_3677_0	clustered
NODE_1105_length_12916_cov_7.645129	VC_3678_0	clustered
NODE_1105_length_15571_cov_4.883604	VC_3679_0	clustered
NODE_1105_length_24990_cov_6.231201	VC_1745_0	clustered
NODE_1105_length_25873_cov_26.438338	VC_2073_1	clustered
NODE_1105_length_30667_cov_63.329381	VC_1780_0	clustered
NODE_1105_length_33803_cov_16.065900	VC_251_1	clustered
NODE_1105_length_34405_cov_11.893159	VC_1233_0	clustered
NODE_1105_length_5144_cov_86.770485	VC_3680_0	clustered
NODE_1105_length_7917_cov_251.370516	VC_3681_0	clustered
NODE_11068_length_5598_cov_6.236334	VC_3682_0	clustered
NODE_1106_length_29386_cov_7.257441	VC_809_0	clustered
NODE_1106_length_29701_cov_6.112899	VC_1371_0	clustered
NODE_1106_length_29880_cov_12.560704	VC_1887_0	clustered
NODE_1106_length_30406_cov_12.790518	VC_165_0	clustered
NODE_1106_length_34488_cov_22.276973	VC_3598_0	clustered
NODE_1106_length_34952_cov_13.809898	VC_621_0	clustered
NODE_1106_length_35463_cov_15.066228	VC_1344_0	clustered
NODE_11070_length_5059_cov_3.605316	VC_3684_0	clustered
NODE_1107_length_16578_cov_17.318828	VC_2261_0	clustered
NODE_1107_length_20891_cov_12.634575	VC_3685_0	clustered
NODE_1107_length_26483_cov_13.172242	VC_1752_0	clustered
NODE_1107_length_28715_cov_66.433950	VC_999_0	clustered
NODE_1107_length_31545_cov_9.534106	VC_656_0	clustered
NODE_1107_length_31776_cov_6.347782	VC_1640_0	clustered
NODE_1107_length_33052_cov_7.405007	VC_1861_0	clustered
NODE_11083_length_5261_cov_10.487322	VC_3690_0	clustered
NODE_1108_length_12591_cov_7.877432	VC_3692_0	clustered
NODE_1108_length_28617_cov_17.132974	VC_1141_0	clustered
NODE_1108_length_29586_cov_7.557347	VC_3696_0	clustered
NODE_1108_length_30547_cov_14.252886	VC_1986_0	clustered
NODE_1108_length_34798_cov_19.706675	VC_1680_0	clustered
NODE_1108_length_36960_cov_14.694594	VC_1840_0	clustered
NODE_1108_length_40631_cov_25.896786	VC_221_1	clustered
NODE_1109_length_14127_cov_40.266202	VC_3542_0	clustered
NODE_1109_length_16575_cov_21.536683	VC_880_0	clustered
NODE_1109_length_27676_cov_5.658883	VC_2429_0	clustered
NODE_1109_length_28691_cov_17.139649	VC_2198_0	clustered
NODE_1109_length_29541_cov_6.522892	VC_977_13	clustered
NODE_1109_length_31124_cov_14.705301	VC_1698_0	clustered
NODE_1109_length_33039_cov_8.973593	VC_1836_0	clustered
NODE_1109_length_37852_cov_14.898034	VC_1205_0	clustered
NODE_1109_length_6240_cov_10.435570	VC_3700_0	clustered
NODE_1109_length_6429_cov_3.900063	VC_3701_0	clustered
NODE_110_length_106286_cov_20.097062	VC_655_1	clustered
NODE_110_length_108652_cov_10.438465	VC_332_1	clustered
NODE_110_length_116585_cov_14.915558	VC_741_0	clustered
NODE_110_length_120153_cov_13.624748	VC_2447_0	clustered
NODE_110_length_133888_cov_14.003841	VC_3704_0	clustered
NODE_110_length_134585_cov_58.531019	VC_1212_0	clustered
NODE_110_length_142025_cov_7.706234	VC_221_1	clustered
NODE_110_length_143768_cov_55.516599_1	VC_3705_0	clustered
NODE_110_length_143768_cov_55.516599_2	VC_3705_0	clustered
NODE_110_length_147027_cov_31.874030	VC_2105_0	clustered
NODE_110_length_151420_cov_12.318865	VC_2254_0	clustered
NODE_110_length_23617_cov_4.701808	VC_1556_0	clustered
NODE_110_length_27878_cov_9.330698	VC_773_0	clustered
NODE_110_length_28294_cov_73.575127	VC_2284_0	clustered
NODE_110_length_54634_cov_12.463310	VC_714_1	clustered
NODE_110_length_60367_cov_235.345934	VC_1488_2	clustered
NODE_110_length_64847_cov_10.719533	VC_955_1	clustered
NODE_110_length_73891_cov_62.808508	VC_2173_0	clustered
NODE_11109_length_5205_cov_27.483495	VC_742_0	clustered
NODE_1110_length_13576_cov_16.123364	VC_2968_0	clustered
NODE_1110_length_13584_cov_4.535738	VC_3306_0	clustered
NODE_1110_length_14094_cov_10.017808	VC_3722_0	clustered
NODE_1110_length_14161_cov_5.751808	VC_3725_0	clustered
NODE_1110_length_16529_cov_34.808243	VC_2015_0	clustered
NODE_1110_length_16867_cov_37.236795	VC_672_0	clustered
NODE_1110_length_33746_cov_6.136090	VC_222_0	clustered
NODE_11112_length_5302_cov_83.218220	VC_3728_0	clustered
NODE_1111_length_25624_cov_6.415308	VC_3730_0	clustered
NODE_1111_length_34297_cov_8.484814	VC_1712_0	clustered
NODE_1111_length_37175_cov_37.371282	VC_1876_0	clustered
NODE_1111_length_39952_cov_5.827255	VC_1932_0	clustered
NODE_1111_length_7896_cov_6.858054	VC_3732_0	clustered
NODE_1112_length_11709_cov_13.614639	VC_2438_0	clustered
NODE_1112_length_12780_cov_26.069653	VC_3734_0	clustered
NODE_1112_length_12884_cov_1077.790319	VC_2692_0	clustered
NODE_1112_length_26011_cov_6.998729	VC_1005_0	clustered
NODE_1112_length_31616_cov_13.342828	VC_2492_0	clustered
NODE_1112_length_32719_cov_5.350110	VC_2711_0	clustered
NODE_1112_length_32944_cov_7.604153	VC_2839_0	clustered
NODE_1112_length_36974_cov_8.728649	VC_3092_0	clustered
NODE_11135_length_5156_cov_9.349735	VC_3736_0	clustered
NODE_11136_length_5239_cov_4.773148	VC_3737_0	clustered
NODE_1113_length_25811_cov_5.791583	VC_3738_0	clustered
NODE_1113_length_29745_cov_9.653149	VC_142_0	clustered
NODE_1113_length_30127_cov_7.272579	VC_5523_0	clustered
NODE_1113_length_35581_cov_9.687215	VC_1252_0	clustered
NODE_11145_length_6337_cov_5.781757	VC_3743_0	clustered
NODE_1114_length_26588_cov_13.697358	VC_1229_0	clustered
NODE_1114_length_27250_cov_60.720316	VC_251_1	clustered
NODE_1114_length_28225_cov_13.048385	VC_400_0	clustered
NODE_1114_length_32908_cov_12.905701	VC_390_0	clustered
NODE_1114_length_37504_cov_144.623007	VC_222_0	clustered
NODE_11157_length_5238_cov_4.045148	VC_3112_0	clustered
NODE_1115_length_25314_cov_6.410982	VC_1496_0	clustered
NODE_1115_length_29261_cov_72.874991	VC_3153_0	clustered
NODE_1115_length_32301_cov_9.135211	VC_1007_0	clustered
NODE_1115_length_32352_cov_11.272781	VC_1042_0	clustered
NODE_1115_length_32755_cov_64.908135	VC_725_0	clustered
NODE_1115_length_34765_cov_8.326188	VC_251_1	clustered
NODE_1115_length_36764_cov_18.342505	VC_1246_0	clustered
NODE_11168_length_5321_cov_3.691607	VC_3740_0	clustered
NODE_11169_length_4252_cov_7.339052	VC_1730_0	clustered
NODE_1116_length_15971_cov_46.571123	VC_669_0	clustered
NODE_1116_length_23144_cov_41.364762	VC_818_0	clustered
NODE_1116_length_33404_cov_9.069088	VC_188_0	clustered
NODE_1116_length_6205_cov_34.239350	VC_2132_0	clustered
NODE_11174_length_5476_cov_248.795979	VC_2546_0	clustered
NODE_11177_length_5029_cov_4.861078	VC_2164_0	clustered
NODE_1117_length_14087_cov_470.535921	VC_1362_0	clustered
NODE_1117_length_26735_cov_5.525225	VC_3343_0	clustered
NODE_1117_length_30959_cov_26.163183	VC_725_0	clustered
NODE_1117_length_31027_cov_6.806115	VC_955_1	clustered
NODE_1117_length_33381_cov_5.914481	VC_1683_0	clustered
NODE_1117_length_34510_cov_12.520157	VC_168_0	clustered
NODE_1117_length_36373_cov_77.195716	VC_701_0	clustered
NODE_11184_length_5238_cov_11.572641	VC_3761_0	clustered
NODE_1118_length_15934_cov_5.514642	VC_672_0	clustered
NODE_1118_length_37253_cov_5.874375	VC_2125_0	clustered
NODE_1118_length_40201_cov_87.913765	VC_3762_0	clustered
NODE_11194_length_5175_cov_3.991797	VC_1260_0	clustered
NODE_11194_length_5721_cov_9.340099	VC_2183_0	clustered
NODE_1119_length_12778_cov_3532.384579	VC_3432_0	clustered
NODE_1119_length_16457_cov_84.593023	VC_1032_0	clustered
NODE_1119_length_16782_cov_7.197226	VC_3766_0	clustered
NODE_1119_length_23852_cov_170.477329	VC_2257_0	clustered
NODE_1119_length_30082_cov_8.452559	VC_1914_0	clustered
NODE_1119_length_40196_cov_20.537381	VC_965_0	clustered
NODE_1119_length_5767_cov_6.417717	VC_664_0	clustered
NODE_111_length_115101_cov_53.149636	VC_2194_0	clustered
NODE_111_length_117983_cov_53.396598	VC_1035_7	clustered
NODE_111_length_123769_cov_14.626194	VC_641_1	clustered
NODE_111_length_131355_cov_53.714737	VC_1033_0	clustered
NODE_111_length_133734_cov_32.953912	VC_1959_0	clustered
NODE_111_length_139134_cov_18.450737	VC_2747_0	clustered
NODE_111_length_143818_cov_51.941424	VC_640_1	clustered
NODE_111_length_162254_cov_28.812921	VC_1422_0	clustered
NODE_111_length_31465_cov_6.439892	VC_3056_0	clustered
NODE_111_length_37703_cov_5.202534	VC_793_0	clustered
NODE_111_length_62045_cov_9.630618	VC_3263_0	clustered
NODE_111_length_63903_cov_38.573017	VC_82_4	clustered
NODE_111_length_70082_cov_589.059306	VC_3283_2	clustered
NODE_111_length_82460_cov_40.957891	VC_108_0	clustered
NODE_111_length_84429_cov_13.730189	VC_1206_0	clustered
NODE_111_length_88944_cov_154.944718	VC_1044_0	clustered
NODE_111_length_90086_cov_20.771034	VC_3327_0	clustered
NODE_111_length_97404_cov_104.342171	VC_1545_0	clustered
NODE_11209_length_5229_cov_12.530537	VC_3791_0	clustered
NODE_1120_length_16421_cov_10.043627	VC_2414_0	clustered
NODE_1120_length_32516_cov_23.764517	VC_1150_0	clustered
NODE_1120_length_34497_cov_25.914175	VC_142_0	clustered
NODE_1120_length_6197_cov_238.922501	VC_3793_0	clustered
NODE_1120_length_7844_cov_25.976634	VC_2381_0	clustered
NODE_11212_length_5714_cov_4.649055	VC_3794_0	clustered
NODE_1121_length_16755_cov_6.503593	VC_673_0	clustered
NODE_1121_length_25677_cov_16.019397	VC_165_0	clustered
NODE_1121_length_39725_cov_105.759995	VC_1637_0	clustered
NODE_1121_length_6195_cov_4.891694	VC_3312_0	clustered
NODE_11223_length_5711_cov_4.591231	VC_3521_0	clustered
NODE_11228_length_5100_cov_7.682854	VC_753_0	clustered
NODE_1122_length_11864_cov_395.736471	VC_3797_0	clustered
NODE_1122_length_13410_cov_5.740022	VC_3798_0	clustered
NODE_1122_length_13964_cov_6.114458	VC_3799_0	clustered
NODE_1122_length_14021_cov_23.691107	VC_2483_0	clustered
NODE_1122_length_21873_cov_5.339949	VC_222_0	clustered
NODE_1122_length_29047_cov_9.589818	VC_1182_0	clustered
NODE_1122_length_29423_cov_12.745097	VC_1620_0	clustered
NODE_1122_length_31448_cov_27.968209	VC_226_0	clustered
NODE_1122_length_32065_cov_7.507716	VC_1509_0	clustered
NODE_1122_length_32279_cov_6.820537	VC_2522_0	clustered
NODE_1122_length_35034_cov_17.222333	VC_165_0	clustered
NODE_11234_length_5201_cov_4.963467	VC_1376_0	clustered
NODE_1123_length_13185_cov_8.629627	VC_3802_0	clustered
NODE_1123_length_16303_cov_1964.537051	VC_995_0	clustered
NODE_1123_length_29932_cov_5.829367	VC_1159_0	clustered
NODE_1123_length_34632_cov_11.702143	VC_1168_0	clustered
NODE_1123_length_37147_cov_76.511997	VC_1496_0	clustered
NODE_11245_length_5512_cov_6.597581	VC_3803_0	clustered
NODE_1124_length_12623_cov_32.596782	VC_2934_0	clustered
NODE_1124_length_12707_cov_16.599668	VC_2697_0	clustered
NODE_1124_length_15356_cov_5.889092	VC_2940_0	clustered
NODE_1124_length_16403_cov_33.702227	VC_2834_0	clustered
NODE_1124_length_31428_cov_33.893252	VC_2176_0	clustered
NODE_1125_length_12699_cov_49.755378	VC_614_0	clustered
NODE_1125_length_14054_cov_5.663619	VC_3446_0	clustered
NODE_1125_length_25823_cov_17.100706	VC_1271_0	clustered
NODE_1125_length_27524_cov_7.019913	VC_655_0	clustered
NODE_1125_length_28360_cov_42.367250	VC_776_0	clustered
NODE_1125_length_31037_cov_9.709735	VC_818_0	clustered
NODE_1125_length_31386_cov_27.508187	VC_1080_0	clustered
NODE_1125_length_32489_cov_27.240273	VC_1745_0	clustered
NODE_1125_length_32862_cov_9.862346	VC_1679_0	clustered
NODE_11268_length_5438_cov_5.395133	VC_3310_0	clustered
NODE_11269_length_5690_cov_5.199290	VC_2020_0	clustered
NODE_1126_length_15324_cov_464.669330	VC_672_0	clustered
NODE_1126_length_27418_cov_19.562438	VC_1814_0	clustered
NODE_1126_length_32149_cov_143.803515	VC_725_0	clustered
NODE_1126_length_5747_cov_7.682186	VC_3809_0	clustered
NODE_11275_length_5686_cov_5.160717	VC_2520_0	clustered
NODE_1127_length_12685_cov_3.718052	VC_2903_0	clustered
NODE_1127_length_13225_cov_67.050075	VC_3812_0	clustered
NODE_1127_length_23812_cov_5.120470	VC_222_0	clustered
NODE_1127_length_25793_cov_6.005673	VC_3813_0	clustered
NODE_1127_length_26956_cov_13.712092	VC_709_0	clustered
NODE_1127_length_28153_cov_6.184141	VC_3814_0	clustered
NODE_1127_length_30064_cov_27.455330	VC_850_0	clustered
NODE_1127_length_32064_cov_6.190290	VC_1025_0	clustered
NODE_1127_length_35311_cov_6.288603	VC_2712_0	clustered
NODE_1127_length_40023_cov_10.397693	VC_936_0	clustered
NODE_11292_length_5053_cov_5.458784	VC_1533_0	clustered
NODE_11297_length_5052_cov_3.579748	VC_1015_0	clustered
NODE_11299_length_5135_cov_12.652953	VC_3825_0	clustered
NODE_1129_length_13151_cov_9.169136	VC_2691_0	clustered
NODE_1129_length_15300_cov_64.685208	VC_3142_0	clustered
NODE_1129_length_16296_cov_18.605505	VC_2693_0	clustered
NODE_1129_length_31343_cov_44.075524	VC_980_0	clustered
NODE_1129_length_36094_cov_10.761370	VC_2430_0	clustered
NODE_1129_length_6146_cov_159.684124	VC_3830_0	clustered
NODE_1129_length_7555_cov_5.383200	VC_2460_0	clustered
NODE_112_length_100644_cov_31.722733	VC_1545_0	clustered
NODE_112_length_111257_cov_7.686804	VC_729_0	clustered
NODE_112_length_117308_cov_14.616777	VC_2478_0	clustered
NODE_112_length_119040_cov_23.577863	VC_1295_1	clustered
NODE_112_length_129447_cov_14.782552	VC_741_0	clustered
NODE_112_length_134877_cov_24.643367	VC_1048_0	clustered
NODE_112_length_138367_cov_12.672089	VC_2056_0	clustered
NODE_112_length_24814_cov_6.804516	VC_725_0	clustered
NODE_112_length_33335_cov_4.224519	VC_786_0	clustered
NODE_112_length_41986_cov_362.158475	VC_2479_0	clustered
NODE_112_length_42767_cov_47.319957	VC_870_0	clustered
NODE_112_length_51679_cov_170.608515	VC_3836_0	clustered
NODE_112_length_61739_cov_120.606300	VC_1372_0	clustered
NODE_112_length_62486_cov_5.343804	VC_1441_0	clustered
NODE_112_length_72413_cov_16.895934	VC_2501_0	clustered
NODE_112_length_83913_cov_20.063297	VC_943_0	clustered
NODE_112_length_86589_cov_13.805267	VC_1415_0	clustered
NODE_112_length_89767_cov_20.584526	VC_187_1	clustered
NODE_112_length_98593_cov_11.953135	VC_3254_0	clustered
NODE_11300_length_2828_cov_81.820772	VC_3848_0	clustered
NODE_11300_length_5277_cov_5.073344	VC_3849_0	clustered
NODE_1130_length_22218_cov_5.440780	VC_3436_0	clustered
NODE_1130_length_27510_cov_5.668002	VC_1378_0	clustered
NODE_1130_length_28214_cov_46.225399	VC_1422_0	clustered
NODE_1130_length_32036_cov_17.783684	VC_3014_0	clustered
NODE_1130_length_36546_cov_12.343126	VC_701_0	clustered
NODE_11312_length_5191_cov_12.039525	VC_3404_0	clustered
NODE_1131_length_13863_cov_7.424681	VC_3850_0	clustered
NODE_1131_length_16503_cov_5.987476	VC_1294_0	clustered
NODE_1131_length_21066_cov_5.267241	VC_1077_0	clustered
NODE_1131_length_24492_cov_19.203094	VC_2835_0	clustered
NODE_1131_length_28390_cov_15.003988	VC_1170_0	clustered
NODE_1131_length_31195_cov_6.545729	VC_1078_0	clustered
NODE_11322_length_5166_cov_33.703385	VC_2183_0	clustered
NODE_1132_length_26163_cov_12.869733	VC_1048_1	clustered
NODE_1132_length_27027_cov_7.767129	VC_1745_0	clustered
NODE_1132_length_28197_cov_9.251190	VC_1826_0	clustered
NODE_1132_length_32769_cov_7.047441	VC_1859_0	clustered
NODE_11330_length_5265_cov_18.358157	VC_3475_0	clustered
NODE_11333_length_3424_cov_260.656871	VC_3855_0	clustered
NODE_1133_length_12610_cov_74.243648	VC_2483_0	clustered
NODE_1133_length_16494_cov_6.085589	VC_3857_0	clustered
NODE_1133_length_18043_cov_52.372081	VC_3858_0	clustered
NODE_1133_length_29011_cov_11.787194	VC_1428_0	clustered
NODE_1133_length_32004_cov_18.079564	VC_2114_0	clustered
NODE_1133_length_32740_cov_6.208689	VC_3364_0	clustered
NODE_11345_length_5198_cov_4.177134	VC_3861_0	clustered
NODE_1134_length_25746_cov_13.084894	VC_1064_0	clustered
NODE_1134_length_27273_cov_9.122970	VC_2504_0	clustered
NODE_11358_length_5652_cov_48.651063	VC_3864_0	clustered
NODE_1135_length_11534_cov_14.262044	VC_1880_0	clustered
NODE_1135_length_13120_cov_4.536089	VC_1318_0	clustered
NODE_1135_length_17048_cov_7.539399	VC_990_0	clustered
NODE_1135_length_29382_cov_6.181710	VC_3870_0	clustered
NODE_1136_length_27307_cov_9.581315	VC_3574_0	clustered
NODE_1136_length_28849_cov_27.047649	VC_3874_0	clustered
NODE_1136_length_32261_cov_43.876203	VC_1967_0	clustered
NODE_1137_length_29151_cov_6.403389	VC_1219_0	clustered
NODE_1137_length_31522_cov_15.825945	VC_1422_0	clustered
NODE_1137_length_32484_cov_20.214376	VC_2243_0	clustered
NODE_1137_length_7234_cov_3.478897	VC_3226_0	clustered
NODE_11389_length_5017_cov_5.715437	VC_1058_0	clustered
NODE_1138_length_24060_cov_7.070694	VC_3878_0	clustered
NODE_1138_length_26378_cov_15.134787	VC_1195_0	clustered
NODE_1138_length_34096_cov_6.887518	VC_1310_0	clustered
NODE_1138_length_35096_cov_7.907794	VC_2194_0	clustered
NODE_11390_length_5067_cov_5.233440	VC_3881_0	clustered
NODE_11392_length_5139_cov_7.857199	VC_2822_0	clustered
NODE_11397_length_5101_cov_4.287753	VC_3883_0	clustered
NODE_11398_length_5048_cov_4.352894	VC_406_0	clustered
NODE_1139_length_24024_cov_8.254787	VC_3884_0	clustered
NODE_1139_length_25214_cov_8.110577	VC_2548_0	clustered
NODE_1139_length_31059_cov_20.240517	VC_1745_0	clustered
NODE_1139_length_32880_cov_32.246641	VC_895_0	clustered
NODE_113_length_113492_cov_52.233002	VC_911_1	clustered
NODE_113_length_119863_cov_7.414271	VC_2656_0	clustered
NODE_113_length_121581_cov_14.008229	VC_786_0	clustered
NODE_113_length_126755_cov_24.300497	VC_1965_0	clustered
NODE_113_length_149300_cov_46.457670	VC_1640_0	clustered
NODE_113_length_154146_cov_17.067454	VC_1141_0	clustered
NODE_113_length_170559_cov_80.218957	VC_981_0	clustered
NODE_113_length_23984_cov_7.908605	VC_1195_0	clustered
NODE_113_length_31988_cov_25.699496	VC_2032_0	clustered
NODE_113_length_42159_cov_59.417989	VC_1170_0	clustered
NODE_113_length_42716_cov_3.656994	VC_711_0	clustered
NODE_113_length_43543_cov_353.892499	VC_226_0	clustered
NODE_113_length_51415_cov_9.507399	VC_78_0	clustered
NODE_113_length_61726_cov_120.560766	VC_1372_0	clustered
NODE_113_length_62165_cov_17.703912	VC_1881_0	clustered
NODE_113_length_90934_cov_482.871995	VC_1389_3	clustered
NODE_113_length_99307_cov_10.933996	VC_1280_0	clustered
NODE_1140_length_32223_cov_7.369529	VC_3306_0	clustered
NODE_11413_length_5630_cov_3.721076	VC_2020_0	clustered
NODE_11419_length_5236_cov_26.657402	VC_3212_0	clustered
NODE_1141_length_12551_cov_9.624920	VC_3362_0	clustered
NODE_1141_length_13134_cov_29.811759	VC_3405_0	clustered
NODE_1141_length_13683_cov_37.385136	VC_669_0	clustered
NODE_1141_length_27143_cov_42.920112	VC_273_0	clustered
NODE_1141_length_32632_cov_22.238635	VC_1780_0	clustered
NODE_1141_length_32859_cov_5.985612	VC_1303_0	clustered
NODE_1141_length_32881_cov_65.404710	VC_737_0	clustered
NODE_1141_length_36289_cov_41.771099	VC_1864_0	clustered
NODE_1142_length_15092_cov_6.952916	VC_2577_0	clustered
NODE_1142_length_15956_cov_16.274322	VC_599_0	clustered
NODE_1142_length_26181_cov_7.240718	VC_2483_0	clustered
NODE_1142_length_32282_cov_14.966022	VC_724_0	clustered
NODE_1143_length_12550_cov_11.049460	VC_2578_0	clustered
NODE_1143_length_13798_cov_26.742924	VC_926_0	clustered
NODE_1143_length_24181_cov_77.360317	VC_2599_0	clustered
NODE_1143_length_33812_cov_7.888853	VC_2548_0	clustered
NODE_1143_length_36264_cov_13.777265	VC_2267_0	clustered
NODE_1143_length_4793_cov_9.336640	VC_3911_0	clustered
NODE_11440_length_5153_cov_6.635740	VC_3912_0	clustered
NODE_11445_length_5021_cov_232.119009	VC_2929_0	clustered
NODE_11446_length_4423_cov_19.983745	VC_3453_0	clustered
NODE_1144_length_13873_cov_4.670358	VC_3250_0	clustered
NODE_1144_length_26260_cov_9.965579	VC_2122_0	clustered
NODE_1144_length_29654_cov_15.057907	VC_809_0	clustered
NODE_1144_length_33701_cov_11.591214	VC_937_0	clustered
NODE_11452_length_5119_cov_4.204581	VC_1017_0	clustered
NODE_1145_length_12519_cov_168.679878	VC_2441_0	clustered
NODE_1145_length_13872_cov_3.578997	VC_1680_0	clustered
NODE_1145_length_28792_cov_11.462331	VC_1215_0	clustered
NODE_1145_length_29928_cov_26.794698	VC_979_0	clustered
NODE_11462_length_5080_cov_3.697313	VC_3185_0	clustered
NODE_1146_length_12511_cov_6.638969	VC_155_0	clustered
NODE_1146_length_13721_cov_18.412191	VC_793_0	clustered
NODE_1146_length_31356_cov_6.462349	VC_1501_0	clustered
NODE_1146_length_39078_cov_17.582631	VC_1007_0	clustered
NODE_11477_length_5110_cov_4.350742	VC_742_0	clustered
NODE_1147_length_11649_cov_3.641107	VC_1066_0	clustered
NODE_1147_length_15054_cov_54.831822	VC_1617_0	clustered
NODE_1147_length_24334_cov_7.175707	VC_1779_0	clustered
NODE_1147_length_26659_cov_10.192302	VC_3188_0	clustered
NODE_1147_length_27726_cov_31.544252	VC_1168_0	clustered
NODE_1147_length_32201_cov_27.455702	VC_2143_0	clustered
NODE_1147_length_5097_cov_2.785204	VC_1405_0	clustered
NODE_1148_length_21406_cov_28.413657	VC_1881_0	clustered
NODE_1148_length_25864_cov_12.138518	VC_222_0	clustered
NODE_1148_length_27735_cov_5.344725	VC_322_0	clustered
NODE_1148_length_32010_cov_11.154279	VC_709_0	clustered
NODE_1148_length_36043_cov_8.226464	VC_2468_0	clustered
NODE_1148_length_7627_cov_5.221870	VC_3920_0	clustered
NODE_1149_length_11270_cov_118.014980	VC_2937_0	clustered
NODE_1149_length_11280_cov_6.858174	VC_459_0	clustered
NODE_1149_length_31696_cov_6.193673	VC_3398_0	clustered
NODE_1149_length_36982_cov_26.034501	VC_165_0	clustered
NODE_114_length_105040_cov_12.306368	VC_332_0	clustered
NODE_114_length_107377_cov_22.092451	VC_3159_1	clustered
NODE_114_length_107764_cov_8.951155	VC_658_1	clustered
NODE_114_length_110927_cov_22.384741	VC_1295_1	clustered
NODE_114_length_116321_cov_14.688826	VC_1035_7	clustered
NODE_114_length_123991_cov_11.164440	VC_3748_0	clustered
NODE_114_length_182472_cov_16.327519	VC_409_0	clustered
NODE_114_length_37709_cov_8.423142	VC_644_0	clustered
NODE_114_length_42128_cov_16.646899	VC_3929_0	clustered
NODE_114_length_42562_cov_49.758416	VC_903_0	clustered
NODE_114_length_50267_cov_193.210846	VC_55_0	clustered
NODE_114_length_61522_cov_6.170482	VC_2771_0	clustered
NODE_114_length_61950_cov_8.029356	VC_3543_0	clustered
NODE_114_length_75968_cov_5.918565	VC_1702_9	clustered
NODE_114_length_83991_cov_17.843964	VC_3936_3	clustered
NODE_114_length_86471_cov_3723.359413	VC_2492_0	clustered
NODE_114_length_88120_cov_16.212752	VC_1044_1	clustered
NODE_114_length_98072_cov_23.123611	VC_1959_0	clustered
NODE_1150_length_16278_cov_19.884423	VC_2879_0	clustered
NODE_1150_length_16884_cov_16.174282	VC_2944_0	clustered
NODE_1150_length_25593_cov_13.253818	VC_1780_0	clustered
NODE_1150_length_31489_cov_8.214354	VC_2478_0	clustered
NODE_11510_length_6179_cov_5.775963	VC_3944_0	clustered
NODE_1151_length_13834_cov_6.713550	VC_3945_0	clustered
NODE_1151_length_25951_cov_8.711075	VC_3242_1	clustered
NODE_1151_length_29034_cov_11.863073	VC_1203_0	clustered
NODE_1151_length_29109_cov_16.248537	VC_585_0	clustered
NODE_1151_length_30695_cov_41.345398	VC_1001_0	clustered
NODE_1151_length_32323_cov_59.193071	VC_1199_0	clustered
NODE_11521_length_5583_cov_12.345514	VC_3948_0	clustered
NODE_1152_length_11607_cov_15.325744	VC_2177_0	clustered
NODE_1152_length_27050_cov_21.182701	VC_599_0	clustered
NODE_1152_length_27336_cov_6.619076	VC_2925_0	clustered
NODE_11532_length_5195_cov_20.699416	VC_3950_0	clustered
NODE_11538_length_5120_cov_11.939783	VC_3951_0	clustered
NODE_1153_length_12360_cov_8.903941	VC_3357_0	clustered
NODE_1153_length_12891_cov_428.060689	VC_3812_0	clustered
NODE_1153_length_30967_cov_8.582201	VC_1907_0	clustered
NODE_1153_length_32545_cov_6.671899	VC_2113_0	clustered
NODE_1153_length_5662_cov_5.308186	VC_3803_0	clustered
NODE_1154_length_13030_cov_24.086628	VC_3956_0	clustered
NODE_1154_length_23689_cov_22.150165	VC_1639_0	clustered
NODE_1154_length_29781_cov_8.088475	VC_3188_0	clustered
NODE_1154_length_35631_cov_7.681555	VC_739_0	clustered
NODE_1154_length_35956_cov_7.686610	VC_168_0	clustered
NODE_1155_length_25249_cov_7.289910	VC_1203_0	clustered
NODE_11566_length_6157_cov_4.310062	VC_2688_0	clustered
NODE_1156_length_27237_cov_6.877382	VC_3201_0	clustered
NODE_1156_length_27596_cov_7.515559	VC_1745_0	clustered
NODE_1156_length_30205_cov_15.481426	VC_1064_0	clustered
NODE_1156_length_32061_cov_8.652721	VC_3961_0	clustered
NODE_1156_length_32652_cov_7.675737	VC_1745_0	clustered
NODE_1156_length_35850_cov_33.126833	VC_2478_0	clustered
NODE_1157_length_12158_cov_13.393208	VC_1066_0	clustered
NODE_1157_length_13032_cov_4.917701	VC_2599_0	clustered
NODE_1157_length_13526_cov_5.088858	VC_693_0	clustered
NODE_1157_length_15930_cov_584.268689	VC_998_0	clustered
NODE_1157_length_25213_cov_8.996780	VC_2789_0	clustered
NODE_1157_length_26119_cov_4.984845	VC_2232_0	clustered
NODE_1157_length_31996_cov_7.191603	VC_3964_0	clustered
NODE_11586_length_6149_cov_8.332786	VC_3965_0	clustered
NODE_11588_length_5297_cov_5.670546	VC_336_0	clustered
NODE_1158_length_22032_cov_6.218183	VC_2000_0	clustered
NODE_1158_length_24581_cov_6.180788	VC_1344_0	clustered
NODE_1158_length_26886_cov_11.563229	VC_2327_0	clustered
NODE_1158_length_30619_cov_107.338994	VC_977_13	clustered
NODE_1158_length_6008_cov_3.218881	VC_3966_0	clustered
NODE_1159_length_12419_cov_13.378680	VC_2691_0	clustered
NODE_1159_length_16804_cov_10.557645	VC_1305_0	clustered
NODE_1159_length_21418_cov_7.332304	VC_1151_0	clustered
NODE_1159_length_28321_cov_6.609566	VC_1257_0	clustered
NODE_1159_length_32178_cov_25.469881	VC_1933_0	clustered
NODE_1159_length_33896_cov_22.619899	VC_992_0	clustered
NODE_1159_length_6179_cov_5.162312	VC_3968_0	clustered
NODE_115_length_104297_cov_17.949166	VC_1473_0	clustered
NODE_115_length_108610_cov_9.575100	VC_1814_0	clustered
NODE_115_length_109896_cov_32.655502	VC_1734_0	clustered
NODE_115_length_112492_cov_9.501712	VC_2478_0	clustered
NODE_115_length_116888_cov_49.642969	VC_1035_7	clustered
NODE_115_length_134125_cov_12.008652	VC_1473_1	clustered
NODE_115_length_135353_cov_23.506918	VC_3425_0	clustered
NODE_115_length_156545_cov_89.552169	VC_1285_0	clustered
NODE_115_length_37285_cov_39.681816	VC_3977_0	clustered
NODE_115_length_75036_cov_20.301836	VC_2719_0	clustered
NODE_115_length_80478_cov_69.717655	VC_131_0	clustered
NODE_115_length_83945_cov_112.391227	VC_2639_0	clustered
NODE_115_length_86561_cov_10.719904	VC_2767_0	clustered
NODE_115_length_92371_cov_90.118853	VC_137_0	clustered
NODE_11606_length_5550_cov_3.376706	VC_2633_0	clustered
NODE_1160_length_13004_cov_6.038536	VC_3567_0	clustered
NODE_1160_length_27056_cov_5.841821	VC_1025_0	clustered
NODE_1160_length_28603_cov_30.566730	VC_803_0	clustered
NODE_11616_length_5007_cov_4.886511	VC_2154_0	clustered
NODE_1161_length_22693_cov_20.335277	VC_1766_1	clustered
NODE_1161_length_25011_cov_8.764065	VC_1233_0	clustered
NODE_1161_length_26415_cov_9.764264	VC_1864_0	clustered
NODE_1161_length_26803_cov_19.684313	VC_709_0	clustered
NODE_1161_length_26972_cov_26.951443	VC_2244_0	clustered
NODE_1161_length_28558_cov_9.978108	VC_1914_0	clustered
NODE_1161_length_28712_cov_11.646020	VC_3544_0	clustered
NODE_1161_length_5066_cov_1931.975055	VC_3676_0	clustered
NODE_11620_length_5044_cov_12.032271	VC_1943_0	clustered
NODE_11627_length_5352_cov_5.435152	VC_3986_0	clustered
NODE_11629_length_5024_cov_7.444355	VC_2449_0	clustered
NODE_1162_length_12222_cov_5.966220	VC_926_0	clustered
NODE_1162_length_15749_cov_5.612017	VC_3987_0	clustered
NODE_1162_length_30690_cov_19.491399	VC_846_0	clustered
NODE_1162_length_6162_cov_9.190601	VC_3700_0	clustered
NODE_1163_length_12220_cov_64.950925	VC_3679_0	clustered
NODE_1163_length_12913_cov_37.558563	VC_3988_0	clustered
NODE_1163_length_13357_cov_55.574124	VC_2777_0	clustered
NODE_1163_length_14917_cov_6.661822	VC_1551_0	clustered
NODE_1163_length_15544_cov_13.313482	VC_998_0	clustered
NODE_1163_length_24435_cov_7.919319	VC_1233_0	clustered
NODE_1163_length_28785_cov_7.138670	VC_2902_0	clustered
NODE_1163_length_32073_cov_6.023580	VC_822_0	clustered
NODE_1163_length_32096_cov_7.730782	VC_1209_2	clustered
NODE_1163_length_35520_cov_6.770450	VC_2251_1	clustered
NODE_11641_length_5036_cov_581.404537	VC_2929_0	clustered
NODE_1164_length_13617_cov_6.306297	VC_3991_0	clustered
NODE_1164_length_23765_cov_15.356305	VC_2473_0	clustered
NODE_1164_length_25952_cov_32.334054	VC_3874_0	clustered
NODE_1164_length_27717_cov_6.024980	VC_1931_0	clustered
NODE_1164_length_38873_cov_18.420655	VC_1019_0	clustered
NODE_1164_length_5991_cov_2.413578	VC_2578_0	clustered
NODE_1165_length_12091_cov_5.106348	VC_3992_0	clustered
NODE_1165_length_12978_cov_3.824422	VC_3993_0	clustered
NODE_1165_length_25768_cov_31.731692	VC_3994_0	clustered
NODE_1165_length_26782_cov_30.095334	VC_1224_0	clustered
NODE_1165_length_28625_cov_55.982429	VC_3379_0	clustered
NODE_1165_length_29021_cov_6.151902	VC_2143_0	clustered
NODE_1166_length_21595_cov_15.613974	VC_849_0	clustered
NODE_1166_length_31480_cov_25.238663	VC_361_0	clustered
NODE_1166_length_31788_cov_5.775281	VC_1215_0	clustered
NODE_1166_length_32229_cov_16.097346	VC_725_0	clustered
NODE_1166_length_38551_cov_16.927057	VC_222_0	clustered
NODE_11672_length_4721_cov_42.681740	VC_742_0	clustered
NODE_1167_length_12875_cov_8.818799	VC_1771_0	clustered
NODE_1167_length_23156_cov_4.142115	VC_2173_0	clustered
NODE_1167_length_25063_cov_59.427143	VC_1204_0	clustered
NODE_1167_length_31784_cov_26.305809	VC_2243_0	clustered
NODE_1167_length_32242_cov_21.040731	VC_3132_0	clustered
NODE_1167_length_35512_cov_18.442846	VC_165_0	clustered
NODE_1168_length_14763_cov_4.813367	VC_2594_0	clustered
NODE_1168_length_28635_cov_36.163716	VC_1077_0	clustered
NODE_1168_length_31573_cov_6.437020	VC_2975_0	clustered
NODE_1168_length_32208_cov_39.794545	VC_1356_2	clustered
NODE_11690_length_5021_cov_3.698752	VC_3998_0	clustered
NODE_11695_length_5511_cov_3.093842	VC_2258_0	clustered
NODE_11699_length_5257_cov_5.612072	VC_970_0	clustered
NODE_1169_length_13288_cov_77.602584	VC_2311_0	clustered
NODE_1169_length_13490_cov_96.991812	VC_2631_0	clustered
NODE_1169_length_15337_cov_5.542468	VC_2381_0	clustered
NODE_1169_length_16724_cov_9.626312	VC_785_0	clustered
NODE_1169_length_21786_cov_8.228844	VC_605_0	clustered
NODE_1169_length_23796_cov_29.432753	VC_2210_0	clustered
NODE_1169_length_24402_cov_46.355157	VC_3272_0	clustered
NODE_1169_length_25694_cov_41.671633	VC_2211_0	clustered
NODE_1169_length_7104_cov_2.887360	VC_1677_0	clustered
NODE_116_length_104145_cov_49.003785	VC_332_1	clustered
NODE_116_length_106162_cov_40.972518	VC_943_0	clustered
NODE_116_length_106198_cov_15.506976	VC_1209_2	clustered
NODE_116_length_110737_cov_11.239632	VC_3473_0	clustered
NODE_116_length_111810_cov_58.158463	VC_1344_0	clustered
NODE_116_length_115784_cov_26.465735	VC_2148_1	clustered
NODE_116_length_118042_cov_72.259393	VC_1959_0	clustered
NODE_116_length_118428_cov_36.706783	VC_2835_0	clustered
NODE_116_length_121353_cov_18.801167	VC_2163_2	clustered
NODE_116_length_121365_cov_27.262823	VC_1923_0	clustered
NODE_116_length_131622_cov_19.035032	VC_1199_0	clustered
NODE_116_length_141304_cov_77.340746	VC_2143_0	clustered
NODE_116_length_151490_cov_11.012930	VC_1296_0	clustered
NODE_116_length_22359_cov_4.923198	VC_1088_0	clustered
NODE_116_length_36232_cov_150.618404	VC_4005_0	clustered
NODE_116_length_83058_cov_13.429093	VC_709_0	clustered
NODE_116_length_85460_cov_22.906317	VC_700_0	clustered
NODE_116_length_95588_cov_12.827128	VC_1545_0	clustered
NODE_11700_length_5321_cov_3.701861	VC_3345_0	clustered
NODE_11701_length_3076_cov_13.854684	VC_1658_0	clustered
NODE_1170_length_26180_cov_8.940249	VC_1765_0	clustered
NODE_1170_length_32619_cov_14.434560	VC_890_0	clustered
NODE_1170_length_33204_cov_18.659718	VC_4012_0	clustered
NODE_1171_length_13266_cov_225.077246	VC_4014_0	clustered
NODE_1171_length_27222_cov_7.796150	VC_579_0	clustered
NODE_1171_length_29052_cov_24.843880	VC_1938_0	clustered
NODE_1171_length_31693_cov_5.518743	VC_4015_0	clustered
NODE_1171_length_38335_cov_10.151933	VC_818_0	clustered
NODE_11720_length_5313_cov_5.429821	VC_4017_0	clustered
NODE_1172_length_12926_cov_3.665139	VC_3772_0	clustered
NODE_1172_length_13265_cov_133.646556	VC_4019_0	clustered
NODE_1172_length_25530_cov_29.622964	VC_2996_0	clustered
NODE_1172_length_28270_cov_51.508453	VC_156_0	clustered
NODE_11735_length_5123_cov_7.258485	VC_4020_0	clustered
NODE_11737_length_5493_cov_3.177823	VC_2567_0	clustered
NODE_1173_length_15240_cov_22.128350	VC_677_0	clustered
NODE_1173_length_25467_cov_29.460294	VC_3565_0	clustered
NODE_1173_length_25776_cov_20.923098	VC_1245_0	clustered
NODE_1173_length_32592_cov_7.593447	VC_2925_0	clustered
NODE_1174_length_13445_cov_4.685885	VC_4025_0	clustered
NODE_1174_length_15384_cov_13.417640	VC_2395_0	clustered
NODE_1174_length_24091_cov_4.524089	VC_1946_0	clustered
NODE_1174_length_28190_cov_36.008388	VC_1780_0	clustered
NODE_1174_length_29345_cov_14.195630	VC_2656_0	clustered
NODE_11750_length_5240_cov_7.228351	VC_4026_0	clustered
NODE_1175_length_10583_cov_8.522511	VC_3758_0	clustered
NODE_1175_length_12668_cov_598.005312	VC_2978_0	clustered
NODE_1175_length_15207_cov_32.096621	VC_2442_0	clustered
NODE_1175_length_15728_cov_15.292095	VC_1780_0	clustered
NODE_1175_length_21674_cov_32.191082	VC_1811_0	clustered
NODE_1175_length_22274_cov_6.395157	VC_2740_0	clustered
NODE_1175_length_24195_cov_11.473944	VC_1026_0	clustered
NODE_1175_length_43499_cov_10.053172	VC_1430_0	clustered
NODE_1176_length_16650_cov_15.322507	VC_3799_0	clustered
NODE_1176_length_22716_cov_17.649486	VC_1811_0	clustered
NODE_1176_length_27470_cov_8.515995	VC_1007_0	clustered
NODE_1176_length_28164_cov_10.585791	VC_1209_2	clustered
NODE_1176_length_28671_cov_46.726971	VC_4029_0	clustered
NODE_1176_length_32231_cov_10.884603	VC_797_0	clustered
NODE_1177_length_13180_cov_8.044724	VC_4031_0	clustered
NODE_1177_length_24123_cov_8.458077	VC_1323_0	clustered
NODE_1177_length_26654_cov_57.255686	VC_981_0	clustered
NODE_1177_length_30265_cov_124.639391	VC_617_0	clustered
NODE_1177_length_33087_cov_14.579741	VC_165_0	clustered
NODE_1177_length_38187_cov_9.269118	VC_150_0	clustered
NODE_11789_length_2824_cov_3.339112	VC_3848_0	clustered
NODE_1178_length_22663_cov_31.660165	VC_2244_0	clustered
NODE_1178_length_24724_cov_5.666869	VC_2965_0	clustered
NODE_1178_length_25219_cov_33.852965	VC_358_0	clustered
NODE_1178_length_28407_cov_94.752328	VC_1798_0	clustered
NODE_1178_length_33152_cov_25.406532	VC_2355_0	clustered
NODE_11793_length_5224_cov_10.431225	VC_3825_0	clustered
NODE_11798_length_3467_cov_152.261137	VC_4032_0	clustered
NODE_1179_length_11180_cov_7.974742	VC_3735_0	clustered
NODE_1179_length_12881_cov_4.596757	VC_2137_0	clustered
NODE_1179_length_14680_cov_6.739556	VC_754_0	clustered
NODE_1179_length_21483_cov_7.180091	VC_889_0	clustered
NODE_1179_length_24055_cov_9.367750	VC_1199_0	clustered
NODE_1179_length_25200_cov_6.400398	VC_1501_0	clustered
NODE_1179_length_26766_cov_7.076298	VC_888_0	clustered
NODE_1179_length_5009_cov_148.091239	VC_2546_0	clustered
NODE_117_length_105018_cov_10.047645	VC_1639_0	clustered
NODE_117_length_108134_cov_48.091008	VC_3148_2	clustered
NODE_117_length_112719_cov_120.870464	VC_1651_0	clustered
NODE_117_length_120183_cov_43.084177	VC_708_0	clustered
NODE_117_length_126638_cov_46.506371	VC_1188_0	clustered
NODE_117_length_132252_cov_28.814527	VC_1554_0	clustered
NODE_117_length_146199_cov_15.430438	VC_1745_4	clustered
NODE_117_length_146224_cov_22.398717	VC_1148_0	clustered
NODE_117_length_14717_cov_10.752762	VC_84_0	clustered
NODE_117_length_153647_cov_8.463943	VC_1854_4	clustered
NODE_117_length_21807_cov_7.916835	VC_2210_0	clustered
NODE_117_length_29561_cov_264.537619	VC_608_0	clustered
NODE_117_length_36062_cov_295.916905	VC_872_0	clustered
NODE_117_length_41024_cov_16.517904	VC_1204_1	clustered
NODE_117_length_60960_cov_8.288252	VC_74_2	clustered
NODE_117_length_73663_cov_15.613167	VC_1050_2	clustered
NODE_117_length_88168_cov_147.765256	VC_1644_0	clustered
NODE_117_length_96366_cov_159.312145	VC_3328_0	clustered
NODE_117_length_97939_cov_101.930653	VC_964_0	clustered
NODE_11805_length_6071_cov_4.598570	VC_4043_0	clustered
NODE_1180_length_13585_cov_5.334146	VC_165_0	clustered
NODE_1180_length_30269_cov_13.713312	VC_1024_0	clustered
NODE_1180_length_30286_cov_9.524859	VC_223_0	clustered
NODE_1180_length_31205_cov_12.921798	VC_877_0	clustered
NODE_1180_length_32378_cov_9.740587	VC_899_0	clustered
NODE_1181_length_12203_cov_4.678383	VC_4045_0	clustered
NODE_1181_length_15590_cov_19.617638	VC_4046_0	clustered
NODE_1182_length_15630_cov_32.495923	VC_192_0	clustered
NODE_1182_length_28066_cov_7.063511	VC_1020_0	clustered
NODE_1182_length_30089_cov_33.221349	VC_1199_0	clustered
NODE_1182_length_31812_cov_12.759140	VC_502_0	clustered
NODE_1182_length_31850_cov_13.634125	VC_804_0	clustered
NODE_1183_length_22984_cov_5.256008	VC_1752_0	clustered
NODE_1183_length_24723_cov_5.443368	VC_3284_0	clustered
NODE_1183_length_28458_cov_29.038130	VC_1199_0	clustered
NODE_1183_length_28728_cov_5.277648	VC_764_0	clustered
NODE_1183_length_30018_cov_7.638054	VC_273_0	clustered
NODE_1183_length_38075_cov_17.924908	VC_1811_0	clustered
NODE_11849_length_5249_cov_3.985945	VC_867_0	clustered
NODE_1184_length_11295_cov_10.948932	VC_4053_0	clustered
NODE_1184_length_19825_cov_6.754578	VC_3544_0	clustered
NODE_1184_length_27062_cov_144.405821	VC_1838_0	clustered
NODE_1184_length_30909_cov_6.976081	VC_2468_0	clustered
NODE_1184_length_32856_cov_5.481662	VC_2643_0	clustered
NODE_1185_length_15118_cov_4.400584	VC_4057_0	clustered
NODE_1185_length_22976_cov_6.896121	VC_1968_0	clustered
NODE_1185_length_23834_cov_7.530678	VC_1195_0	clustered
NODE_1185_length_31960_cov_5.664755	VC_1271_0	clustered
NODE_1185_length_35051_cov_14.108470	VC_977_12	clustered
NODE_1185_length_7441_cov_12.517059	VC_1038_0	clustered
NODE_11864_length_5027_cov_36.166130	VC_2954_0	clustered
NODE_1186_length_15610_cov_189.510125	VC_1963_0	clustered
NODE_1186_length_17751_cov_25.439178	VC_42_0	clustered
NODE_1186_length_25485_cov_6.279709	VC_646_0	clustered
NODE_11872_length_5238_cov_4.362724	VC_2188_0	clustered
NODE_1187_length_12568_cov_52.997842	VC_2936_0	clustered
NODE_1187_length_26222_cov_8.295143	VC_2198_0	clustered
NODE_1187_length_26229_cov_9.756820	VC_979_0	clustered
NODE_1187_length_29707_cov_16.398253	VC_1233_0	clustered
NODE_1187_length_31689_cov_14.812796	VC_977_13	clustered
NODE_1187_length_31789_cov_14.809069	VC_212_0	clustered
NODE_1187_length_35412_cov_47.203100	VC_1716_0	clustered
NODE_11882_length_5233_cov_5.757435	VC_2042_0	clustered
NODE_1188_length_12093_cov_4.919754	VC_4059_0	clustered
NODE_1188_length_16523_cov_5.978868	VC_4060_0	clustered
NODE_1189_length_11113_cov_3.801863	VC_864_0	clustered
NODE_1189_length_21063_cov_36.786510	VC_4061_0	clustered
NODE_1189_length_22547_cov_6.774186	VC_2125_0	clustered
NODE_1189_length_23410_cov_50.974952	VC_3302_0	clustered
NODE_1189_length_23464_cov_6.876244	VC_1735_0	clustered
NODE_1189_length_28299_cov_5.623779	VC_1698_0	clustered
NODE_1189_length_30893_cov_18.589338	VC_1001_0	clustered
NODE_1189_length_31462_cov_4.705161	VC_1520_0	clustered
NODE_1189_length_35431_cov_9.429924	VC_395_0	clustered
NODE_118_length_101915_cov_9.634371	VC_1933_0	clustered
NODE_118_length_108205_cov_58.823273	VC_1001_0	clustered
NODE_118_length_124086_cov_161.498351	VC_1035_7	clustered
NODE_118_length_14700_cov_13.032093	VC_4065_0	clustered
NODE_118_length_153275_cov_45.519116	VC_1651_0	clustered
NODE_118_length_155786_cov_37.672403	VC_2747_0	clustered
NODE_118_length_178521_cov_72.103297	VC_1986_0	clustered
NODE_118_length_36015_cov_7.255311	VC_2888_0	clustered
NODE_118_length_37005_cov_25.280054	VC_978_0	clustered
NODE_118_length_41854_cov_16.808943	VC_398_0	clustered
NODE_118_length_42094_cov_32.738029	VC_707_0	clustered
NODE_118_length_61814_cov_790.551191	VC_329_0	clustered
NODE_118_length_77382_cov_10.368319	VC_3560_0	clustered
NODE_118_length_92730_cov_48.848427	VC_1938_0	clustered
NODE_11907_length_4854_cov_6.775787	VC_742_0	clustered
NODE_1190_length_23737_cov_93.128494	VC_1471_0	clustered
NODE_1190_length_28207_cov_8.230996	VC_2144_0	clustered
NODE_1190_length_28337_cov_12.670144	VC_2919_0	clustered
NODE_1190_length_29953_cov_32.486253	VC_1140_0	clustered
NODE_1190_length_30115_cov_40.787891	VC_1622_0	clustered
NODE_11910_length_6027_cov_6.833724	VC_1721_0	clustered
NODE_11917_length_6025_cov_7.839866	VC_4071_0	clustered
NODE_1191_length_26679_cov_6.119779	VC_1952_1	clustered
NODE_1191_length_29679_cov_37.688327	VC_872_0	clustered
NODE_1191_length_30105_cov_6.280266	VC_2075_0	clustered
NODE_11920_length_5215_cov_3.494186	VC_1789_0	clustered
NODE_11924_length_5178_cov_12.175678	VC_3464_0	clustered
NODE_11926_length_4347_cov_4.914492	VC_2406_0	clustered
NODE_1192_length_12528_cov_33.128666	VC_2933_0	clustered
NODE_1192_length_12742_cov_5.699377	VC_2736_0	clustered
NODE_1192_length_28278_cov_5.511887	VC_2116_0	clustered
NODE_1192_length_30283_cov_15.512174	VC_1156_2	clustered
NODE_1192_length_31867_cov_14.704105	VC_512_0	clustered
NODE_1192_length_32936_cov_7.453058	VC_2900_0	clustered
NODE_11936_length_5403_cov_3.228123	VC_2292_0	clustered
NODE_1193_length_15110_cov_16.162006	VC_3776_0	clustered
NODE_1193_length_15695_cov_6.107429	VC_998_0	clustered
NODE_1193_length_24619_cov_16.386297	VC_1241_0	clustered
NODE_1193_length_26635_cov_8.849248	VC_1205_0	clustered
NODE_1193_length_34795_cov_10.829131	VC_1195_0	clustered
NODE_1194_length_28151_cov_14.540789	VC_1914_0	clustered
NODE_11952_length_3846_cov_6.735690	VC_1730_0	clustered
NODE_1195_length_23442_cov_5.647539	VC_409_0	clustered
NODE_1196_length_10855_cov_8.146574	VC_430_0	clustered
NODE_1196_length_28816_cov_92.300233	VC_1204_3	clustered
NODE_1196_length_30797_cov_12.610533	VC_660_0	clustered
NODE_1196_length_31491_cov_11.057959	VC_1088_0	clustered
NODE_1196_length_31537_cov_7.144336	VC_333_0	clustered
NODE_1196_length_34651_cov_8.310730	VC_1175_2	clustered
NODE_1197_length_15046_cov_5.814689	VC_4081_0	clustered
NODE_1197_length_21268_cov_7.193042	VC_502_0	clustered
NODE_1197_length_21676_cov_17.338791	VC_1811_0	clustered
NODE_1197_length_29484_cov_8.273710	VC_4083_0	clustered
NODE_1197_length_31252_cov_11.478572	VC_1752_0	clustered
NODE_1198_length_34105_cov_13.714949	VC_2232_0	clustered
NODE_1199_length_15419_cov_17.352187	VC_3782_0	clustered
NODE_1199_length_23269_cov_6.722667	VC_1820_0	clustered
NODE_1199_length_24436_cov_29.543702	VC_1168_0	clustered
NODE_1199_length_27135_cov_13.208900	VC_935_0	clustered
NODE_1199_length_27169_cov_5.958398	VC_3787_0	clustered
NODE_1199_length_28720_cov_8.682784	VC_903_0	clustered
NODE_1199_length_31428_cov_30.740031	VC_1371_0	clustered
NODE_119_length_104266_cov_666.192753	VC_2081_2	clustered
NODE_119_length_108001_cov_24.124423	VC_1781_0	clustered
NODE_119_length_115155_cov_21.674579	VC_621_0	clustered
NODE_119_length_117138_cov_41.270500	VC_3032_1	clustered
NODE_119_length_127455_cov_8.483257	VC_1035_13	clustered
NODE_119_length_129401_cov_23.847618	VC_2205_0	clustered
NODE_119_length_131444_cov_15.337654	VC_1209_13	clustered
NODE_119_length_14673_cov_46.128198	VC_669_0	clustered
NODE_119_length_167373_cov_13.656606	VC_876_0	clustered
NODE_119_length_31356_cov_8.136992	VC_4088_0	clustered
NODE_119_length_40398_cov_6.991324	VC_1500_0	clustered
NODE_119_length_41900_cov_11.166304	VC_1148_0	clustered
NODE_119_length_51769_cov_290.778919	VC_972_0	clustered
NODE_119_length_57448_cov_6.468960	VC_1221_0	clustered
NODE_119_length_81440_cov_11.181286	VC_1825_0	clustered
NODE_119_length_85493_cov_25.749222	VC_666_1	clustered
NODE_119_length_97677_cov_12.884995	VC_1389_2	clustered
NODE_119_length_97869_cov_7.420226	VC_3420_0	clustered
NODE_119_length_98913_cov_928.664357	VC_2081_0	clustered
NODE_11_length_109155_cov_7.439890	VC_3426_0	clustered
NODE_11_length_112722_cov_8.884554	VC_1035_7	clustered
NODE_11_length_120359_cov_9.760690	VC_1441_1	clustered
NODE_11_length_120694_cov_7.302257	VC_1005_1	clustered
NODE_11_length_122243_cov_61.767432	VC_1695_1	clustered
NODE_11_length_153262_cov_21.839120	VC_725_1	clustered
NODE_11_length_159844_cov_288.922779	VC_1353_3	clustered
NODE_11_length_169351_cov_16.730968	VC_1438_2	clustered
NODE_11_length_178052_cov_10.954488	VC_2687_0	clustered
NODE_11_length_193883_cov_61.570655	VC_1774_1	clustered
NODE_11_length_218152_cov_83.964864	VC_1270_0	clustered
NODE_11_length_222855_cov_22.041912	VC_657_7	clustered
NODE_11_length_286859_cov_10.801565	VC_822_0	clustered
NODE_11_length_289288_cov_65.209094	VC_3275_0	clustered
NODE_11_length_289597_cov_22.433492	VC_1882_0	clustered
NODE_11_length_301868_cov_147.435826	VC_1784_4	clustered
NODE_11_length_303511_cov_35.398872	VC_1959_0	clustered
NODE_11_length_305049_cov_43.042893	VC_1702_18	clustered
NODE_11_length_305860_cov_35.293533	VC_1600_0	clustered
NODE_11_length_313903_cov_23.181327_1	VC_2114_1	clustered
NODE_11_length_326520_cov_35.066243	VC_900_0	clustered
NODE_11_length_327741_cov_12.492383	VC_1509_0	clustered
NODE_11_length_336752_cov_24.671408	VC_1632_0	clustered
NODE_11_length_344431_cov_38.974493	VC_2961_1	clustered
NODE_11_length_344564_cov_169.131959	VC_273_0	clustered
NODE_11_length_353175_cov_22.242334	VC_2961_0	clustered
NODE_11_length_354762_cov_45.346999	VC_1225_0	clustered
NODE_11_length_358096_cov_19.210040	VC_1035_11	clustered
NODE_11_length_62079_cov_11.015945	VC_1598_0	clustered
NODE_1200_length_26728_cov_38.879429	VC_4007_0	clustered
NODE_1200_length_26745_cov_13.640202	VC_2139_0	clustered
NODE_1200_length_27155_cov_20.493690	VC_3413_0	clustered
NODE_1200_length_30603_cov_29.270427	VC_1019_0	clustered
NODE_1200_length_30779_cov_8.355227	VC_2925_0	clustered
NODE_1200_length_32038_cov_61.178095	VC_1647_0	clustered
NODE_1200_length_32449_cov_5.695931	VC_2841_0	clustered
NODE_1201_length_11172_cov_10.624359	VC_2989_0	clustered
NODE_1201_length_23386_cov_5.299987	VC_2173_0	clustered
NODE_1201_length_24554_cov_4.602678	VC_2387_0	clustered
NODE_1201_length_27782_cov_13.222383	VC_1375_3	clustered
NODE_1201_length_30135_cov_7.241456	VC_980_0	clustered
NODE_12029_length_5369_cov_4.128152	VC_4139_0	clustered
NODE_1202_length_10326_cov_7.276117	VC_3482_0	clustered
NODE_1202_length_22355_cov_7.699058	VC_4140_0	clustered
NODE_1202_length_23144_cov_5.329724	VC_1179_1	clustered
NODE_1202_length_25403_cov_9.401294	VC_1908_0	clustered
NODE_1202_length_25941_cov_5.643977	VC_1908_0	clustered
NODE_1203_length_12437_cov_5.393474	VC_220_0	clustered
NODE_1203_length_23842_cov_10.530962	VC_2187_0	clustered
NODE_1203_length_25790_cov_8.524150	VC_1881_0	clustered
NODE_1203_length_25878_cov_5.952174	VC_3977_0	clustered
NODE_1203_length_27579_cov_7.644601	VC_1914_0	clustered
NODE_1203_length_28014_cov_8.715297	VC_4142_0	clustered
NODE_1203_length_28133_cov_64.459185	VC_2473_0	clustered
NODE_1203_length_30779_cov_5.127815	VC_361_0	clustered
NODE_12042_length_3846_cov_8.020311	VC_1730_0	clustered
NODE_1204_length_11941_cov_79.143381	VC_3797_0	clustered
NODE_1204_length_13366_cov_18.062279	VC_1846_0	clustered
NODE_1204_length_21113_cov_21.336832	VC_2331_0	clustered
NODE_1204_length_23714_cov_9.326514	VC_502_0	clustered
NODE_1204_length_25050_cov_6.395879	VC_964_0	clustered
NODE_1204_length_33963_cov_27.987761	VC_1422_0	clustered
NODE_1205_length_10307_cov_24.452692	VC_2439_0	clustered
NODE_1205_length_24882_cov_16.298022	VC_1168_0	clustered
NODE_1206_length_12607_cov_108.128416	VC_2934_0	clustered
NODE_1206_length_27040_cov_10.431277	VC_4061_0	clustered
NODE_1206_length_27955_cov_5.389677	VC_400_0	clustered
NODE_1206_length_28663_cov_6.781809	VC_2198_0	clustered
NODE_1206_length_29768_cov_6.687645	VC_1026_0	clustered
NODE_1206_length_30704_cov_7.604392	VC_656_0	clustered
NODE_1207_length_25080_cov_8.086953	VC_2353_0	clustered
NODE_1207_length_27526_cov_6.603691	VC_1625_0	clustered
NODE_1207_length_27851_cov_57.240538	VC_2781_0	clustered
NODE_1207_length_31419_cov_7.917708	VC_502_0	clustered
NODE_1207_length_32991_cov_24.696502	VC_1747_0	clustered
NODE_1208_length_21080_cov_31.688609	VC_1001_0	clustered
NODE_1208_length_25319_cov_9.514012	VC_1766_1	clustered
NODE_1208_length_27901_cov_8.114020	VC_2794_0	clustered
NODE_1208_length_28404_cov_7.000282	VC_842_0	clustered
NODE_1208_length_30015_cov_5.872764	VC_642_0	clustered
NODE_1208_length_30221_cov_9.607870	VC_1001_0	clustered
NODE_1208_length_33882_cov_6.029533	VC_2002_0	clustered
NODE_1209_length_12570_cov_4.914343	VC_2575_0	clustered
NODE_1209_length_24438_cov_18.319116	VC_1179_1	clustered
NODE_1209_length_25153_cov_7.185553	VC_2352_0	clustered
NODE_1209_length_29210_cov_26.143680	VC_1967_0	clustered
NODE_120_length_104629_cov_7.469524	VC_1923_0	clustered
NODE_120_length_105263_cov_31.946297	VC_656_0	clustered
NODE_120_length_105991_cov_122.831408	VC_1035_7	clustered
NODE_120_length_111026_cov_32.161105	VC_1270_0	clustered
NODE_120_length_113997_cov_17.018808	VC_1915_0	clustered
NODE_120_length_114742_cov_8.737773	VC_769_0	clustered
NODE_120_length_120670_cov_41.247863	VC_2125_0	clustered
NODE_120_length_131320_cov_10.640300	VC_1035_7	clustered
NODE_120_length_132434_cov_18.844296	VC_814_0	clustered
NODE_120_length_140432_cov_49.776288	VC_1965_0	clustered
NODE_120_length_15086_cov_5.771605	VC_669_0	clustered
NODE_120_length_30046_cov_6.908439	VC_2301_0	clustered
NODE_120_length_35751_cov_107.525437	VC_226_0	clustered
NODE_120_length_36791_cov_19.406304	VC_3090_0	clustered
NODE_120_length_40285_cov_72.638379	VC_711_0	clustered
NODE_120_length_56221_cov_8.517448	VC_2491_0	clustered
NODE_120_length_58077_cov_19.162059	VC_3598_0	clustered
NODE_120_length_65357_cov_195.970782	VC_3936_3	clustered
NODE_120_length_65854_cov_26.945698	VC_2397_0	clustered
NODE_12107_length_5338_cov_9.633352	VC_4154_0	clustered
NODE_1210_length_22853_cov_7.982367	VC_3154_0	clustered
NODE_1210_length_27883_cov_28.284462	VC_4155_0	clustered
NODE_1210_length_28025_cov_6.977261	VC_1229_0	clustered
NODE_1210_length_28191_cov_33.095962	VC_803_0	clustered
NODE_1211_length_14888_cov_6.316322	VC_4005_0	clustered
NODE_1212_length_14887_cov_15.054342	VC_4156_0	clustered
NODE_1212_length_26632_cov_10.922414	VC_3488_0	clustered
NODE_1213_length_11880_cov_52.451755	VC_2869_0	clustered
NODE_1213_length_12532_cov_4.034063	VC_2086_0	clustered
NODE_1213_length_34137_cov_9.077636	VC_857_0	clustered
NODE_12141_length_5323_cov_20.668375	VC_4159_0	clustered
NODE_1214_length_15237_cov_74.407390	VC_4144_0	clustered
NODE_1214_length_27831_cov_5.948733	VC_498_2	clustered
NODE_1214_length_30834_cov_31.921342	VC_1001_0	clustered
NODE_1214_length_30925_cov_6.676320	VC_3242_0	clustered
NODE_1215_length_11632_cov_509.702773	VC_4160_0	clustered
NODE_1215_length_16278_cov_21.141959	VC_721_0	clustered
NODE_1215_length_22554_cov_9.872839	VC_1636_0	clustered
NODE_1215_length_24656_cov_20.948620	VC_656_0	clustered
NODE_1215_length_25323_cov_4.741610	VC_150_0	clustered
NODE_1215_length_25404_cov_10.758570	VC_4162_0	clustered
NODE_1215_length_26115_cov_11.479662	VC_3242_1	clustered
NODE_1215_length_26766_cov_25.935233	VC_1859_0	clustered
NODE_1215_length_27877_cov_6.883689	VC_2163_0	clustered
NODE_1216_length_26031_cov_7.072798	VC_886_0	clustered
NODE_1216_length_26245_cov_14.041466	VC_409_0	clustered
NODE_1216_length_30664_cov_6.958738	VC_3130_0	clustered
NODE_1216_length_33768_cov_12.246403	VC_2512_0	clustered
NODE_1217_length_14770_cov_20.921441	VC_523_0	clustered
NODE_1217_length_24288_cov_6.905171	VC_1840_0	clustered
NODE_1217_length_29435_cov_7.345269	VC_4165_0	clustered
NODE_1217_length_34810_cov_23.886060	VC_251_1	clustered
NODE_1217_length_41878_cov_15.040767	VC_1780_0	clustered
NODE_12187_length_5924_cov_5.649514	VC_4166_0	clustered
NODE_1218_length_12855_cov_20.017031	VC_755_0	clustered
NODE_1218_length_25026_cov_12.490849	VC_599_0	clustered
NODE_1218_length_33847_cov_7.352983	VC_1159_0	clustered
NODE_1219_length_15217_cov_5.852328	VC_3582_0	clustered
NODE_1219_length_27010_cov_24.282211	VC_888_0	clustered
NODE_1219_length_29704_cov_11.838376	VC_1107_0	clustered
NODE_1219_length_30497_cov_52.924446	VC_1019_0	clustered
NODE_1219_length_34458_cov_6.586112	VC_977_13	clustered
NODE_121_length_107577_cov_8.856671	VC_2790_0	clustered
NODE_121_length_113590_cov_11.972035	VC_3048_2	clustered
NODE_121_length_117296_cov_157.221740	VC_943_0	clustered
NODE_121_length_121911_cov_17.600438	VC_1792_0	clustered
NODE_121_length_150926_cov_11.125478	VC_1965_0	clustered
NODE_121_length_28845_cov_5.278673	VC_1230_0	clustered
NODE_121_length_35363_cov_9.742778	VC_737_0	clustered
NODE_121_length_40540_cov_309.027220	VC_711_0	clustered
NODE_121_length_48601_cov_9.285317	VC_1042_0	clustered
NODE_121_length_55419_cov_131.526479	VC_4171_0	clustered
NODE_121_length_57720_cov_6.786439	VC_622_0	clustered
NODE_121_length_65321_cov_200.330647	VC_2378_0	clustered
NODE_121_length_79258_cov_27.330922	VC_980_0	clustered
NODE_121_length_79538_cov_34.812048	VC_4173_0	clustered
NODE_121_length_84151_cov_73.474803	VC_327_0	clustered
NODE_121_length_99239_cov_12.595136	VC_2429_0	clustered
NODE_121_length_99588_cov_41.742859	VC_2081_3	clustered
NODE_12203_length_5918_cov_5.802490	VC_2261_0	clustered
NODE_1220_length_15212_cov_5.306921	VC_1233_0	clustered
NODE_1220_length_24857_cov_8.214055	VC_724_0	clustered
NODE_1220_length_26425_cov_22.129162	VC_1224_0	clustered
NODE_1220_length_30039_cov_7.980957	VC_3533_0	clustered
NODE_1220_length_30802_cov_12.147559	VC_361_0	clustered
NODE_1220_length_41808_cov_10.517903	VC_1205_0	clustered
NODE_1221_length_12397_cov_137.064009	VC_4179_0	clustered
NODE_1221_length_24306_cov_7.549833	VC_1315_0	clustered
NODE_1221_length_24977_cov_20.143688	VC_990_0	clustered
NODE_1221_length_26042_cov_10.200139	VC_2244_0	clustered
NODE_1222_length_26405_cov_97.264364	VC_1780_0	clustered
NODE_1222_length_27757_cov_10.155332	VC_2027_0	clustered
NODE_1222_length_28133_cov_15.781430	VC_846_0	clustered
NODE_1222_length_33804_cov_8.276364	VC_556_0	clustered
NODE_12230_length_5910_cov_5.651751	VC_4181_0	clustered
NODE_12232_length_5291_cov_4.598739	VC_4098_0	clustered
NODE_1223_length_29995_cov_11.320508	VC_1230_0	clustered
NODE_1223_length_30935_cov_12.764508	VC_1112_0	clustered
NODE_1224_length_14755_cov_15.678299	VC_669_0	clustered
NODE_1224_length_15171_cov_4.149180	VC_3504_0	clustered
NODE_1224_length_22751_cov_9.660116	VC_2244_0	clustered
NODE_1224_length_22866_cov_9.370216	VC_89_0	clustered
NODE_1224_length_24900_cov_7.836506	VC_1224_0	clustered
[truncated: 43,423 more rows]
