# Supplementary material for: Gut virome profiling identifies a widespread bacteriophage family associated with metabolic syndrome
Source: Nat Commun. 2022 Jun 23;13:3594. doi: 10.1038/s41467-022-31390-5 (PMC9226167; doi:10.1038/s41467-022-31390-5)
Supplement: Supplementary file 6 — Supplementary Dataset 4 [file 41467_2022_31390_MOESM6_ESM.xlsx]

## Sheet: Sheet1
Supplementary Data 4: Annotation of NODE_38_length_205884_cov_102.806990
locus_tag	source	length_bp	gene	EC_number	COG	PROKKA_product	Interproscan_product	Database	Accession	IPR_accession	go	pathway	genome_section	Top_BLAST_hit
GHJJGDGL_00001	host	73				tRNA-Trp(cca)
GHJJGDGL_00002	host	954	zntB			Zinc transport protein ZntB								Roseburia sp. AF22-8AC
GHJJGDGL_00003	host	228					HPr-like	SUPERFAMILY	SSF55594	IPR035895				Roseburia sp.
GHJJGDGL_00004	host	2352	dinG	3.1.-.-		3'-5' exonuclease DinG								uncultured Roseburia sp.
GHJJGDGL_00005	host	885	hdfR			HTH-type transcriptional regulator HdfR								Roseburia sp.
GHJJGDGL_00006	host	3804	purL	6.3.5.3	COG0046	Phosphoribosylformylglycinamidine synthase	FGAM-synthase: phosphoribosylformylglycinamidine synthase	TIGRFAM	TIGR01857	IPR010141				uncultured Roseburia sp.
GHJJGDGL_00007	host	840	ycsE_1	3.1.3.104		5-amino-6-(5-phospho-D-ribitylamino)uracil phosphatase YcsE	Cof-subfamily: Cof-like hydrolase	TIGRFAM	TIGR00099	IPR000150				Roseburia sp. AF20-18LB
GHJJGDGL_00008	host	1809	yitJ		COG0646	Bifunctional homocysteine S-methyltransferase/5,10-methylenetetrahydrofolate reductase								Roseburia sp.
GHJJGDGL_00009	host	2421	metH	2.1.1.13	COG0646	Methionine synthase								Eubacterium sp.
GHJJGDGL_00010	host	852				DegV domain-containing protein	DegV: EDD domain protein, DegV family	TIGRFAM	TIGR00762	IPR003797				Roseburia sp. CAG:45
GHJJGDGL_00011	host	75				tRNA-Val(tac)
GHJJGDGL_00012	host	75				tRNA-Met(cat)
GHJJGDGL_00013	host	495												Roseburia sp.
GHJJGDGL_00014	host	318												Roseburia sp. OM04-10AA
GHJJGDGL_00015	host	540	ispF	4.6.1.12	COG0245	2-C-methyl-D-erythritol 2,4-cyclodiphosphate synthase	ispF: 2-C-methyl-D-erythritol 2,4-cyclodiphosphate synthase	TIGRFAM	TIGR00151	IPR003526		KEGG: 00900+4.6.1.12|MetaCyc: PWY-7560		Roseburia sp. AF02-12
GHJJGDGL_00016	host	678	cysE	2.3.1.30	COG1045	Serine acetyltransferase	cysE: serine O-acetyltransferase	TIGRFAM	TIGR01172	IPR005881		KEGG: 00270+2.3.1.30|KEGG: 00920+2.3.1.30|KEGG: 00997+2.3.1.30|MetaCyc: PWY-6936|MetaCyc: PWY-7274|MetaCyc: PWY-7870|MetaCyc: PWY-8071		Roseburia intestinalis
GHJJGDGL_00017	host	1419	cysS	6.1.1.16	COG0215	Cysteine--tRNA ligase	cysS: cysteine--tRNA ligase	TIGRFAM	TIGR00435	IPR015803		KEGG: 00970+6.1.1.16		Roseburia sp. AF20-18LB
GHJJGDGL_00018	host	462	mrnC	3.1.26.-	COG1939	Mini-ribonuclease 3								uncultured Roseburia sp.
GHJJGDGL_00019	host	765		2.1.1.-		Putative TrmH family tRNA/rRNA methyltransferase	rRNA_methyl_3: RNA methyltransferase, TrmH family, group 3	TIGRFAM	TIGR00186	IPR004441		Reactome: R-HSA-6793080		Roseburia sp. CAG:45
GHJJGDGL_00020	host	597	sigH		COG1595	RNA polymerase sigma-H factor	sigma70-ECF: RNA polymerase sigma factor, sigma-70 family	TIGRFAM	TIGR02937	IPR014284				Roseburia sp.
GHJJGDGL_00021	host	2172	smc_1			Chromosome partition protein Smc	pip_yhgE_Nterm: YhgE/Pip N-terminal domain	TIGRFAM	TIGR03061	IPR017500				Eubacterium sp.
GHJJGDGL_00022	host	393												Roseburia sp. CAG:45
GHJJGDGL_00023	host	2142					pip_yhgE_Cterm: YhgE/Pip C-terminal domain	TIGRFAM	TIGR03062	IPR017501				Roseburia sp. CAG:45
GHJJGDGL_00024	host	73				tRNA-Thr(ggt)
GHJJGDGL_00025	host	246												Roseburia sp. OM04-10BH
GHJJGDGL_00026	host	402					HicB_like antitoxin of bacterial toxin-antitoxin system	Pfam	PF15919					Roseburia sp. CAG:45
GHJJGDGL_00027	host	189					HicA toxin of bacterial toxin-antitoxin,	Pfam	PF07927	GO:0003729				Roseburia sp. AF02-12
GHJJGDGL_00028	host	744					LytTr DNA-binding domain	Pfam	PF04397	GO:0003677				Roseburia sp. AF02-12
GHJJGDGL_00029	host	2703												Roseburia sp. AF42-8
GHJJGDGL_00030	host	756	tcdA	6.1.-.-	COG1179	tRNA threonylcarbamoyladenosine dehydratase								Roseburia sp.
GHJJGDGL_00031	host	1605	pckA	4.1.1.49		Phosphoenolpyruvate carboxykinase (ATP)	pckA: phosphoenolpyruvate carboxykinase (ATP)	TIGRFAM	TIGR00224	IPR001272		KEGG: 00010+4.1.1.49|KEGG: 00020+4.1.1.49|KEGG: 00620+4.1.1.49|KEGG: 00710+4.1.1.49|MetaCyc: PWY-561|MetaCyc: PWY-7117		Roseburia sp.
GHJJGDGL_00032	host	1158	sbcD			Nuclease SbcCD subunit D	sbcd: exonuclease SbcCD, D subunit	TIGRFAM	TIGR00619	IPR004593				Roseburia sp. AF42-8
GHJJGDGL_00033	host	3180					Putative exonuclease SbcCD, C subunit	Pfam	PF13558					Roseburia sp.
GHJJGDGL_00034	host	549					Transcriptional regulator C-terminal region	Pfam	PF14278	IPR039532				Roseburia sp. CAG:45
GHJJGDGL_00035	host	846			COG1307	Fatty acid-binding protein	DegV: EDD domain protein, DegV family	TIGRFAM	TIGR00762	IPR003797				Roseburia sp.
GHJJGDGL_00036	host	1536					FtsX-like permease family	Pfam	PF02687	IPR003838				Roseburia sp. CAG:45
GHJJGDGL_00037	host	360	rcsC	2.7.13.3		Sensor histidine kinase RcsC								Roseburia sp. CAG:45
GHJJGDGL_00038	host	648		3.1.3.-	COG0637	Phosphorylated carbohydrates phosphatase	HAD-SF-IA-v3: HAD hydrolase, family IA, variant 3	TIGRFAM	TIGR01509	IPR006439				uncultured Roseburia sp.
GHJJGDGL_00039	host	1047					GGDEF: diguanylate cyclase (GGDEF) domain	TIGRFAM	TIGR00254	IPR000160				Roseburia sp.
GHJJGDGL_00040	host	1098					Lysozyme inhibitor LprI	Pfam	PF07007	IPR009739				Roseburia sp.
GHJJGDGL_00041	host	990					Nucleotidyltransferase	SUPERFAMILY	SSF81301	IPR043519				Roseburia sp. CAG:45
GHJJGDGL_00042	host	1167					7tm_classC_mGluR-like	CDD	cd13953					Roseburia sp. AF20-18LB
GHJJGDGL_00043	prophage	210
GHJJGDGL_00044	prophage	450	slyA		COG1846	Transcriptional regulator SlyA
GHJJGDGL_00045	prophage	1356	mepA_1			Multidrug export protein MepA	matE: MATE efflux family protein	TIGRFAM	TIGR00797	IPR002528		Reactome: R-HSA-425366	Possible Metabolic Gene
GHJJGDGL_00046	prophage	1062					Fic/DOC family	Pfam	PF02661	IPR003812			Integration
GHJJGDGL_00047	prophage	288
GHJJGDGL_00048	prophage	234
GHJJGDGL_00049	prophage	1899					PD-(D/E)XK nuclease superfamily	Pfam	PF08011	IPR012547			Unknown
GHJJGDGL_00050	prophage	162
GHJJGDGL_00051	prophage	1425					Family of unknown function (DUF5716)	Pfam	PF18982				Unknown
GHJJGDGL_00052	prophage	645					Domain of unknown function (DUF4194)	Pfam	PF13835	IPR025449			Unknown
GHJJGDGL_00053	prophage	3297					P-loop containing region of AAA domain	Pfam	PF13555				Unknown
GHJJGDGL_00054	prophage	1227					DNA topoisomerase IV, alpha subunit	SUPERFAMILY	SSF56726	IPR036078		Reactome: R-HSA-912446	Replication
GHJJGDGL_00055	prophage	1131	Int-Tn_1			Transposase from transposon Tn916							Integration
GHJJGDGL_00056	prophage	624
GHJJGDGL_00057	prophage	795
GHJJGDGL_00058	prophage	159
GHJJGDGL_00059	prophage	216					Arc-type ribbon-helix-helix	Gene3D	G3DSA:1.10.1220.10	IPR013321			Integration
GHJJGDGL_00060	prophage	324	symE	3.1.-.-		Endoribonuclease SymE							Replication
GHJJGDGL_00061	prophage	786			COG1192
GHJJGDGL_00062	prophage	972	noc			Nucleoid occlusion protein	parB_part: ParB/RepB/Spo0J family partition protein	TIGRFAM	TIGR00180	IPR004437			Replication
GHJJGDGL_00063	prophage	276
GHJJGDGL_00064	prophage	603
GHJJGDGL_00065	prophage	1026
GHJJGDGL_00066	prophage	435
GHJJGDGL_00067	prophage	1836					AAA domain	Pfam	PF13476	IPR038729			Replication
GHJJGDGL_00068	prophage	237					lambda repressor-like DNA-binding domains	SUPERFAMILY	SSF47413	IPR010982			Integration
GHJJGDGL_00069	prophage	2880	rep	3.6.4.12		ATP-dependent DNA helicase Rep							Replication
GHJJGDGL_00070	prophage	1656					DNA methylase	Pfam	PF01555	IPR002941			R/M
GHJJGDGL_00071	prophage	2211					Type III restriction enzyme, res subunit	Pfam	PF04851	IPR006935			R/M
GHJJGDGL_00072	prophage	960					Bacteriophage abortive infection AbiH	Pfam	PF14253	IPR025935			R/M
GHJJGDGL_00073	prophage	1155					Putative DNA-binding domain	Pfam	PF04326	IPR007421			Replication
GHJJGDGL_00074	prophage	1314	polA	2.7.7.7	COG0258	DNA polymerase I, thermostable							Replication
GHJJGDGL_00075	prophage	630					Ribonuclease H-like	SUPERFAMILY	SSF53098	IPR012337			Replication
GHJJGDGL_00076	prophage	198
GHJJGDGL_00077	prophage	564					Protein of unknown function (DUF2815)	Pfam	PF10991	IPR022595			Unknown
GHJJGDGL_00078	prophage	1134					Protein of unknown function (DUF2800)	Pfam	PF10926	IPR021229			Unknown
GHJJGDGL_00079	prophage	366					RA2_Afadin	CDD	cd01781				Replication
GHJJGDGL_00080	prophage	165
GHJJGDGL_00081	prophage	2292					primase_Cterm: phage/plasmid primase, P4 family, C-terminal domain	TIGRFAM	TIGR01613	IPR006500			Replication
GHJJGDGL_00082	prophage	279					VRR-NUC domain	Pfam	PF08774	IPR014883		Reactome: R-HSA-6783310	Replication
GHJJGDGL_00083	prophage	1371					SNF2 family N-terminal domain	Pfam	PF00176	IPR000330			Replication
GHJJGDGL_00084	prophage	246
GHJJGDGL_00085	prophage	417					Sigma3 and sigma4 domains of RNA polymerase sigma factors	SUPERFAMILY	SSF88659	IPR013324			Replication
GHJJGDGL_00086	prophage	360					HNH endonuclease	Pfam	PF01844	IPR002711			Replication
GHJJGDGL_00087	prophage	333					lambda repressor-like DNA-binding domains	SUPERFAMILY	SSF47413	IPR010982			Integration
GHJJGDGL_00088	prophage	825					IrrE N-terminal-like domain	Pfam	PF06114	IPR010359			Integration
GHJJGDGL_00089	prophage	657					PIN_VapC-like	CDD	cd18707				Integration
GHJJGDGL_00090	prophage	471					sm_term_P27: putative phage terminase, small subunit, P27 family	TIGRFAM	TIGR01558	IPR006448			Structural
GHJJGDGL_00091	prophage	1626					Phage Terminase	Pfam	PF03354	IPR005021			Structural
GHJJGDGL_00092	prophage	1335					portal_HK97: phage portal protein, HK97 family	TIGRFAM	TIGR01537	IPR006427			Structural
GHJJGDGL_00093	prophage	942	clpP	3.4.21.92		ATP-dependent Clp protease proteolytic subunit							Structural
GHJJGDGL_00094	prophage	1173					major_cap_HK97: phage major capsid protein, HK97 family	TIGRFAM	TIGR01554	IPR024455			Structural
GHJJGDGL_00095	prophage	276					put_DNA_pack: uncharacterized phage protein (possible DNA packaging)	TIGRFAM	TIGR01560	IPR006450			Structural
GHJJGDGL_00096	prophage	342					gp16_SPP1: putative phage head-tail adaptor	TIGRFAM	TIGR01563	IPR008767			Structural
GHJJGDGL_00097	prophage	381					Bacteriophage HK97-gp10, putative tail-component	Pfam	PF04883	IPR010064			Structural
GHJJGDGL_00098	prophage	318
GHJJGDGL_00099	prophage	642					maj_tail_phi13: phage major tail protein, phi13 family	TIGRFAM	TIGR01603	IPR006490			Structural
GHJJGDGL_00100	prophage	378
GHJJGDGL_00101	prophage	168
GHJJGDGL_00102	prophage	153
GHJJGDGL_00103	prophage	525					NADPH-dependent FMN reductase	Pfam	PF03358	IPR005025			Possible Metabolic Gene
GHJJGDGL_00104	prophage	2838					tape_meas_TP901: phage tail tape measure protein, TP901 family, core region	TIGRFAM	TIGR01760	IPR010090			Structural
GHJJGDGL_00105	prophage	363
GHJJGDGL_00106	prophage	816	menH_1	4.2.99.20		2-succinyl-6-hydroxy-2,4-cyclohexadiene-1-carboxylate synthase							Possible Metabolic Gene
GHJJGDGL_00107	prophage	633					Probable bacterial effector-binding domain	SUPERFAMILY	SSF55136	IPR011256			Unknown function
GHJJGDGL_00108	prophage	249
GHJJGDGL_00109	prophage	453					Glyoxalase/Bleomycin resistance protein/Dioxygenase superfamily	Pfam	PF00903	IPR004360			Antibiotic resistance
GHJJGDGL_00110	prophage	624	cat3	2.3.1.28		Chloramphenicol acetyltransferase 3							Antibiotic resistance
GHJJGDGL_00111	prophage	375
GHJJGDGL_00112	prophage	2004
GHJJGDGL_00113	prophage	1401
GHJJGDGL_00114	prophage	444					holin_tox_secr: toxin secretion/phage lysis holin	TIGRFAM	TIGR01593	IPR006480			Integration
GHJJGDGL_00115	prophage	1518					N-acetylmuramoyl-L-alanine amidase-like	SUPERFAMILY	SSF55846	IPR036505		Reactome: R-HSA-6803157	Integration
GHJJGDGL_00116	prophage	522
GHJJGDGL_00117	prophage	246
GHJJGDGL_00118	prophage	210					Excisionase from transposon Tn916	Pfam	PF09035	IPR015122			Integration
GHJJGDGL_00119	prophage	1269	Int-Tn_2			Transposase from transposon Tn916							Integration
GHJJGDGL_00120	prophage	93
GHJJGDGL_00121	host	492	yfkJ	3.1.3.48	COG0394	Low molecular weight protein-tyrosine-phosphatase YfkJ								Roseburia sp.
GHJJGDGL_00122	host	897					Domain of unknown function (DUF1835)	Pfam	PF08874	IPR014973				uncultured Roseburia sp.
GHJJGDGL_00123	host	522					Nitroreductase family	Pfam	PF00881	IPR029479				Roseburia sp.
GHJJGDGL_00124	host	1746	aspS	6.1.1.12		Aspartate--tRNA ligase	aspS_bact: aspartate--tRNA ligase	TIGRFAM	TIGR00459	IPR004524		Reactome: R-HSA-379726		Roseburia sp. AF20-18LB
GHJJGDGL_00125	host	297	gatC	6.3.5.-	COG0721	Glutamyl-tRNA(Gln) amidotransferase subunit C	gatC: aspartyl/glutamyl-tRNA(Asn/Gln) amidotransferase, C subunit	TIGRFAM	TIGR00135	IPR003837				Roseburia sp. AF20-18LB
GHJJGDGL_00126	host	1464	gatA	6.3.5.7	COG0154	Glutamyl-tRNA(Gln) amidotransferase subunit A	gatA: aspartyl/glutamyl-tRNA(Asn/Gln) amidotransferase, A subunit	TIGRFAM	TIGR00132	IPR004412		KEGG: 00970+6.3.5.7		uncultured Roseburia sp.
GHJJGDGL_00127	host	1431	gatB	6.3.5.-	COG0064	Aspartyl/glutamyl-tRNA(Asn/Gln) amidotransferase subunit B	gatB: aspartyl/glutamyl-tRNA(Asn/Gln) amidotransferase, B subunit	TIGRFAM	TIGR00133	IPR004413				uncultured Roseburia sp.
GHJJGDGL_00128	host	777	lgt	2.5.1.145		Phosphatidylglycerol--prolipoprotein diacylglyceryl transferase								uncultured Roseburia sp.
GHJJGDGL_00129	host	243												Roseburia sp. CAG:45
GHJJGDGL_00130	host	1443	clpX			ATP-dependent Clp protease ATP-binding subunit ClpX	clpX: ATP-dependent Clp protease, ATP-binding subunit ClpX	TIGRFAM	TIGR00382	IPR004487				Roseburia sp. CAG:45
GHJJGDGL_00131	host	1689					Subtilase family	Pfam	PF00082	IPR000209				Roseburia sp. CAG:45
GHJJGDGL_00132	host	960	ldh	1.1.1.27	COG0039	L-lactate dehydrogenase	L-LDH-NAD: L-lactate dehydrogenase	TIGRFAM	TIGR01771	IPR011304		KEGG: 00010+1.1.1.27|KEGG: 00270+1.1.1.27|KEGG: 00620+1.1.1.27|KEGG: 00640+1.1.1.27|MetaCyc: PWY-5481|MetaCyc: PWY-6901|MetaCyc: PWY-8086|Reactome: R-HSA-70268		Roseburia sp.
GHJJGDGL_00133	host	447	lspA	3.4.23.36	COG0597	Lipoprotein signal peptidase								uncultured Roseburia sp.
GHJJGDGL_00134	host	201	csp		COG1278	Cold shock-like protein								Roseburia sp.
GHJJGDGL_00135	host	507					Family of unknown function (DUF5721)	Pfam	PF18988					Roseburia sp. AF12-17LB
GHJJGDGL_00136	host	1146					Transglutaminase-like superfamily	Pfam	PF01841	IPR002931				Roseburia sp. OM04-10BH
GHJJGDGL_00137	host	840			COG1307	DegV domain-containing protein	DegV: EDD domain protein, DegV family	TIGRFAM	TIGR00762	IPR003797				Roseburia sp. CAG:45
GHJJGDGL_00138	host	801					NAD(P)-binding Rossmann-fold domains	SUPERFAMILY	SSF51735	IPR036291				Roseburia sp. AF15-21
GHJJGDGL_00139	host	603	dpaB	1.3.1.-	COG0452	Dipicolinate synthase subunit B	spore_dpaB: dipicolinic acid synthetase, B subunit	TIGRFAM	TIGR02852	IPR014214				Roseburia sp.
GHJJGDGL_00140	host	1854	asnO	6.3.5.4	COG0367	Asparagine synthetase [glutamine-hydrolyzing] 3	asn_synth_AEB: asparagine synthase (glutamine-hydrolyzing)	TIGRFAM	TIGR01536	IPR006426		KEGG: 00250+6.3.5.4|Reactome: R-HSA-380994|Reactome: R-HSA-8963693|Reactome: R-HSA-9633012|Reactome: R-HSA-9648895		uncultured Roseburia sp.
GHJJGDGL_00141	host	486	sigV		COG1595	RNA polymerase sigma factor SigV	sigma70-ECF: RNA polymerase sigma factor, sigma-70 family	TIGRFAM	TIGR02937	IPR014284				Roseburia sp. CAG:45
GHJJGDGL_00142	host	906	rsiV			Anti-sigma-V factor RsiV								Roseburia sp. CAG:45
GHJJGDGL_00143	host	1830	typA		COG1217	GTP-binding protein TypA/BipA	small_GTP: small GTP-binding protein domain	TIGRFAM	TIGR00231	IPR005225				Roseburia sp. CAG:45
GHJJGDGL_00144	host	627				Single-stranded DNA-binding protein								Roseburia sp. BX0805
GHJJGDGL_00145	host	486	btuR	2.5.1.17	COG2109	Corrinoid adenosyltransferase								Roseburia sp. BX1005
GHJJGDGL_00146	host	891	dapA	4.3.3.7	COG0329	4-hydroxy-tetrahydrodipicolinate synthase	dapA: 4-hydroxy-tetrahydrodipicolinate synthase	TIGRFAM	TIGR00674	IPR005263		KEGG: 00261+4.3.3.7|KEGG: 00300+4.3.3.7|MetaCyc: PWY-2941|MetaCyc: PWY-2942|MetaCyc: PWY-5097|MetaCyc: PWY-8088		Roseburia sp.
GHJJGDGL_00147	host	762	dapB	1.17.1.8	COG0289	4-hydroxy-tetrahydrodipicolinate reductase	dapB: 4-hydroxy-tetrahydrodipicolinate reductase	TIGRFAM	TIGR00036	IPR023940		KEGG: 00261+1.17.1.8|KEGG: 00300+1.17.1.8|MetaCyc: PWY-2941|MetaCyc: PWY-2942|MetaCyc: PWY-5097		Roseburia sp. AF12-17LB
GHJJGDGL_00148	host	1011	asnA	6.3.1.1	COG2502	Aspartate--ammonia ligase	asnA: aspartate--ammonia ligase	TIGRFAM	TIGR00669	IPR004618		KEGG: 00250+6.3.1.1|KEGG: 00460+6.3.1.1		Roseburia sp. 499
GHJJGDGL_00149	host	660	menH_2	4.2.99.20		2-succinyl-6-hydroxy-2,4-cyclohexadiene-1-carboxylate synthase								Roseburia sp. AF41-8
GHJJGDGL_00150	host	489					hypoxanDNAglyco: DNA-deoxyinosine glycosylase	TIGRFAM	TIGR04274	IPR026353				Roseburia sp. AF22-8AC
GHJJGDGL_00151	host	1758					PTS-regulatory domain, PRD	SUPERFAMILY	SSF63520	IPR036634				uncultured Roseburia sp.
GHJJGDGL_00152	host	1401	bglF_1		COG1263	PTS system beta-glucoside-specific EIIBCA component								Roseburia sp.
GHJJGDGL_00153	host	852	gloB	3.1.2.6		Hydroxyacylglutathione hydrolase								Roseburia sp. AF12-17LB
GHJJGDGL_00154	host	1458	bglH	3.2.1.86	COG2723	Aryl-phospho-beta-D-glucosidase BglH								Roseburia sp. AF20-18LB
GHJJGDGL_00155	host	480	luxS	4.4.1.21	COG1854	S-ribosylhomocysteine lyase								Roseburia sp.
GHJJGDGL_00156	host	699	mtnN	3.2.2.9	COG0775	5'-methylthioadenosine/S-adenosylhomocysteine nucleosidase	MTA/SAH-Nsdase: MTA/SAH nucleosidase	TIGRFAM	TIGR01704	IPR010049		KEGG: 00270+3.2.2.9|MetaCyc: PWY-6151|MetaCyc: PWY-6153|MetaCyc: PWY-6154		uncultured Roseburia sp.
GHJJGDGL_00157	host	678	mltF	4.2.2.-		Membrane-bound lytic murein transglycosylase F								Roseburia sp.
GHJJGDGL_00158	host	717	ygaZ		COG1296	Inner membrane protein YgaZ								Roseburia sp.
GHJJGDGL_00159	host	336					Branched-chain amino acid transport protein (AzlD)	Pfam	PF05437	IPR008407				Roseburia sp.
GHJJGDGL_00160	host	699	srrA		COG0745	Transcriptional regulatory protein SrrA								Roseburia sp.
GHJJGDGL_00161	host	1971	sasA	2.7.-.-		Adaptive-response sensory-kinase SasA								uncultured Roseburia sp.
GHJJGDGL_00162	host	1281	lysA	4.1.1.20	COG0019	Diaminopimelate decarboxylase								Roseburia sp.
GHJJGDGL_00163	host	85				tRNA-Leu(caa)
GHJJGDGL_00164	host	1371	mepA_2		COG0534	Multidrug export protein MepA	matE: MATE efflux family protein	TIGRFAM	TIGR00797	IPR002528		Reactome: R-HSA-425366		Roseburia sp.
GHJJGDGL_00165	host	234					Helix-turn-helix	Pfam	PF01381	IPR001387				Roseburia sp.
GHJJGDGL_00166	host	291												Roseburia sp. AF12-17LB
GHJJGDGL_00167	host	399												Roseburia sp.
GHJJGDGL_00168	host	702			COG1136	putative ABC transporter ATP-binding protein								Roseburia sp. AF34-16
GHJJGDGL_00169	host	3201	smc_2			Chromosome partition protein Smc								Roseburia sp.
GHJJGDGL_00170	host	1323	spoVB		COG2244	Stage V sporulation protein B								Roseburia sp. CAG:45
GHJJGDGL_00171	host	1167	iscS	2.8.1.7		Cysteine desulfurase IscS								uncultured Roseburia sp.
GHJJGDGL_00172	host	1080	mnmA	2.8.1.13		tRNA-specific 2-thiouridylase MnmA	trmU: tRNA (5-methylaminomethyl-2-thiouridylate)-methyltransferase	TIGRFAM	TIGR00420	IPR004506		MetaCyc: PWY-7887|MetaCyc: PWY-7892|Reactome: R-HSA-6787450		uncultured Roseburia sp.
GHJJGDGL_00173	host	837	licT		COG3711	Transcription antiterminator LicT								uncultured Roseburia sp.
GHJJGDGL_00174	host	1941	bglF_2		COG1263	PTS system beta-glucoside-specific EIIBCA component	PTS-II-ABC-beta: PTS system, beta-glucoside-specific IIABC component	TIGRFAM	TIGR01995	IPR011297				Roseburia sp.
GHJJGDGL_00175	host	1437	bglA	3.2.1.86	COG2723	6-phospho-beta-glucosidase BglA								Roseburia sp.
GHJJGDGL_00176	host	1614	ptsI	2.7.3.9	COG1080	Phosphoenolpyruvate-protein phosphotransferase	PTS_I_fam: phosphoenolpyruvate-protein phosphotransferase	TIGRFAM	TIGR01417	IPR006318				Roseburia sp. CAG:45
GHJJGDGL_00177	host	813	ycsE_2	3.1.3.104		5-amino-6-(5-phospho-D-ribitylamino)uracil phosphatase YcsE	Cof-subfamily: Cof-like hydrolase	TIGRFAM	TIGR00099	IPR000150				uncultured Roseburia sp.
GHJJGDGL_00178	host	813	hisK	3.1.3.15	COG1387	Histidinol-phosphatase	hisJ_fam: histidinol phosphate phosphatase, HisJ family	TIGRFAM	TIGR01856	IPR010140		KEGG: 00340+3.1.3.15		Roseburia sp. AF15-21
GHJJGDGL_00179	host	1017	gap	1.2.1.12		Glyceraldehyde-3-phosphate dehydrogenase	GAPDH-I: glyceraldehyde-3-phosphate dehydrogenase, type I	TIGRFAM	TIGR01534	IPR006424		KEGG: 00010+1.2.1.12|KEGG: 00710+1.2.1.12|MetaCyc: PWY-1042|MetaCyc: PWY-5484|MetaCyc: PWY-6901|MetaCyc: PWY-7003|MetaCyc: PWY-8004|Reactome: R-HSA-70171|Reactome: R-HSA-70263		[Eubacterium] rectale ATCC 33656
GHJJGDGL_00180	host	1212	pgk	2.7.2.3	COG0126	Phosphoglycerate kinase								Roseburia sp. AF34-16
GHJJGDGL_00181	host	753	tpiA	5.3.1.1		Triosephosphate isomerase	tim: triose-phosphate isomerase	TIGRFAM	TIGR00419	IPR000652		KEGG: 00010+5.3.1.1|KEGG: 00051+5.3.1.1|KEGG: 00562+5.3.1.1|KEGG: 00710+5.3.1.1|MetaCyc: PWY-1042|MetaCyc: PWY-5484|MetaCyc: PWY-6142|MetaCyc: PWY-7003|Reactome: R-HSA-70171|Reactome: R-HSA-70263		Roseburia sp. AF20-18LB
GHJJGDGL_00182	host	441	cymR			HTH-type transcriptional regulator CymR	rrf2_super: Rrf2 family protein	TIGRFAM	TIGR00738	IPR000944				Roseburia sp. CAG:45
GHJJGDGL_00183	host	744				putative ABC transporter ATP-binding protein	sufC: FeS assembly ATPase SufC	TIGRFAM	TIGR01978	IPR010230				Roseburia sp. CAG:45
GHJJGDGL_00184	host	1407					sufB: FeS assembly protein SufB	TIGRFAM	TIGR01980	IPR010231				uncultured Roseburia sp.
GHJJGDGL_00185	host	1077					SUF system FeS cluster assembly, SufBD	Pfam	PF01458	IPR000825				uncultured Roseburia sp.
GHJJGDGL_00186	host	1212	sufS	2.8.1.7	COG0520	Cysteine desulfurase SufS	sufS: cysteine desulfurase, SufS family	TIGRFAM	TIGR01979	IPR010970		KEGG: 00730+2.8.1.7|MetaCyc: PWY-7250		Roseburia sp. AF12-17LB
GHJJGDGL_00187	host	429	sufU	2.-.-.-	COG0822	Zinc-dependent sulfurtransferase SufU	SUF_scaf_2: SUF system FeS assembly protein, NifU family	TIGRFAM	TIGR01994	0				Roseburia sp.
GHJJGDGL_00188	host	1413					Bacterial capsule synthesis protein PGA_cap	Pfam	PF09587	IPR019079				Roseburia sp. CAG:45
GHJJGDGL_00189	host	1542	gpmI	5.4.2.12	COG0696	2,3-bisphosphoglycerate-independent phosphoglycerate mutase	pgm_bpd_ind: phosphoglycerate mutase (2,3-diphosphoglycerate-independent)	TIGRFAM	TIGR01307	IPR005995		KEGG: 00010+5.4.2.12|KEGG: 00260+5.4.2.12|KEGG: 00680+5.4.2.12|MetaCyc: PWY-1042|MetaCyc: PWY-2221|MetaCyc: PWY-5484|MetaCyc: PWY-5723|MetaCyc: PWY-6142|MetaCyc: PWY-6886|MetaCyc: PWY-6901|MetaCyc: PWY-7003|MetaCyc: PWY-7124|MetaCyc: PWY-7218		Roseburia sp. CAG:45
GHJJGDGL_00190	host	873	purC	6.3.2.6	COG0152	Phosphoribosylaminoimidazole-succinocarboxamide synthase	purC: phosphoribosylaminoimidazolesuccinocarboxamide synthase	TIGRFAM	TIGR00081	IPR001636		KEGG: 00230+6.3.2.6|MetaCyc: PWY-6123|MetaCyc: PWY-6124|MetaCyc: PWY-7234		Roseburia sp. OM03-18
GHJJGDGL_00191	host	1446	purF	2.4.2.14	COG0034	Amidophosphoribosyltransferase	purF: amidophosphoribosyltransferase	TIGRFAM	TIGR01134	IPR005854		KEGG: 00230+2.4.2.14|KEGG: 00250+2.4.2.14|MetaCyc: PWY-6121|MetaCyc: PWY-6122|MetaCyc: PWY-6277|MetaCyc: PWY-7282|Reactome: R-HSA-73817		Roseburia sp.
GHJJGDGL_00192	host	1434	purB	4.3.2.2		Adenylosuccinate lyase	purB: adenylosuccinate lyase	TIGRFAM	TIGR00928	IPR004769		KEGG: 00230+4.3.2.2|KEGG: 00250+4.3.2.2|MetaCyc: PWY-6123|MetaCyc: PWY-6124|MetaCyc: PWY-7219|MetaCyc: PWY-7234|Reactome: R-HSA-73817		Roseburia sp.
GHJJGDGL_00193	host	1266	eno	4.2.1.11	COG0148	Enolase	eno: phosphopyruvate hydratase	TIGRFAM	TIGR01060	IPR000941		KEGG: 00010+4.2.1.11|KEGG: 00680+4.2.1.11|MetaCyc: PWY-1042|MetaCyc: PWY-1622|MetaCyc: PWY-2221|MetaCyc: PWY-5484|MetaCyc: PWY-5723|MetaCyc: PWY-6142|MetaCyc: PWY-6886|MetaCyc: PWY-6901|MetaCyc: PWY-7003|MetaCyc: PWY-7124|MetaCyc: PWY-7218|MetaCyc: PWY-8004		Roseburia sp. AF15-21
GHJJGDGL_00194	host	240	secG		COG1314	putative protein-export membrane protein SecG	secG: preprotein translocase, SecG subunit	TIGRFAM	TIGR00810	IPR004692				Roseburia sp. 831b
GHJJGDGL_00195	host	2166	rnr	3.1.13.1	COG0557	Ribonuclease R	RNase_R: ribonuclease R	TIGRFAM	TIGR02063	IPR011805				Roseburia sp.
GHJJGDGL_00196	host	468	smpB		COG0691	SsrA-binding protein	smpB: SsrA-binding protein	TIGRFAM	TIGR00086	IPR000037				Roseburia sp. BX0805
GHJJGDGL_00197	host	342	ssrA			transfer-messenger RNA, SsrA
