# Supplementary material for: Gut virome profiling identifies a widespread bacteriophage family associated with metabolic syndrome
Source: Nat Commun. 2022 Jun 23;13:3594. doi: 10.1038/s41467-022-31390-5 (PMC9226167; doi:10.1038/s41467-022-31390-5)
Supplement: Supplementary file 7 — Supplementary Dataset 5 [file 41467_2022_31390_MOESM7_ESM.xlsx]

## Sheet: Sup_tab_5
Supplementary Data 5: CheckV results of all viral contigs
contig_id	contig_length	provirus	proviral_length	gene_count	viral_genes	host_genes	checkv_quality	miuvig_quality	completeness	completeness_method	contamination	kmer_freq	warnings
NODE_199_length_97678_cov_26.726765	97678	No		165	18	1	Complete	High-quality	100	DTR (high-confidence)	0	1
NODE_250_length_84294_cov_41.487743	84294	No		110	16	2	High-quality	High-quality	96.43	AAI-based (high-confidence)	0	1
NODE_1262_length_23604_cov_6.040129	23604	No		27	14	0	Low-quality	Genome-fragment	44.74	AAI-based (high-confidence)	0	1
NODE_1342_length_22016_cov_6.329174	22016	No		31	10	0	Low-quality	Genome-fragment	48.13	AAI-based (high-confidence)	0	1
NODE_1412_length_20749_cov_5.276457	20749	No		23	12	0	Low-quality	Genome-fragment	17.52	AAI-based (high-confidence)	0	1
NODE_1800_length_15961_cov_5.159059	15961	No		28	6	1	Low-quality	Genome-fragment	26.29	AAI-based (medium-confidence)	0	1
NODE_2020_length_14404_cov_9.458847	14404	Yes	10353	25	5	5	Low-quality	Genome-fragment	26.82	AAI-based (high-confidence)	28.12	1
NODE_2215_length_13048_cov_5.675364	13048	No		7	4	0	Low-quality	Genome-fragment	10	AAI-based (high-confidence)	0	1
NODE_2479_length_11532_cov_5.365775	11532	No		20	4	0	Low-quality	Genome-fragment	9.76	AAI-based (high-confidence)	0	1
NODE_2668_length_10663_cov_6.991610	10663	No		8	0	1	Low-quality	Genome-fragment	13.05	AAI-based (high-confidence)	0	1	no viral genes detected
NODE_2827_length_10018_cov_10.465824	10018	No		20	5	0	Low-quality	Genome-fragment	12.47	AAI-based (high-confidence)	0	1
NODE_2840_length_9971_cov_5.193122	9971	No		24	5	0	Low-quality	Genome-fragment	16.16	AAI-based (high-confidence)	0	1
NODE_3249_length_8616_cov_18.288050	8616	No		11	0	0	Low-quality	Genome-fragment	13.11	AAI-based (medium-confidence)	0	1	no viral genes detected
NODE_3309_length_8447_cov_18.334724	8447	No		9	0	2	Low-quality	Genome-fragment	14.11	AAI-based (high-confidence)	0	1	no viral genes detected
NODE_3488_length_7958_cov_16.097052	7958	No		8	0	1	Low-quality	Genome-fragment	9.74	AAI-based (high-confidence)	0	1	no viral genes detected
NODE_3582_length_7733_cov_11.919901	7733	No		9	0	1	Not-determined	Genome-fragment			0	1	no viral genes detected
NODE_3621_length_7649_cov_31.482354	7649	No		17	1	0	Low-quality	Genome-fragment	20.43	AAI-based (high-confidence)	0	1
NODE_3669_length_7538_cov_5.741815	7538	No		10	0	0	Low-quality	Genome-fragment	6.44	AAI-based (high-confidence)	0	1	no viral genes detected
NODE_3844_length_7127_cov_13.259615	7127	No		8	0	1	Not-determined	Genome-fragment			0	1	no viral genes detected
NODE_3975_length_6883_cov_6.723492	6883	No		4	0	1	Not-determined	Genome-fragment			0	1	no viral genes detected
NODE_4228_length_6485_cov_7.561431	6485	No		7	0	6	Low-quality	Genome-fragment	3.08	AAI-based (medium-confidence)	0	1	no viral genes detected
NODE_4278_length_6404_cov_6.442904	6404	No		10	2	0	Low-quality	Genome-fragment	13.57	AAI-based (high-confidence)	0	1
NODE_4787_length_5632_cov_4.062399	5632	Yes	1217	6	2	2	Low-quality	Genome-fragment	1.89	HMM-based (lower-bound)	78.39	1
NODE_4845_length_5571_cov_29.879804	5571	No		4	0	0	Not-determined	Genome-fragment			0	1	no viral genes detected
NODE_4859_length_5549_cov_9.501456	5549	No		7	0	6	Not-determined	Genome-fragment			0	1	no viral genes detected
NODE_4969_length_5445_cov_5.655844	5445	No		7	0	2	Not-determined	Genome-fragment			0	1	no viral genes detected
NODE_5152_length_5227_cov_9.127224	5227	No		5	0	4	Low-quality	Genome-fragment	0.63	AAI-based (medium-confidence)	0	1	no viral genes detected
NODE_5307_length_5031_cov_3.835611	5031	No		9	2	0	Low-quality	Genome-fragment	3.68	HMM-based (lower-bound)	0	1
NODE_3377_length_8247_cov_3.436279	8247	No		13	9	0	Low-quality	Genome-fragment	23.11	AAI-based (medium-confidence)	0	1
NODE_5220_length_5143_cov_3.167060	5143	No		9	9	0	Low-quality	Genome-fragment	12.04	AAI-based (high-confidence)	0	1
NODE_331_length_72134_cov_7.649801	72134	Yes	16042	62	6	28	Low-quality	Genome-fragment	25.75	HMM-based (lower-bound)	77.76	1	low-confidence Provirus
NODE_335_length_71905_cov_79.917467	71905	Yes	60721	117	21	8	High-quality	High-quality	100	AAI-based (high-confidence)	15.55	1
NODE_401_length_63242_cov_18.783088	63242	No		96	14	0	High-quality	High-quality	91.33	AAI-based (high-confidence)	0	1
NODE_460_length_56536_cov_26.922735	56536	Yes	35025	72	9	11	Medium-quality	Genome-fragment	63.54	AAI-based (high-confidence)	38.05	1	low-confidence Provirus
NODE_556_length_49130_cov_38.349078	49130	Yes	32610	56	19	5	Medium-quality	Genome-fragment	56.1	HMM-based (lower-bound)	33.63	1
NODE_687_length_41325_cov_6.988805	41325	No		57	22	1	Medium-quality	Genome-fragment	63.93	AAI-based (high-confidence)	0	1
NODE_712_length_39884_cov_10.556102	39884	No		59	29	0	High-quality	High-quality	94.18	AAI-based (high-confidence)	0	1
NODE_717_length_39563_cov_8.386732	39563	No		63	24	0	High-quality	High-quality	98.06	AAI-based (high-confidence)	0	1
NODE_736_length_38730_cov_42.236354	38730	No		58	15	0	High-quality	High-quality	99.95	AAI-based (high-confidence)	0	1
NODE_758_length_37795_cov_16.138659	37795	No		52	10	2	High-quality	High-quality	100	AAI-based (high-confidence)	0	1
NODE_764_length_37450_cov_8.108624	37450	No		36	5	1	High-quality	High-quality	100	AAI-based (high-confidence)	0	1
NODE_767_length_37274_cov_8.970311	37274	No		54	13	1	High-quality	High-quality	96.24	AAI-based (high-confidence)	0	1
NODE_845_length_34063_cov_8.784639	34063	No		49	11	2	Medium-quality	Genome-fragment	52.04	AAI-based (high-confidence)	0	1
NODE_857_length_33407_cov_50.961502	33407	No		42	5	3	Low-quality	Genome-fragment	47.37	HMM-based (lower-bound)	0	1
NODE_859_length_33327_cov_5.186673	33327	No		60	21	2	Medium-quality	Genome-fragment	53.22	AAI-based (high-confidence)	0	1
NODE_862_length_33274_cov_9.087751	33274	No		49	13	2	High-quality	High-quality	97.57	AAI-based (high-confidence)	0	1
NODE_999_length_29356_cov_6.002696	29356	Yes	21961	39	13	4	Low-quality	Genome-fragment	46.33	AAI-based (high-confidence)	25.19	1
NODE_1006_length_29142_cov_4.989961	29142	Yes	27270	41	21	3	Medium-quality	Genome-fragment	67.71	AAI-based (high-confidence)	6.42	1
NODE_1165_length_25221_cov_4.866606	25221	No		35	22	0	Low-quality	Genome-fragment	40.87	AAI-based (high-confidence)	0	1
NODE_1245_length_23850_cov_6.205673	23850	Yes	16070	23	10	3	Low-quality	Genome-fragment	45.48	AAI-based (medium-confidence)	32.62	1
NODE_1265_length_23494_cov_25.786638	23494	No		43	19	0	Medium-quality	Genome-fragment	68.27	AAI-based (high-confidence)	0	1
NODE_1356_length_21710_cov_5.122651	21710	No		29	7	2	Low-quality	Genome-fragment	35.18	AAI-based (high-confidence)	0	1
NODE_1376_length_21277_cov_5.097022	21277	Yes	17403	35	11	2	Low-quality	Genome-fragment	48.79	AAI-based (high-confidence)	18.21	1
NODE_1541_length_18861_cov_43.765500	18861	No		17	0	6	Low-quality	Genome-fragment	32.45	AAI-based (medium-confidence)	0	1	no viral genes detected
NODE_1816_length_15875_cov_53.892844	15875	No		20	6	0	Low-quality	Genome-fragment	48.11	HMM-based (lower-bound)	0	1
NODE_2137_length_13527_cov_5.918572	13527	No		27	6	0	Low-quality	Genome-fragment	38.04	AAI-based (high-confidence)	0	1
NODE_2419_length_11822_cov_19.288009	11822	No		16	7	0	Low-quality	Genome-fragment	19.25	AAI-based (high-confidence)	0	1
NODE_2433_length_11752_cov_5.016585	11752	No		15	0	0	Not-determined	Genome-fragment			0	1	no viral genes detected
NODE_2610_length_10908_cov_6.403759	10908	No		5	2	0	Low-quality	Genome-fragment	13.25	AAI-based (high-confidence)	0	1
NODE_2861_length_9915_cov_5.200000	9915	No		10	5	0	Low-quality	Genome-fragment	26.65	AAI-based (medium-confidence)	0	1
NODE_3379_length_8235_cov_12.673350	8235	No		7	0	7	Low-quality	Genome-fragment	12.32	AAI-based (medium-confidence)	0	1	no viral genes detected
NODE_3534_length_7827_cov_78.345986	7827	No		6	0	1	Low-quality	Genome-fragment	11.46	AAI-based (medium-confidence)	0	1	no viral genes detected
NODE_4052_length_6760_cov_4.132588	6760	No		9	4	0	Low-quality	Genome-fragment	16.79	AAI-based (medium-confidence)	0	1
NODE_4343_length_6297_cov_8.145947	6297	No		13	7	0	Low-quality	Genome-fragment	13.32	AAI-based (high-confidence)	0	1
NODE_4446_length_6123_cov_4.146836	6123	Yes	4963	10	3	1	Low-quality	Genome-fragment	10.19	HMM-based (lower-bound)	18.94	1
NODE_4554_length_5951_cov_9.372795	5951	No		6	0	3	Low-quality	Genome-fragment	8.47	AAI-based (medium-confidence)	0	1	no viral genes detected
NODE_4696_length_5750_cov_4.173837	5750	No		6	3	0	Low-quality	Genome-fragment	10.91	AAI-based (high-confidence)	0	1
NODE_4865_length_5540_cov_3.852325	5540	No		4	2	0	Low-quality	Genome-fragment	15.91	AAI-based (high-confidence)	0	1
NODE_5007_length_5384_cov_10.119535	5384	No		5	0	5	Not-determined	Genome-fragment			0	1	no viral genes detected
NODE_5186_length_5183_cov_3.099649	5183	No		13	3	0	Low-quality	Genome-fragment	11.13	AAI-based (medium-confidence)	0	1
NODE_5216_length_5146_cov_5.433510	5146	No		6	0	3	Not-determined	Genome-fragment			0	1	no viral genes detected
NODE_5231_length_5128_cov_4.865957	5128	No		5	0	3	Low-quality	Genome-fragment	2.98	AAI-based (medium-confidence)	0	1	no viral genes detected
NODE_82_length_148827_cov_43.330425	88278	Yes	36358	104	20	34	High-quality	High-quality	93.19	AAI-based (high-confidence)	58.81	1	contig >1.5x longer than expected genome length
NODE_86_length_143600_cov_25.632436	34510	No		45	21	0	Medium-quality	Genome-fragment	61.52	AAI-based (high-confidence)	0	1
NODE_37_length_213944_cov_134.422196	115948	No		119	8	18	High-quality	High-quality	100	AAI-based (high-confidence)	0	1	contig >1.5x longer than expected genome length
NODE_81_length_149047_cov_9.232657	45206	No		58	27	2	High-quality	High-quality	98.31	AAI-based (medium-confidence)	0	1
NODE_94_length_138463_cov_42.077719	80397	No		106	40	9	High-quality	High-quality	100	AAI-based (high-confidence)	0	1	contig >1.5x longer than expected genome length
NODE_125_length_122236_cov_50.505586	70139	Yes	50013	86	21	17	High-quality	High-quality	100	AAI-based (high-confidence)	28.69	1
NODE_157_length_111962_cov_9.091603	49610	Yes	45288	73	19	2	High-quality	High-quality	91.85	AAI-based (high-confidence)	8.71	1
NODE_189_length_100424_cov_12.079875	21268	No		27	11	1	Medium-quality	Genome-fragment	60.59	AAI-based (high-confidence)	0	1
NODE_313_length_74485_cov_17.387895	27223	No		47	11	1	Medium-quality	Genome-fragment	83.92	AAI-based (high-confidence)	0	1
NODE_324_length_72931_cov_14.902217	41160	No		61	18	3	High-quality	High-quality	100	AAI-based (high-confidence)	0	1
NODE_341_length_71161_cov_16.518803	46797	No		66	13	1	Medium-quality	Genome-fragment	84.9	AAI-based (high-confidence)	0	1
NODE_872_length_33052_cov_6.652393	9231	No		14	4	2	Low-quality	Genome-fragment	11.21	AAI-based (high-confidence)	0	1
NODE_991_length_29835_cov_44.929785	12490	No		13	3	0	Low-quality	Genome-fragment	18.78	HMM-based (lower-bound)	0	1
NODE_1273_length_23278_cov_5.134737	12658	No		16	11	0	Low-quality	Genome-fragment	32.87	AAI-based (medium-confidence)	0	1
NODE_1472_length_19720_cov_9.026443	9971	No		10	3	0	Low-quality	Genome-fragment	24.57	AAI-based (high-confidence)	0	1
NODE_1555_length_18696_cov_5.255780	14490	No		22	5	0	Low-quality	Genome-fragment	42.18	AAI-based (medium-confidence)	0	1
NODE_4585_length_5900_cov_15.562361	5900	No		10	0	0	High-quality	High-quality	100	AAI-based (high-confidence)	0	1	no viral genes detected
NODE_29_length_158557_cov_20.430291	158557	Yes	151073	193	27	7	High-quality	High-quality	98.13	AAI-based (high-confidence)	4.72	1
NODE_161_length_82615_cov_39.858697	82615	No		107	15	3	High-quality	High-quality	94.48	AAI-based (high-confidence)	0	1
NODE_251_length_69016_cov_325.921898	69016	Yes	61436	111	18	10	Medium-quality	Genome-fragment	83.03	AAI-based (high-confidence)	10.98	1
NODE_261_length_67433_cov_6.467808	67433	No		113	10	1	Medium-quality	Genome-fragment	67.11	AAI-based (high-confidence)	0	1
NODE_347_length_58149_cov_433.603883	58149	No		49	5	0	Medium-quality	Genome-fragment	53.45	AAI-based (high-confidence)	0	1
NODE_534_length_46492_cov_9.762797	46492	No		15	0	3	Not-determined	Genome-fragment			0	1	no viral genes detected
NODE_602_length_42164_cov_12.584151	42164	No		73	22	0	High-quality	High-quality	100	AAI-based (high-confidence)	0	1
NODE_891_length_32513_cov_496.196100	32513	No		32	5	0	Low-quality	Genome-fragment	29.97	AAI-based (high-confidence)	0	1
NODE_1264_length_24472_cov_5.056559	24472	No		51	2	0	Low-quality	Genome-fragment	24.3	AAI-based (high-confidence)	0	1
NODE_1367_length_22875_cov_8.799036	22875	No		29	4	0	Low-quality	Genome-fragment	49.51	AAI-based (high-confidence)	0	1
NODE_1399_length_22397_cov_14.448080	22397	No		10	0	6	Not-determined	Genome-fragment			0	1	no viral genes detected
NODE_2777_length_12562_cov_9.968258	12562	No		22	3	1	Low-quality	Genome-fragment	36.27	AAI-based (high-confidence)	0	1
NODE_2817_length_12382_cov_8.453395	12382	No		2	0	1	Not-determined	Genome-fragment			0	1	no viral genes detected
NODE_3188_length_11017_cov_4.242383	11017	No		19	4	0	Low-quality	Genome-fragment	24.18	AAI-based (high-confidence)	0	1
NODE_3353_length_10507_cov_5.084481	10507	No		8	0	6	Not-determined	Genome-fragment			0	1	no viral genes detected
NODE_3692_length_9653_cov_148.665660	9653	No		18	4	0	Low-quality	Genome-fragment	31.19	AAI-based (high-confidence)	0	1
NODE_3976_length_9053_cov_4.871082	9053	No		7	0	6	Low-quality	Genome-fragment	3.59	AAI-based (medium-confidence)	0	1	no viral genes detected
NODE_4046_length_8915_cov_4.794695	8915	No		12	1	0	Low-quality	Genome-fragment	24.19	AAI-based (high-confidence)	0	1
NODE_4084_length_8829_cov_19.527126	8829	No		11	0	0	Not-determined	Genome-fragment			0	1	no viral genes detected
NODE_4499_length_8090_cov_392.440199	8090	No		10	0	1	Low-quality	Genome-fragment	15.15	AAI-based (medium-confidence)	0	1	no viral genes detected
NODE_4616_length_7866_cov_6.223787	7866	No		7	0	3	Not-determined	Genome-fragment			0	1	no viral genes detected
NODE_4762_length_7619_cov_4.791512	7619	No		11	3	0	Low-quality	Genome-fragment	15.59	AAI-based (high-confidence)	0	1
NODE_5076_length_7166_cov_4.025032	7166	No		6	0	5	Not-determined	Genome-fragment			0	1	no viral genes detected
NODE_5221_length_6978_cov_65.590062	6978	No		7	5	0	Low-quality	Genome-fragment	22.86	AAI-based (high-confidence)	0	1
NODE_5281_length_6888_cov_38.477243	6888	No		6	0	1	Not-determined	Genome-fragment			0	1	no viral genes detected
NODE_5418_length_6714_cov_4.760625	6714	No		8	5	0	Low-quality	Genome-fragment	14.93	AAI-based (high-confidence)	0	1
NODE_5430_length_6698_cov_369.912238	6698	No		9	0	6	Not-determined	Genome-fragment			0	1	no viral genes detected
NODE_5510_length_6604_cov_4.408459	6604	No		11	0	7	Not-determined	Genome-fragment			0	1	no viral genes detected
NODE_5512_length_6599_cov_142.119957	6599	No		7	4	0	Low-quality	Genome-fragment	21.58	AAI-based (high-confidence)	0	1
NODE_5566_length_6537_cov_52.777846	6537	No		3	0	2	Not-determined	Genome-fragment			0	1	no viral genes detected
NODE_5587_length_6513_cov_4.973057	6513	No		4	0	4	Not-determined	Genome-fragment			0	1	no viral genes detected
NODE_6030_length_6013_cov_3.755791	6013	No		8	2	0	Low-quality	Genome-fragment	9.74	AAI-based (high-confidence)	0	1
NODE_6275_length_5769_cov_5.497900	5769	No		5	0	3	Not-determined	Genome-fragment			0	1	no viral genes detected
NODE_6504_length_5553_cov_133.256639	5553	No		4	0	2	Not-determined	Genome-fragment			0	1	no viral genes detected
NODE_6617_length_5458_cov_3.523598	5458	No		5	0	5	Not-determined	Genome-fragment			0	1	no viral genes detected
NODE_6703_length_5376_cov_3.793272	5376	No		8	0	0	Low-quality	Genome-fragment	8.32	AAI-based (high-confidence)	0	1	no viral genes detected
NODE_6744_length_5338_cov_10.371001	5338	No		3	0	3	Not-determined	Genome-fragment			0	1	no viral genes detected
NODE_6761_length_5325_cov_4.046110	5325	No		10	4	0	Low-quality	Genome-fragment	10.87	AAI-based (high-confidence)	0	1
NODE_6913_length_5201_cov_5.015157	5201	No		4	0	4	Not-determined	Genome-fragment			0	1	no viral genes detected
NODE_6929_length_5184_cov_3.843244	5184	No		10	0	0	Low-quality	Genome-fragment	2.95	AAI-based (high-confidence)	0	1	no viral genes detected
NODE_6945_length_5176_cov_7.502441	5176	No		5	0	5	Low-quality	Genome-fragment	12.32	AAI-based (high-confidence)	0	1	no viral genes detected
NODE_6963_length_5158_cov_251.922007	5158	No		5	0	0	Low-quality	Genome-fragment	6.34	AAI-based (high-confidence)	0	1	no viral genes detected; low-confidence DTR
NODE_1239_length_24927_cov_4.819114	24927	No		33	17	0	Medium-quality	Genome-fragment	53.03	AAI-based (medium-confidence)	0	1
NODE_1868_length_17816_cov_5.212938	17816	No		26	18	0	Low-quality	Genome-fragment	47.07	AAI-based (high-confidence)	0	1
NODE_3340_length_10563_cov_3.763514	10563	Yes	8734	8	4	1	Low-quality	Genome-fragment	17.33	AAI-based (high-confidence)	17.32	1
NODE_3490_length_10149_cov_4.451456	10149	No		16	4	0	Low-quality	Genome-fragment	23.33	AAI-based (high-confidence)	0	1
NODE_4457_length_8187_cov_4.802632	8187	No		8	5	0	Low-quality	Genome-fragment	34.25	AAI-based (medium-confidence)	0	1
NODE_4602_length_7894_cov_4.089935	7894	No		10	1	0	Low-quality	Genome-fragment	17.52	AAI-based (high-confidence)	0	1
NODE_6862_length_5232_cov_4.652695	5232	No		7	4	0	Low-quality	Genome-fragment	11.47	AAI-based (high-confidence)	0	1
NODE_6956_length_5166_cov_3.461945	5166	No		7	3	0	Medium-quality	Genome-fragment	80.08	AAI-based (high-confidence)	0	1
NODE_258_length_68038_cov_40.499066	68038	No		78	14	1	Medium-quality	Genome-fragment	78.49	AAI-based (high-confidence)	0	1
NODE_475_length_50220_cov_8.587880	50220	No		77	22	0	High-quality	High-quality	99.51	AAI-based (high-confidence)	0	1
NODE_568_length_44263_cov_27.201615	44263	No		51	9	1	Medium-quality	Genome-fragment	76.3	AAI-based (medium-confidence)	0	1
NODE_617_length_41495_cov_121.961173	41495	No		66	8	0	Medium-quality	Genome-fragment	76.87	AAI-based (high-confidence)	0	1
NODE_654_length_40174_cov_15.947556	40174	No		49	28	1	Medium-quality	Genome-fragment	88.99	AAI-based (high-confidence)	0	1
NODE_677_length_39341_cov_12.367128	39341	No		64	18	3	High-quality	High-quality	100	AAI-based (high-confidence)	0	1
NODE_711_length_38172_cov_10.740247	38172	No		52	20	0	Medium-quality	Genome-fragment	88.71	AAI-based (high-confidence)	0	1
NODE_725_length_37608_cov_6.143823	37608	No		52	17	0	Medium-quality	Genome-fragment	72.67	AAI-based (high-confidence)	0	1
NODE_741_length_36935_cov_22.812527	36935	No		52	25	1	Medium-quality	Genome-fragment	61.21	AAI-based (high-confidence)	0	1
NODE_745_length_36697_cov_7.003302	36697	No		45	20	0	Medium-quality	Genome-fragment	86.37	AAI-based (high-confidence)	0	1
NODE_750_length_36474_cov_13.026744	36474	No		58	14	0	High-quality	High-quality	94.13	AAI-based (high-confidence)	0	1
NODE_879_length_32890_cov_35.596894	32890	No		46	11	0	High-quality	High-quality	93.6	AAI-based (high-confidence)	0	1
NODE_900_length_32180_cov_6.127564	32180	No		42	13	0	Medium-quality	Genome-fragment	89.48	AAI-based (high-confidence)	0	1
NODE_920_length_31680_cov_6.051542	31680	No		47	15	0	Medium-quality	Genome-fragment	75.03	AAI-based (high-confidence)	0	1
NODE_940_length_31120_cov_8.771640	31120	No		52	16	0	High-quality	High-quality	96.84	AAI-based (high-confidence)	0	1
NODE_1215_length_25323_cov_4.741610	25323	No		35	22	0	Low-quality	Genome-fragment	44.35	HMM-based (lower-bound)	0	1
NODE_1426_length_22035_cov_5.211692	22035	No		32	9	0	Low-quality	Genome-fragment	37.31	AAI-based (high-confidence)	0	1
NODE_1486_length_21299_cov_8.949209	21299	No		32	3	0	Low-quality	Genome-fragment	49.05	AAI-based (medium-confidence)	0	1
NODE_1580_length_20266_cov_6.285142	20266	No		32	8	1	Medium-quality	Genome-fragment	50.73	AAI-based (medium-confidence)	0	1
NODE_1704_length_19071_cov_4.855227	19071	No		24	10	0	Low-quality	Genome-fragment	43.26	AAI-based (high-confidence)	0	1
NODE_1929_length_17229_cov_5.970187	17229	No		21	12	0	Medium-quality	Genome-fragment	53.04	AAI-based (high-confidence)	0	1
NODE_1977_length_16836_cov_3.841547	16836	No		25	16	0	Low-quality	Genome-fragment	35.92	AAI-based (high-confidence)	0	1
NODE_2114_length_15975_cov_4.661495	15975	No		21	11	1	Low-quality	Genome-fragment	43.46	AAI-based (high-confidence)	0	1
NODE_2335_length_14661_cov_35.577639	14661	No		29	7	0	Low-quality	Genome-fragment	27.44	AAI-based (high-confidence)	0	1
NODE_3289_length_10704_cov_4.832848	10704	No		12	5	0	Low-quality	Genome-fragment	18.22	HMM-based (lower-bound)	0	1
NODE_3383_length_10444_cov_5.396477	10444	No		17	13	0	Low-quality	Genome-fragment	29.85	AAI-based (high-confidence)	0	1
NODE_3848_length_9303_cov_19.246107	9303	No		10	1	0	Low-quality	Genome-fragment	6.75	AAI-based (high-confidence)	0	1
NODE_4082_length_8833_cov_4.036227	8833	No		11	5	1	Low-quality	Genome-fragment	18.84	AAI-based (high-confidence)	0	1.15
NODE_4129_length_8739_cov_3.806656	8739	No		13	4	1	Low-quality	Genome-fragment	25.79	AAI-based (high-confidence)	0	1
NODE_4349_length_8352_cov_4.163553	8352	No		10	6	0	Low-quality	Genome-fragment	17.15	AAI-based (high-confidence)	0	1
NODE_4404_length_8267_cov_4.548344	8267	No		12	6	0	Low-quality	Genome-fragment	16.56	AAI-based (high-confidence)	0	1
NODE_4445_length_8198_cov_3.938229	8198	No		9	2	0	Low-quality	Genome-fragment	12.65	AAI-based (high-confidence)	0	1
NODE_4452_length_8191_cov_7.687070	8191	No		11	5	0	Low-quality	Genome-fragment	13.82	AAI-based (high-confidence)	0	1
NODE_5056_length_7190_cov_4.990189	7190	No		9	3	0	Low-quality	Genome-fragment	12	AAI-based (high-confidence)	0	1
NODE_5277_length_6894_cov_4.488375	6894	No		8	3	0	Low-quality	Genome-fragment	18.35	AAI-based (high-confidence)	0	1
NODE_5304_length_6863_cov_8.335781	6863	No		7	0	4	Not-determined	Genome-fragment			0	1	no viral genes detected
NODE_5349_length_6803_cov_3.582098	6803	No		4	0	1	Not-determined	Genome-fragment			0	1	no viral genes detected
NODE_5519_length_6594_cov_4.189326	6594	No		10	1	0	Low-quality	Genome-fragment	5.91	AAI-based (high-confidence)	0	1
NODE_5803_length_6269_cov_3.708400	6269	No		11	0	0	Low-quality	Genome-fragment	14.39	AAI-based (high-confidence)	0	1	no viral genes detected
NODE_6177_length_5862_cov_3.903220	5862	No		12	0	0	Low-quality	Genome-fragment	13.44	AAI-based (high-confidence)	0	1	no viral genes detected
NODE_6386_length_5674_cov_5.440292	5674	No		13	8	0	Low-quality	Genome-fragment	16.74	AAI-based (high-confidence)	0	1
NODE_6639_length_5436_cov_3.744100	5436	No		12	3	0	Low-quality	Genome-fragment	10.89	AAI-based (high-confidence)	0	1
NODE_1_length_851619_cov_11.679314_1	36861	No		42	9	0	High-quality	High-quality	92.78	AAI-based (high-confidence)	0	1
NODE_1_length_851619_cov_11.679314_2	42414	Yes	30422	58	12	7	Medium-quality	Genome-fragment	88.15	AAI-based (high-confidence)	28.27	1
NODE_13_length_228942_cov_20.171775	34064	No		56	20	0	High-quality	High-quality	90.12	AAI-based (high-confidence)	0	1
NODE_55_length_124946_cov_12.793556	47315	Yes	38790	68	25	4	Medium-quality	Genome-fragment	83.81	AAI-based (high-confidence)	18.02	1
NODE_58_length_122915_cov_15.761688	13475	No		17	6	0	Low-quality	Genome-fragment	30.13	AAI-based (medium-confidence)	0	1
NODE_82_length_112537_cov_14.061050	37287	No		49	5	2	Medium-quality	Genome-fragment	84.98	AAI-based (high-confidence)	0	1
NODE_154_length_84179_cov_5.893966	45589	No		72	25	1	High-quality	High-quality	91.78	AAI-based (high-confidence)	0	1
NODE_162_length_82559_cov_8.458257	39549	No		61	21	2	High-quality	High-quality	100	AAI-based (high-confidence)	0	1
NODE_194_length_77302_cov_12.142284	38542	No		52	20	1	High-quality	High-quality	98.79	AAI-based (high-confidence)	0	1
NODE_335_length_59730_cov_12.377478	27465	Yes	11761	15	5	5	High-quality	High-quality	100	AAI-based (medium-confidence)	57.18	1	contig >1.5x longer than expected genome length
NODE_355_length_57365_cov_21.373076	26057	No		24	1	3	Low-quality	Genome-fragment	28.02	AAI-based (medium-confidence)	0	1
NODE_393_length_54604_cov_31.773121	18705	No		29	7	0	High-quality	High-quality	100	AAI-based (high-confidence)	0	1
NODE_601_length_42332_cov_14.550725	13260	No		19	3	0	Low-quality	Genome-fragment	25.76	AAI-based (high-confidence)	0	1
NODE_1359_length_22965_cov_6.129114	15862	No		23	8	0	Low-quality	Genome-fragment	44.94	AAI-based (high-confidence)	0	1
NODE_1552_length_20559_cov_17.090958	9793	No		10	3	0	Low-quality	Genome-fragment	24.09	AAI-based (high-confidence)	0	1
NODE_5423_length_6706_cov_28.329123	6706	No		8	0	1	Low-quality	Genome-fragment	12.26	AAI-based (high-confidence)	0	1	no viral genes detected
NODE_5884_length_6162_cov_4.044539	6162	No		9	0	6	Not-determined	Genome-fragment			0	1	no viral genes detected
NODE_4621_length_7856_cov_3.542879	7856	No		21	1	0	Low-quality	Genome-fragment	12.73	AAI-based (high-confidence)	0	1
NODE_200_length_106599_cov_18.705849	106599	No		135	25	6	Complete	High-quality	100	ITR (high-confidence)	0	1
NODE_244_length_94733_cov_75.623957	94733	No		161	19	1	Complete	High-quality	100	DTR (high-confidence)	0	1
NODE_270_length_90499_cov_107.955685	90499	No		83	11	0	Complete	High-quality	100	DTR (high-confidence)	0	1
NODE_446_length_69769_cov_80.319046	69769	No		82	14	2	Medium-quality	Genome-fragment	80.32	AAI-based (high-confidence)	0	1
NODE_470_length_68019_cov_11.383644	68019	No		57	6	0	Medium-quality	Genome-fragment	62.2	AAI-based (high-confidence)	0	1
NODE_552_length_62353_cov_77.800475	62353	No		66	9	3	Low-quality	Genome-fragment	40.53	AAI-based (high-confidence)	0	1
NODE_569_length_61324_cov_81.501249	61324	No		67	3	3	Low-quality	Genome-fragment	39.87	AAI-based (high-confidence)	0	1
NODE_571_length_61131_cov_114.758187	61131	No		46	0	5	Low-quality	Genome-fragment	24.04	AAI-based (medium-confidence)	0	1	no viral genes detected
NODE_603_length_59190_cov_6.534252	59190	No		78	13	0	High-quality	High-quality	97.02	AAI-based (high-confidence)	0	1
NODE_638_length_57188_cov_14.026412	57188	No		93	23	1	High-quality	High-quality	91.7	AAI-based (high-confidence)	0	1
NODE_933_length_43619_cov_10.094390	43619	No		58	24	1	Complete	High-quality	100	DTR (high-confidence)	0	1
NODE_1008_length_41183_cov_8.509531	41183	No		56	16	0	Medium-quality	Genome-fragment	89.08	AAI-based (high-confidence)	0	1
NODE_1149_length_36982_cov_26.034501	36982	No		53	13	0	High-quality	High-quality	100	AAI-based (high-confidence)	0	1
NODE_1405_length_31621_cov_8.526674	31621	No		53	20	0	High-quality	High-quality	92.86	AAI-based (high-confidence)	0	1
NODE_1415_length_31335_cov_5.062532	31335	Yes	25264	47	14	4	Medium-quality	Genome-fragment	65.5	AAI-based (high-confidence)	19.37	1
NODE_1498_length_29887_cov_29.433461	29887	No		56	12	0	High-quality	High-quality	100	AAI-based (high-confidence)	0	1
NODE_1648_length_27298_cov_12.465514	27298	No		30	3	0	Low-quality	Genome-fragment	25.14	AAI-based (high-confidence)	0	1
NODE_1786_length_25627_cov_5.502425	25627	Yes	20193	43	19	5	Medium-quality	Genome-fragment	55.92	AAI-based (high-confidence)	21.2	1
NODE_1866_length_24433_cov_111.041759	24433	No		25	0	0	Not-determined	Genome-fragment			0	1	no viral genes detected
NODE_1868_length_24423_cov_111.043869	24423	No		25	0	0	Not-determined	Genome-fragment			0	1	no viral genes detected
NODE_2347_length_19547_cov_29.053817	19547	No		33	7	0	Low-quality	Genome-fragment	42.98	AAI-based (high-confidence)	0	1
NODE_2368_length_19379_cov_14.708394	19379	No		28	6	0	Low-quality	Genome-fragment	42.87	AAI-based (high-confidence)	0	1
NODE_2555_length_18182_cov_5.889171	18182	No		21	15	0	Low-quality	Genome-fragment	44.88	AAI-based (high-confidence)	0	1
NODE_2595_length_17934_cov_20.615191	17934	No		22	8	0	High-quality	High-quality	93.92	AAI-based (medium-confidence)	0	1
NODE_2754_length_16897_cov_4.707458	16897	No		17	0	11	Low-quality	Genome-fragment	3.07	AAI-based (medium-confidence)	0	1	no viral genes detected
NODE_2783_length_16746_cov_5.425499	16746	No		1	0	0	Not-determined	Genome-fragment			0	1	no viral genes detected
NODE_3103_length_15170_cov_4.297585	15170	No		14	0	8	Not-determined	Genome-fragment			0	1	no viral genes detected
NODE_3192_length_14734_cov_8.782070	14734	No		22	8	0	Medium-quality	Genome-fragment	77.14	AAI-based (medium-confidence)	0	1
NODE_3236_length_14496_cov_25.536320	14496	No		15	1	0	Low-quality	Genome-fragment	28.56	AAI-based (high-confidence)	0	1
NODE_3249_length_14440_cov_5.962878	14440	No		28	4	1	Low-quality	Genome-fragment	35.47	AAI-based (high-confidence)	0	1
NODE_3253_length_14416_cov_3.998468	14416	No		12	0	10	Not-determined	Genome-fragment			0	1	no viral genes detected
NODE_3259_length_14399_cov_80.520148	14399	No		23	6	0	Low-quality	Genome-fragment	8.88	AAI-based (high-confidence)	0	1
NODE_3287_length_14273_cov_75.015614	14273	No		19	6	0	Low-quality	Genome-fragment	8.8	AAI-based (high-confidence)	0	1
NODE_3455_length_13671_cov_5.602012	13671	No		14	8	0	Medium-quality	Genome-fragment	63.47	AAI-based (medium-confidence)	0	1
NODE_3916_length_12198_cov_3.786297	12198	No		11	0	8	Not-determined	Genome-fragment			0	1	no viral genes detected
NODE_3949_length_12085_cov_14.787032	12085	No		13	3	0	Low-quality	Genome-fragment	30.61	AAI-based (high-confidence)	0	1
NODE_3968_length_12022_cov_4.635665	12022	No		10	0	7	Not-determined	Genome-fragment			0	1	no viral genes detected
NODE_4110_length_11630_cov_10.028510	11630	No		13	0	1	Not-determined	Genome-fragment			0	1	no viral genes detected
NODE_4174_length_11492_cov_46.078605	11492	No		5	0	3	Not-determined	Genome-fragment			0	1	no viral genes detected
NODE_4576_length_10433_cov_4.091540	10433	No		9	0	6	Not-determined	Genome-fragment			0	1	no viral genes detected
NODE_4666_length_10239_cov_4.103692	10239	No		10	0	6	Low-quality	Genome-fragment	1.83	AAI-based (medium-confidence)	0	1	no viral genes detected
NODE_4714_length_10129_cov_4.436966	10129	No		10	0	5	Not-determined	Genome-fragment			0	1	no viral genes detected
NODE_4716_length_10127_cov_4.551033	10127	No		6	0	4	Not-determined	Genome-fragment			0	1	no viral genes detected
NODE_4940_length_9718_cov_21.696575	9718	No		10	0	0	Low-quality	Genome-fragment	8.64	AAI-based (high-confidence)	0	1	no viral genes detected; low-confidence ITR
NODE_5175_length_9303_cov_20.476644	9303	No		6	0	1	Not-determined	Genome-fragment			0	1	no viral genes detected
NODE_5279_length_9133_cov_21.335647	9133	No		7	0	1	Low-quality	Genome-fragment	11.17	AAI-based (medium-confidence)	0	1	no viral genes detected
NODE_5473_length_8822_cov_4.938177	8822	No		5	0	4	Not-determined	Genome-fragment			0	1	no viral genes detected
NODE_5498_length_8778_cov_4.735412	8778	No		8	0	6	Not-determined	Genome-fragment			0	1	no viral genes detected
NODE_5519_length_8743_cov_4.500230	8743	No		6	0	3	Not-determined	Genome-fragment			0	1	no viral genes detected
NODE_5640_length_8557_cov_3.985180	8557	No		6	0	6	Not-determined	Genome-fragment			0	1	no viral genes detected
NODE_5761_length_8376_cov_4.270280	8376	No		8	0	8	Not-determined	Genome-fragment			0	1	no viral genes detected
NODE_5786_length_8334_cov_21.047349	8334	No		16	0	1	Not-determined	Genome-fragment			0	1	no viral genes detected
NODE_5830_length_8285_cov_11.466343	8285	No		16	4	0	Low-quality	Genome-fragment	21.41	AAI-based (high-confidence)	0	1
NODE_5991_length_8101_cov_4.840045	8101	No		7	0	4	Low-quality	Genome-fragment	10.72	AAI-based (medium-confidence)	0	1	no viral genes detected
NODE_6093_length_7937_cov_76.218726	7937	No		17	0	0	Low-quality	Genome-fragment	9.2	AAI-based (high-confidence)	0	1	no viral genes detected
NODE_6154_length_7859_cov_4.027037	7859	No		7	0	3	Low-quality	Genome-fragment	3.69	AAI-based (medium-confidence)	0	1	no viral genes detected
NODE_6165_length_7849_cov_4.486528	7849	No		6	0	5	Not-determined	Genome-fragment			0	1	no viral genes detected
NODE_6171_length_7844_cov_3.641931	7844	No		6	0	2	Not-determined	Genome-fragment			0	1	no viral genes detected
NODE_6265_length_7725_cov_4.542373	7725	No		5	0	3	Not-determined	Genome-fragment			0	1	no viral genes detected
NODE_6321_length_7654_cov_4.443085	7654	No		7	0	4	Not-determined	Genome-fragment			0	1	no viral genes detected
NODE_6444_length_7506_cov_3.503557	7506	No		6	0	5	Not-determined	Genome-fragment			0	1	no viral genes detected
NODE_6505_length_7446_cov_3.457042	7446	No		6	0	4	Not-determined	Genome-fragment			0	1	no viral genes detected
NODE_6507_length_7444_cov_3.944918	7444	No		6	0	4	Not-determined	Genome-fragment			0	1	no viral genes detected
NODE_6551_length_7405_cov_4.313061	7405	No		5	0	2	Not-determined	Genome-fragment			0	1	no viral genes detected
NODE_6822_length_7152_cov_5.586586	7152	No		11	1	0	Low-quality	Genome-fragment	17.57	AAI-based (high-confidence)	0	1
NODE_6960_length_7005_cov_4.448777	7005	No		5	0	5	Not-determined	Genome-fragment			0	1	no viral genes detected
NODE_7031_length_6933_cov_4.569206	6933	No		6	0	6	Not-determined	Genome-fragment			0	1	no viral genes detected
NODE_7097_length_6880_cov_4.343883	6880	No		5	0	3	Not-determined	Genome-fragment			0	1	no viral genes detected
NODE_7124_length_6857_cov_4.789327	6857	No		7	0	1	Not-determined	Genome-fragment			0	1	no viral genes detected
NODE_7230_length_6764_cov_4.612759	6764	No		3	0	3	Not-determined	Genome-fragment			0	1	no viral genes detected
NODE_7277_length_6728_cov_12.421400	6728	No		12	0	1	Not-determined	Genome-fragment			0	1	no viral genes detected
NODE_7442_length_6601_cov_4.790254	6601	No		6	0	4	Not-determined	Genome-fragment			0	1	no viral genes detected
NODE_7507_length_6551_cov_8.340979	6551	No		14	0	0	Not-determined	Genome-fragment			0	1	no viral genes detected
NODE_7560_length_6509_cov_3.950728	6509	No		8	0	4	Not-determined	Genome-fragment			0	1	no viral genes detected
NODE_7564_length_6505_cov_4.035814	6505	No		9	0	1	Not-determined	Genome-fragment			0	1	no viral genes detected
NODE_7633_length_6459_cov_4.348844	6459	No		5	0	3	Not-determined	Genome-fragment			0	1	no viral genes detected
NODE_7635_length_6457_cov_75.936270	6457	No		10	1	0	Low-quality	Genome-fragment	7.44	AAI-based (high-confidence)	0	1
NODE_7967_length_6208_cov_3.973834	6208	No		7	0	6	Not-determined	Genome-fragment			0	1	no viral genes detected
NODE_8132_length_6104_cov_4.265002	6104	No		3	0	1	Not-determined	Genome-fragment			0	1	no viral genes detected
NODE_8145_length_6095_cov_3.879139	6095	No		7	0	6	Not-determined	Genome-fragment			0	1	no viral genes detected
NODE_8259_length_6014_cov_4.114952	6014	No		2	0	2	Not-determined	Genome-fragment			0	1	no viral genes detected
NODE_8269_length_6007_cov_7.264113	6007	No		5	0	1	Low-quality	Genome-fragment	12.79	AAI-based (medium-confidence)	0	1	no viral genes detected
NODE_8376_length_5928_cov_4.048868	5928	No		7	0	5	Not-determined	Genome-fragment			0	1	no viral genes detected
NODE_8383_length_5921_cov_4.187351	5921	No		4	0	2	Not-determined	Genome-fragment			0	1	no viral genes detected
NODE_8493_length_5854_cov_4.207450	5854	No		4	0	1	Not-determined	Genome-fragment			0	1	no viral genes detected
NODE_8504_length_5845_cov_15.077029	5845	No		3	0	3	Not-determined	Genome-fragment			0	1	no viral genes detected
NODE_8562_length_5798_cov_14.566429	5798	No		4	0	1	Not-determined	Genome-fragment			0	1	no viral genes detected
NODE_8572_length_5796_cov_4.173315	5796	No		7	0	2	Not-determined	Genome-fragment			0	1	no viral genes detected
NODE_8590_length_5786_cov_4.413715	5786	No		6	0	3	Not-determined	Genome-fragment			0	1	no viral genes detected
NODE_8629_length_5754_cov_5.887875	5754	No		3	0	0	Not-determined	Genome-fragment			0	1	no viral genes detected
NODE_8633_length_5751_cov_4.186096	5751	No		3	0	2	Not-determined	Genome-fragment			0	1	no viral genes detected
NODE_8732_length_5696_cov_3.518171	5696	No		1	0	0	Not-determined	Genome-fragment			0	1	no viral genes detected
NODE_8895_length_5604_cov_3.886466	5604	No		6	0	3	Not-determined	Genome-fragment			0	1	no viral genes detected
NODE_8964_length_5564_cov_4.234344	5564	No		9	0	5	Not-determined	Genome-fragment			0	1	no viral genes detected
NODE_8967_length_5563_cov_5.106572	5563	No		6	0	4	Not-determined	Genome-fragment			0	1	no viral genes detected
NODE_9042_length_5525_cov_3.855393	5525	No		1	0	1	Not-determined	Genome-fragment			0	1	no viral genes detected
NODE_9080_length_5505_cov_3.976881	5505	No		8	1	0	Low-quality	Genome-fragment	15.59	AAI-based (medium-confidence)	0	1
NODE_9081_length_5504_cov_3.861993	5504	No		6	0	0	Not-determined	Genome-fragment			0	1	no viral genes detected
NODE_9101_length_5496_cov_3.526741	5496	No		5	0	3	Not-determined	Genome-fragment			0	1	no viral genes detected
NODE_9103_length_5494_cov_45.583747	5494	No		5	0	4	Not-determined	Genome-fragment			0	1	no viral genes detected
NODE_9145_length_5475_cov_3.495941	5475	No		3	0	2	Not-determined	Genome-fragment			0	1	no viral genes detected
NODE_9256_length_5422_cov_9.605552	5422	No		3	0	0	Low-quality	Genome-fragment	5.2	AAI-based (high-confidence)	0	1	no viral genes detected
NODE_9365_length_5358_cov_3.793513	5358	No		5	0	2	Not-determined	Genome-fragment			0	1	no viral genes detected
NODE_9622_length_5237_cov_4.547086	5237	No		6	0	6	Not-determined	Genome-fragment			0	1	no viral genes detected
NODE_9738_length_5182_cov_6.643261	5182	No		3	0	2	Not-determined	Genome-fragment			0	1	no viral genes detected
NODE_9750_length_5179_cov_4.611046	5179	No		6	0	4	Not-determined	Genome-fragment			0	1	no viral genes detected
NODE_9897_length_5103_cov_96.273970	5103	No		8	1	0	Low-quality	Genome-fragment	3.56	HMM-based (lower-bound)	0	1
NODE_10013_length_5048_cov_4.339075	5048	No		5	0	5	Not-determined	Genome-fragment			0	1	no viral genes detected
NODE_10040_length_5037_cov_4.579486	5037	No		3	0	1	Low-quality	Genome-fragment	2.37	AAI-based (medium-confidence)	0	1	no viral genes detected
NODE_967_length_42556_cov_8.395426	42514	No		55	11	0	High-quality	High-quality	94.16	AAI-based (high-confidence)	0	1
NODE_5486_length_8792_cov_2.881195	8792	No		5	5	0	Low-quality	Genome-fragment	20.73	AAI-based (high-confidence)	0	1
NODE_8286_length_5996_cov_4.292712	5996	No		4	3	1	Low-quality	Genome-fragment	13.87	AAI-based (medium-confidence)	0	1
NODE_8435_length_5885_cov_3.471355	5885	No		8	6	0	Low-quality	Genome-fragment	13.13	AAI-based (medium-confidence)	0	1
NODE_8501_length_5849_cov_9.085261	5849	No		4	2	0	Low-quality	Genome-fragment	8.67	HMM-based (lower-bound)	0	1
NODE_9830_length_5134_cov_4.576295	5134	No		7	5	0	Low-quality	Genome-fragment	10.97	AAI-based (high-confidence)	0	1
NODE_1109_length_37852_cov_14.898034	37754	No		68	12	2	High-quality	High-quality	100	AAI-based (high-confidence)	0	1
NODE_652_length_56376_cov_13.760924	56321	No		85	31	0	High-quality	High-quality	98.19	AAI-based (high-confidence)	0	1
NODE_107_length_147722_cov_24.418164	147722	Yes	53273	148	13	56	Medium-quality	Genome-fragment	68.14	HMM-based (lower-bound)	63.94	1	low-confidence Provirus
NODE_424_length_71576_cov_21.181863	71576	Yes	45671	80	19	12	High-quality	High-quality	100	AAI-based (high-confidence)	36.19	1	contig >1.5x longer than expected genome length
NODE_427_length_71417_cov_36.496469	71417	No		105	16	3	High-quality	High-quality	100	AAI-based (high-confidence)	0	1
NODE_584_length_60224_cov_18.799980	60224	No		89	21	0	High-quality	High-quality	99.2	AAI-based (high-confidence)	0	1
NODE_667_length_55609_cov_10.433416	55609	Yes	22027	57	4	18	Low-quality	Genome-fragment	41.24	AAI-based (high-confidence)	60.39	1
NODE_706_length_53465_cov_18.798671	53465	Yes	50140	62	8	3	Medium-quality	Genome-fragment	85.54	AAI-based (high-confidence)	6.22	1
NODE_780_length_49720_cov_23.152884	49720	No		74	29	0	High-quality	High-quality	93.15	AAI-based (high-confidence)	0	1
NODE_783_length_49574_cov_31.039803	49574	No		73	24	1	High-quality	High-quality	100	AAI-based (high-confidence)	0	1
NODE_796_length_49007_cov_6.144488	49007	Yes	33096	54	18	6	Medium-quality	Genome-fragment	69.42	AAI-based (high-confidence)	32.47	1
NODE_800_length_48859_cov_40.716888	48859	No		69	18	0	High-quality	High-quality	100	AAI-based (high-confidence)	0	1
NODE_812_length_48301_cov_9.470464	48301	No		71	22	0	High-quality	High-quality	92.14	AAI-based (high-confidence)	0	1
NODE_975_length_42397_cov_6.612796	42397	No		55	10	3	Medium-quality	Genome-fragment	65.09	AAI-based (high-confidence)	0	1
NODE_1035_length_40054_cov_21.489912	40054	Yes	25864	37	3	6	Low-quality	Genome-fragment	23.34	AAI-based (medium-confidence)	35.43	1
NODE_1055_length_39401_cov_6.447720	39401	Yes	11419	42	8	22	Low-quality	Genome-fragment	38.42	AAI-based (high-confidence)	71.02	1	low-confidence Provirus
NODE_1091_length_38256_cov_6.510510	38256	Yes	13254	45	6	12	Low-quality	Genome-fragment	38.4	AAI-based (high-confidence)	65.35	1
NODE_1145_length_37044_cov_16.455757	37044	No		62	12	1	High-quality	High-quality	100	AAI-based (high-confidence)	0	1
NODE_1224_length_35170_cov_4.575025	35170	No		49	11	3	High-quality	High-quality	100	AAI-based (high-confidence)	0	1
NODE_1298_length_33496_cov_30.004067	33496	No		53	15	0	Medium-quality	Genome-fragment	88.17	AAI-based (high-confidence)	0	1
NODE_1310_length_33216_cov_5.774464	33216	No		52	18	0	Medium-quality	Genome-fragment	83.01	AAI-based (high-confidence)	0	1
NODE_1323_length_33023_cov_11.732893	33023	No		53	18	0	High-quality	High-quality	94.68	AAI-based (high-confidence)	0	1
NODE_1347_length_32646_cov_9.513424	32646	No		38	19	0	Medium-quality	Genome-fragment	53.78	AAI-based (high-confidence)	0	1
NODE_1440_length_30899_cov_149.591460	30899	No		51	12	0	Medium-quality	Genome-fragment	77.93	AAI-based (high-confidence)	0	1
NODE_1492_length_29983_cov_46.898156	29983	No		34	5	0	Medium-quality	Genome-fragment	66.54	AAI-based (high-confidence)	0	1
NODE_1663_length_27067_cov_7.083592	27067	No		44	13	0	Low-quality	Genome-fragment	45.05	AAI-based (high-confidence)	0	1
NODE_1822_length_25004_cov_7.469919	25004	No		25	3	2	Low-quality	Genome-fragment	42.28	AAI-based (medium-confidence)	0	1
NODE_1916_length_23841_cov_30.423611	23841	No		31	10	0	Medium-quality	Genome-fragment	53.51	AAI-based (high-confidence)	0	1
NODE_1989_length_22946_cov_5.384343	22946	Yes	21484	35	16	2	Medium-quality	Genome-fragment	64.17	AAI-based (high-confidence)	6.37	1
NODE_2142_length_21408_cov_51.921323	21408	No		25	13	2	Low-quality	Genome-fragment	28.95	AAI-based (medium-confidence)	0	1
NODE_2308_length_19928_cov_5.927791	19928	No		29	18	0	Low-quality	Genome-fragment	43.08	AAI-based (medium-confidence)	0	1
NODE_2337_length_19620_cov_5.111168	19620	No		23	12	0	Low-quality	Genome-fragment	42.01	AAI-based (medium-confidence)	0	1
NODE_2548_length_18218_cov_43.610967	18218	No		24	9	0	Low-quality	Genome-fragment	47.85	AAI-based (high-confidence)	0	1
NODE_2664_length_17417_cov_25.892409	17417	No		32	7	0	Low-quality	Genome-fragment	36.91	AAI-based (high-confidence)	0	1
NODE_2729_length_17040_cov_13.503444	17040	No		31	13	0	Low-quality	Genome-fragment	45.23	AAI-based (high-confidence)	0	1
NODE_2850_length_16361_cov_244.612474	16361	No		18	6	0	Medium-quality	Genome-fragment	76.27	AAI-based (medium-confidence)	0	1
NODE_3168_length_14872_cov_169.233718	14872	No		14	2	0	Low-quality	Genome-fragment	43.29	AAI-based (medium-confidence)	0	1
NODE_3375_length_13942_cov_4.918845	13942	No		22	3	1	Low-quality	Genome-fragment	23.92	AAI-based (high-confidence)	0	1
NODE_3453_length_13674_cov_247.757666	13674	No		17	4	0	High-quality	High-quality	100	AAI-based (medium-confidence)	0	1
NODE_3598_length_13142_cov_6.926416	13142	No		18	14	0	Low-quality	Genome-fragment	37.61	AAI-based (high-confidence)	0	1
NODE_3804_length_12604_cov_15.733286	12604	No		14	0	2	Not-determined	Genome-fragment			0	1	no viral genes detected
NODE_3828_length_12518_cov_4.914226	12518	No		15	2	1	Low-quality	Genome-fragment	20.98	AAI-based (high-confidence)	0	1
NODE_3874_length_12335_cov_11.094707	12335	No		15	13	0	Low-quality	Genome-fragment	30.1	AAI-based (high-confidence)	0	1
NODE_3898_length_12266_cov_6.786832	12266	No		15	4	0	High-quality	High-quality	91.82	AAI-based (high-confidence)	0	1
NODE_3943_length_12097_cov_5.017356	12097	No		17	6	0	Low-quality	Genome-fragment	29.44	AAI-based (high-confidence)	0	1
NODE_4461_length_10710_cov_5.722665	10710	Yes	4890	10	1	2	Low-quality	Genome-fragment	10.46	AAI-based (medium-confidence)	54.34	1
NODE_4467_length_10680_cov_5.062400	10680	No		19	12	0	Low-quality	Genome-fragment	22.93	AAI-based (high-confidence)	0	1
NODE_4487_length_10627_cov_45.014851	10627	No		17	2	0	Low-quality	Genome-fragment	24.35	AAI-based (high-confidence)	0	1
NODE_4557_length_10467_cov_4.734441	10467	No		10	6	0	Low-quality	Genome-fragment	23.01	AAI-based (medium-confidence)	0	1
NODE_4730_length_10099_cov_4.680406	10099	No		15	10	1	Low-quality	Genome-fragment	23.63	AAI-based (high-confidence)	0	1
NODE_6459_length_7495_cov_4.388441	7495	Yes	6870	9	2	1	Low-quality	Genome-fragment	17.77	AAI-based (high-confidence)	8.34	1
NODE_7125_length_6856_cov_4.630496	6856	No		12	3	0	Low-quality	Genome-fragment	11.5	AAI-based (high-confidence)	0	1
NODE_7205_length_6780_cov_4.226320	6780	No		4	0	1	Not-determined	Genome-fragment			0	1	no viral genes detected
NODE_7346_length_6675_cov_4.044260	6675	No		8	3	0	Low-quality	Genome-fragment	13.52	AAI-based (medium-confidence)	0	1
NODE_7732_length_6377_cov_5.873616	6377	No		15	6	0	Low-quality	Genome-fragment	15.5	AAI-based (high-confidence)	0	1
NODE_7829_length_6306_cov_6.210366	6306	No		5	2	0	Low-quality	Genome-fragment	12.47	AAI-based (medium-confidence)	0	1
NODE_8588_length_5788_cov_4.112681	5788	No		8	3	0	Low-quality	Genome-fragment	12.95	AAI-based (medium-confidence)	0	1
NODE_9138_length_5476_cov_49.714813	5476	No		4	1	0	Low-quality	Genome-fragment	3.91	AAI-based (medium-confidence)	0	1
NODE_9188_length_5454_cov_4.077422	5454	No		8	3	0	Low-quality	Genome-fragment	18.91	AAI-based (high-confidence)	0	1
NODE_9226_length_5434_cov_3.862242	5434	No		10	4	0	Low-quality	Genome-fragment	12.23	AAI-based (high-confidence)	0	1
NODE_9375_length_5352_cov_4.235227	5352	No		5	0	0	Low-quality	Genome-fragment	11.07	AAI-based (medium-confidence)	0	1	no viral genes detected
NODE_9410_length_5334_cov_3.088085	5334	No		3	0	1	Low-quality	Genome-fragment	7.22	AAI-based (high-confidence)	0	1	no viral genes detected
NODE_9623_length_5237_cov_2.810112	5237	No		9	4	0	Low-quality	Genome-fragment	11	AAI-based (high-confidence)	0	1
NODE_9832_length_5133_cov_5.256006	5133	No		4	0	0	Low-quality	Genome-fragment	10.87	AAI-based (medium-confidence)	0	1	no viral genes detected
NODE_23_length_259878_cov_22.856768	66327	No		99	22	1	High-quality	High-quality	100	AAI-based (high-confidence)	0	1
NODE_2268_length_20241_cov_72.477113	16581	No		15	9	0	Low-quality	Genome-fragment	22.88	AAI-based (high-confidence)	0	1
NODE_1_length_667844_cov_19.110226	107043	Yes	33566	123	4	29	Low-quality	Genome-fragment	16.29	HMM-based (lower-bound)	68.64	1
NODE_4_length_492136_cov_49.370843	110024	Yes	53221	111	16	19	High-quality	High-quality	94.84	HMM-based (lower-bound)	51.63	1	>1 viral region detected
NODE_21_length_277396_cov_21.338453	34992	No		43	8	1	Medium-quality	Genome-fragment	68.5	HMM-based (lower-bound)	0	1
NODE_22_length_277195_cov_54.586931	90873	Yes	34827	112	17	37	Medium-quality	Genome-fragment	77.6	AAI-based (high-confidence)	61.68	1	contig >1.5x longer than expected genome length
NODE_38_length_208081_cov_35.722193	14478	No		24	6	0	Low-quality	Genome-fragment	18.28	HMM-based (lower-bound)	0	1
NODE_39_length_207981_cov_57.578254	22022	No		29	5	0	Medium-quality	Genome-fragment	63.67	AAI-based (medium-confidence)	0	1
NODE_67_length_178418_cov_24.155234	49298	No		70	9	1	High-quality	High-quality	91.9	AAI-based (high-confidence)	0	1
NODE_76_length_171540_cov_11.165012	46363	No		72	22	1	High-quality	High-quality	97.76	AAI-based (high-confidence)	0	1
NODE_85_length_164216_cov_11.485444	40481	No		47	7	2	High-quality	High-quality	100	AAI-based (high-confidence)	0	1
NODE_99_length_154431_cov_12.977898	37192	Yes	30945	59	22	4	Medium-quality	Genome-fragment	89.34	AAI-based (high-confidence)	16.8	1
NODE_100_length_151675_cov_9.921692	40434	No		54	10	4	High-quality	High-quality	90.11	AAI-based (medium-confidence)	0	1
NODE_103_length_150608_cov_27.716239	96811	No		106	11	10	Medium-quality	Genome-fragment	87.34	AAI-based (medium-confidence)	0	1
NODE_110_length_147027_cov_31.874030	53412	Yes	43640	73	18	6	High-quality	High-quality	100	AAI-based (high-confidence)	18.3	1
NODE_120_length_140432_cov_49.776288	9297	No		12	4	0	Low-quality	Genome-fragment	22.35	AAI-based (high-confidence)	0	1
NODE_152_length_122306_cov_12.014511	52445	No		71	18	1	High-quality	High-quality	99.44	AAI-based (high-confidence)	0	1
NODE_162_length_118494_cov_15.543487	49574	Yes	11074	49	3	16	Low-quality	Genome-fragment	12.91	HMM-based (lower-bound)	77.66	1
NODE_167_length_116500_cov_24.963313	34139	No		39	13	2	High-quality	High-quality	93.13	AAI-based (medium-confidence)	0	1
NODE_169_length_116315_cov_11.185653	13859	No		22	4	0	Low-quality	Genome-fragment	15.97	HMM-based (lower-bound)	0	1
NODE_299_length_86769_cov_15.726111	20958	No		31	9	1	Medium-quality	Genome-fragment	52.64	AAI-based (high-confidence)	0	1
NODE_347_length_79853_cov_27.855786	50767	Yes	41592	64	10	8	High-quality	High-quality	95.33	AAI-based (high-confidence)	18.07	1
NODE_355_length_79275_cov_15.464580	15591	No		17	6	1	Low-quality	Genome-fragment	36.06	AAI-based (medium-confidence)	0	1
NODE_406_length_73372_cov_10.110397	48679	No		65	7	3	Medium-quality	Genome-fragment	80.73	AAI-based (high-confidence)	0	1
NODE_445_length_69807_cov_8.988115	33801	No		63	20	0	High-quality	High-quality	94.51	AAI-based (high-confidence)	0	1
NODE_454_length_69176_cov_7.774945	29856	No		40	11	0	Medium-quality	Genome-fragment	73.83	AAI-based (high-confidence)	0	1
NODE_473_length_67620_cov_43.872478	32802	Yes	18849	42	7	8	Low-quality	Genome-fragment	44.98	AAI-based (high-confidence)	42.54	1
NODE_515_length_64400_cov_7.127982	47047	Yes	10597	40	4	15	Low-quality	Genome-fragment	15.63	HMM-based (lower-bound)	77.48	1
NODE_590_length_59909_cov_13.259715	22875	No		31	8	0	Low-quality	Genome-fragment	49.68	AAI-based (high-confidence)	0	1
NODE_621_length_58304_cov_6.704836	28078	No		41	17	0	Medium-quality	Genome-fragment	73.69	AAI-based (medium-confidence)	0	1
NODE_624_length_57961_cov_7.117121	12993	No		20	4	0	Low-quality	Genome-fragment	37.15	AAI-based (high-confidence)	0	1
NODE_715_length_52825_cov_6.451582	13796	No		17	6	0	Low-quality	Genome-fragment	43.08	AAI-based (medium-confidence)	0	1
NODE_728_length_51838_cov_14.468011	30016	No		37	13	1	Medium-quality	Genome-fragment	59.71	AAI-based (medium-confidence)	0	1
NODE_802_length_48812_cov_7.598109	33498	Yes	30735	47	20	3	Medium-quality	Genome-fragment	72.53	AAI-based (high-confidence)	8.25	1
NODE_803_length_48772_cov_34.031447	32209	No		48	16	0	Medium-quality	Genome-fragment	58.9	AAI-based (high-confidence)	0	1
NODE_887_length_45453_cov_38.288074	13259	No		20	7	0	Low-quality	Genome-fragment	13.56	HMM-based (lower-bound)	0	1
NODE_938_length_43436_cov_11.063230	7402	No		15	5	0	Low-quality	Genome-fragment	17.3	AAI-based (medium-confidence)	0	1
NODE_943_length_43306_cov_6.143280	30465	No		44	16	0	Medium-quality	Genome-fragment	89.47	AAI-based (high-confidence)	0	1
NODE_1263_length_34231_cov_10.774842	20995	No		39	5	0	Medium-quality	Genome-fragment	57.76	AAI-based (high-confidence)	0	1
NODE_1477_length_30172_cov_21.166550	18002	No		25	6	0	Low-quality	Genome-fragment	42.97	AAI-based (high-confidence)	0	1
NODE_1500_length_29878_cov_26.168092	21801	No		33	12	0	Low-quality	Genome-fragment	46.18	AAI-based (high-confidence)	0	1
NODE_1518_length_29549_cov_28.528209	16613	No		25	7	0	High-quality	High-quality	97.35	AAI-based (high-confidence)	0	1
NODE_1979_length_23031_cov_6.144890	10535	No		13	2	0	Low-quality	Genome-fragment	14.02	HMM-based (lower-bound)	0	1
NODE_2515_length_18430_cov_12.406857	10173	No		10	3	0	Low-quality	Genome-fragment	25.02	AAI-based (high-confidence)	0	1
NODE_2750_length_16910_cov_8.629427	9060	No		11	1	2	Low-quality	Genome-fragment	13.55	HMM-based (lower-bound)	0	1
NODE_4127_length_11596_cov_7.974266	6453	Yes	3116	12	2	2	Low-quality	Genome-fragment	4.96	HMM-based (lower-bound)	51.71	1
NODE_4476_length_10666_cov_5.766375	10666	Yes	8220	18	3	2	Low-quality	Genome-fragment	21.69	AAI-based (high-confidence)	22.93	1
NODE_1465_length_30333_cov_9.634652	30333	No		36	13	0	Low-quality	Genome-fragment	26.38	AAI-based (high-confidence)	0	1
NODE_175_length_97347_cov_49.805051	97347	No		90	8	0	Medium-quality	Genome-fragment	89.18	AAI-based (high-confidence)	0	1
NODE_189_length_93609_cov_26.017273	93609	Yes	85885	91	12	4	Complete	High-quality	100	DTR (medium-confidence)	8.25	1
NODE_368_length_59726_cov_54.279952	59726	Yes	50717	78	8	8	High-quality	High-quality	99.97	AAI-based (high-confidence)	15.08	1
NODE_640_length_42146_cov_67.354826	42146	No		50	25	0	Complete	High-quality	100	DTR (high-confidence)	0	1
NODE_813_length_36206_cov_8.653205	36206	No		43	24	0	Medium-quality	Genome-fragment	85.69	AAI-based (high-confidence)	0	1
NODE_1307_length_26762_cov_5.334594	26762	No		21	1	3	Low-quality	Genome-fragment	13.59	AAI-based (medium-confidence)	0	1
NODE_1854_length_19997_cov_5.256745	19997	No		30	6	0	Low-quality	Genome-fragment	43.37	AAI-based (high-confidence)	0	1
NODE_1913_length_19442_cov_33.751896	19442	No		20	0	5	Not-determined	Genome-fragment			0	1	no viral genes detected
NODE_2085_length_18078_cov_39.973867	18078	No		9	0	3	Not-determined	Genome-fragment			0	1	no viral genes detected
NODE_2494_length_15396_cov_4.353562	15396	No		10	0	5	Not-determined	Genome-fragment			0	1	no viral genes detected
NODE_3073_length_12950_cov_4.642807	12950	No		15	8	0	Low-quality	Genome-fragment	39.9	AAI-based (high-confidence)	0	1
NODE_3552_length_11393_cov_72.477376	11393	No		13	5	0	High-quality	High-quality	96.76	AAI-based (medium-confidence)	0	1
NODE_4111_length_9991_cov_5.086051	9991	No		14	14	0	Low-quality	Genome-fragment	26.43	AAI-based (high-confidence)	0	1
NODE_4392_length_9438_cov_16.177235	9438	No		12	0	4	Not-determined	Genome-fragment			0	1	no viral genes detected
NODE_4831_length_8566_cov_13.107860	8566	No		17	8	0	Low-quality	Genome-fragment	15.91	AAI-based (high-confidence)	0	1
NODE_5004_length_8299_cov_5.387433	8299	No		9	0	2	Not-determined	Genome-fragment			0	1	no viral genes detected
NODE_5314_length_7847_cov_4.458291	7847	No		6	0	1	Not-determined	Genome-fragment			0	1	no viral genes detected
NODE_5917_length_7124_cov_5.429764	7124	No		6	0	2	Not-determined	Genome-fragment			0	1	no viral genes detected
NODE_6286_length_6733_cov_3.880204	6733	No		5	0	3	Not-determined	Genome-fragment			0	1	no viral genes detected
NODE_6313_length_6696_cov_13.381569	6696	No		8	0	1	Not-determined	Genome-fragment			0	1	no viral genes detected
NODE_6333_length_6673_cov_5.643548	6673	No		3	0	1	Not-determined	Genome-fragment			0	1	no viral genes detected
NODE_6413_length_6581_cov_4.340484	6581	No		11	6	0	Low-quality	Genome-fragment	14.69	AAI-based (high-confidence)	0	1
NODE_6433_length_6558_cov_5.256497	6558	No		6	0	2	Not-determined	Genome-fragment			0	1	no viral genes detected
NODE_6632_length_6360_cov_7.690880	6360	No		9	0	4	Not-determined	Genome-fragment			0	1	no viral genes detected
NODE_6647_length_6347_cov_3.766688	6347	No		7	0	4	Not-determined	Genome-fragment			0	1	no viral genes detected
NODE_7003_length_6076_cov_4.184023	6076	No		3	0	3	Not-determined	Genome-fragment			0	1	no viral genes detected
NODE_7131_length_5973_cov_4.688577	5973	No		3	0	1	Not-determined	Genome-fragment			0	1	no viral genes detected
NODE_7136_length_5969_cov_24.823808	5969	No		2	0	0	Not-determined	Genome-fragment			0	1	no viral genes detected
NODE_7240_length_5881_cov_5.805527	5881	No		4	0	3	Not-determined	Genome-fragment			0	1	no viral genes detected
NODE_7305_length_5837_cov_4.716015	5837	No		13	10	0	Low-quality	Genome-fragment	14.93	AAI-based (high-confidence)	0	1
NODE_7315_length_5830_cov_5.743203	5830	No		2	0	0	Not-determined	Genome-fragment			0	1	no viral genes detected
NODE_7524_length_5694_cov_4.049122	5694	No		10	3	0	Low-quality	Genome-fragment	3.01	HMM-based (lower-bound)	0	1
NODE_7533_length_5691_cov_5.078247	5691	No		11	0	0	Not-determined	Genome-fragment			0	1	no viral genes detected
NODE_7714_length_5560_cov_3.963124	5560	No		8	5	0	Low-quality	Genome-fragment	14.19	AAI-based (high-confidence)	0	1
NODE_7813_length_5499_cov_4.079170	5499	No		14	1	0	Low-quality	Genome-fragment	3.34	AAI-based (high-confidence)	0	1
NODE_7856_length_5471_cov_2.986152	5471	No		7	3	0	Low-quality	Genome-fragment	39.39	AAI-based (high-confidence)	0	1
NODE_8134_length_5303_cov_17.678354	5303	No		4	0	1	Not-determined	Genome-fragment			0	1	no viral genes detected
NODE_8165_length_5285_cov_11.744551	5285	No		15	5	0	Low-quality	Genome-fragment	9.79	AAI-based (high-confidence)	0	1
NODE_8323_length_5192_cov_4.591396	5192	No		4	0	0	Not-determined	Genome-fragment			0	1	no viral genes detected
NODE_8349_length_5177_cov_12.689574	5177	No		14	0	1	Low-quality	Genome-fragment	9.43	AAI-based (high-confidence)	0	1	no viral genes detected
NODE_8464_length_5112_cov_15.059126	5112	No		5	0	4	Low-quality	Genome-fragment	3.37	AAI-based (medium-confidence)	0	1	no viral genes detected
NODE_5336_length_7817_cov_5.209224	7817	No		10	7	0	Low-quality	Genome-fragment	15.82	AAI-based (high-confidence)	0	1
NODE_7884_length_5453_cov_13.366803	5453	No		7	4	1	Low-quality	Genome-fragment	11.57	AAI-based (high-confidence)	0	1
NODE_8031_length_5367_cov_4.179029	5367	No		8	6	0	Low-quality	Genome-fragment	13.33	AAI-based (high-confidence)	0	1
NODE_8569_length_5046_cov_10.076337	5046	Yes	2394	6	3	1	Low-quality	Genome-fragment	5.11	AAI-based (high-confidence)	52.56	1
NODE_613_length_43577_cov_43.995382	43522	No		60	11	0	High-quality	High-quality	96.39	AAI-based (high-confidence)	0	1
NODE_174_length_97782_cov_9.964769	97782	No		104	4	11	Medium-quality	Genome-fragment	53.72	HMM-based (lower-bound)	0	1
NODE_213_length_86718_cov_7.863033	86718	Yes	72362	117	37	11	Complete	High-quality	100	Provirus (high-confidence)	16.55	1
NODE_303_length_67141_cov_10.820514	67141	No		104	28	2	Medium-quality	Genome-fragment	84.26	AAI-based (medium-confidence)	0	1
NODE_329_length_64024_cov_11.638606	64024	No		61	2	6	Low-quality	Genome-fragment	35.73	HMM-based (lower-bound)	0	1
NODE_337_length_62754_cov_8.180418	62754	No		85	20	4	High-quality	High-quality	100	AAI-based (high-confidence)	0	1
NODE_341_length_62498_cov_209.412392	62498	No		91	14	2	Medium-quality	Genome-fragment	88.51	AAI-based (high-confidence)	0	1
NODE_387_length_57112_cov_50.643795	57112	No		82	12	4	High-quality	High-quality	98.08	AAI-based (high-confidence)	0	1
NODE_419_length_54472_cov_6.947130	54472	Yes	47363	70	31	5	High-quality	High-quality	100	AAI-based (high-confidence)	13.05	1
NODE_485_length_50799_cov_8.573270	50799	No		75	22	2	High-quality	High-quality	100	AAI-based (high-confidence)	0	1
NODE_502_length_50090_cov_9.531968	50090	No		72	27	2	Medium-quality	Genome-fragment	83.01	AAI-based (high-confidence)	0	1
NODE_504_length_50063_cov_12.374360	50063	No		67	21	1	High-quality	High-quality	100	AAI-based (high-confidence)	0	1
NODE_553_length_46736_cov_5.934492	46736	Yes	39426	49	22	2	Medium-quality	Genome-fragment	62.9	AAI-based (high-confidence)	15.64	1
NODE_635_length_42280_cov_6.548372	42280	Yes	40731	51	28	2	Medium-quality	Genome-fragment	84.54	AAI-based (high-confidence)	3.66	1
NODE_684_length_40165_cov_6.211693	40165	Yes	28115	49	21	7	Medium-quality	Genome-fragment	87.18	AAI-based (high-confidence)	30	1
NODE_771_length_37044_cov_7.618292	37044	No		53	21	2	High-quality	High-quality	100	AAI-based (high-confidence)	0	1
NODE_852_length_35226_cov_176.294731	35226	No		38	6	4	Medium-quality	Genome-fragment	72.21	AAI-based (medium-confidence)	0	1
NODE_961_length_32430_cov_8.822270	32430	No		49	17	0	Medium-quality	Genome-fragment	82.44	AAI-based (medium-confidence)	0	1
NODE_964_length_32409_cov_6.894263	32409	No		45	6	2	Medium-quality	Genome-fragment	77.26	AAI-based (high-confidence)	0	1
NODE_983_length_32067_cov_77.548169	32067	Yes	20908	35	6	3	Low-quality	Genome-fragment	35.92	AAI-based (high-confidence)	34.8	1
NODE_984_length_32050_cov_13.315549	32050	No		47	13	0	High-quality	High-quality	95.38	AAI-based (high-confidence)	0	1
NODE_1122_length_29423_cov_12.745097	29423	Yes	25369	35	12	4	Low-quality	Genome-fragment	47.46	AAI-based (high-confidence)	13.78	1
NODE_1224_length_27767_cov_12.180824	27767	No		27	0	6	Not-determined	Genome-fragment			0	1	no viral genes detected
NODE_1317_length_26620_cov_6.637568	26620	No		13	1	4	Medium-quality	Genome-fragment	76.77	AAI-based (medium-confidence)	0	1
NODE_1580_length_23042_cov_7.674251	23042	No		29	1	5	Low-quality	Genome-fragment	33.57	HMM-based (lower-bound)	0	1
NODE_1743_length_21207_cov_9.053092	21207	No		32	19	0	Medium-quality	Genome-fragment	60.49	AAI-based (high-confidence)	0	1
NODE_1750_length_21087_cov_9.063380	21087	No		30	8	0	Medium-quality	Genome-fragment	58.14	AAI-based (high-confidence)	0	1
NODE_1767_length_20927_cov_8.253641	20927	No		32	14	0	Medium-quality	Genome-fragment	56.37	AAI-based (high-confidence)	0	1
NODE_1806_length_20484_cov_5.939449	20484	Yes	8381	21	5	4	Low-quality	Genome-fragment	21.94	AAI-based (high-confidence)	59.09	1
NODE_2339_length_16380_cov_4.654028	16380	No		23	7	0	Low-quality	Genome-fragment	10.09	AAI-based (high-confidence)	0	1
NODE_2361_length_16281_cov_9.033033	16281	No		20	0	4	Not-determined	Genome-fragment			0	1	no viral genes detected
NODE_2419_length_15864_cov_6.813271	15864	No		11	0	4	Not-determined	Genome-fragment			0	1	no viral genes detected
NODE_2448_length_15695_cov_7.392711	15695	No		14	0	3	Low-quality	Genome-fragment	11.16	AAI-based (medium-confidence)	0	1	no viral genes detected
NODE_2495_length_15395_cov_4.400130	15395	No		21	11	0	Low-quality	Genome-fragment	31.18	AAI-based (high-confidence)	0	1
NODE_2522_length_15286_cov_16.229516	15286	No		20	8	0	Medium-quality	Genome-fragment	66	AAI-based (medium-confidence)	0	1
NODE_2537_length_15231_cov_4.504876	15231	No		23	5	0	Low-quality	Genome-fragment	23.6	AAI-based (high-confidence)	0	1
NODE_2546_length_15197_cov_52.261128	15197	No		18	7	0	Medium-quality	Genome-fragment	64.99	AAI-based (medium-confidence)	0	1	low-confidence ITR
NODE_2681_length_14622_cov_9.049084	14622	No		18	11	0	Low-quality	Genome-fragment	31.03	AAI-based (high-confidence)	0	1
NODE_2821_length_14009_cov_9.723448	14009	No		14	1	1	Low-quality	Genome-fragment	28.74	AAI-based (medium-confidence)	0	1
NODE_2835_length_13944_cov_51.869681	13944	No		14	1	2	Low-quality	Genome-fragment	9.37	HMM-based (lower-bound)	0	1
NODE_2899_length_13670_cov_5.583033	13670	No		11	0	8	Not-determined	Genome-fragment			0	1	no viral genes detected
NODE_2904_length_13640_cov_18.962091	13640	No		18	6	0	Low-quality	Genome-fragment	30.5	AAI-based (medium-confidence)	0	1
NODE_2932_length_13525_cov_6.805791	13525	No		21	3	0	Low-quality	Genome-fragment	5.56	HMM-based (lower-bound)	0	1
NODE_3340_length_12040_cov_10.965957	12040	No		16	5	0	Low-quality	Genome-fragment	32.52	AAI-based (high-confidence)	0	1
NODE_3349_length_12006_cov_5.190779	12006	No		5	0	0	Not-determined	Genome-fragment			0	1	no viral genes detected
NODE_3536_length_11447_cov_5.620435	11447	No		20	6	0	Low-quality	Genome-fragment	23.42	AAI-based (high-confidence)	0	1
NODE_3572_length_11336_cov_8.000975	11336	No		18	3	0	Low-quality	Genome-fragment	29.95	AAI-based (high-confidence)	0	1
NODE_3595_length_11267_cov_5.046379	11267	No		13	7	0	Low-quality	Genome-fragment	30.17	AAI-based (high-confidence)	0	1
NODE_3687_length_10991_cov_9.974945	10991	No		11	1	5	Low-quality	Genome-fragment	20.37	AAI-based (medium-confidence)	0	1
NODE_3902_length_10402_cov_15.327245	10402	No		7	0	1	Low-quality	Genome-fragment	10.43	AAI-based (medium-confidence)	0	1	no viral genes detected
NODE_4040_length_10128_cov_5.272808	10128	No		16	7	1	Low-quality	Genome-fragment	22.6	AAI-based (high-confidence)	0	1
NODE_4074_length_10057_cov_6.161268	10057	No		18	14	0	Low-quality	Genome-fragment	27.12	AAI-based (high-confidence)	0	1
NODE_4128_length_9953_cov_4.939382	9953	No		14	3	0	Low-quality	Genome-fragment	12.09	AAI-based (high-confidence)	0	1
NODE_4432_length_9358_cov_20.176180	9358	No		13	9	0	Low-quality	Genome-fragment	19.04	AAI-based (high-confidence)	0	1
NODE_4485_length_9221_cov_5.486254	9221	No		14	11	0	Low-quality	Genome-fragment	24.64	AAI-based (high-confidence)	0	1
NODE_4741_length_8735_cov_3.069470	8735	No		15	8	0	Low-quality	Genome-fragment	20.02	AAI-based (high-confidence)	0	1
NODE_5276_length_7883_cov_15.525294	7883	No		8	0	2	Not-determined	Genome-fragment			0	1	no viral genes detected
NODE_5455_length_7657_cov_5.497106	7657	No		14	9	0	Low-quality	Genome-fragment	9.3	AAI-based (high-confidence)	0	1
NODE_5628_length_7442_cov_5.644240	7442	No		18	6	0	Low-quality	Genome-fragment	17.86	AAI-based (high-confidence)	0	1
NODE_5892_length_7152_cov_5.154995	7152	No		4	0	2	Not-determined	Genome-fragment			0	1	no viral genes detected
NODE_6202_length_6814_cov_4.626424	6814	No		12	7	0	Low-quality	Genome-fragment	18.43	AAI-based (high-confidence)	0	1
NODE_6300_length_6709_cov_14.167268	6709	No		11	3	0	Low-quality	Genome-fragment	20.68	AAI-based (high-confidence)	0	1
NODE_6331_length_6676_cov_9.857423	6676	No		6	0	1	Low-quality	Genome-fragment	14.27	AAI-based (medium-confidence)	0	1	no viral genes detected
NODE_6365_length_6634_cov_228.200182	6634	No		8	1	0	Low-quality	Genome-fragment	7.06	AAI-based (high-confidence)	0	1
NODE_6470_length_6520_cov_40.405259	6520	No		6	0	1	Low-quality	Genome-fragment	5.77	AAI-based (medium-confidence)	0	1	no viral genes detected
NODE_6730_length_6276_cov_4.637840	6276	No		6	0	3	Not-determined	Genome-fragment			0	1	no viral genes detected
NODE_7873_length_5459_cov_42.137306	5459	No		6	0	3	Low-quality	Genome-fragment	7.76	AAI-based (medium-confidence)	0	1	no viral genes detected
NODE_8583_length_5042_cov_3.387006	5042	No		7	4	0	Low-quality	Genome-fragment	10.78	AAI-based (high-confidence)	0	1
NODE_23_length_236316_cov_54.474924_2	84910	Yes	46115	101	24	14	Medium-quality	Genome-fragment	79.08	HMM-based (lower-bound)	45.69	1
NODE_74_length_151258_cov_38.783529	97669	Yes	48342	94	11	27	Complete	High-quality	100	Provirus (high-confidence)	50.5	1	contig >1.5x longer than expected genome length
NODE_681_length_40328_cov_131.794726	11991	Yes	5298	12	3	5	Medium-quality	Genome-fragment	86.82	AAI-based (high-confidence)	55.82	1	contig >1.5x longer than expected genome length
NODE_22_length_249751_cov_33.698710	104531	Yes	39131	104	12	35	Medium-quality	Genome-fragment	68.29	HMM-based (lower-bound)	62.57	1	>1 viral region detected
NODE_23_length_236316_cov_54.474924_1	31226	No		27	1	9	Low-quality	Genome-fragment	46.71	HMM-based (lower-bound)	0	1
NODE_32_length_205562_cov_59.364041	16322	No		20	1	3	Low-quality	Genome-fragment	26.94	AAI-based (medium-confidence)	0	1
NODE_34_length_195427_cov_16.977545	67618	Yes	14411	67	6	18	Low-quality	Genome-fragment	18.19	HMM-based (lower-bound)	78.69	1
NODE_37_length_188777_cov_15.839054	35579	No		54	6	2	Low-quality	Genome-fragment	34.41	HMM-based (lower-bound)	0	1
NODE_50_length_170711_cov_13.004735	36122	No		51	22	0	Medium-quality	Genome-fragment	87.45	AAI-based (high-confidence)	0	1
NODE_67_length_156334_cov_7.976574_2	11637	No		17	4	1	Low-quality	Genome-fragment	25.65	AAI-based (high-confidence)	0	1
NODE_67_length_156334_cov_7.976574_1	10413	No		15	3	0	Low-quality	Genome-fragment	13.58	HMM-based (lower-bound)	0	1
NODE_72_length_152906_cov_9.780289	33950	No		52	13	1	High-quality	High-quality	98.97	AAI-based (high-confidence)	0	1
NODE_76_length_148502_cov_19.930480	27423	No		35	13	1	Medium-quality	Genome-fragment	63.61	AAI-based (high-confidence)	0	1
NODE_96_length_138438_cov_33.888021	67412	Yes	58031	106	34	7	High-quality	High-quality	94.03	AAI-based (high-confidence)	13.92	1
NODE_147_length_108064_cov_145.340259	67093	Yes	48479	73	5	11	High-quality	High-quality	100	AAI-based (high-confidence)	27.74	1
NODE_150_length_107712_cov_152.456803	29196	No		45	6	1	Medium-quality	Genome-fragment	66.24	AAI-based (medium-confidence)	0	1
NODE_160_length_102153_cov_70.550687	58339	Yes	54742	82	10	8	Medium-quality	Genome-fragment	77.28	AAI-based (high-confidence)	6.17	1
NODE_163_length_101372_cov_47.971407	42853	No		78	20	0	High-quality	High-quality	100	AAI-based (high-confidence)	0	1
NODE_193_length_92901_cov_10.639295	30947	No		37	24	0	Medium-quality	Genome-fragment	75.13	AAI-based (high-confidence)	0	1
NODE_200_length_90443_cov_6.742211	54465	No		78	32	0	Medium-quality	Genome-fragment	89.52	AAI-based (high-confidence)	0	1
NODE_209_length_88652_cov_55.744766	48044	Yes	36235	52	9	7	Medium-quality	Genome-fragment	50.63	HMM-based (lower-bound)	24.58	1
NODE_428_length_54145_cov_6.453392	20172	Yes	15838	23	4	2	Low-quality	Genome-fragment	38.07	AAI-based (medium-confidence)	21.49	1
NODE_462_length_51979_cov_7.036592	27613	Yes	26843	47	18	2	Medium-quality	Genome-fragment	81.32	AAI-based (high-confidence)	2.79	1
NODE_517_length_48844_cov_10.105536	24321	No		33	18	0	Medium-quality	Genome-fragment	63.96	AAI-based (high-confidence)	0	1
NODE_579_length_45210_cov_8.509822	27513	No		23	2	2	Medium-quality	Genome-fragment	65.29	AAI-based (medium-confidence)	0	1
NODE_589_length_44862_cov_25.236213	21490	No		40	9	1	Medium-quality	Genome-fragment	51.34	AAI-based (high-confidence)	0	1
NODE_606_length_43925_cov_47.824732	17252	No		16	5	0	Low-quality	Genome-fragment	36.51	AAI-based (medium-confidence)	0	1
NODE_713_length_38889_cov_8.631586	20366	No		22	1	1	Low-quality	Genome-fragment	36.95	AAI-based (high-confidence)	0	1
NODE_847_length_35429_cov_33.639283	22942	No		34	3	2	Low-quality	Genome-fragment	42.95	AAI-based (high-confidence)	0	1
NODE_920_length_33500_cov_18.282553	22506	No		32	22	0	Low-quality	Genome-fragment	49.92	AAI-based (high-confidence)	0	1
NODE_1089_length_29936_cov_52.342927	17276	No		18	1	4	Low-quality	Genome-fragment	27.77	AAI-based (medium-confidence)	0	1
NODE_1343_length_26215_cov_14.411009	15289	No		10	0	8	Low-quality	Genome-fragment	6.97	AAI-based (medium-confidence)	0	1	no viral genes detected
NODE_4451_length_9320_cov_11.292607	5902	Yes	3884	10	1	1	Low-quality	Genome-fragment	5.81	HMM-based (lower-bound)	34.19	1
NODE_6576_length_6411_cov_3.594556	6411	No		10	3	0	Low-quality	Genome-fragment	13.77	AAI-based (high-confidence)	0	1
NODE_7332_length_5816_cov_14.813921	5816	No		6	3	0	Complete	High-quality	100	DTR (high-confidence)	0	1
NODE_2958_length_13430_cov_20.383701	13430	No		25	3	0	Low-quality	Genome-fragment	30.51	AAI-based (high-confidence)	0	1
NODE_305_length_67695_cov_15.289237	67695	No		99	16	3	Medium-quality	Genome-fragment	56.18	AAI-based (high-confidence)	0	1
NODE_330_length_63430_cov_15.005112	63430	No		65	22	1	Medium-quality	Genome-fragment	53.05	AAI-based (high-confidence)	0	1
NODE_591_length_42762_cov_9.669117	42762	No		58	26	1	Medium-quality	Genome-fragment	70.23	AAI-based (medium-confidence)	0	1
NODE_798_length_34474_cov_7.212760	34474	No		54	16	0	Low-quality	Genome-fragment	32.61	AAI-based (high-confidence)	0	1
NODE_880_length_32163_cov_23.731998	32163	No		48	17	1	Medium-quality	Genome-fragment	78.93	AAI-based (high-confidence)	0	1
NODE_936_length_30756_cov_21.269177	30756	No		43	19	1	Medium-quality	Genome-fragment	64.89	AAI-based (high-confidence)	0	1
NODE_1100_length_26915_cov_17.444341	26915	No		23	0	3	High-quality	High-quality	100	AAI-based (high-confidence)	0	1	no viral genes detected; contig >1.5x longer than expected genome length
NODE_1408_length_22209_cov_7.574072	22209	No		23	5	1	Low-quality	Genome-fragment	14.8	AAI-based (medium-confidence)	0	1
NODE_1518_length_21172_cov_5.805086	21172	No		6	0	5	Low-quality	Genome-fragment	18.74	AAI-based (medium-confidence)	0	1	no viral genes detected
NODE_1554_length_20715_cov_12.793756	20715	No		35	7	1	Medium-quality	Genome-fragment	53.65	AAI-based (high-confidence)	0	1
NODE_1647_length_19773_cov_6.728725	19773	Yes	14914	22	7	4	Low-quality	Genome-fragment	34.08	AAI-based (high-confidence)	24.57	1
NODE_1767_length_18649_cov_5.634721	18649	No		12	6	0	Low-quality	Genome-fragment	13.61	AAI-based (high-confidence)	0	1
NODE_2296_length_15367_cov_8.964080	15367	No		25	8	0	Low-quality	Genome-fragment	25.23	AAI-based (medium-confidence)	0	1
NODE_2647_length_13702_cov_13.014802	13702	No		21	6	0	Low-quality	Genome-fragment	44.27	AAI-based (high-confidence)	0	1
NODE_2691_length_13538_cov_13.021731	13538	No		22	8	0	Low-quality	Genome-fragment	44.26	AAI-based (high-confidence)	0	1
NODE_3108_length_12046_cov_4.354933	12046	No		15	0	1	Low-quality	Genome-fragment	22.55	AAI-based (high-confidence)	0	1	no viral genes detected
NODE_3136_length_11946_cov_9.471365	11946	No		21	5	0	Low-quality	Genome-fragment	21.14	AAI-based (high-confidence)	0	1
NODE_3221_length_11697_cov_33.110033	11697	No		10	0	2	Not-determined	Genome-fragment			0	1	no viral genes detected
NODE_3491_length_10972_cov_4.632683	10972	No		15	5	0	Low-quality	Genome-fragment	27.68	AAI-based (high-confidence)	0	1
NODE_3666_length_10580_cov_7.649881	10580	No		18	3	0	Low-quality	Genome-fragment	32.86	AAI-based (high-confidence)	0	1
NODE_4090_length_9728_cov_6.824563	9728	No		17	3	0	Low-quality	Genome-fragment	9.2	AAI-based (high-confidence)	0	1
NODE_4141_length_9632_cov_5.412446	9632	No		14	9	0	Low-quality	Genome-fragment	24.38	AAI-based (high-confidence)	0	1
NODE_4202_length_9519_cov_5.131023	9519	No		13	5	0	Low-quality	Genome-fragment	23.21	AAI-based (high-confidence)	0	1
NODE_4868_length_8498_cov_12.379486	8498	No		17	3	0	Low-quality	Genome-fragment	18.41	AAI-based (high-confidence)	0	1
NODE_5070_length_8246_cov_4.834208	8246	No		8	0	6	Not-determined	Genome-fragment			0	1	no viral genes detected
NODE_5129_length_8159_cov_17.299975	8159	No		6	0	4	Low-quality	Genome-fragment	7.55	AAI-based (medium-confidence)	0	1	no viral genes detected
NODE_5159_length_8128_cov_6.689459	8128	No		11	1	1	Low-quality	Genome-fragment	12.3	HMM-based (lower-bound)	0	1
NODE_5175_length_8090_cov_13.583199	8090	No		12	0	2	Not-determined	Genome-fragment			0	1	no viral genes detected
NODE_6032_length_7183_cov_8.226712	7183	No		3	0	2	Not-determined	Genome-fragment			0	1	no viral genes detected
NODE_6367_length_6907_cov_2.901489	6907	No		1	0	1	Not-determined	Genome-fragment			0	1	no viral genes detected
NODE_6685_length_6635_cov_8.265502	6635	No		9	6	0	Low-quality	Genome-fragment	3.98	AAI-based (high-confidence)	0	1
NODE_6821_length_6522_cov_8.017937	6522	No		6	0	1	Not-determined	Genome-fragment			0	1	no viral genes detected
NODE_7012_length_6363_cov_3.564046	6363	No		4	0	2	Not-determined	Genome-fragment			0	1	no viral genes detected
NODE_7245_length_6196_cov_3.588829	6196	No		2	0	2	Not-determined	Genome-fragment			0	1	no viral genes detected
NODE_7268_length_6182_cov_5.384691	6182	No		4	0	3	Not-determined	Genome-fragment			0	1	no viral genes detected
NODE_7352_length_6120_cov_3.619786	6120	No		3	0	0	Not-determined	Genome-fragment			0	1	no viral genes detected
NODE_7697_length_5892_cov_10.163783	5892	No		7	0	1	Not-determined	Genome-fragment			0	1	no viral genes detected
NODE_7776_length_5844_cov_13.554154	5844	No		4	0	4	Low-quality	Genome-fragment	0.98	AAI-based (medium-confidence)	0	1	no viral genes detected
NODE_8377_length_5492_cov_3.665073	5492	No		4	0	4	Not-determined	Genome-fragment			0	1	no viral genes detected
NODE_8544_length_5400_cov_6.785968	5400	No		10	0	0	Low-quality	Genome-fragment	3.77	AAI-based (high-confidence)	0	1	no viral genes detected
NODE_8717_length_5302_cov_13.498571	5302	No		6	0	3	Not-determined	Genome-fragment			0	1	no viral genes detected
NODE_8979_length_5177_cov_7.352597	5177	No		9	0	2	Low-quality	Genome-fragment	12.6	AAI-based (high-confidence)	0	1	no viral genes detected
NODE_9282_length_5031_cov_4.305466	5031	No		8	1	0	Low-quality	Genome-fragment	13.57	AAI-based (medium-confidence)	0	1
NODE_9341_length_5006_cov_3.992123	5006	No		12	0	0	Low-quality	Genome-fragment	42.16	AAI-based (high-confidence)	0	1	no viral genes detected
NODE_5315_length_7926_cov_8.023250	7926	No		9	6	0	Low-quality	Genome-fragment	19.09	AAI-based (high-confidence)	0	1
NODE_5623_length_7588_cov_2.998673	7588	No		11	5	0	Low-quality	Genome-fragment	20.92	AAI-based (high-confidence)	0	1
NODE_7043_length_6346_cov_10.403433	6346	No		9	7	0	Low-quality	Genome-fragment	16.44	AAI-based (high-confidence)	0	1
NODE_8174_length_5605_cov_4.422342	5605	No		9	7	0	Low-quality	Genome-fragment	14.07	AAI-based (high-confidence)	0	1
NODE_8712_length_5306_cov_7.061512	5306	No		6	4	0	Low-quality	Genome-fragment	10.91	HMM-based (lower-bound)	0	1
NODE_608_length_41787_cov_8.993410	41732	No		66	24	0	High-quality	High-quality	100	AAI-based (high-confidence)	0	1
NODE_276_length_71709_cov_9.429006	71709	Yes	54238	76	26	8	High-quality	High-quality	100	AAI-based (high-confidence)	24.36	1	contig >1.5x longer than expected genome length
NODE_340_length_63002_cov_5.641969	63002	Yes	52448	89	13	10	High-quality	High-quality	94.07	AAI-based (high-confidence)	16.75	1
NODE_358_length_61216_cov_6.374912	61216	No		90	13	3	Low-quality	Genome-fragment	35.5	AAI-based (high-confidence)	0	1
NODE_394_length_57372_cov_18.669260	57372	No		58	20	1	Low-quality	Genome-fragment	48.78	AAI-based (high-confidence)	0	1
NODE_449_length_52705_cov_100.341956	52705	Yes	47720	75	21	3	High-quality	High-quality	100	AAI-based (high-confidence)	9.46	1
NODE_467_length_51461_cov_21.009435	51461	Yes	37833	62	24	9	Medium-quality	Genome-fragment	79.94	AAI-based (high-confidence)	26.48	1
NODE_503_length_48167_cov_18.575324	48167	No		72	18	0	High-quality	High-quality	91.47	AAI-based (high-confidence)	0	1
NODE_531_length_45539_cov_20.657682	45539	No		69	24	0	Medium-quality	Genome-fragment	70.49	AAI-based (high-confidence)	0	1
NODE_554_length_44374_cov_9.820258	44374	Yes	21164	48	6	7	Low-quality	Genome-fragment	31.59	HMM-based (lower-bound)	52.31	1
NODE_585_length_43098_cov_7.570778	43098	Yes	33184	51	18	4	Medium-quality	Genome-fragment	62.92	AAI-based (high-confidence)	23	1
NODE_611_length_41653_cov_12.798764	41653	No		59	27	0	Medium-quality	Genome-fragment	78.1	AAI-based (high-confidence)	0	1
NODE_616_length_41349_cov_9.812612	41349	No		63	19	2	Medium-quality	Genome-fragment	70.74	AAI-based (high-confidence)	0	1
NODE_657_length_39721_cov_8.074926	39721	No		54	19	0	Medium-quality	Genome-fragment	65.45	AAI-based (high-confidence)	0	1
NODE_661_length_39511_cov_8.849250	39511	No		51	29	1	Medium-quality	Genome-fragment	87.49	AAI-based (high-confidence)	0	1
NODE_695_length_38325_cov_9.113927	38325	No		42	5	1	Low-quality	Genome-fragment	23.13	AAI-based (high-confidence)	0	1
NODE_751_length_36246_cov_109.303584	36246	No		64	15	1	High-quality	High-quality	98.79	AAI-based (high-confidence)	0	1
NODE_754_length_36056_cov_18.784034	36056	Yes	25970	46	8	3	Low-quality	Genome-fragment	19.82	AAI-based (high-confidence)	27.97	1
NODE_758_length_35963_cov_9.478890	35963	No		47	23	0	Medium-quality	Genome-fragment	57.95	AAI-based (high-confidence)	0	1
NODE_781_length_35250_cov_11.800540	35250	No		46	18	0	Medium-quality	Genome-fragment	68.12	AAI-based (high-confidence)	0	1
NODE_916_length_31330_cov_9.382318	31330	No		30	5	1	Medium-quality	Genome-fragment	64.73	AAI-based (medium-confidence)	0	1
NODE_931_length_30904_cov_59.100781	30904	No		37	10	0	Medium-quality	Genome-fragment	67.78	AAI-based (medium-confidence)	0	1
NODE_938_length_30742_cov_8.595105	30742	No		26	9	0	Medium-quality	Genome-fragment	75.48	AAI-based (high-confidence)	0	1
NODE_942_length_30617_cov_5.533211	30617	Yes	28609	48	16	3	Medium-quality	Genome-fragment	71.85	AAI-based (high-confidence)	6.56	1
NODE_948_length_30435_cov_7.659974	30435	No		22	0	10	Not-determined	Genome-fragment			0	1	no viral genes detected
NODE_1019_length_28847_cov_8.116421	28847	No		45	10	0	Medium-quality	Genome-fragment	64.09	AAI-based (high-confidence)	0	1
NODE_1027_length_28609_cov_20.474890	28609	No		23	3	0	Medium-quality	Genome-fragment	74.94	AAI-based (high-confidence)	0	1
NODE_1035_length_28421_cov_5.734295	28421	No		53	16	0	Medium-quality	Genome-fragment	62.48	AAI-based (high-confidence)	0	1
NODE_1202_length_25403_cov_9.401294	25403	No		34	16	1	Medium-quality	Genome-fragment	72.42	AAI-based (high-confidence)	0	1
NODE_1244_length_24502_cov_10.399681	24502	No		25	10	1	Low-quality	Genome-fragment	14.1	AAI-based (medium-confidence)	0	1
NODE_1273_length_24097_cov_9.380376	24097	Yes	21531	37	7	4	Low-quality	Genome-fragment	35.21	AAI-based (high-confidence)	10.65	1
NODE_1402_length_22256_cov_16.243818	22256	No		35	16	0	Medium-quality	Genome-fragment	68.95	AAI-based (high-confidence)	0	1
NODE_1404_length_22243_cov_6.048405	22243	No		30	18	1	Low-quality	Genome-fragment	47.41	AAI-based (high-confidence)	0	1
NODE_1414_length_22169_cov_11.522746	22169	No		29	16	0	Low-quality	Genome-fragment	43.53	AAI-based (high-confidence)	0	1
NODE_1467_length_21693_cov_7.615306	21693	No		34	14	0	Medium-quality	Genome-fragment	67.34	AAI-based (high-confidence)	0	1
NODE_1744_length_18790_cov_22.738191	18790	No		29	7	0	Low-quality	Genome-fragment	48.36	AAI-based (high-confidence)	0	1
NODE_1863_length_18058_cov_4.532689	18058	No		24	13	0	Low-quality	Genome-fragment	34.91	AAI-based (high-confidence)	0	1
NODE_1886_length_17936_cov_5.581064	17936	No		26	17	0	Medium-quality	Genome-fragment	50.11	AAI-based (medium-confidence)	0	1
NODE_1938_length_17512_cov_6.348456	17512	No		12	0	9	Not-determined	Genome-fragment			0	1	no viral genes detected
NODE_2299_length_15336_cov_4.063543	15336	No		20	11	0	Low-quality	Genome-fragment	40.03	AAI-based (high-confidence)	0	1
NODE_2384_length_14884_cov_5.610426	14884	No		16	9	0	Low-quality	Genome-fragment	36.4	AAI-based (medium-confidence)	0	1
NODE_2828_length_12970_cov_21.265505	12970	No		18	10	0	Low-quality	Genome-fragment	40.37	AAI-based (high-confidence)	0	1
NODE_2846_length_12929_cov_3.563539	12929	No		16	12	0	Low-quality	Genome-fragment	34.12	AAI-based (medium-confidence)	0	1
NODE_2929_length_12663_cov_5.484534	12663	No		23	10	0	Low-quality	Genome-fragment	32.1	AAI-based (high-confidence)	0	1
NODE_3018_length_12325_cov_7.948411	12325	No		13	3	1	Low-quality	Genome-fragment	28.79	AAI-based (high-confidence)	0	1
NODE_3116_length_12028_cov_4.734904	12028	Yes	4144	14	2	4	Low-quality	Genome-fragment	9.96	AAI-based (high-confidence)	65.55	1
NODE_3596_length_10739_cov_6.672875	10739	No		15	2	0	Low-quality	Genome-fragment	24.92	AAI-based (high-confidence)	0	1
NODE_3638_length_10654_cov_4.636381	10654	No		12	0	9	Not-determined	Genome-fragment			0	1	no viral genes detected
NODE_3807_length_10292_cov_4.776692	10292	No		12	0	5	Not-determined	Genome-fragment			0	1	no viral genes detected
NODE_3972_length_9996_cov_4.445529	9996	No		11	6	0	Low-quality	Genome-fragment	26.21	AAI-based (high-confidence)	0	1
NODE_3988_length_9968_cov_12.937153	9968	No		14	10	0	Low-quality	Genome-fragment	21.77	AAI-based (high-confidence)	0	1
NODE_4184_length_9552_cov_4.299884	9552	No		12	4	0	Low-quality	Genome-fragment	28.05	AAI-based (high-confidence)	0	1
NODE_4505_length_9042_cov_4.538333	9042	No		10	2	0	Low-quality	Genome-fragment	12.27	HMM-based (lower-bound)	0	1
NODE_4596_length_8907_cov_6.040782	8907	No		17	4	0	Low-quality	Genome-fragment	25.91	AAI-based (medium-confidence)	0	1
NODE_4643_length_8848_cov_5.272717	8848	No		11	1	0	Low-quality	Genome-fragment	10.95	HMM-based (lower-bound)	0	1
NODE_4847_length_8524_cov_38.474672	8524	No		8	0	6	Not-determined	Genome-fragment			0	1	no viral genes detected
NODE_5050_length_8274_cov_22.885509	8274	No		11	0	1	Low-quality	Genome-fragment	13.85	AAI-based (medium-confidence)	0	1	no viral genes detected
NODE_5178_length_8086_cov_6.929897	8086	No		7	0	6	Not-determined	Genome-fragment			0	1	no viral genes detected
NODE_5348_length_7894_cov_4.587958	7894	No		4	0	3	Low-quality	Genome-fragment	17	AAI-based (medium-confidence)	0	1	no viral genes detected
NODE_5365_length_7869_cov_4.957512	7869	No		7	0	2	Low-quality	Genome-fragment	6.75	AAI-based (medium-confidence)	0	1	no viral genes detected
NODE_5538_length_7664_cov_9.511368	7664	No		6	0	5	Not-determined	Genome-fragment			0	1	no viral genes detected
NODE_5828_length_7371_cov_12.983598	7371	No		12	2	0	Low-quality	Genome-fragment	17.61	AAI-based (high-confidence)	0	1
NODE_5885_length_7327_cov_25.362899	7327	No		5	0	4	Not-determined	Genome-fragment			0	1	no viral genes detected
NODE_6030_length_7184_cov_4.902090	7184	No		8	0	8	Not-determined	Genome-fragment			0	1	no viral genes detected
NODE_6251_length_7006_cov_5.129190	7006	No		6	0	1	Not-determined	Genome-fragment			0	1	no viral genes detected
NODE_6472_length_6815_cov_4.481509	6815	No		7	1	0	Low-quality	Genome-fragment	4.37	AAI-based (medium-confidence)	0	1
NODE_6658_length_6658_cov_5.407996	6658	No		13	2	0	Low-quality	Genome-fragment	17.49	AAI-based (high-confidence)	0	1
NODE_6709_length_6617_cov_7.577111	6617	No		3	0	3	Not-determined	Genome-fragment			0	1	no viral genes detected
NODE_6797_length_6542_cov_7.193464	6542	No		5	1	0	Low-quality	Genome-fragment	1.85	HMM-based (lower-bound)	0	1
NODE_6850_length_6493_cov_13.656881	6493	No		5	0	4	Not-determined	Genome-fragment			0	1	no viral genes detected
NODE_7281_length_6173_cov_39.834750	6173	No		5	0	0	Not-determined	Genome-fragment			0	1	no viral genes detected
NODE_7305_length_6152_cov_13.232573	6152	No		10	5	0	Low-quality	Genome-fragment	16.65	AAI-based (high-confidence)	0	1
NODE_7506_length_6010_cov_3.670025	6010	No		7	0	7	Not-determined	Genome-fragment			0	1	no viral genes detected
NODE_7918_length_5761_cov_5.010866	5761	No		12	6	0	Low-quality	Genome-fragment	16.5	AAI-based (high-confidence)	0	1
NODE_8221_length_5575_cov_20.097826	5575	No		9	1	0	Low-quality	Genome-fragment	12.55	AAI-based (high-confidence)	0	1
NODE_8288_length_5540_cov_3.866363	5540	No		7	1	0	Low-quality	Genome-fragment	14.35	AAI-based (medium-confidence)	0	1
NODE_8437_length_5455_cov_4.102778	5455	No		8	4	0	Low-quality	Genome-fragment	12.56	AAI-based (high-confidence)	0	1
NODE_8730_length_5297_cov_6.618848	5297	No		8	4	0	Low-quality	Genome-fragment	15.37	AAI-based (high-confidence)	0	1
NODE_8829_length_5248_cov_7.963027	5248	No		4	0	4	Not-determined	Genome-fragment			0	1	no viral genes detected
NODE_9229_length_5055_cov_8.188600	5055	No		5	0	3	Low-quality	Genome-fragment	5.17	AAI-based (medium-confidence)	0	1	no viral genes detected
NODE_66_length_161636_cov_11.797922	120795	No		99	2	52	High-quality	High-quality	91.61	HMM-based (lower-bound)	0	1
NODE_68_length_161120_cov_32.636830	101623	Yes	37796	100	24	30	Medium-quality	Genome-fragment	64.14	HMM-based (lower-bound)	62.81	1	low-confidence Provirus
NODE_104_length_130138_cov_36.258151	56830	No		66	27	5	High-quality	High-quality	99.27	AAI-based (high-confidence)	0	1
NODE_153_length_106875_cov_17.033130	63582	Yes	4827	53	3	31	Medium-quality	Genome-fragment	68.81	HMM-based (lower-bound)	92.41	1
NODE_211_length_87040_cov_32.636409	28504	Yes	24167	39	16	2	Medium-quality	Genome-fragment	63.11	AAI-based (medium-confidence)	15.22	1
NODE_7_length_345606_cov_71.728700	100339	Yes	28966	131	19	28	Medium-quality	Genome-fragment	81.67	AAI-based (high-confidence)	71.13	1	contig >1.5x longer than expected genome length
NODE_44_length_194183_cov_11.100727	53292	No		54	2	20	Medium-quality	Genome-fragment	55.3	HMM-based (lower-bound)	0	1
NODE_48_length_188421_cov_12.698481	14128	No		28	1	0	Low-quality	Genome-fragment	26.56	AAI-based (high-confidence)	0	1
NODE_63_length_167741_cov_50.741392	72537	No		82	6	8	High-quality	High-quality	98.65	HMM-based (lower-bound)	0	1
NODE_91_length_140196_cov_33.736451	18291	No		21	4	1	Low-quality	Genome-fragment	45.68	AAI-based (medium-confidence)	0	1
NODE_113_length_121581_cov_14.008229	25985	No		37	11	0	Medium-quality	Genome-fragment	75.3	AAI-based (high-confidence)	0	1
NODE_155_length_105549_cov_12.470984	30995	No		37	9	0	Medium-quality	Genome-fragment	78.03	AAI-based (high-confidence)	0	1
NODE_163_length_103280_cov_72.326859	77954	No		105	16	7	High-quality	High-quality	100	AAI-based (high-confidence)	0	1	contig >1.5x longer than expected genome length
NODE_171_length_100566_cov_20.991683	35469	No		49	15	0	High-quality	High-quality	100	AAI-based (high-confidence)	0	1
NODE_222_length_84331_cov_41.495467	23416	No		29	9	2	Medium-quality	Genome-fragment	61.48	AAI-based (medium-confidence)	0	1
NODE_228_length_82302_cov_69.112041	39168	No		26	0	24	Low-quality	Genome-fragment	20.95	AAI-based (medium-confidence)	0	1	no viral genes detected
NODE_274_length_71893_cov_57.040146	24618	No		34	10	0	Medium-quality	Genome-fragment	53.72	AAI-based (high-confidence)	0	1
NODE_282_length_71010_cov_20.492326	10615	No		14	2	0	Low-quality	Genome-fragment	14.13	HMM-based (lower-bound)	0	1
NODE_428_length_54447_cov_8.489116	26405	No		38	12	0	Medium-quality	Genome-fragment	71.79	AAI-based (medium-confidence)	0	1
NODE_515_length_46708_cov_7.052623	36879	Yes	16304	33	6	9	Low-quality	Genome-fragment	36.78	AAI-based (medium-confidence)	55.79	1
NODE_804_length_34240_cov_7.881000	19818	No		30	14	0	Low-quality	Genome-fragment	37.81	AAI-based (medium-confidence)	0	1
NODE_845_length_33090_cov_55.862419	26709	No		34	11	0	Medium-quality	Genome-fragment	58.53	AAI-based (high-confidence)	0	1
NODE_952_length_30267_cov_10.984311	15196	Yes	7836	15	2	3	Low-quality	Genome-fragment	19.6	AAI-based (medium-confidence)	48.43	1
NODE_986_length_29615_cov_7.442050	21484	No		19	11	0	Low-quality	Genome-fragment	49.08	AAI-based (high-confidence)	0	1
NODE_1301_length_23730_cov_7.504879	16869	No		12	0	9	Not-determined	Genome-fragment			0	1	no viral genes detected
NODE_1922_length_17727_cov_15.735853	14078	No		18	16	0	Low-quality	Genome-fragment	30.85	AAI-based (high-confidence)	0	1
NODE_3142_length_11936_cov_4.513677	6144	No		10	2	0	Low-quality	Genome-fragment	10.13	HMM-based (lower-bound)	0	1
NODE_3368_length_11321_cov_5.444612	6428	No		12	8	0	Low-quality	Genome-fragment	7.81	AAI-based (high-confidence)	0	1
NODE_7230_length_6209_cov_6.137959	6209	No		8	1	0	Low-quality	Genome-fragment	11.57	AAI-based (high-confidence)	0	1
NODE_7745_length_5863_cov_5.087466	5863	No		8	0	0	Not-determined	Genome-fragment			0	1	no viral genes detected
NODE_194_length_101991_cov_18.654048	101991	No		127	16	2	Complete	High-quality	100	DTR (high-confidence)	0	1
NODE_202_length_100172_cov_47.721626	100172	No		104	15	1	High-quality	High-quality	99.9	AAI-based (high-confidence)	0	1
NODE_326_length_74069_cov_9.988205	74069	No		68	6	0	Medium-quality	Genome-fragment	54	AAI-based (high-confidence)	0	1
NODE_349_length_70921_cov_95.381960	70921	No		66	7	0	Medium-quality	Genome-fragment	65.25	AAI-based (high-confidence)	0	1
NODE_419_length_63466_cov_22.522654	63466	No		74	15	1	Medium-quality	Genome-fragment	83.24	AAI-based (high-confidence)	0	1
NODE_423_length_62983_cov_115.123395	62983	No		39	5	0	Medium-quality	Genome-fragment	67.6	AAI-based (high-confidence)	0	1
NODE_459_length_59155_cov_7.398849	59155	No		76	16	5	High-quality	High-quality	100	AAI-based (high-confidence)	0	1
NODE_689_length_44068_cov_12.599437	44068	No		69	12	2	High-quality	High-quality	96.16	AAI-based (high-confidence)	0	1
NODE_737_length_41976_cov_6.503519	41976	No		59	9	3	Low-quality	Genome-fragment	26.89	AAI-based (high-confidence)	0	1
NODE_996_length_32624_cov_6.665357	32624	No		39	20	1	Medium-quality	Genome-fragment	72.74	AAI-based (high-confidence)	0	1
NODE_1077_length_30398_cov_7.407013	30398	No		54	9	2	Low-quality	Genome-fragment	43.98	AAI-based (medium-confidence)	0	1
NODE_1106_length_29701_cov_6.112899	29701	No		40	15	1	Medium-quality	Genome-fragment	76.85	AAI-based (high-confidence)	0	1
NODE_1338_length_25391_cov_119.403931	25391	No		25	4	0	Low-quality	Genome-fragment	23.33	AAI-based (high-confidence)	0	1
NODE_1821_length_19251_cov_6.355439	19251	No		3	0	2	Not-determined	Genome-fragment			0	1	no viral genes detected
NODE_1941_length_18255_cov_6.939341	18255	No		6	1	0	Low-quality	Genome-fragment	11.63	AAI-based (high-confidence)	0	1
NODE_2066_length_17286_cov_8.829667	17286	No		23	2	0	Low-quality	Genome-fragment	15.52	AAI-based (high-confidence)	0	1
NODE_2216_length_16243_cov_5.803558	16243	No		28	10	0	Low-quality	Genome-fragment	44.97	AAI-based (high-confidence)	0	1
NODE_2595_length_14057_cov_7.205328	14057	No		21	0	2	Not-determined	Genome-fragment			0	1	no viral genes detected
NODE_2783_length_13123_cov_5.814585	13123	No		19	10	0	Low-quality	Genome-fragment	22.06	AAI-based (high-confidence)	0	1
NODE_2912_length_12706_cov_7.959134	12706	No		17	5	0	High-quality	High-quality	91.56	AAI-based (medium-confidence)	0	1
NODE_2935_length_12620_cov_4.997692	12620	No		20	2	0	Low-quality	Genome-fragment	6.91	AAI-based (high-confidence)	0	1
NODE_2983_length_12401_cov_38.235056	12401	No		3	0	2	Not-determined	Genome-fragment			0	1	no viral genes detected
NODE_3277_length_11197_cov_69.837013	11197	No		12	0	2	Low-quality	Genome-fragment	20.26	AAI-based (medium-confidence)	0	1	no viral genes detected
NODE_3352_length_10961_cov_4.673299	10961	No		23	3	1	Low-quality	Genome-fragment	31.65	AAI-based (high-confidence)	0	1
NODE_3495_length_10580_cov_41.156010	10580	No		13	0	1	Low-quality	Genome-fragment	7.49	AAI-based (medium-confidence)	0	1	no viral genes detected
NODE_3531_length_10476_cov_6.507053	10476	No		3	0	1	Not-determined	Genome-fragment			0	1	no viral genes detected
NODE_3533_length_10468_cov_11.334966	10468	No		13	0	5	Not-determined	Genome-fragment			0	1	no viral genes detected
NODE_3544_length_10444_cov_9.994802	10444	No		5	0	1	Not-determined	Genome-fragment			0	1	no viral genes detected
NODE_4003_length_9188_cov_3.639768	9188	No		14	13	0	Low-quality	Genome-fragment	26.94	AAI-based (high-confidence)	0	1
NODE_4304_length_8539_cov_4.733380	8539	No		10	1	0	Low-quality	Genome-fragment	14.64	AAI-based (high-confidence)	0	1
NODE_4556_length_8061_cov_4.749063	8061	No		5	0	3	Not-determined	Genome-fragment			0	1	no viral genes detected
NODE_4898_length_7460_cov_4.115868	7460	No		8	0	8	Not-determined	Genome-fragment			0	1	no viral genes detected
NODE_4955_length_7381_cov_5.896942	7381	No		6	0	5	Not-determined	Genome-fragment			0	1	no viral genes detected
NODE_5060_length_7239_cov_4.151726	7239	No		11	0	0	Not-determined	Genome-fragment			0	1	no viral genes detected
NODE_5091_length_7197_cov_4.524643	7197	No		13	1	0	Low-quality	Genome-fragment	12.1	AAI-based (high-confidence)	0	1
NODE_5110_length_7180_cov_4.487579	7180	No		5	0	5	Not-determined	Genome-fragment			0	1	no viral genes detected
NODE_5208_length_7041_cov_3.603063	7041	No		10	6	0	Low-quality	Genome-fragment	17.22	AAI-based (high-confidence)	0	1
NODE_5236_length_6985_cov_4.525830	6985	No		10	7	0	Low-quality	Genome-fragment	11.74	AAI-based (high-confidence)	0	1
NODE_5891_length_6224_cov_12.441563	6224	No		6	0	1	Not-determined	Genome-fragment			0	1	no viral genes detected
NODE_5951_length_6173_cov_3.596600	6173	No		8	0	3	Not-determined	Genome-fragment			0	1	no viral genes detected
NODE_5991_length_6133_cov_3.448009	6133	No		14	2	0	Low-quality	Genome-fragment	10.13	AAI-based (high-confidence)	0	1
NODE_6449_length_5691_cov_5.421930	5691	No		6	0	0	Not-determined	Genome-fragment			0	1	no viral genes detected
NODE_6627_length_5545_cov_31.273406	5545	No		9	1	0	Low-quality	Genome-fragment	2.72	HMM-based (lower-bound)	0	1
NODE_6663_length_5526_cov_5.303784	5526	No		12	0	12	Not-determined	Genome-fragment			0	1	no viral genes detected
NODE_6755_length_5457_cov_65.223436	5457	No		1	0	1	Not-determined	Genome-fragment			0	1.55	no viral genes detected; high kmer_freq may indicate large duplication
NODE_6810_length_5416_cov_3.909718	5416	No		3	0	3	Not-determined	Genome-fragment			0	1	no viral genes detected
NODE_6841_length_5390_cov_4.534021	5390	No		5	0	4	Not-determined	Genome-fragment			0	1	no viral genes detected
NODE_7026_length_5242_cov_7.421053	5242	No		5	0	2	Not-determined	Genome-fragment			0	1	no viral genes detected
NODE_7131_length_5181_cov_7.817987	5181	No		6	0	0	Not-determined	Genome-fragment			0	1	no viral genes detected; low-confidence DTR
NODE_7149_length_5168_cov_9.524154	5168	No		9	0	0	Not-determined	Genome-fragment			0	1	no viral genes detected
NODE_7231_length_5115_cov_9.938340	5115	No		6	0	0	Low-quality	Genome-fragment	5.45	AAI-based (medium-confidence)	0	1	no viral genes detected
NODE_7250_length_5102_cov_44.625520	5102	No		3	0	3	Not-determined	Genome-fragment			0	1	no viral genes detected
NODE_7363_length_5036_cov_3.468982	5036	No		7	0	4	Not-determined	Genome-fragment			0	1	no viral genes detected
NODE_497_length_55972_cov_15.325822	55917	No		63	7	0	Medium-quality	Genome-fragment	61.38	AAI-based (high-confidence)	0	1
NODE_651_length_46164_cov_38.519400	46109	No		74	21	0	High-quality	High-quality	97.72	AAI-based (high-confidence)	0	1
NODE_472_length_58017_cov_18.046082	58001	No		100	24	0	High-quality	High-quality	98.32	AAI-based (high-confidence)	0	1
NODE_95_length_151812_cov_15.472815	151812	No		122	3	58	High-quality	High-quality	100	HMM-based (lower-bound)	0	1
NODE_120_length_132434_cov_18.844296	132434	Yes	35029	126	24	44	Medium-quality	Genome-fragment	72.94	AAI-based (high-confidence)	73.55	1	contig >1.5x longer than expected genome length; low-confidence Provirus
NODE_126_length_129669_cov_22.729929	129669	Yes	75353	127	25	25	High-quality	High-quality	100	AAI-based (high-confidence)	41.89	1	contig >1.5x longer than expected genome length
NODE_178_length_108349_cov_13.509013	108349	No		153	36	0	High-quality	High-quality	100	AAI-based (high-confidence)	0	1.93	high kmer_freq may indicate large duplication; contig >1.5x longer than expected genome length
NODE_183_length_106684_cov_10.465511	106684	Yes	37622	116	14	33	Complete	High-quality	100	Provirus (high-confidence)	64.74	1	contig >1.5x longer than expected genome length
NODE_259_length_84721_cov_13.391834	84721	Yes	76138	97	24	6	High-quality	High-quality	92.48	AAI-based (high-confidence)	10.13	1
NODE_306_length_77745_cov_8.227803	77745	Yes	19761	67	10	22	Low-quality	Genome-fragment	28.67	HMM-based (lower-bound)	74.58	1	low-confidence Provirus
NODE_371_length_68753_cov_7.802716	68753	No		104	29	2	High-quality	High-quality	100	AAI-based (high-confidence)	0	1
NODE_418_length_63478_cov_496.163947	63478	No		70	11	0	Medium-quality	Genome-fragment	77.42	AAI-based (high-confidence)	0	1
NODE_439_length_61140_cov_10.178145	61140	No		91	20	0	High-quality	High-quality	100	AAI-based (high-confidence)	0	1
NODE_465_length_58688_cov_6.486569	58688	No		92	32	1	High-quality	High-quality	97.17	AAI-based (high-confidence)	0	1
NODE_489_length_56581_cov_7.848229	56581	Yes	45255	54	9	8	Medium-quality	Genome-fragment	66.6	AAI-based (high-confidence)	20.02	1
NODE_521_length_54468_cov_12.968151	54468	No		80	19	3	Medium-quality	Genome-fragment	67.6	AAI-based (high-confidence)	0	1
NODE_542_length_52455_cov_6.980095	52455	No		79	22	1	High-quality	High-quality	100	AAI-based (high-confidence)	0	1
NODE_566_length_50988_cov_8.828088	50988	No		71	22	1	High-quality	High-quality	93.24	AAI-based (high-confidence)	0	1
NODE_652_length_46152_cov_10.402152	46152	Yes	34919	55	24	8	Complete	High-quality	100	Provirus (high-confidence)	24.34	1
NODE_676_length_44885_cov_14.704863	44885	No		73	16	0	High-quality	High-quality	99.04	AAI-based (high-confidence)	0	1
NODE_710_length_43171_cov_8.315219	43171	Yes	40322	72	17	2	High-quality	High-quality	98.58	AAI-based (high-confidence)	6.6	1
NODE_714_length_43024_cov_9.302870	43024	No		61	9	0	Medium-quality	Genome-fragment	86	AAI-based (medium-confidence)	0	1
NODE_803_length_39010_cov_9.591375	39010	No		52	20	1	High-quality	High-quality	99.99	AAI-based (high-confidence)	0	1
NODE_871_length_36355_cov_10.415482	36355	No		40	3	1	Medium-quality	Genome-fragment	82.67	AAI-based (medium-confidence)	0	1
NODE_873_length_36297_cov_14.399536	36297	No		59	19	1	Medium-quality	Genome-fragment	76.51	AAI-based (high-confidence)	0	1
NODE_945_length_33987_cov_19.322763	33987	No		39	6	4	Low-quality	Genome-fragment	46.63	AAI-based (high-confidence)	0	1
NODE_1151_length_29034_cov_11.863073	29034	No		27	6	1	Medium-quality	Genome-fragment	69.19	AAI-based (high-confidence)	0	1
NODE_1190_length_28207_cov_8.230996	28207	No		30	4	1	Medium-quality	Genome-fragment	71.47	AAI-based (medium-confidence)	0	1
NODE_1261_length_26858_cov_60.198149	26858	Yes	13071	35	6	6	Low-quality	Genome-fragment	27	AAI-based (high-confidence)	51.33	1
NODE_1267_length_26750_cov_6.456827	26750	No		32	8	0	Low-quality	Genome-fragment	47.82	AAI-based (medium-confidence)	0	1
NODE_1282_length_26524_cov_64.230912	26524	No		39	17	0	Medium-quality	Genome-fragment	82.16	AAI-based (high-confidence)	0	1
NODE_1301_length_26079_cov_9.630418	26079	No		37	27	0	Medium-quality	Genome-fragment	57.4	AAI-based (high-confidence)	0	1
NODE_1318_length_25786_cov_6.705258	25786	No		37	20	0	Medium-quality	Genome-fragment	57.1	AAI-based (high-confidence)	0	1
NODE_1548_length_22332_cov_8.321453	22332	No		35	12	0	Low-quality	Genome-fragment	34.58	AAI-based (high-confidence)	0	1
NODE_1627_length_21345_cov_5.195068	21345	No		31	11	0	Low-quality	Genome-fragment	46.37	AAI-based (high-confidence)	0	1
NODE_1636_length_21265_cov_6.867940	21265	No		31	19	0	Low-quality	Genome-fragment	46.65	AAI-based (high-confidence)	0	1
NODE_1667_length_20847_cov_6.519863	20847	No		22	11	0	Medium-quality	Genome-fragment	51.3	AAI-based (high-confidence)	0	1
NODE_1675_length_20769_cov_7.402481	20769	Yes	18253	29	14	2	Low-quality	Genome-fragment	40.06	AAI-based (high-confidence)	12.11	1
NODE_1718_length_20434_cov_17.152755	20434	No		33	12	0	Low-quality	Genome-fragment	49.59	AAI-based (high-confidence)	0	1
NODE_1771_length_19787_cov_12.427580	19787	No		30	13	0	Medium-quality	Genome-fragment	51.39	AAI-based (high-confidence)	0	1
NODE_1794_length_19525_cov_44.221572	19525	No		18	6	0	Low-quality	Genome-fragment	33.86	AAI-based (medium-confidence)	0	1
NODE_2095_length_17073_cov_14.419850	17073	No		22	10	1	Low-quality	Genome-fragment	30.79	AAI-based (medium-confidence)	0	1
NODE_2726_length_13422_cov_4.643450	13422	No		24	12	0	Low-quality	Genome-fragment	20.52	AAI-based (high-confidence)	0	1
NODE_3052_length_12078_cov_7.178741	12078	Yes	9370	17	8	2	Low-quality	Genome-fragment	20.87	AAI-based (high-confidence)	22.42	1
NODE_3244_length_11322_cov_4.682347	11322	No		27	6	0	Low-quality	Genome-fragment	33.14	AAI-based (high-confidence)	0	1
NODE_3293_length_11143_cov_6.210588	11143	No		10	0	5	Low-quality	Genome-fragment	6.79	AAI-based (high-confidence)	0	1	no viral genes detected
NODE_3366_length_10933_cov_6.512227	10933	No		13	2	0	Low-quality	Genome-fragment	7.07	AAI-based (high-confidence)	0	1
NODE_3378_length_10883_cov_5.114241	10883	No		23	2	1	Low-quality	Genome-fragment	33.85	AAI-based (high-confidence)	0	1
NODE_3485_length_10598_cov_18.535901	10598	No		16	13	0	Low-quality	Genome-fragment	23.24	AAI-based (high-confidence)	0	1
NODE_3530_length_10477_cov_5.538092	10477	No		17	2	0	Low-quality	Genome-fragment	29.06	AAI-based (high-confidence)	0	1
NODE_3609_length_10264_cov_5.191596	10264	No		15	5	0	Low-quality	Genome-fragment	25.15	AAI-based (high-confidence)	0	1
NODE_3787_length_9760_cov_7.816899	9760	No		15	3	0	Low-quality	Genome-fragment	11.77	HMM-based (lower-bound)	0	1
NODE_3927_length_9378_cov_5.697415	9378	No		12	7	0	Low-quality	Genome-fragment	20	AAI-based (high-confidence)	0	1
NODE_4059_length_9045_cov_217.065184	9045	No		15	4	0	Low-quality	Genome-fragment	15.25	AAI-based (high-confidence)	0	1
NODE_4181_length_8772_cov_6.005392	8772	Yes	7869	9	2	1	Low-quality	Genome-fragment	19.63	AAI-based (medium-confidence)	10.29	1
NODE_4341_length_8446_cov_5.240853	8446	No		10	3	0	Low-quality	Genome-fragment	23.12	AAI-based (high-confidence)	0	1
NODE_4342_length_8446_cov_4.423192	8446	No		11	9	0	Low-quality	Genome-fragment	13.06	AAI-based (high-confidence)	0	1
NODE_4391_length_8371_cov_5.034271	8371	No		12	0	3	Low-quality	Genome-fragment	10.43	AAI-based (medium-confidence)	0	1	no viral genes detected
NODE_5587_length_6558_cov_4.669845	6558	No		7	1	0	Low-quality	Genome-fragment	6.84	AAI-based (high-confidence)	0	1
NODE_5639_length_6493_cov_5.257844	6493	Yes	4161	4	1	1	Low-quality	Genome-fragment	4.67	HMM-based (lower-bound)	35.92	1
NODE_5647_length_6483_cov_5.628967	6483	No		12	4	0	Low-quality	Genome-fragment	14.97	AAI-based (high-confidence)	0	1
NODE_5916_length_6201_cov_3.103319	6201	No		4	0	4	Not-determined	Genome-fragment			0	1	no viral genes detected
NODE_5923_length_6197_cov_7.928199	6197	No		5	0	0	Not-determined	Genome-fragment			0	1	no viral genes detected
NODE_6057_length_6056_cov_4.137477	6056	No		11	2	0	Low-quality	Genome-fragment	13.68	AAI-based (medium-confidence)	0	1
NODE_7390_length_5019_cov_5.362611	5019	No		7	3	0	Low-quality	Genome-fragment	10.94	AAI-based (high-confidence)	0	1
NODE_1_length_797525_cov_39.655652_2	95644	Yes	19992	101	4	43	Low-quality	Genome-fragment	27.27	HMM-based (lower-bound)	79.1	1	low-confidence Provirus
NODE_129_length_128107_cov_10.987099	101748	No		104	2	51	Medium-quality	Genome-fragment	84.26	HMM-based (lower-bound)	0	1
NODE_1_length_797525_cov_39.655652_1	104451	Yes	22913	111	4	45	Low-quality	Genome-fragment	31.26	HMM-based (lower-bound)	78.06	1	low-confidence Provirus
NODE_6_length_374846_cov_52.118583	21968	No		35	9	0	Medium-quality	Genome-fragment	59.56	AAI-based (medium-confidence)	0	1
NODE_8_length_355314_cov_20.358361	39704	No		49	23	1	High-quality	High-quality	97.52	AAI-based (high-confidence)	0	1
NODE_43_length_199396_cov_27.007776	25085	Yes	10443	37	3	7	Low-quality	Genome-fragment	15.01	HMM-based (lower-bound)	58.37	1
NODE_54_length_183351_cov_31.946344	53017	No		69	11	2	High-quality	High-quality	100	AAI-based (high-confidence)	0	1
NODE_57_length_179866_cov_18.534050	27114	No		38	13	1	Medium-quality	Genome-fragment	69.25	AAI-based (medium-confidence)	0	1
NODE_65_length_171626_cov_16.191000	58000	No		69	9	3	High-quality	High-quality	92.48	AAI-based (high-confidence)	0	1
NODE_77_length_164521_cov_21.878680	123048	Yes	57655	123	20	36	Medium-quality	Genome-fragment	84.23	HMM-based (lower-bound)	53.14	1	>1 viral region detected
NODE_99_length_149645_cov_233.832736	46201	No		51	8	3	Medium-quality	Genome-fragment	62.71	HMM-based (lower-bound)	0	1
NODE_223_length_94294_cov_46.993177	10206	No		13	1	1	Low-quality	Genome-fragment	9.21	AAI-based (medium-confidence)	0	1
NODE_336_length_72776_cov_44.716684	20770	No		22	6	0	Low-quality	Genome-fragment	47.75	AAI-based (medium-confidence)	0	1
NODE_427_length_62160_cov_11.727558	11865	No		12	4	0	Low-quality	Genome-fragment	28.38	AAI-based (medium-confidence)	0	1
NODE_526_length_53957_cov_11.431821	29758	No		42	8	1	Low-quality	Genome-fragment	49.62	HMM-based (lower-bound)	0	1
NODE_614_length_48006_cov_8.882922	35671	No		33	7	0	High-quality	High-quality	93.74	AAI-based (high-confidence)	0	1
NODE_680_length_44515_cov_214.972155	20074	No		14	2	2	Low-quality	Genome-fragment	31.25	AAI-based (high-confidence)	0	1
NODE_681_length_44331_cov_10.092578	34352	No		23	4	1	Medium-quality	Genome-fragment	53.7	AAI-based (high-confidence)	0	1
NODE_877_length_36165_cov_6.175547	20128	Yes	15368	20	3	3	Low-quality	Genome-fragment	37.01	AAI-based (medium-confidence)	23.65	1
NODE_1441_length_23742_cov_39.389539	9403	No		12	2	1	Low-quality	Genome-fragment	13.27	HMM-based (lower-bound)	0	1
NODE_1443_length_23721_cov_6.491338	16666	No		29	8	0	Low-quality	Genome-fragment	47.62	AAI-based (high-confidence)	0	1
NODE_1882_length_18763_cov_6.459269	8334	No		13	3	0	Low-quality	Genome-fragment	18.58	AAI-based (high-confidence)	0	1
NODE_2549_length_14319_cov_14.765003	9802	No		10	3	0	Low-quality	Genome-fragment	23.97	AAI-based (high-confidence)	0	1
NODE_1734_length_20208_cov_10.576887	20208	No		20	9	0	Low-quality	Genome-fragment	13.01	AAI-based (high-confidence)	0	1
NODE_2361_length_15292_cov_14.249065	15292	No		21	3	0	Low-quality	Genome-fragment	41.74	AAI-based (high-confidence)	0	1
NODE_5013_length_7306_cov_101.536616	7306	No		17	0	0	Low-quality	Genome-fragment	7.83	AAI-based (high-confidence)	0	1	no viral genes detected
NODE_1207_length_27851_cov_57.240538	27851	No		29	3	0	Medium-quality	Genome-fragment	60.64	AAI-based (high-confidence)	0	1
NODE_4907_length_7439_cov_119.893960	7439	No		9	0	0	Low-quality	Genome-fragment	18.13	AAI-based (high-confidence)	0	1	no viral genes detected
NODE_6954_length_5299_cov_34.516018	5299	No		10	0	0	Low-quality	Genome-fragment	11.53	AAI-based (high-confidence)	0	1	no viral genes detected
NODE_262_length_96979_cov_1167.502342	96979	No		96	10	0	Complete	High-quality	100	DTR (high-confidence)	0	1
NODE_486_length_58841_cov_30.518423	58841	No		79	52	0	Complete	High-quality	100	DTR (high-confidence)	0	1
NODE_499_length_57051_cov_413.370201	57051	No		61	13	2	Medium-quality	Genome-fragment	65.67	AAI-based (high-confidence)	0	1
NODE_602_length_48884_cov_55.100637	48884	No		75	20	0	High-quality	High-quality	96.21	AAI-based (high-confidence)	0	1
NODE_716_length_41561_cov_9.123139	41561	No		57	36	0	High-quality	High-quality	100	AAI-based (high-confidence)	0	1
NODE_777_length_38326_cov_54.388754	38326	No		35	8	1	Low-quality	Genome-fragment	44.13	AAI-based (high-confidence)	0	1
NODE_787_length_38016_cov_7.507468	38016	No		49	30	0	Medium-quality	Genome-fragment	84.51	AAI-based (high-confidence)	0	1
NODE_828_length_36708_cov_14.275994	36708	No		52	13	0	High-quality	High-quality	100	AAI-based (high-confidence)	0	1
NODE_844_length_35886_cov_44.625436	35886	No		42	25	0	Medium-quality	Genome-fragment	84.89	AAI-based (high-confidence)	0	1
NODE_854_length_35506_cov_25.232405	35506	No		54	15	2	High-quality	High-quality	91.79	AAI-based (high-confidence)	0	1
NODE_991_length_30557_cov_381.203528	30557	No		52	3	0	Low-quality	Genome-fragment	35.22	AAI-based (high-confidence)	0	1
NODE_1204_length_25050_cov_6.395879	25050	No		31	8	1	Low-quality	Genome-fragment	48.18	AAI-based (medium-confidence)	0	1
NODE_1840_length_15517_cov_6.045272	15517	No		23	6	0	Low-quality	Genome-fragment	31.51	AAI-based (high-confidence)	0	1
NODE_1879_length_15169_cov_7.484848	15169	No		18	8	0	Medium-quality	Genome-fragment	78.14	AAI-based (medium-confidence)	0	1
NODE_2129_length_13484_cov_10.309554	13484	No		12	0	10	Not-determined	Genome-fragment			0	1	no viral genes detected
NODE_2378_length_12145_cov_6.133002	12145	No		22	0	0	Low-quality	Genome-fragment	23.03	AAI-based (high-confidence)	0	1	no viral genes detected
NODE_2460_length_11766_cov_17.297268	11766	No		16	6	0	High-quality	High-quality	99.81	AAI-based (medium-confidence)	0	1
NODE_2493_length_11607_cov_10.608639	11607	No		5	0	3	Not-determined	Genome-fragment			0	1	no viral genes detected
NODE_2752_length_10537_cov_5.946003	10537	No		17	2	0	Low-quality	Genome-fragment	21.55	AAI-based (high-confidence)	0	1
NODE_3066_length_9543_cov_4.786467	9543	No		4	0	3	Not-determined	Genome-fragment			0	1	no viral genes detected
NODE_3215_length_9141_cov_4.644398	9141	No		16	1	0	Low-quality	Genome-fragment	12.58	AAI-based (high-confidence)	0	1
NODE_3316_length_8866_cov_5.555329	8866	No		2	0	1	Not-determined	Genome-fragment			0	1	no viral genes detected
NODE_3370_length_8757_cov_8.110090	8757	No		2	0	0	Not-determined	Genome-fragment			0	1	no viral genes detected
NODE_3399_length_8682_cov_12.628492	8682	No		7	0	7	Low-quality	Genome-fragment	20.66	AAI-based (high-confidence)	0	1	no viral genes detected
NODE_3572_length_8249_cov_4.975470	8249	No		5	0	5	Low-quality	Genome-fragment	0.76	AAI-based (medium-confidence)	0	1	no viral genes detected
NODE_3613_length_8148_cov_20.361547	8148	No		7	0	3	Not-determined	Genome-fragment			0	1	no viral genes detected
NODE_3726_length_7909_cov_4.015915	7909	No		13	5	0	Low-quality	Genome-fragment	21.83	AAI-based (high-confidence)	0	1
NODE_3801_length_7748_cov_68.093852	7748	No		11	0	0	Not-determined	Genome-fragment			0	1.7	no viral genes detected; high kmer_freq may indicate large duplication
NODE_4109_length_7153_cov_11.260637	7153	No		10	1	0	Low-quality	Genome-fragment	18.45	AAI-based (high-confidence)	0	1
NODE_4150_length_7100_cov_3.852803	7100	No		8	3	0	Low-quality	Genome-fragment	21.82	HMM-based (lower-bound)	0	1
NODE_4235_length_6958_cov_3.660003	6958	No		2	1	0	Low-quality	Genome-fragment	7.03	AAI-based (high-confidence)	0	1
NODE_4492_length_6554_cov_80.242345	6554	No		4	0	1	Not-determined	Genome-fragment			0	1	no viral genes detected
NODE_4531_length_6511_cov_14.144052	6511	No		7	0	5	Not-determined	Genome-fragment			0	1	no viral genes detected
NODE_4586_length_6448_cov_10.275770	6448	No		5	0	4	Not-determined	Genome-fragment			0	1	no viral genes detected
NODE_4937_length_5954_cov_6.090354	5954	No		7	0	2	Not-determined	Genome-fragment			0	1	no viral genes detected
NODE_4971_length_5910_cov_3.480615	5910	No		2	0	2	Not-determined	Genome-fragment			0	1	no viral genes detected
NODE_5020_length_5862_cov_3.628724	5862	No		8	8	0	Low-quality	Genome-fragment	15.57	AAI-based (high-confidence)	0	1
NODE_5061_length_5814_cov_13.634485	5814	No		6	0	5	Not-determined	Genome-fragment			0	1	no viral genes detected
NODE_5171_length_5692_cov_28.724144	5692	No		3	0	1	Not-determined	Genome-fragment			0	1	no viral genes detected
NODE_5318_length_5543_cov_10.515671	5543	No		2	0	2	Not-determined	Genome-fragment			0	1	no viral genes detected
NODE_5410_length_5450_cov_3.501205	5450	No		3	0	2	Not-determined	Genome-fragment			0	1	no viral genes detected
NODE_5465_length_5403_cov_4.347794	5403	No		6	0	4	Not-determined	Genome-fragment			0	1	no viral genes detected
NODE_5540_length_5323_cov_4.481397	5323	No		10	0	1	Low-quality	Genome-fragment	4.89	AAI-based (high-confidence)	0	1	no viral genes detected
NODE_5548_length_5319_cov_4.996960	5319	No		5	0	3	Not-determined	Genome-fragment			0	1	no viral genes detected
NODE_5567_length_5299_cov_4.827803	5299	No		13	1	0	Low-quality	Genome-fragment	4.86	AAI-based (high-confidence)	0	1
NODE_5786_length_5098_cov_11.934959	5098	No		2	0	1	Not-determined	Genome-fragment			0	1	no viral genes detected
NODE_5835_length_5064_cov_18.435017	5064	No		3	1	0	Not-determined	Genome-fragment			0	1
NODE_5857_length_5045_cov_4.179760	5045	No		6	4	0	Low-quality	Genome-fragment	11.37	AAI-based (high-confidence)	0	1
NODE_4721_length_6262_cov_7.924118	6207	No		7	4	0	High-quality	High-quality	100	AAI-based (high-confidence)	0	1
NODE_4437_length_6641_cov_6.540237	6586	No		7	3	0	High-quality	High-quality	100	AAI-based (high-confidence)	0	1
NODE_3872_length_7623_cov_4.277881	7623	No		7	4	0	Low-quality	Genome-fragment	18.61	AAI-based (high-confidence)	0	1
NODE_336_length_80809_cov_16.125777	80809	Yes	65225	79	31	12	High-quality	High-quality	100	AAI-based (medium-confidence)	19.28	1	contig >1.5x longer than expected genome length
NODE_339_length_80191_cov_29.218678	80191	No		59	11	0	Low-quality	Genome-fragment	34.28	AAI-based (medium-confidence)	0	1
NODE_386_length_71560_cov_494.220684	71560	No		103	18	3	High-quality	High-quality	100	AAI-based (high-confidence)	0	1
NODE_435_length_64035_cov_20.432307	64035	No		62	10	3	High-quality	High-quality	100	AAI-based (medium-confidence)	0	1
NODE_437_length_63798_cov_18.740975	63798	No		82	32	2	Medium-quality	Genome-fragment	82.11	AAI-based (high-confidence)	0	1
NODE_509_length_56618_cov_92.700352	56618	Yes	52488	82	15	3	High-quality	High-quality	92.68	AAI-based (high-confidence)	7.29	1
NODE_624_length_47520_cov_39.482608	47520	Yes	35710	73	13	3	Medium-quality	Genome-fragment	58.2	AAI-based (high-confidence)	24.85	1
NODE_648_length_45153_cov_60.418067	45153	Yes	38144	57	20	5	High-quality	High-quality	97.77	AAI-based (high-confidence)	15.52	1
NODE_651_length_45033_cov_9.199853	45033	No		68	18	2	High-quality	High-quality	100	AAI-based (high-confidence)	0	1
NODE_676_length_43809_cov_19.654912	43809	No		49	8	3	Medium-quality	Genome-fragment	74.75	AAI-based (medium-confidence)	0	1
NODE_697_length_42443_cov_44.657781	42443	No		51	2	2	High-quality	High-quality	97.86	AAI-based (medium-confidence)	0	1
NODE_740_length_40065_cov_6.391952	40065	No		52	18	0	Medium-quality	Genome-fragment	75.97	AAI-based (high-confidence)	0	1
NODE_791_length_37799_cov_25.217862	37799	No		59	18	2	High-quality	High-quality	99.83	AAI-based (high-confidence)	0	1
NODE_801_length_37484_cov_15.976382	37484	No		56	16	0	High-quality	High-quality	100	AAI-based (high-confidence)	0	1
NODE_809_length_37276_cov_12.378174	37276	No		58	13	2	High-quality	High-quality	100	AAI-based (high-confidence)	0	1
NODE_903_length_33997_cov_67.872371	33997	No		48	22	0	Medium-quality	Genome-fragment	55.79	AAI-based (high-confidence)	0	1
NODE_958_length_31910_cov_63.718537	31910	Yes	27619	62	9	4	Low-quality	Genome-fragment	45.32	AAI-based (high-confidence)	13.45	1
NODE_1074_length_27979_cov_6.012033	27979	No		41	13	1	Medium-quality	Genome-fragment	58.97	AAI-based (high-confidence)	0	1
NODE_1109_length_27242_cov_23.687902	27242	No		29	5	1	Low-quality	Genome-fragment	42.27	AAI-based (high-confidence)	0	1
NODE_1272_length_23201_cov_8.611466	23201	No		38	14	2	Medium-quality	Genome-fragment	55.52	AAI-based (high-confidence)	0	1
NODE_1384_length_21503_cov_25.298116	21503	No		35	11	1	Medium-quality	Genome-fragment	61.46	AAI-based (high-confidence)	0	1
NODE_1519_length_19429_cov_5.637246	19429	Yes	14208	27	18	4	Low-quality	Genome-fragment	29.74	AAI-based (medium-confidence)	26.87	1
NODE_1543_length_19078_cov_4.803659	19078	No		21	9	1	Low-quality	Genome-fragment	39.81	AAI-based (high-confidence)	0	1
NODE_1607_length_18155_cov_13.295028	18155	No		32	2	0	Low-quality	Genome-fragment	40.35	AAI-based (high-confidence)	0	1
NODE_2054_length_13947_cov_5.331846	13947	No		21	7	0	Low-quality	Genome-fragment	26.72	AAI-based (high-confidence)	0	1
NODE_2202_length_13094_cov_40.953371	13094	Yes	10313	10	1	1	Low-quality	Genome-fragment	10.42	AAI-based (medium-confidence)	21.24	1
NODE_2410_length_12000_cov_10.143491	12000	No		16	9	0	Low-quality	Genome-fragment	29.17	AAI-based (high-confidence)	0	1
NODE_2470_length_11715_cov_5.154460	11715	No		16	6	0	Low-quality	Genome-fragment	33.06	AAI-based (high-confidence)	0	1
NODE_2546_length_11399_cov_5.331276	11399	No		16	8	0	Low-quality	Genome-fragment	24.86	AAI-based (high-confidence)	0	1
NODE_2648_length_10927_cov_3.663171	10927	No		10	1	1	Low-quality	Genome-fragment	12.27	HMM-based (lower-bound)	0	1
NODE_2764_length_10498_cov_8.192282	10498	No		10	6	0	Low-quality	Genome-fragment	27.06	AAI-based (high-confidence)	0	1
NODE_2766_length_10497_cov_6.305305	10497	No		9	0	2	Not-determined	Genome-fragment			0	1	no viral genes detected
NODE_3268_length_8998_cov_4.453427	8998	No		12	7	0	Low-quality	Genome-fragment	13.7	AAI-based (high-confidence)	0	1
NODE_3320_length_8863_cov_4.248638	8863	No		12	9	0	Low-quality	Genome-fragment	25.89	AAI-based (high-confidence)	0	1
NODE_3400_length_8680_cov_7.156290	8680	No		13	6	0	Low-quality	Genome-fragment	21.32	AAI-based (high-confidence)	0	1
NODE_3674_length_8037_cov_4.305061	8037	No		11	4	0	Low-quality	Genome-fragment	20.93	AAI-based (medium-confidence)	0	1
NODE_4036_length_7280_cov_4.944360	7280	No		11	0	0	Low-quality	Genome-fragment	17.4	AAI-based (high-confidence)	0	1	no viral genes detected
NODE_4043_length_7268_cov_7.183973	7268	No		9	1	0	Low-quality	Genome-fragment	15.06	AAI-based (high-confidence)	0	1
NODE_4107_length_7160_cov_19.117664	7160	No		15	7	1	Low-quality	Genome-fragment	15.26	AAI-based (high-confidence)	0	1
NODE_4315_length_6815_cov_4.921598	6815	No		7	1	0	Low-quality	Genome-fragment	12.02	AAI-based (medium-confidence)	0	1
NODE_4388_length_6719_cov_7.066026	6719	No		10	1	0	Low-quality	Genome-fragment	15.17	AAI-based (high-confidence)	0	1
NODE_4982_length_5899_cov_3.248289	5899	No		7	3	0	Low-quality	Genome-fragment	14.23	AAI-based (high-confidence)	0	1
NODE_5257_length_5603_cov_3.617159	5603	No		5	0	1	Not-determined	Genome-fragment			0	1	no viral genes detected
NODE_5293_length_5568_cov_5.170869	5568	No		5	5	0	Low-quality	Genome-fragment	13.64	AAI-based (high-confidence)	0	1
NODE_5377_length_5494_cov_3.076669	5494	No		12	6	0	Low-quality	Genome-fragment	13.68	AAI-based (high-confidence)	0	1
NODE_58_length_210445_cov_23.205190	102053	Yes	30887	100	5	31	Medium-quality	Genome-fragment	56.17	HMM-based (lower-bound)	69.73	1
NODE_2_length_625696_cov_20.544403	103787	No		119	58	12	High-quality	High-quality	100	AAI-based (high-confidence)	0	1	contig >1.5x longer than expected genome length
NODE_6_length_437620_cov_26.757021	62642	No		95	21	0	High-quality	High-quality	100	AAI-based (high-confidence)	0	1
NODE_19_length_340837_cov_20.374577	46399	No		66	36	2	High-quality	High-quality	100	AAI-based (high-confidence)	0	1
NODE_25_length_317135_cov_24.034550	62636	Yes	58214	91	32	3	High-quality	High-quality	96.35	AAI-based (high-confidence)	7.06	1
NODE_29_length_300465_cov_69.204763	45710	Yes	31311	51	9	7	Medium-quality	Genome-fragment	66.64	AAI-based (medium-confidence)	31.5	1
NODE_35_length_280203_cov_31.360617	43744	No		63	34	0	High-quality	High-quality	100	AAI-based (high-confidence)	0	1
NODE_38_length_274432_cov_20.088488	41960	No		65	16	0	Medium-quality	Genome-fragment	74.79	AAI-based (high-confidence)	0	1
NODE_43_length_250479_cov_44.038115	13866	No		23	11	0	Low-quality	Genome-fragment	32.74	AAI-based (high-confidence)	0	1
NODE_48_length_235144_cov_28.457299	40291	No		42	5	2	Medium-quality	Genome-fragment	83.24	AAI-based (medium-confidence)	0	1
NODE_89_length_175491_cov_14.085319	57347	Yes	49444	100	24	7	High-quality	High-quality	100	AAI-based (high-confidence)	13.78	1
NODE_123_length_150711_cov_56.713154_1	41240	No		44	6	5	Medium-quality	Genome-fragment	84.55	AAI-based (medium-confidence)	0	1
NODE_123_length_150711_cov_56.713154_2	43968	Yes	28210	44	6	7	Low-quality	Genome-fragment	42.32	HMM-based (lower-bound)	35.84	1
NODE_160_length_129196_cov_22.017005	25817	No		40	25	1	Medium-quality	Genome-fragment	73.51	AAI-based (high-confidence)	0	1
NODE_242_length_101815_cov_14.588807	42064	Yes	14408	52	6	10	Low-quality	Genome-fragment	18.19	HMM-based (lower-bound)	65.75	1
NODE_350_length_77465_cov_9.343069	14536	No		23	6	0	Medium-quality	Genome-fragment	86.53	AAI-based (high-confidence)	0	1
NODE_468_length_61060_cov_7.732399	36848	No		53	26	1	High-quality	High-quality	92.26	AAI-based (high-confidence)	0	1
NODE_579_length_50176_cov_24.259332	18492	No		31	18	0	Low-quality	Genome-fragment	38.48	AAI-based (high-confidence)	0	1
NODE_594_length_49210_cov_7.975323	28758	No		43	13	1	Medium-quality	Genome-fragment	85.4	AAI-based (high-confidence)	0	1
NODE_835_length_36422_cov_18.361344	23791	No		31	8	0	Medium-quality	Genome-fragment	50.83	AAI-based (high-confidence)	0	1
NODE_995_length_30461_cov_6.019305	17621	No		29	7	0	High-quality	High-quality	100	AAI-based (high-confidence)	0	1
NODE_1276_length_23128_cov_5.109305	16216	No		19	6	1	Low-quality	Genome-fragment	36.18	AAI-based (high-confidence)	0	1
NODE_1589_length_18528_cov_47.148649	10185	No		12	0	1	Not-determined	Genome-fragment			0	1	no viral genes detected
NODE_1776_length_16282_cov_6.307882	12462	No		13	5	0	Medium-quality	Genome-fragment	65.27	AAI-based (medium-confidence)	0	1
NODE_3512_length_8379_cov_4.474531	8379	No		18	1	1	Low-quality	Genome-fragment	24.43	AAI-based (high-confidence)	0	1
NODE_5192_length_5676_cov_2.948586	5676	No		8	0	0	Not-determined	Genome-fragment			0	1	no viral genes detected
NODE_121_length_113590_cov_11.972035	113590	No		126	36	2	Medium-quality	Genome-fragment	72.41	AAI-based (high-confidence)	0	1
NODE_160_length_100999_cov_8.025420	100999	No		165	20	1	Complete	High-quality	100	DTR (high-confidence)	0	1
NODE_182_length_93198_cov_62.209366	93198	No		84	0	62	Not-determined	Genome-fragment			0	1	no viral genes detected
NODE_197_length_89821_cov_87.775739	89821	No		83	12	0	High-quality	High-quality	96.42	AAI-based (high-confidence)	0	1
NODE_219_length_83218_cov_85.312290	83218	No		62	0	49	Not-determined	Genome-fragment			0	1	no viral genes detected
NODE_396_length_61398_cov_74.304827	61398	No		48	0	24	Not-determined	Genome-fragment			0	1	no viral genes detected
NODE_486_length_54064_cov_37.504138	54064	No		77	11	1	High-quality	High-quality	96.28	AAI-based (high-confidence)	0	1
NODE_597_length_46521_cov_11.187707	46521	No		70	14	1	Medium-quality	Genome-fragment	76.87	AAI-based (high-confidence)	0	1
NODE_622_length_45054_cov_102.724283	45054	No		39	8	1	Medium-quality	Genome-fragment	51.85	AAI-based (high-confidence)	0	1
NODE_833_length_36296_cov_73.809498	36296	No		62	5	0	Low-quality	Genome-fragment	41.83	AAI-based (high-confidence)	0	1
NODE_967_length_32772_cov_9.721857	32772	No		48	17	1	Medium-quality	Genome-fragment	85.04	AAI-based (high-confidence)	0	1
NODE_1052_length_30940_cov_8.070034	30940	No		47	15	0	High-quality	High-quality	100	AAI-based (high-confidence)	0	1
NODE_1090_length_30171_cov_1303.998771	30171	No		38	10	1	Low-quality	Genome-fragment	34.83	AAI-based (high-confidence)	0	1
NODE_1139_length_28904_cov_12.569829	28904	No		58	6	0	Low-quality	Genome-fragment	18.56	AAI-based (high-confidence)	0	1
NODE_1317_length_25997_cov_26.843651	25997	No		35	13	0	Medium-quality	Genome-fragment	67.21	AAI-based (high-confidence)	0	1
NODE_1699_length_21007_cov_74.913326	21007	No		13	0	10	Not-determined	Genome-fragment			0	1	no viral genes detected
NODE_1904_length_19018_cov_6.403312	19018	No		29	22	0	Low-quality	Genome-fragment	46.5	AAI-based (high-confidence)	0	1
NODE_2133_length_17152_cov_56.741007	17152	No		26	4	0	Low-quality	Genome-fragment	21.16	AAI-based (high-confidence)	0	1
NODE_2273_length_16225_cov_6.875201	16225	No		17	15	0	Low-quality	Genome-fragment	43.29	AAI-based (high-confidence)	0	1
NODE_2315_length_15929_cov_1186.953446	15929	No		22	3	0	Low-quality	Genome-fragment	18.4	AAI-based (high-confidence)	0	1
NODE_2402_length_15498_cov_5.587904	15498	No		26	12	0	Low-quality	Genome-fragment	38.05	AAI-based (high-confidence)	0	1
NODE_2458_length_15202_cov_6.109527	15202	No		21	0	3	Not-determined	Genome-fragment			0	1	no viral genes detected
NODE_2561_length_14610_cov_8.250223	14610	No		1	0	1	Not-determined	Genome-fragment			0	1	no viral genes detected
NODE_2829_length_13521_cov_6.252488	13521	Yes	8038	16	2	4	Low-quality	Genome-fragment	17.43	AAI-based (high-confidence)	40.55	1
NODE_2928_length_13144_cov_23.904729	13144	No		19	5	0	Low-quality	Genome-fragment	39.92	HMM-based (lower-bound)	0	1
NODE_3015_length_12858_cov_6.411154	12858	No		17	4	0	High-quality	High-quality	94.02	AAI-based (medium-confidence)	0	1
NODE_3181_length_12226_cov_30.300140	12226	No		23	4	1	Low-quality	Genome-fragment	31.66	AAI-based (high-confidence)	0	1
NODE_3321_length_11796_cov_6.827272	11796	No		14	4	0	Medium-quality	Genome-fragment	86.41	AAI-based (medium-confidence)	0	1
NODE_3336_length_11739_cov_5.590722	11739	No		15	8	0	Low-quality	Genome-fragment	17.26	HMM-based (lower-bound)	0	1
NODE_3399_length_11554_cov_6.413514	11554	No		15	13	0	Low-quality	Genome-fragment	25.61	AAI-based (high-confidence)	0	1
NODE_3402_length_11549_cov_6.535236	11549	No		18	17	0	Low-quality	Genome-fragment	29.69	AAI-based (high-confidence)	0	1
NODE_3443_length_11444_cov_60.253754	11444	No		8	0	6	Not-determined	Genome-fragment			0	1	no viral genes detected
NODE_3757_length_10677_cov_57.425061	10677	No		8	0	2	Not-determined	Genome-fragment			0	1	no viral genes detected
NODE_3799_length_10592_cov_4.647148	10592	No		13	5	0	High-quality	High-quality	90.17	AAI-based (medium-confidence)	0	1
NODE_3853_length_10463_cov_5.801115	10463	No		8	0	2	Low-quality	Genome-fragment	9.68	AAI-based (medium-confidence)	0	1	no viral genes detected
NODE_3945_length_10257_cov_26.063421	10257	No		11	5	0	Medium-quality	Genome-fragment	87.25	AAI-based (medium-confidence)	0	1
NODE_3950_length_10240_cov_5.114678	10240	No		5	0	2	Not-determined	Genome-fragment			0	1	no viral genes detected
NODE_4020_length_10114_cov_5.864798	10114	No		14	0	1	Not-determined	Genome-fragment			0	1	no viral genes detected
NODE_4031_length_10099_cov_55.903524	10099	No		6	0	5	Low-quality	Genome-fragment	7.83	AAI-based (medium-confidence)	0	1	no viral genes detected
NODE_4271_length_9586_cov_16.507817	9586	No		6	0	1	Not-determined	Genome-fragment			0	1	no viral genes detected
NODE_4441_length_9248_cov_3.847819	9248	No		8	0	4	Low-quality	Genome-fragment	1.64	AAI-based (medium-confidence)	0	1	no viral genes detected
NODE_4511_length_9123_cov_4.555139	9123	No		8	4	0	Low-quality	Genome-fragment	19.64	AAI-based (high-confidence)	0	1
NODE_4516_length_9117_cov_6.412492	9117	No		8	0	4	Not-determined	Genome-fragment			0	1	no viral genes detected
NODE_4678_length_8822_cov_7.705258	8822	No		18	14	0	Low-quality	Genome-fragment	22.06	AAI-based (high-confidence)	0	1
NODE_4683_length_8820_cov_4.008785	8820	No		19	10	0	Low-quality	Genome-fragment	22.73	AAI-based (high-confidence)	0	1
NODE_4702_length_8795_cov_3.802403	8795	No		11	8	0	Low-quality	Genome-fragment	22.29	AAI-based (high-confidence)	0	1
NODE_4759_length_8690_cov_60.713492	8690	No		9	0	5	Not-determined	Genome-fragment			0	1	no viral genes detected
NODE_4795_length_8626_cov_4.868277	8626	No		14	5	0	Low-quality	Genome-fragment	21.15	AAI-based (high-confidence)	0	1
NODE_4864_length_8504_cov_19.222867	8504	No		7	0	7	Low-quality	Genome-fragment	20.23	AAI-based (high-confidence)	0	1	no viral genes detected
NODE_4938_length_8401_cov_4.692428	8401	No		7	0	4	Not-determined	Genome-fragment			0	1	no viral genes detected
NODE_5096_length_8163_cov_31.089295	8163	No		11	0	7	Low-quality	Genome-fragment	5.62	AAI-based (medium-confidence)	0	1	no viral genes detected
NODE_5157_length_8078_cov_6.359840	8078	No		7	5	0	Low-quality	Genome-fragment	21.22	AAI-based (high-confidence)	0	1
NODE_5170_length_8064_cov_6.688725	8064	No		10	1	0	Low-quality	Genome-fragment	6.15	AAI-based (high-confidence)	0	1
NODE_5401_length_7752_cov_4.461219	7752	No		19	14	0	Low-quality	Genome-fragment	20.54	AAI-based (high-confidence)	0	1
NODE_5522_length_7604_cov_3.587495	7604	No		7	0	5	Low-quality	Genome-fragment	1.9	AAI-based (medium-confidence)	0	1	no viral genes detected
NODE_5541_length_7584_cov_9.431797	7584	No		2	0	0	Not-determined	Genome-fragment			0	1	no viral genes detected
NODE_5753_length_7360_cov_10.508282	7360	No		16	0	15	Not-determined	Genome-fragment			0	1	no viral genes detected
NODE_5860_length_7249_cov_19.425910	7249	No		8	0	3	Not-determined	Genome-fragment			0	1	no viral genes detected
NODE_5861_length_7246_cov_4.219441	7246	No		8	0	1	Not-determined	Genome-fragment			0	1	no viral genes detected
NODE_6133_length_6985_cov_4.295960	6985	No		4	0	2	Not-determined	Genome-fragment			0	1	no viral genes detected
NODE_6432_length_6698_cov_73.931808	6698	No		13	2	0	High-quality	High-quality	100	AAI-based (high-confidence)	0	1
NODE_6435_length_6696_cov_4.890529	6696	No		3	0	2	Not-determined	Genome-fragment			0	1	no viral genes detected
NODE_6548_length_6602_cov_6.941347	6602	No		13	0	0	Low-quality	Genome-fragment	16.19	AAI-based (high-confidence)	0	1	no viral genes detected
NODE_6672_length_6498_cov_7.598789	6498	No		4	0	4	Not-determined	Genome-fragment			0	1	no viral genes detected
NODE_6713_length_6469_cov_14.752728	6469	No		5	0	1	Not-determined	Genome-fragment			0	1	no viral genes detected
NODE_6903_length_6319_cov_3.843231	6319	No		9	0	6	Not-determined	Genome-fragment			0	1	no viral genes detected
NODE_7005_length_6242_cov_4.406659	6242	No		6	0	1	Not-determined	Genome-fragment			0	1	no viral genes detected
NODE_7176_length_6114_cov_43.678165	6114	No		5	0	3	Low-quality	Genome-fragment	1.62	AAI-based (medium-confidence)	0	1	no viral genes detected
NODE_7184_length_6111_cov_3.960535	6111	No		4	0	1	Not-determined	Genome-fragment			0	1	no viral genes detected
NODE_7518_length_5874_cov_4.494243	5874	Yes	1820	8	1	2	Low-quality	Genome-fragment	0.52	HMM-based (lower-bound)	69.02	1
NODE_7541_length_5857_cov_3.519821	5857	No		7	0	5	Not-determined	Genome-fragment			0	1	no viral genes detected
NODE_7706_length_5758_cov_7.289321	5758	No		3	0	1	Not-determined	Genome-fragment			0	1	no viral genes detected
NODE_7729_length_5748_cov_11.106798	5748	No		5	0	0	Not-determined	Genome-fragment			0	1	no viral genes detected
NODE_7774_length_5724_cov_4.200035	5724	No		4	0	1	Not-determined	Genome-fragment			0	1	no viral genes detected
NODE_7951_length_5613_cov_13.306405	5613	No		5	0	4	Not-determined	Genome-fragment			0	1	no viral genes detected
NODE_7959_length_5608_cov_5.189447	5608	No		5	0	4	Not-determined	Genome-fragment			0	1	no viral genes detected
NODE_7961_length_5606_cov_6.100342	5606	No		9	1	0	Low-quality	Genome-fragment	13.77	AAI-based (high-confidence)	0	1
NODE_8057_length_5555_cov_11.866182	5555	No		10	1	0	Low-quality	Genome-fragment	14.42	AAI-based (high-confidence)	0	1
NODE_8379_length_5376_cov_7.933847	5376	No		14	0	13	Not-determined	Genome-fragment			0	1	no viral genes detected
NODE_8382_length_5374_cov_19.871216	5374	No		4	0	3	Not-determined	Genome-fragment			0	1	no viral genes detected
NODE_8613_length_5254_cov_3.491633	5254	No		1	0	1	Not-determined	Genome-fragment			0	1	no viral genes detected
NODE_8624_length_5249_cov_7.208125	5249	No		12	3	0	Low-quality	Genome-fragment	13.05	AAI-based (high-confidence)	0	1
NODE_8689_length_5224_cov_3.891275	5224	No		8	2	0	Low-quality	Genome-fragment	11.68	AAI-based (high-confidence)	0	1
NODE_8843_length_5157_cov_8.979616	5157	No		1	0	1	Not-determined	Genome-fragment			0	1	no viral genes detected
NODE_8994_length_5093_cov_12.832672	5093	No		5	0	0	Not-determined	Genome-fragment			0	1	no viral genes detected
NODE_3556_length_11166_cov_5.374044	11166	No		15	7	0	Low-quality	Genome-fragment	23.7	AAI-based (high-confidence)	0	1
NODE_4372_length_9403_cov_7.532092	9403	No		14	12	1	Low-quality	Genome-fragment	20.33	AAI-based (medium-confidence)	0	1
NODE_9189_length_5006_cov_3.876187	5006	No		6	6	0	Low-quality	Genome-fragment	14.52	AAI-based (high-confidence)	0	1
NODE_390_length_61841_cov_50.857217	61827	No		97	33	0	High-quality	High-quality	100	AAI-based (high-confidence)	0	1
NODE_660_length_43444_cov_659.505197	43389	No		55	13	1	High-quality	High-quality	100	AAI-based (high-confidence)	0	1
NODE_815_length_36825_cov_42.919146	36815	No		57	13	1	High-quality	High-quality	100	AAI-based (medium-confidence)	0	1
NODE_764_length_38974_cov_20.778078	38949	No		72	16	1	Complete	High-quality	100	DTR (high-confidence)	0	1
NODE_87_length_137655_cov_11.340000	137655	No		180	37	6	High-quality	High-quality	99.89	AAI-based (high-confidence)	0	1
NODE_106_length_121156_cov_64.772454	121156	Yes	37828	124	7	45	Low-quality	Genome-fragment	47.76	AAI-based (high-confidence)	68.78	1	contig >1.5x longer than expected genome length; low-confidence Provirus
NODE_111_length_117983_cov_53.396598	117983	No		143	11	12	High-quality	High-quality	100	AAI-based (medium-confidence)	0	1
NODE_189_length_91351_cov_18.784218	91351	No		121	22	2	Medium-quality	Genome-fragment	85.38	AAI-based (high-confidence)	0	1
NODE_272_length_74995_cov_6.628209	74995	No		120	19	2	Medium-quality	Genome-fragment	57.23	AAI-based (high-confidence)	0	1
NODE_353_length_65221_cov_19.824080	65221	No		61	7	3	High-quality	High-quality	99.62	AAI-based (high-confidence)	0	1
NODE_364_length_64433_cov_11.127295	64433	Yes	47240	95	28	11	Medium-quality	Genome-fragment	76.54	AAI-based (high-confidence)	26.68	1
NODE_368_length_63823_cov_87.166494	63823	No		99	34	1	High-quality	High-quality	100	AAI-based (high-confidence)	0	1
NODE_432_length_57702_cov_12.601662	57702	Yes	49197	70	11	5	High-quality	High-quality	99.64	AAI-based (high-confidence)	14.74	1
NODE_503_length_53211_cov_11.416058	53211	No		78	19	1	High-quality	High-quality	100	AAI-based (high-confidence)	0	1
NODE_558_length_48904_cov_60.366190	48904	No		71	20	2	High-quality	High-quality	95.18	AAI-based (high-confidence)	0	1
NODE_572_length_48025_cov_11.994538	48025	No		48	7	1	Medium-quality	Genome-fragment	70.79	AAI-based (high-confidence)	0	1
NODE_601_length_46453_cov_12.173607	46453	No		62	6	8	High-quality	High-quality	100	AAI-based (medium-confidence)	0	1
NODE_637_length_44240_cov_8.131809	44240	Yes	31254	57	19	10	Medium-quality	Genome-fragment	56.36	AAI-based (high-confidence)	29.35	1
NODE_668_length_43041_cov_8.076025	43041	Yes	26877	55	13	8	Medium-quality	Genome-fragment	78.8	AAI-based (high-confidence)	37.55	1
NODE_672_length_42815_cov_23.108489	42815	No		73	13	3	Medium-quality	Genome-fragment	53.06	AAI-based (high-confidence)	0	1
NODE_729_length_40254_cov_1334.174930	40254	No		56	3	2	Low-quality	Genome-fragment	46.73	AAI-based (high-confidence)	0	1
NODE_733_length_40046_cov_118.254707	40046	No		38	8	1	Medium-quality	Genome-fragment	66.73	AAI-based (medium-confidence)	0	1
NODE_736_length_39995_cov_24.593665	39995	No		61	12	0	Medium-quality	Genome-fragment	50.01	AAI-based (high-confidence)	0	1
NODE_747_length_39529_cov_17.390460	39529	Yes	35924	51	19	3	Medium-quality	Genome-fragment	84.73	AAI-based (high-confidence)	9.12	1
NODE_857_length_35302_cov_21.181320	35302	No		50	23	0	Medium-quality	Genome-fragment	66.15	AAI-based (high-confidence)	0	1
NODE_869_length_34875_cov_46.021798	34875	No		57	16	0	High-quality	High-quality	100	AAI-based (high-confidence)	0	1
NODE_900_length_34312_cov_7.333333	34312	No		36	13	0	Medium-quality	Genome-fragment	63.11	AAI-based (high-confidence)	0	1
NODE_959_length_32982_cov_6.517934	32982	No		52	21	1	Medium-quality	Genome-fragment	80.21	AAI-based (high-confidence)	0	1
NODE_988_length_32208_cov_139.915404	32208	No		45	18	0	High-quality	High-quality	99.15	AAI-based (high-confidence)	0	1
NODE_1042_length_31128_cov_22.281177	31128	No		35	6	0	Medium-quality	Genome-fragment	69.06	AAI-based (high-confidence)	0	1
NODE_1043_length_31111_cov_5.142066	31111	Yes	29169	43	7	3	Medium-quality	Genome-fragment	60.37	HMM-based (lower-bound)	6.24	1
NODE_1055_length_30915_cov_24.204375	30915	No		36	2	4	Low-quality	Genome-fragment	36.27	HMM-based (lower-bound)	0	1
NODE_1072_length_30397_cov_6.433261	30397	No		48	16	0	Medium-quality	Genome-fragment	79.69	AAI-based (high-confidence)	0	1
NODE_1109_length_29541_cov_6.522892	29541	No		52	9	1	Low-quality	Genome-fragment	45.46	AAI-based (high-confidence)	0	1
NODE_1133_length_29011_cov_11.787194	29011	Yes	26784	31	17	3	Low-quality	Genome-fragment	45.17	AAI-based (high-confidence)	7.68	1
NODE_1191_length_27993_cov_60.604625	27993	Yes	26193	43	5	2	Low-quality	Genome-fragment	32.3	AAI-based (medium-confidence)	6.43	1
NODE_1201_length_27782_cov_13.222383	27782	No		52	11	0	Low-quality	Genome-fragment	48.14	AAI-based (high-confidence)	0	1
NODE_1400_length_24481_cov_7.419880	24481	No		39	18	1	Medium-quality	Genome-fragment	50.92	AAI-based (medium-confidence)	0	1
NODE_1422_length_24142_cov_11.045294	24142	No		40	13	1	Medium-quality	Genome-fragment	58.29	AAI-based (medium-confidence)	0	1
NODE_1451_length_23722_cov_8.899987	23722	No		30	19	1	Medium-quality	Genome-fragment	67.46	AAI-based (high-confidence)	0	1
NODE_1576_length_22268_cov_62.434261	22268	No		29	9	0	Medium-quality	Genome-fragment	62.31	HMM-based (lower-bound)	0	1
NODE_1645_length_21634_cov_7.172065	21634	No		42	10	0	Medium-quality	Genome-fragment	55.32	AAI-based (high-confidence)	0	1
NODE_1764_length_20362_cov_5.825676	20362	No		27	9	0	Low-quality	Genome-fragment	46.8	AAI-based (medium-confidence)	0	1
NODE_1819_length_19774_cov_4.743598	19774	Yes	14614	18	5	2	Low-quality	Genome-fragment	22.64	AAI-based (high-confidence)	26.09	1
NODE_2005_length_18137_cov_5.854607	18137	No		21	3	0	Medium-quality	Genome-fragment	51.15	AAI-based (high-confidence)	0	1
NODE_2042_length_17780_cov_6.967729	17780	No		27	6	0	High-quality	High-quality	90.52	AAI-based (medium-confidence)	0	1
NODE_2278_length_16198_cov_6.342625	16198	No		28	9	0	Low-quality	Genome-fragment	39.61	AAI-based (high-confidence)	0	1
NODE_2386_length_15579_cov_5.597913	15579	No		19	8	0	Low-quality	Genome-fragment	37.62	AAI-based (medium-confidence)	0	1
NODE_2394_length_15537_cov_21.552848	15537	No		21	7	0	Medium-quality	Genome-fragment	68.31	AAI-based (medium-confidence)	0	1
NODE_2474_length_15113_cov_4.054523	15113	No		20	12	0	Low-quality	Genome-fragment	46.92	AAI-based (high-confidence)	0	1
NODE_2742_length_13876_cov_12.035598	13876	No		17	3	0	Low-quality	Genome-fragment	22.18	AAI-based (high-confidence)	0	1
NODE_2863_length_13395_cov_15.309445	13395	No		14	12	0	Low-quality	Genome-fragment	34.33	AAI-based (high-confidence)	0	1
NODE_2869_length_13342_cov_7.298111	13342	No		19	4	1	High-quality	High-quality	100	AAI-based (high-confidence)	0	1
NODE_2899_length_13238_cov_9.044755	13238	No		15	4	0	High-quality	High-quality	99.09	AAI-based (high-confidence)	0	1
NODE_3012_length_12885_cov_9.816446	12885	No		22	6	0	Low-quality	Genome-fragment	23.84	AAI-based (high-confidence)	0	1
NODE_3252_length_11992_cov_9.078160	11992	No		11	0	1	Low-quality	Genome-fragment	17.98	AAI-based (medium-confidence)	0	1	no viral genes detected
NODE_3420_length_11514_cov_10.075050	11514	No		10	0	3	Not-determined	Genome-fragment			0	1	no viral genes detected
NODE_3493_length_11333_cov_6.727434	11333	Yes	7834	9	5	1	Low-quality	Genome-fragment	17.21	AAI-based (high-confidence)	30.87	1
NODE_3551_length_11190_cov_4.181230	11190	No		19	1	1	Low-quality	Genome-fragment	37.78	AAI-based (high-confidence)	0	1
NODE_3558_length_11160_cov_4.776227	11160	No		13	9	0	Low-quality	Genome-fragment	27.47	AAI-based (high-confidence)	0	1
NODE_3576_length_11126_cov_6.734441	11126	No		14	4	0	Low-quality	Genome-fragment	22.75	AAI-based (medium-confidence)	0	1
NODE_3894_length_10377_cov_4.831428	10377	No		12	5	1	Low-quality	Genome-fragment	32.03	AAI-based (high-confidence)	0	1
NODE_4006_length_10140_cov_21.677442	10140	No		14	2	0	Low-quality	Genome-fragment	23.24	AAI-based (high-confidence)	0	1
NODE_4152_length_9799_cov_50.399323	9799	No		20	7	0	Low-quality	Genome-fragment	20.76	AAI-based (high-confidence)	0	1
NODE_4158_length_9790_cov_5.478582	9790	No		12	8	0	Low-quality	Genome-fragment	28.12	AAI-based (high-confidence)	0	1
NODE_4395_length_9361_cov_5.183323	9361	No		5	4	0	Low-quality	Genome-fragment	24.61	AAI-based (high-confidence)	0	1
NODE_4914_length_8428_cov_8.285800	8428	No		13	6	0	Low-quality	Genome-fragment	13.83	AAI-based (high-confidence)	0	1
NODE_5490_length_7644_cov_4.366583	7644	Yes	4649	9	3	2	Low-quality	Genome-fragment	25.84	AAI-based (medium-confidence)	39.18	1
NODE_5532_length_7598_cov_5.777277	7598	No		4	4	0	Low-quality	Genome-fragment	19.96	AAI-based (high-confidence)	0	1
NODE_5645_length_7463_cov_4.296301	7463	Yes	4905	9	2	1	Low-quality	Genome-fragment	11.73	AAI-based (medium-confidence)	34.28	1
NODE_6071_length_7045_cov_5.739914	7045	No		16	6	0	Low-quality	Genome-fragment	19.87	AAI-based (high-confidence)	0	1
NODE_6389_length_6747_cov_3.973551	6747	No		10	8	0	Low-quality	Genome-fragment	15.84	AAI-based (high-confidence)	0	1
NODE_6649_length_6520_cov_7.679505	6520	No		9	2	0	Low-quality	Genome-fragment	12.27	AAI-based (high-confidence)	0	1
NODE_7841_length_5686_cov_6.718878	5686	No		12	8	0	Low-quality	Genome-fragment	12.51	AAI-based (high-confidence)	0	1
NODE_307_length_70216_cov_19.352432	56403	No		101	27	3	Medium-quality	Genome-fragment	87.73	AAI-based (high-confidence)	0	1
NODE_1625_length_21837_cov_5.757736	11625	Yes	4947	10	3	4	High-quality	High-quality	100	AAI-based (high-confidence)	57.45	1	contig >1.5x longer than expected genome length
NODE_1_length_590042_cov_21.972725	80557	Yes	44829	109	15	24	High-quality	High-quality	100	AAI-based (high-confidence)	44.35	1	contig >1.5x longer than expected genome length
NODE_8_length_327125_cov_8.530128	117907	No		101	0	41	Not-determined	Genome-fragment			0	1	no viral genes detected
NODE_9_length_316154_cov_13.762021_1	39948	Yes	38445	56	26	3	High-quality	High-quality	100	AAI-based (high-confidence)	3.76	1
NODE_9_length_316154_cov_13.762021_2	43258	No		60	33	0	High-quality	High-quality	100	AAI-based (high-confidence)	0	1
NODE_10_length_303674_cov_75.780234	43666	No		52	9	1	Medium-quality	Genome-fragment	75.27	AAI-based (medium-confidence)	0	1
NODE_89_length_135882_cov_25.052199	77086	Yes	58843	109	23	14	High-quality	High-quality	99.97	AAI-based (high-confidence)	23.67	1
NODE_97_length_129401_cov_23.959303	86259	Yes	41130	101	21	41	High-quality	High-quality	98.98	AAI-based (high-confidence)	52.32	1	contig >1.5x longer than expected genome length
NODE_130_length_111152_cov_14.633996	34476	No		41	14	2	Medium-quality	Genome-fragment	86.28	AAI-based (medium-confidence)	0	1
NODE_165_length_100046_cov_7.316588	36935	No		59	18	1	High-quality	High-quality	100	AAI-based (high-confidence)	0	1
NODE_173_length_96698_cov_10.595791	15369	Yes	11211	22	2	3	Low-quality	Genome-fragment	12.47	HMM-based (lower-bound)	27.05	1
NODE_181_length_93229_cov_26.624230	17623	Yes	16130	26	9	2	Low-quality	Genome-fragment	35.91	AAI-based (high-confidence)	8.47	1
NODE_196_length_89904_cov_10.273236	10486	No		14	5	0	Low-quality	Genome-fragment	24.5	AAI-based (medium-confidence)	0	1
NODE_237_length_80005_cov_6.916873	39491	No		57	13	1	High-quality	High-quality	93.53	AAI-based (high-confidence)	0	1
NODE_243_length_78865_cov_16.247063	42370	Yes	34933	59	26	4	High-quality	High-quality	93.61	AAI-based (high-confidence)	17.55	1
NODE_303_length_70555_cov_6.708213	24113	No		22	2	1	Medium-quality	Genome-fragment	57.2	AAI-based (medium-confidence)	0	1
NODE_329_length_67771_cov_36.167966	10788	No		14	2	0	Low-quality	Genome-fragment	21.06	AAI-based (medium-confidence)	0	1
NODE_332_length_67540_cov_6.443462	19378	No		34	3	1	Medium-quality	Genome-fragment	51.29	AAI-based (high-confidence)	0	1
NODE_469_length_55461_cov_7.009421	26930	No		39	12	2	Low-quality	Genome-fragment	31.1	HMM-based (lower-bound)	0	1
NODE_513_length_52103_cov_20.079177	37340	No		45	15	0	Medium-quality	Genome-fragment	55.94	AAI-based (high-confidence)	0	1
NODE_743_length_39709_cov_7.027412	13190	No		18	7	0	Low-quality	Genome-fragment	29.23	AAI-based (medium-confidence)	0	1
NODE_794_length_37720_cov_8.253737	13860	No		22	4	0	Low-quality	Genome-fragment	15.97	HMM-based (lower-bound)	0	1
NODE_973_length_32571_cov_6.339095	13771	No		13	2	0	Low-quality	Genome-fragment	33.95	AAI-based (high-confidence)	0	1
NODE_1016_length_31613_cov_13.765796	20656	Yes	10681	16	2	3	Low-quality	Genome-fragment	19.52	AAI-based (high-confidence)	48.29	1
NODE_1049_length_31000_cov_8.201842	12559	Yes	7913	12	3	3	Low-quality	Genome-fragment	19.98	AAI-based (medium-confidence)	36.99	1
NODE_1369_length_24989_cov_5.997634	14585	No		24	8	0	Low-quality	Genome-fragment	42.77	AAI-based (high-confidence)	0	1
NODE_1691_length_21121_cov_4.661208	16130	No		19	4	0	Low-quality	Genome-fragment	26.71	AAI-based (high-confidence)	0	1
NODE_1697_length_21047_cov_16.534346	7218	No		11	3	0	Low-quality	Genome-fragment	16.41	AAI-based (medium-confidence)	0	1
NODE_1801_length_19949_cov_7.950689	7418	Yes	3561	12	5	2	Medium-quality	Genome-fragment	68.46	AAI-based (high-confidence)	52	1
NODE_1956_length_18469_cov_4.908656	13686	No		15	1	1	Low-quality	Genome-fragment	10.49	HMM-based (lower-bound)	0	1
NODE_4413_length_9316_cov_18.592053	7279	No		10	3	0	Low-quality	Genome-fragment	9.18	HMM-based (lower-bound)	0	1
NODE_2400_length_15512_cov_10.742576	15512	No		26	8	0	Low-quality	Genome-fragment	25.7	AAI-based (high-confidence)	0	1
NODE_2698_length_14106_cov_10.813679	14106	No		23	5	2	Low-quality	Genome-fragment	22.86	AAI-based (high-confidence)	0	1
NODE_2936_length_13115_cov_85.282619	13115	No		9	0	2	Low-quality	Genome-fragment	21.91	AAI-based (high-confidence)	0	1	no viral genes detected
NODE_3392_length_11581_cov_9.170744	11581	No		15	8	1	Low-quality	Genome-fragment	25.7	AAI-based (high-confidence)	0	1
NODE_3575_length_11127_cov_13.055546	11127	No		11	0	2	Low-quality	Genome-fragment	13.61	AAI-based (high-confidence)	0	1	no viral genes detected
NODE_5402_length_7752_cov_3.959335	7752	No		10	0	2	Not-determined	Genome-fragment			0	1	no viral genes detected
NODE_6108_length_7002_cov_16.731539	7002	No		9	0	2	Not-determined	Genome-fragment			0	1	no viral genes detected
NODE_6516_length_6625_cov_5.061796	6625	No		11	1	0	Medium-quality	Genome-fragment	52.45	AAI-based (high-confidence)	0	1
NODE_8175_length_5490_cov_3.305796	5490	No		6	0	0	Not-determined	Genome-fragment			0	1	no viral genes detected
NODE_8587_length_5268_cov_4.115097	5268	No		7	0	2	Not-determined	Genome-fragment			0	1	no viral genes detected
NODE_4449_length_9233_cov_3.850185	9233	No		8	0	0	Not-determined	Genome-fragment			0	1	no viral genes detected
NODE_85_length_131655_cov_9.352637	131655	No		22	0	19	Not-determined	Genome-fragment			0	1	no viral genes detected
NODE_167_length_104574_cov_9.362633	104574	No		179	35	3	High-quality	High-quality	100	AAI-based (high-confidence)	0	1
NODE_487_length_56923_cov_62.416266	56923	No		53	3	0	Medium-quality	Genome-fragment	61.11	AAI-based (high-confidence)	0	1
NODE_742_length_44059_cov_118.608104	44059	No		67	18	0	High-quality	High-quality	96.49	AAI-based (high-confidence)	0	1
NODE_906_length_38391_cov_37.360940	38391	No		55	15	1	High-quality	High-quality	99.41	AAI-based (high-confidence)	0	1
NODE_992_length_35598_cov_55.122514	35598	No		32	7	0	Low-quality	Genome-fragment	38.21	AAI-based (high-confidence)	0	1
NODE_2340_length_17233_cov_6.724531	17233	No		29	7	1	Medium-quality	Genome-fragment	53.51	AAI-based (high-confidence)	0	1
NODE_2411_length_16833_cov_82.845870	16833	No		9	0	7	Low-quality	Genome-fragment	12.54	AAI-based (medium-confidence)	0	1	no viral genes detected
NODE_2517_length_16222_cov_10.312241	16222	No		4	0	2	Not-determined	Genome-fragment			0	1	no viral genes detected
NODE_2522_length_16206_cov_5.700019	16206	No		29	7	1	Low-quality	Genome-fragment	39.78	AAI-based (high-confidence)	0	1
NODE_2815_length_14663_cov_5.239595	14663	No		18	12	0	Low-quality	Genome-fragment	36.02	AAI-based (high-confidence)	0	1
NODE_3113_length_13334_cov_11.375329	13334	No		6	0	2	Not-determined	Genome-fragment			0	1	no viral genes detected
NODE_3167_length_13093_cov_29.370762	13093	No		4	0	2	Not-determined	Genome-fragment			0	1	no viral genes detected
NODE_3242_length_12817_cov_40.511809	12817	No		16	4	0	High-quality	High-quality	93.71	AAI-based (medium-confidence)	0	1
NODE_3275_length_12690_cov_7.432766	12690	No		15	1	1	Low-quality	Genome-fragment	27.47	AAI-based (high-confidence)	0	1
NODE_3283_length_12666_cov_7.168821	12666	No		9	0	1	Not-determined	Genome-fragment			0	1	no viral genes detected
NODE_3462_length_12037_cov_6.240361	12037	No		16	8	0	Low-quality	Genome-fragment	37.51	AAI-based (high-confidence)	0	1
NODE_4433_length_9435_cov_6.853092	9435	No		1	0	1	Not-determined	Genome-fragment			0	1	no viral genes detected
NODE_4508_length_9294_cov_17.261608	9294	No		12	0	8	Not-determined	Genome-fragment			0	1	no viral genes detected
NODE_4538_length_9238_cov_4.609278	9238	No		14	8	0	Low-quality	Genome-fragment	15.3	AAI-based (high-confidence)	0	1
NODE_4898_length_8541_cov_6.764082	8541	No		13	0	1	Low-quality	Genome-fragment	27.29	AAI-based (medium-confidence)	0	1	no viral genes detected
NODE_5040_length_8291_cov_4.951918	8291	No		17	4	0	Low-quality	Genome-fragment	17.52	AAI-based (high-confidence)	0	1
NODE_5074_length_8243_cov_26.742428	8243	No		4	0	2	Low-quality	Genome-fragment	0.76	AAI-based (medium-confidence)	0	1	no viral genes detected
NODE_5267_length_7951_cov_6.688703	7951	No		3	0	2	Not-determined	Genome-fragment			0	1	no viral genes detected
NODE_5523_length_7576_cov_3.713469	7576	No		9	0	3	Not-determined	Genome-fragment			0	1	no viral genes detected
NODE_5698_length_7323_cov_5.504678	7323	No		6	0	2	Not-determined	Genome-fragment			0	1	no viral genes detected
NODE_6205_length_6787_cov_4.580808	6787	No		16	8	0	Low-quality	Genome-fragment	15.57	AAI-based (high-confidence)	0	1
NODE_6574_length_6413_cov_5.656338	6413	No		9	0	3	Not-determined	Genome-fragment			0	1	no viral genes detected
NODE_6769_length_6274_cov_38.552500	6274	Yes	3584	5	1	1	Low-quality	Genome-fragment	6.71	HMM-based (lower-bound)	42.88	1
NODE_6862_length_6192_cov_8.527619	6192	No		9	0	2	Not-determined	Genome-fragment			0	1	no viral genes detected
NODE_7101_length_5990_cov_19.428981	5990	No		10	0	3	Not-determined	Genome-fragment			0	1	no viral genes detected
NODE_7381_length_5770_cov_8.648119	5770	No		9	0	1	Not-determined	Genome-fragment			0	1	no viral genes detected
NODE_7526_length_5672_cov_4.623999	5672	No		10	0	0	Not-determined	Genome-fragment			0	1	no viral genes detected
NODE_7872_length_5446_cov_6.448896	5446	No		6	0	1	Not-determined	Genome-fragment			0	1	no viral genes detected
NODE_8007_length_5361_cov_4.608933	5361	No		1	0	0	Not-determined	Genome-fragment			0	1	no viral genes detected
NODE_8316_length_5179_cov_12.880367	5179	No		11	0	0	Not-determined	Genome-fragment			0	1	no viral genes detected; low-confidence DTR
NODE_8354_length_5159_cov_2.578762	5159	No		8	0	6	Not-determined	Genome-fragment			0	1	no viral genes detected
NODE_398_length_64254_cov_14.622767	64254	No		105	28	0	High-quality	High-quality	100	AAI-based (high-confidence)	0	1
NODE_5321_length_7860_cov_5.020243	7860	No		7	1	2	Low-quality	Genome-fragment	11.8	AAI-based (medium-confidence)	0	1
NODE_5925_length_7066_cov_3.298246	7066	No		9	6	0	Low-quality	Genome-fragment	20.62	AAI-based (high-confidence)	0	1
NODE_6882_length_6173_cov_10.444753	6173	No		7	3	0	High-quality	High-quality	100	AAI-based (high-confidence)	0	1
NODE_7258_length_5860_cov_12.263221	5860	No		9	8	0	Low-quality	Genome-fragment	12.38	AAI-based (high-confidence)	0	1
NODE_89_length_128231_cov_7.829562	128231	Yes	75371	176	51	33	High-quality	High-quality	100	AAI-based (high-confidence)	41.22	1	>1 viral region detected; contig >1.5x longer than expected genome length
NODE_140_length_112250_cov_13.203904	112250	No		153	48	2	High-quality	High-quality	100	AAI-based (high-confidence)	0	1.93	high kmer_freq may indicate large duplication; contig >1.5x longer than expected genome length
NODE_263_length_82010_cov_28.052309	82010	Yes	48109	84	8	14	High-quality	High-quality	94.84	AAI-based (high-confidence)	41.34	1	contig >1.5x longer than expected genome length
NODE_308_length_74807_cov_7.684289	74807	Yes	67545	89	30	7	High-quality	High-quality	100	AAI-based (high-confidence)	9.71	1	contig >1.5x longer than expected genome length
NODE_350_length_68954_cov_10.004049	68954	Yes	65975	106	30	2	High-quality	High-quality	100	AAI-based (high-confidence)	4.32	1
NODE_368_length_67418_cov_19.768226	67418	Yes	59219	80	24	5	Medium-quality	Genome-fragment	71.93	AAI-based (high-confidence)	12.16	1
NODE_447_length_60318_cov_17.786088	60318	Yes	52944	72	28	6	Medium-quality	Genome-fragment	85.83	AAI-based (high-confidence)	12.23	1
NODE_485_length_57141_cov_17.912728	57141	No		80	13	2	High-quality	High-quality	98.8	AAI-based (high-confidence)	0	1
NODE_546_length_53020_cov_7.705768	53020	No		68	4	9	Low-quality	Genome-fragment	25.21	HMM-based (lower-bound)	0	1
NODE_626_length_48204_cov_16.205508	48204	No		70	17	1	Medium-quality	Genome-fragment	72.23	AAI-based (high-confidence)	0	1
NODE_670_length_46539_cov_9.533431	46539	No		74	24	2	High-quality	High-quality	98.15	AAI-based (high-confidence)	0	1
NODE_675_length_46396_cov_15.046848	46396	No		54	23	2	Medium-quality	Genome-fragment	59.88	AAI-based (high-confidence)	0	1
NODE_692_length_45648_cov_9.603821	45648	No		62	32	0	High-quality	High-quality	99.65	AAI-based (high-confidence)	0	1
NODE_717_length_44755_cov_7.830268	44755	Yes	27593	57	21	8	Medium-quality	Genome-fragment	72.43	AAI-based (high-confidence)	38.35	1
NODE_721_length_44624_cov_6.232852	44624	Yes	37935	67	23	3	Medium-quality	Genome-fragment	83.91	AAI-based (high-confidence)	14.99	1
NODE_889_length_38793_cov_25.313826	38793	No		50	20	1	High-quality	High-quality	93.51	AAI-based (high-confidence)	0	1
NODE_890_length_38786_cov_7.213782	38786	No		33	2	10	Low-quality	Genome-fragment	43.76	HMM-based (lower-bound)	0	1
NODE_981_length_35909_cov_10.671166	35909	Yes	20436	48	16	12	Medium-quality	Genome-fragment	58.31	AAI-based (high-confidence)	43.09	1
NODE_1006_length_35326_cov_7.967594	35326	No		45	9	0	Medium-quality	Genome-fragment	54.94	AAI-based (high-confidence)	0	1
NODE_1066_length_33897_cov_5.202027	33897	No		41	22	0	Medium-quality	Genome-fragment	71.27	AAI-based (high-confidence)	0	1
NODE_1102_length_33344_cov_11.209979	33344	No		47	14	0	Medium-quality	Genome-fragment	86.05	AAI-based (high-confidence)	0	1
NODE_1109_length_33039_cov_8.973593	33039	Yes	28115	44	13	3	Medium-quality	Genome-fragment	75.69	AAI-based (medium-confidence)	14.9	1
NODE_1137_length_32484_cov_20.214376	32484	No		38	15	0	Medium-quality	Genome-fragment	61.72	AAI-based (high-confidence)	0	1
NODE_1174_length_31916_cov_8.248799	31916	No		48	20	1	Medium-quality	Genome-fragment	66.32	AAI-based (medium-confidence)	0	1
NODE_1292_length_29480_cov_9.788275	29480	No		47	15	2	High-quality	High-quality	90.26	AAI-based (medium-confidence)	0	1
NODE_1298_length_29362_cov_11.543181	29362	No		33	16	0	Medium-quality	Genome-fragment	56.92	AAI-based (high-confidence)	0	1
NODE_1312_length_29087_cov_20.667229	29087	No		35	17	0	Medium-quality	Genome-fragment	53.04	AAI-based (high-confidence)	0	1
NODE_1320_length_28912_cov_5.967148	28912	No		43	19	0	Medium-quality	Genome-fragment	82.88	AAI-based (high-confidence)	0	1
NODE_1341_length_28531_cov_7.531957	28531	No		38	9	0	Medium-quality	Genome-fragment	78.67	AAI-based (medium-confidence)	0	1
NODE_1490_length_26034_cov_12.658570	26034	No		36	16	0	Medium-quality	Genome-fragment	77.04	AAI-based (high-confidence)	0	1
NODE_1547_length_25227_cov_9.991419	25227	No		28	12	0	Low-quality	Genome-fragment	49.72	AAI-based (high-confidence)	0	1
NODE_1619_length_24335_cov_6.661656	24335	No		30	17	0	Medium-quality	Genome-fragment	54.91	AAI-based (high-confidence)	0	1
NODE_1669_length_23785_cov_4.884998	23785	No		21	7	0	Low-quality	Genome-fragment	38.16	AAI-based (medium-confidence)	0	1
NODE_1679_length_23626_cov_8.648254	23626	No		35	23	0	Medium-quality	Genome-fragment	53.76	AAI-based (high-confidence)	0	1
NODE_1864_length_21313_cov_5.127152	21313	No		30	12	0	Medium-quality	Genome-fragment	54.68	AAI-based (medium-confidence)	0	1
NODE_1865_length_21300_cov_16.912026	21300	No		34	9	0	Low-quality	Genome-fragment	39.17	AAI-based (high-confidence)	0	1
NODE_1903_length_20772_cov_6.152966	20772	No		22	9	0	Medium-quality	Genome-fragment	64.08	AAI-based (high-confidence)	0	1
NODE_1996_length_19747_cov_6.199878	19747	No		35	8	1	Low-quality	Genome-fragment	43.8	AAI-based (high-confidence)	0	1
NODE_2099_length_18870_cov_9.027584	18870	No		28	9	0	Low-quality	Genome-fragment	43.43	AAI-based (medium-confidence)	0	1
NODE_2107_length_18800_cov_6.439531	18800	No		25	13	1	Low-quality	Genome-fragment	31.18	AAI-based (high-confidence)	0	1
NODE_2122_length_18710_cov_26.827499	18710	No		23	13	0	Low-quality	Genome-fragment	49.58	AAI-based (high-confidence)	0	1
NODE_2131_length_18635_cov_5.344941	18635	Yes	12426	24	6	2	Low-quality	Genome-fragment	32.19	AAI-based (medium-confidence)	33.32	1
NODE_2218_length_17994_cov_15.563409	17994	No		27	6	0	Low-quality	Genome-fragment	33.14	AAI-based (high-confidence)	0	1
NODE_2220_length_17967_cov_7.042262	17967	No		26	9	2	Low-quality	Genome-fragment	49.4	AAI-based (high-confidence)	0	1
NODE_2237_length_17874_cov_5.799203	17874	No		24	10	0	Low-quality	Genome-fragment	49.11	AAI-based (high-confidence)	0	1
NODE_2266_length_17709_cov_67.419112	17709	No		26	15	0	Medium-quality	Genome-fragment	72.49	AAI-based (high-confidence)	0	1
NODE_2322_length_17349_cov_5.859547	17349	No		22	14	0	Low-quality	Genome-fragment	38.25	AAI-based (high-confidence)	0	1
NODE_2357_length_17119_cov_6.692393	17119	No		26	7	1	Low-quality	Genome-fragment	35.68	AAI-based (medium-confidence)	0	1
NODE_2443_length_16671_cov_5.698303	16671	No		21	17	0	Low-quality	Genome-fragment	47.48	AAI-based (medium-confidence)	0	1
NODE_2654_length_15453_cov_4.783738	15453	No		23	15	0	Low-quality	Genome-fragment	25.94	AAI-based (high-confidence)	0	1
NODE_2736_length_15044_cov_6.081193	15044	No		27	9	0	Low-quality	Genome-fragment	39.73	AAI-based (high-confidence)	0	1
NODE_2790_length_14790_cov_6.363488	14790	No		19	14	0	Low-quality	Genome-fragment	39.18	AAI-based (high-confidence)	0	1
NODE_2810_length_14688_cov_17.870362	14688	No		26	7	0	Low-quality	Genome-fragment	27.18	AAI-based (high-confidence)	0	1
NODE_2877_length_14411_cov_17.133185	14411	No		13	0	0	Low-quality	Genome-fragment	17.5	AAI-based (high-confidence)	0	1	no viral genes detected
NODE_3079_length_13479_cov_6.326058	13479	No		18	4	0	Low-quality	Genome-fragment	32.18	AAI-based (high-confidence)	0	1
NODE_3378_length_12328_cov_374.208754	12328	No		16	5	0	High-quality	High-quality	100	AAI-based (medium-confidence)	0	1
NODE_3845_length_10858_cov_4.475979	10858	No		14	9	0	Low-quality	Genome-fragment	30.64	AAI-based (high-confidence)	0	1
NODE_3866_length_10808_cov_83.511206	10808	No		15	5	0	Low-quality	Genome-fragment	26.52	AAI-based (high-confidence)	0	1
NODE_3960_length_10551_cov_5.346322	10551	No		14	5	0	Low-quality	Genome-fragment	25.34	AAI-based (medium-confidence)	0	1
NODE_4086_length_10242_cov_11.277020	10242	Yes	6960	10	1	1	Low-quality	Genome-fragment	10.41	HMM-based (lower-bound)	32.04	1
NODE_4185_length_9992_cov_5.094898	9992	No		12	8	1	Low-quality	Genome-fragment	18.63	AAI-based (high-confidence)	0	1
NODE_4441_length_9420_cov_5.408649	9420	No		9	0	5	Not-determined	Genome-fragment			0	1	no viral genes detected
NODE_4752_length_8805_cov_5.537143	8805	No		10	6	0	Low-quality	Genome-fragment	21.61	AAI-based (high-confidence)	0	1
NODE_4889_length_8554_cov_21.162607	8554	No		7	0	2	Not-determined	Genome-fragment			0	1	no viral genes detected
NODE_5022_length_8315_cov_4.083656	8315	Yes	5808	10	1	1	Low-quality	Genome-fragment	8.69	HMM-based (lower-bound)	30.15	1
NODE_5037_length_8294_cov_17.623013	8294	Yes	3730	9	2	3	Low-quality	Genome-fragment	9.3	AAI-based (medium-confidence)	55.03	1
NODE_5637_length_7420_cov_11.133333	7420	No		13	7	0	Low-quality	Genome-fragment	20.07	AAI-based (high-confidence)	0	1
NODE_5838_length_7153_cov_3.237109	7153	No		12	3	0	Low-quality	Genome-fragment	16.24	AAI-based (high-confidence)	0	1
NODE_5956_length_7037_cov_4.891292	7037	No		6	0	5	Not-determined	Genome-fragment			0	1	no viral genes detected
NODE_5961_length_7033_cov_6.975781	7033	No		7	1	0	Low-quality	Genome-fragment	12.24	AAI-based (medium-confidence)	0	1
NODE_6451_length_6544_cov_4.809678	6544	No		6	2	0	Low-quality	Genome-fragment	17.1	AAI-based (high-confidence)	0	1
NODE_6676_length_6335_cov_5.999045	6335	No		8	4	0	Low-quality	Genome-fragment	17.76	AAI-based (high-confidence)	0	1
NODE_6752_length_6283_cov_4.769428	6283	No		5	0	2	Not-determined	Genome-fragment			0	1	no viral genes detected
NODE_6874_length_6182_cov_5.398237	6182	No		15	6	0	Low-quality	Genome-fragment	13.78	AAI-based (high-confidence)	0	1
NODE_7318_length_5819_cov_5.248786	5819	No		10	4	0	Low-quality	Genome-fragment	7.84	HMM-based (lower-bound)	0	1
NODE_7808_length_5492_cov_3.580283	5492	No		8	2	0	Low-quality	Genome-fragment	43.29	AAI-based (high-confidence)	0	1
NODE_7815_length_5484_cov_6.503592	5484	No		7	1	0	Low-quality	Genome-fragment	9.1	AAI-based (high-confidence)	0	1
NODE_8035_length_5349_cov_9.932754	5349	No		4	0	1	Not-determined	Genome-fragment			0	1	no viral genes detected
NODE_8174_length_5260_cov_4.010759	5260	No		4	2	0	Low-quality	Genome-fragment	8.67	AAI-based (high-confidence)	0	1
NODE_8555_length_5043_cov_5.445269	5043	No		4	0	3	Not-determined	Genome-fragment			0	1	no viral genes detected
NODE_13_length_270825_cov_27.573117	120014	Yes	17280	103	7	46	Low-quality	Genome-fragment	36.24	HMM-based (lower-bound)	85.6	1
NODE_18_length_232698_cov_10.253264	36330	No		36	6	1	High-quality	High-quality	93.77	AAI-based (high-confidence)	0	1
NODE_23_length_212813_cov_25.693680	19562	No		29	9	1	Low-quality	Genome-fragment	17.08	AAI-based (high-confidence)	0	1
NODE_29_length_199296_cov_19.089530	43075	No		63	15	0	High-quality	High-quality	92.98	AAI-based (high-confidence)	0	1
NODE_32_length_186306_cov_16.034502	19596	No		27	2	3	Low-quality	Genome-fragment	46.69	AAI-based (medium-confidence)	0	1
NODE_70_length_142048_cov_66.478995	99671	Yes	20973	106	12	48	Low-quality	Genome-fragment	35.17	HMM-based (lower-bound)	78.96	1
NODE_107_length_120550_cov_18.362289	22510	No		36	10	1	Medium-quality	Genome-fragment	64.34	AAI-based (high-confidence)	0	1
NODE_112_length_119040_cov_23.577863	47465	Yes	41909	74	31	3	Medium-quality	Genome-fragment	89.79	AAI-based (high-confidence)	11.71	1
NODE_134_length_113331_cov_8.109423	11309	Yes	7965	11	2	2	Low-quality	Genome-fragment	9.67	HMM-based (lower-bound)	29.57	1
NODE_139_length_112263_cov_7.096116	19385	No		23	3	1	Low-quality	Genome-fragment	29.46	AAI-based (medium-confidence)	0	1
NODE_152_length_109107_cov_12.037221	25777	No		38	20	0	Medium-quality	Genome-fragment	74.76	AAI-based (high-confidence)	0	1
NODE_198_length_93871_cov_12.557080	10817	No		14	3	0	Low-quality	Genome-fragment	12.82	HMM-based (lower-bound)	0	1
NODE_262_length_82098_cov_7.872932	14741	No		21	6	1	Low-quality	Genome-fragment	41.18	AAI-based (high-confidence)	0	1
NODE_264_length_81927_cov_11.623339	43939	No		66	17	1	High-quality	High-quality	97.9	AAI-based (high-confidence)	0	1
NODE_287_length_78612_cov_14.740774	42868	Yes	35868	59	19	4	High-quality	High-quality	100	AAI-based (high-confidence)	16.33	1
NODE_353_length_68800_cov_19.036744	34227	No		48	18	1	High-quality	High-quality	100	AAI-based (high-confidence)	0	1
NODE_400_length_64152_cov_7.957502	43185	Yes	32211	59	15	9	High-quality	High-quality	94.17	AAI-based (high-confidence)	25.41	1
NODE_433_length_61647_cov_23.125877	35907	No		51	17	1	High-quality	High-quality	97.46	AAI-based (high-confidence)	0	1
NODE_444_length_60737_cov_9.039056	25912	No		27	5	0	Low-quality	Genome-fragment	35.89	AAI-based (medium-confidence)	0	1
NODE_459_length_58775_cov_31.228900	42218	No		58	19	0	High-quality	High-quality	100	AAI-based (high-confidence)	0	1
NODE_623_length_48357_cov_6.904662	26297	No		38	17	0	Medium-quality	Genome-fragment	64.74	AAI-based (high-confidence)	0	1
NODE_640_length_47664_cov_7.975299	24116	No		35	23	1	Medium-quality	Genome-fragment	52.32	AAI-based (medium-confidence)	0	1
NODE_656_length_47146_cov_40.231467	7609	No		13	4	0	Low-quality	Genome-fragment	14.95	HMM-based (lower-bound)	0	1
NODE_761_length_43295_cov_62.331429	28018	Yes	13480	30	3	7	Low-quality	Genome-fragment	32.39	AAI-based (medium-confidence)	51.89	1
NODE_809_length_41664_cov_11.967579	20652	No		32	10	0	Medium-quality	Genome-fragment	60.6	AAI-based (high-confidence)	0	1
NODE_828_length_41050_cov_19.881181	18121	No		17	4	0	Low-quality	Genome-fragment	22.01	AAI-based (high-confidence)	0	1
NODE_941_length_37043_cov_23.536309	9709	No		10	3	0	Low-quality	Genome-fragment	23.65	AAI-based (high-confidence)	0	1
NODE_1223_length_30935_cov_12.764508	9770	No		14	6	0	Low-quality	Genome-fragment	22.09	AAI-based (medium-confidence)	0	1
NODE_1276_length_29852_cov_5.927006	14248	No		26	5	1	Low-quality	Genome-fragment	43.89	AAI-based (high-confidence)	0	1
NODE_1380_length_27818_cov_6.857940	15547	No		18	3	0	Low-quality	Genome-fragment	41.15	AAI-based (high-confidence)	0	1
NODE_3756_length_11075_cov_5.584120	8993	No		10	6	0	Low-quality	Genome-fragment	19.81	AAI-based (high-confidence)	0	1
NODE_6411_length_6574_cov_21.536892	6574	No		10	2	0	Low-quality	Genome-fragment	11.63	AAI-based (high-confidence)	0	1
NODE_8414_length_5127_cov_4.725355	5127	No		5	0	1	Low-quality	Genome-fragment	5	AAI-based (high-confidence)	0	1	no viral genes detected; low-confidence DTR
NODE_92_length_127752_cov_19.343360	127752	No		164	36	4	Medium-quality	Genome-fragment	80.64	AAI-based (high-confidence)	0	1
NODE_3862_length_10815_cov_4.563476	10815	No		17	4	1	Low-quality	Genome-fragment	29.13	AAI-based (high-confidence)	0	1
NODE_4153_length_10064_cov_4.346788	10064	No		22	5	0	Low-quality	Genome-fragment	16.68	AAI-based (high-confidence)	0	1
NODE_586_length_54574_cov_38.091583	54574	Yes	49473	66	9	3	High-quality	High-quality	99.13	AAI-based (high-confidence)	9.35	1
NODE_1778_length_21058_cov_27.107128	21058	No		30	0	5	Not-determined	Genome-fragment			0	1	no viral genes detected
NODE_2717_length_13567_cov_4.822824	13567	No		17	7	0	Low-quality	Genome-fragment	12.35	AAI-based (high-confidence)	0	1
NODE_2748_length_13365_cov_11.563561	13365	No		12	2	1	Low-quality	Genome-fragment	18.06	AAI-based (high-confidence)	0	1
NODE_2851_length_12736_cov_35.236338	12736	No		15	2	0	Low-quality	Genome-fragment	5.45	HMM-based (lower-bound)	0	1
NODE_2925_length_12396_cov_5.877887	12396	No		12	10	0	Low-quality	Genome-fragment	30.72	AAI-based (high-confidence)	0	1
NODE_3032_length_11935_cov_10.062458	11935	No		17	6	0	Low-quality	Genome-fragment	25.2	AAI-based (high-confidence)	0	1
NODE_3610_length_10018_cov_5.274616	10018	No		4	0	3	Low-quality	Genome-fragment	7.21	AAI-based (high-confidence)	0	1	no viral genes detected
NODE_3872_length_9329_cov_42.004744	9329	No		8	0	1	Low-quality	Genome-fragment	11.41	AAI-based (high-confidence)	0	1	no viral genes detected
NODE_3932_length_9186_cov_29.389224	9186	No		11	0	6	Not-determined	Genome-fragment			0	1	no viral genes detected
NODE_4026_length_8924_cov_302.390912	8924	No		11	0	0	Not-determined	Genome-fragment			0	1	no viral genes detected
NODE_4151_length_8608_cov_6.647492	8608	No		5	0	1	Not-determined	Genome-fragment			0	1	no viral genes detected
NODE_4307_length_8229_cov_5.689870	8229	No		9	1	0	Low-quality	Genome-fragment	12.13	HMM-based (lower-bound)	0	1
NODE_4736_length_7409_cov_4.840903	7409	No		9	5	0	Low-quality	Genome-fragment	6.74	AAI-based (high-confidence)	0	1
NODE_5133_length_6797_cov_4.271136	6797	No		4	0	4	Not-determined	Genome-fragment			0	1	no viral genes detected
NODE_5271_length_6611_cov_58.800641	6611	No		6	0	1	Low-quality	Genome-fragment	8.13	AAI-based (medium-confidence)	0	1	no viral genes detected
NODE_5307_length_6558_cov_4.095033	6558	No		3	0	2	Not-determined	Genome-fragment			0	1	no viral genes detected
NODE_5337_length_6514_cov_3.622233	6514	No		10	7	0	Low-quality	Genome-fragment	15.05	AAI-based (high-confidence)	0	1
NODE_5344_length_6501_cov_4.493950	6501	No		1	0	1	Not-determined	Genome-fragment			0	1	no viral genes detected
NODE_5403_length_6426_cov_7.018835	6426	No		6	0	5	Not-determined	Genome-fragment			0	1	no viral genes detected
NODE_5499_length_6307_cov_49.111164	6307	No		3	0	0	Not-determined	Genome-fragment			0	1	no viral genes detected
NODE_5613_length_6166_cov_52.156766	6166	No		7	0	1	Not-determined	Genome-fragment			0	1	no viral genes detected
NODE_5625_length_6154_cov_7.877521	6154	No		3	0	1	Not-determined	Genome-fragment			0	1	no viral genes detected
NODE_5627_length_6153_cov_6.459823	6153	No		7	0	7	Not-determined	Genome-fragment			0	1	no viral genes detected
NODE_5635_length_6142_cov_5.471497	6142	Yes	4055	8	1	1	Low-quality	Genome-fragment	10.11	AAI-based (high-confidence)	33.98	1
NODE_5710_length_6047_cov_5.849466	6047	No		5	0	2	Low-quality	Genome-fragment	10.4	AAI-based (medium-confidence)	0	1	no viral genes detected
NODE_5842_length_5909_cov_10.320465	5909	No		11	3	0	Low-quality	Genome-fragment	7.18	AAI-based (high-confidence)	0	1
NODE_6105_length_5626_cov_3.638665	5626	No		12	7	0	Low-quality	Genome-fragment	12.94	AAI-based (high-confidence)	0	1
NODE_6242_length_5525_cov_5.237294	5525	No		6	0	2	Not-determined	Genome-fragment			0	1	no viral genes detected
NODE_6243_length_5524_cov_25.041690	5524	No		7	0	0	Not-determined	Genome-fragment			0	1	no viral genes detected
NODE_6438_length_5334_cov_3.685168	5334	No		7	0	1	Low-quality	Genome-fragment	11.2	AAI-based (high-confidence)	0	1	no viral genes detected
NODE_6693_length_5099_cov_5.522403	5099	No		8	0	8	Not-determined	Genome-fragment			0	1	no viral genes detected
NODE_3575_length_10110_cov_5.926504	10110	No		11	7	0	Low-quality	Genome-fragment	28.55	AAI-based (medium-confidence)	0	1
NODE_3957_length_9111_cov_6.165857	9111	No		14	13	0	Low-quality	Genome-fragment	23.88	AAI-based (high-confidence)	0	1
NODE_6260_length_5507_cov_4.041269	5507	No		6	3	0	Low-quality	Genome-fragment	15.52	AAI-based (high-confidence)	0	1
NODE_196_length_102941_cov_21.909852	102941	Yes	58611	130	24	21	Complete	High-quality	100	Provirus (high-confidence)	43.06	1	contig >1.5x longer than expected genome length
NODE_285_length_85081_cov_25.918249	85081	Yes	39762	91	29	19	Complete	High-quality	100	Provirus (medium-confidence)	53.27	1	contig >1.5x longer than expected genome length
NODE_332_length_79142_cov_33.621822	79142	Yes	72185	86	6	6	Medium-quality	Genome-fragment	64.74	AAI-based (high-confidence)	8.79	1
NODE_372_length_73982_cov_22.093525	73982	Yes	47594	82	20	10	Complete	High-quality	100	Provirus (high-confidence)	35.67	1	contig >1.5x longer than expected genome length
NODE_398_length_71940_cov_21.150323	71940	Yes	52359	110	17	16	Medium-quality	Genome-fragment	86.05	AAI-based (high-confidence)	27.22	1
NODE_410_length_70138_cov_42.948161	70138	Yes	58172	82	13	10	Medium-quality	Genome-fragment	83.66	AAI-based (medium-confidence)	17.06	1
NODE_513_length_60776_cov_32.100361	60776	No		85	24	3	High-quality	High-quality	99.53	AAI-based (high-confidence)	0	1
NODE_568_length_55822_cov_18.410601	55822	No		79	18	3	High-quality	High-quality	90.32	AAI-based (high-confidence)	0	1
NODE_607_length_52925_cov_25.360375	52925	Yes	28912	77	21	15	Medium-quality	Genome-fragment	76.55	AAI-based (high-confidence)	45.37	1
NODE_610_length_52736_cov_9.371747	52736	Yes	39709	61	22	6	Medium-quality	Genome-fragment	84.16	AAI-based (high-confidence)	24.7	1
NODE_616_length_52509_cov_42.486483	52509	Yes	39369	63	18	9	High-quality	High-quality	97.66	AAI-based (high-confidence)	25.02	1
NODE_675_length_49343_cov_27.067948	49343	Yes	33572	75	16	7	High-quality	High-quality	93.8	AAI-based (high-confidence)	31.96	1
NODE_690_length_48366_cov_15.994473	48366	No		71	21	0	High-quality	High-quality	92.31	AAI-based (high-confidence)	0	1
NODE_692_length_48272_cov_7.459485	48272	Yes	26270	58	15	7	Medium-quality	Genome-fragment	68.54	AAI-based (high-confidence)	45.58	1
NODE_698_length_47982_cov_24.644063	47982	Yes	31607	72	27	10	Medium-quality	Genome-fragment	50.66	AAI-based (medium-confidence)	34.13	1
NODE_707_length_47417_cov_40.022106	47417	Yes	26692	60	14	8	Medium-quality	Genome-fragment	70.27	AAI-based (high-confidence)	43.71	1
NODE_796_length_43710_cov_10.830833	43710	No		66	29	2	High-quality	High-quality	94.65	AAI-based (medium-confidence)	0	1
NODE_797_length_43680_cov_37.883049	43680	No		57	25	0	High-quality	High-quality	97.89	AAI-based (high-confidence)	0	1
NODE_831_length_41994_cov_10.324447	41994	No		43	4	2	High-quality	High-quality	100	AAI-based (high-confidence)	0	1
NODE_889_length_39604_cov_40.283977	39604	No		54	14	0	High-quality	High-quality	96.58	AAI-based (medium-confidence)	0	1
NODE_945_length_37586_cov_8.043031	37586	Yes	28284	50	22	3	Medium-quality	Genome-fragment	74.53	AAI-based (high-confidence)	24.75	1
NODE_1120_length_32516_cov_23.764517	32516	No		53	19	0	Medium-quality	Genome-fragment	82.3	AAI-based (high-confidence)	0	1
NODE_1166_length_31480_cov_25.238663	31480	Yes	15727	46	5	15	Low-quality	Genome-fragment	42.04	AAI-based (high-confidence)	50.04	1
NODE_1200_length_30603_cov_29.270427	30603	No		38	19	1	Medium-quality	Genome-fragment	78.44	AAI-based (high-confidence)	0	1
NODE_1252_length_29434_cov_22.059566	29434	No		49	12	3	Medium-quality	Genome-fragment	75.08	AAI-based (medium-confidence)	0	1
NODE_1264_length_29140_cov_18.008355	29140	No		40	19	0	Medium-quality	Genome-fragment	69.04	AAI-based (high-confidence)	0	1
NODE_1271_length_29015_cov_87.353073	29015	No		45	24	0	Medium-quality	Genome-fragment	64.45	AAI-based (high-confidence)	0	1
NODE_1289_length_28647_cov_18.131295	28647	No		39	26	0	Medium-quality	Genome-fragment	64.51	AAI-based (medium-confidence)	0	1
NODE_1401_length_26400_cov_29.912279	26400	No		36	8	0	Low-quality	Genome-fragment	39.34	AAI-based (high-confidence)	0	1
NODE_1454_length_25676_cov_23.944733	25676	No		33	16	0	Medium-quality	Genome-fragment	55.1	AAI-based (medium-confidence)	0	1
NODE_1529_length_24531_cov_6.813082	24531	No		34	9	1	Medium-quality	Genome-fragment	56.89	AAI-based (high-confidence)	0	1
NODE_1586_length_23666_cov_6.141375	23666	No		42	23	0	Medium-quality	Genome-fragment	66.3	AAI-based (medium-confidence)	0	1
NODE_1596_length_23455_cov_9.466624	23455	Yes	18078	39	12	2	Medium-quality	Genome-fragment	51.68	AAI-based (high-confidence)	22.92	1
NODE_1810_length_20678_cov_48.741648	20678	No		23	2	1	Low-quality	Genome-fragment	33.87	AAI-based (medium-confidence)	0	1
NODE_1928_length_19313_cov_6.914944	19313	No		21	11	0	Low-quality	Genome-fragment	44.75	AAI-based (high-confidence)	0	1
NODE_1947_length_19157_cov_6.283321	19157	Yes	13671	28	6	3	Low-quality	Genome-fragment	17.26	HMM-based (lower-bound)	28.64	1
NODE_1979_length_18793_cov_37.722756	18793	No		21	9	0	Low-quality	Genome-fragment	39.5	AAI-based (high-confidence)	0	1
NODE_2054_length_18089_cov_8.792004	18089	No		22	13	0	Low-quality	Genome-fragment	45.76	AAI-based (medium-confidence)	0	1
NODE_2255_length_16449_cov_24.775345	16449	No		22	15	0	Low-quality	Genome-fragment	35.43	AAI-based (high-confidence)	0	1
NODE_2267_length_16382_cov_5.817235	16382	No		19	15	1	Low-quality	Genome-fragment	32.84	AAI-based (high-confidence)	0	1
NODE_2321_length_15935_cov_7.865176	15935	No		27	5	0	Low-quality	Genome-fragment	32.49	AAI-based (high-confidence)	0	1
NODE_2349_length_15687_cov_9.200294	15687	No		26	3	1	Low-quality	Genome-fragment	21.89	AAI-based (high-confidence)	0	1
NODE_2402_length_15288_cov_12.854789	15288	No		17	5	0	Medium-quality	Genome-fragment	50.89	HMM-based (lower-bound)	0	1	low-confidence ITR
NODE_2461_length_14925_cov_4.413988	14925	No		14	4	0	Low-quality	Genome-fragment	32.95	AAI-based (high-confidence)	0	1
NODE_2522_length_14581_cov_4.364863	14581	No		15	3	0	Low-quality	Genome-fragment	13.27	AAI-based (high-confidence)	0	1
NODE_2712_length_13598_cov_12.882005	13598	No		19	7	1	Low-quality	Genome-fragment	29.34	AAI-based (high-confidence)	0	1
NODE_3111_length_11600_cov_4.814119	11600	No		9	7	0	Low-quality	Genome-fragment	10.74	AAI-based (high-confidence)	0	1
NODE_3200_length_11285_cov_4.576135	11285	No		7	0	2	Not-determined	Genome-fragment			0	1	no viral genes detected
NODE_3356_length_10754_cov_7.123750	10754	No		15	11	0	Low-quality	Genome-fragment	23.28	AAI-based (high-confidence)	0	1
NODE_3362_length_10738_cov_9.113826	10738	No		9	3	1	Low-quality	Genome-fragment	15.98	AAI-based (medium-confidence)	0	1
NODE_3498_length_10338_cov_8.431975	10338	No		15	5	0	Low-quality	Genome-fragment	23.35	AAI-based (high-confidence)	0	1
NODE_3914_length_9228_cov_4.173989	9228	No		16	7	0	Low-quality	Genome-fragment	24.23	AAI-based (medium-confidence)	0	1
NODE_3981_length_9037_cov_3.897128	9037	No		12	10	0	Low-quality	Genome-fragment	25.38	AAI-based (high-confidence)	0	1
NODE_4070_length_8801_cov_8.067459	8801	No		15	6	0	Low-quality	Genome-fragment	12.57	HMM-based (lower-bound)	0	1
NODE_4154_length_8603_cov_108.098152	8603	No		11	0	1	Low-quality	Genome-fragment	19.94	AAI-based (high-confidence)	0	1	no viral genes detected
NODE_4472_length_7894_cov_3.748948	7894	No		11	0	2	Not-determined	Genome-fragment			0	1	no viral genes detected
NODE_4523_length_7764_cov_4.780516	7764	No		9	4	0	Low-quality	Genome-fragment	16.95	AAI-based (medium-confidence)	0	1
NODE_4648_length_7548_cov_23.147338	7548	No		7	0	0	Low-quality	Genome-fragment	5.78	AAI-based (medium-confidence)	0	1	no viral genes detected
NODE_4738_length_7407_cov_8.955522	7407	Yes	5751	9	7	1	Low-quality	Genome-fragment	10.59	AAI-based (high-confidence)	22.36	1
NODE_4911_length_7141_cov_4.697149	7141	No		6	2	0	Low-quality	Genome-fragment	6.45	AAI-based (high-confidence)	0	1
NODE_5180_length_6735_cov_6.887725	6735	No		15	12	0	Low-quality	Genome-fragment	14.69	AAI-based (high-confidence)	0	1
NODE_5409_length_6421_cov_7.094565	6421	No		10	3	0	Low-quality	Genome-fragment	12.78	AAI-based (high-confidence)	0	1
NODE_5510_length_6296_cov_5.052716	6296	No		12	7	0	Low-quality	Genome-fragment	5.81	AAI-based (high-confidence)	0	1
NODE_6041_length_5694_cov_4.138145	5694	No		10	5	0	Low-quality	Genome-fragment	12.13	AAI-based (high-confidence)	0	1
NODE_6779_length_5027_cov_5.994771	5027	Yes	2522	6	2	1	Low-quality	Genome-fragment	5.91	AAI-based (medium-confidence)	49.83	1
NODE_55_length_165951_cov_12.806113	71481	No		101	9	2	Low-quality	Genome-fragment	31.44	HMM-based (lower-bound)	0	1
NODE_97_length_134317_cov_12.212748	67690	Yes	61295	104	36	8	High-quality	High-quality	100	AAI-based (high-confidence)	9.45	1
NODE_7_length_333539_cov_25.726245	27091	Yes	11632	33	4	7	Low-quality	Genome-fragment	18.88	HMM-based (lower-bound)	57.06	1
NODE_8_length_329416_cov_100.875213	54195	No		80	13	2	High-quality	High-quality	91.46	AAI-based (high-confidence)	0	1
NODE_39_length_186151_cov_53.611228	50570	No		72	31	0	High-quality	High-quality	100	AAI-based (medium-confidence)	0	1
NODE_68_length_149813_cov_30.324864	30641	No		42	17	0	Medium-quality	Genome-fragment	80.24	AAI-based (high-confidence)	0	1
NODE_87_length_138530_cov_11.212269	39220	No		49	8	0	High-quality	High-quality	99.15	AAI-based (high-confidence)	0	1
NODE_140_length_116131_cov_49.958053	9331	No		12	2	0	Low-quality	Genome-fragment	11.6	AAI-based (medium-confidence)	0	1
NODE_232_length_96211_cov_88.977817	21302	No		27	9	0	Medium-quality	Genome-fragment	73.84	AAI-based (high-confidence)	0	1
NODE_302_length_82299_cov_47.254158	51127	Yes	41102	66	13	5	High-quality	High-quality	100	AAI-based (medium-confidence)	19.61	1	contig >1.5x longer than expected genome length
NODE_369_length_74426_cov_29.456979	10556	No		15	1	0	Low-quality	Genome-fragment	19.24	HMM-based (lower-bound)	0	1
NODE_571_length_55624_cov_14.980817	20964	Yes	16227	27	11	2	Low-quality	Genome-fragment	46.15	AAI-based (medium-confidence)	22.6	1
NODE_595_length_53408_cov_12.677713	36728	No		44	14	2	Medium-quality	Genome-fragment	78.63	AAI-based (medium-confidence)	0	1
NODE_597_length_53284_cov_28.017584	23547	No		28	14	1	Medium-quality	Genome-fragment	62.94	AAI-based (high-confidence)	0	1
NODE_680_length_49085_cov_16.425454	30080	No		40	13	0	Low-quality	Genome-fragment	49.56	AAI-based (high-confidence)	0	1
NODE_747_length_45658_cov_38.833958	27267	No		25	9	0	Medium-quality	Genome-fragment	51.35	AAI-based (medium-confidence)	0	1
NODE_900_length_39117_cov_28.212278	25450	No		39	18	1	Medium-quality	Genome-fragment	57.89	AAI-based (medium-confidence)	0	1
NODE_2167_length_17031_cov_13.328640	10974	No		15	4	1	Low-quality	Genome-fragment	24.53	AAI-based (medium-confidence)	0	1
NODE_3829_length_9464_cov_4.743756	9464	No		10	0	2	Not-determined	Genome-fragment			0	1	no viral genes detected
NODE_5801_length_5952_cov_3.704596	5952	No		9	0	0	Not-determined	Genome-fragment			0	1	no viral genes detected
NODE_174_length_97855_cov_21.227372	97855	No		159	21	2	Complete	High-quality	100	DTR (high-confidence)	0	1
NODE_767_length_38563_cov_15.561624	38563	No		27	3	0	Low-quality	Genome-fragment	40.31	AAI-based (high-confidence)	0	1
NODE_1483_length_20995_cov_11.869293	20995	No		12	0	2	Not-determined	Genome-fragment			0	1	no viral genes detected
NODE_2983_length_9649_cov_52.053367	9649	No		5	0	4	Not-determined	Genome-fragment			0	1	no viral genes detected
NODE_3301_length_8534_cov_4.472108	8534	No		9	6	0	Low-quality	Genome-fragment	18.11	AAI-based (high-confidence)	0	1
NODE_3344_length_8376_cov_85.638265	8376	No		12	0	0	Not-determined	Genome-fragment			0	1	no viral genes detected
NODE_4438_length_5923_cov_3.803340	5923	No		5	0	4	Not-determined	Genome-fragment			0	1	no viral genes detected
NODE_4857_length_5350_cov_235.768083	5350	No		6	0	3	Not-determined	Genome-fragment			0	1	no viral genes detected; low-confidence DTR
NODE_4891_length_5295_cov_31.968893	5295	No		3	0	0	Not-determined	Genome-fragment			0	1	no viral genes detected
NODE_4954_length_5223_cov_48.666796	5223	No		3	0	3	Not-determined	Genome-fragment			0	1	no viral genes detected
NODE_4967_length_5202_cov_454.243637	5202	No		8	0	0	Not-determined	Genome-fragment			0	1	no viral genes detected
NODE_5049_length_5100_cov_3.400991	5100	No		3	0	2	Not-determined	Genome-fragment			0	1	no viral genes detected
NODE_2791_length_10469_cov_5.438256	10469	No		16	10	0	Low-quality	Genome-fragment	25.21	AAI-based (high-confidence)	0	1
NODE_890_length_34806_cov_8.271992	34751	No		55	27	0	High-quality	High-quality	98.55	AAI-based (high-confidence)	0	1
NODE_145_length_106893_cov_16.555168	106893	No		86	6	46	High-quality	High-quality	98.26	HMM-based (lower-bound)	0	1
NODE_251_length_80665_cov_7.342489	80665	Yes	46557	111	23	20	Complete	High-quality	100	Provirus (high-confidence)	42.28	1	contig >1.5x longer than expected genome length
NODE_318_length_70191_cov_15.795725	70191	Yes	29347	87	13	14	Low-quality	Genome-fragment	47.93	AAI-based (high-confidence)	58.19	1	low-confidence Provirus
NODE_484_length_53101_cov_7.736229	53101	Yes	17478	65	16	15	Low-quality	Genome-fragment	27.82	HMM-based (lower-bound)	67.09	1
NODE_574_length_46841_cov_6.642265	46841	Yes	36507	67	11	5	High-quality	High-quality	94.66	AAI-based (high-confidence)	22.06	1
NODE_577_length_46702_cov_9.820374	46702	No		67	26	1	High-quality	High-quality	100	AAI-based (high-confidence)	0	1
NODE_647_length_43212_cov_22.469773	43212	Yes	19015	45	5	10	Low-quality	Genome-fragment	32.32	AAI-based (high-confidence)	56	1
NODE_793_length_37827_cov_6.662845	37827	Yes	34123	53	13	3	Medium-quality	Genome-fragment	89.02	AAI-based (medium-confidence)	9.79	1
NODE_913_length_33776_cov_10.093058	33776	No		52	15	0	High-quality	High-quality	94.37	AAI-based (high-confidence)	0	1
NODE_941_length_32982_cov_11.000456	32982	No		45	17	0	Medium-quality	Genome-fragment	70.85	AAI-based (high-confidence)	0	1
NODE_1049_length_29608_cov_40.437756	29608	No		37	9	3	Low-quality	Genome-fragment	46.5	AAI-based (medium-confidence)	0	1
NODE_1331_length_23562_cov_25.636066	23562	No		26	8	1	Low-quality	Genome-fragment	40.09	AAI-based (medium-confidence)	0	1
NODE_1443_length_21637_cov_6.953758	21637	No		35	21	0	Medium-quality	Genome-fragment	53.81	AAI-based (medium-confidence)	0	1
NODE_1541_length_20248_cov_16.730550	20248	Yes	16827	25	14	3	Low-quality	Genome-fragment	36.17	AAI-based (medium-confidence)	16.9	1
NODE_1634_length_19057_cov_20.622987	19057	Yes	8816	33	4	8	Low-quality	Genome-fragment	27.16	AAI-based (high-confidence)	53.74	1	low-confidence Provirus
NODE_1663_length_18729_cov_14.410892	18729	No		28	5	0	Low-quality	Genome-fragment	46.34	AAI-based (medium-confidence)	0	1
NODE_1674_length_18628_cov_4.845528	18628	No		17	11	0	Low-quality	Genome-fragment	30.93	AAI-based (high-confidence)	0	1
NODE_2012_length_15303_cov_5.585388	15303	No		21	12	0	Low-quality	Genome-fragment	36.52	AAI-based (high-confidence)	0	1
NODE_2085_length_14694_cov_7.764328	14694	No		21	9	1	Low-quality	Genome-fragment	35.21	AAI-based (high-confidence)	0	1
NODE_2681_length_11117_cov_4.819291	11117	No		15	7	0	Low-quality	Genome-fragment	31.21	AAI-based (high-confidence)	0	1
NODE_2917_length_9945_cov_6.271992	9945	Yes	8411	16	4	2	Low-quality	Genome-fragment	22.84	AAI-based (high-confidence)	15.42	1
NODE_3_length_410183_cov_20.728968	39833	No		62	16	0	High-quality	High-quality	100	AAI-based (high-confidence)	0	1
NODE_12_length_270350_cov_19.359467	43082	Yes	39959	54	25	2	High-quality	High-quality	100	AAI-based (high-confidence)	7.25	1
NODE_32_length_199695_cov_24.510724	142226	Yes	33906	149	21	55	Medium-quality	Genome-fragment	58.56	HMM-based (lower-bound)	76.16	1	low-confidence Provirus
NODE_33_length_198579_cov_7.404410	127345	Yes	68233	153	14	28	Complete	High-quality	100	Provirus (high-confidence)	46.42	1	contig >1.5x longer than expected genome length
NODE_39_length_184188_cov_19.512211	29145	No		38	6	0	Low-quality	Genome-fragment	31	AAI-based (medium-confidence)	0	1
NODE_47_length_173611_cov_21.437542	37001	No		50	23	2	High-quality	High-quality	100	AAI-based (medium-confidence)	0	1
NODE_59_length_160314_cov_29.470220	14432	No		22	6	0	Medium-quality	Genome-fragment	86.95	AAI-based (high-confidence)	0	1
NODE_67_length_152211_cov_20.104748	36041	No		47	12	0	High-quality	High-quality	97.37	AAI-based (medium-confidence)	0	1
NODE_72_length_148155_cov_16.136732	46049	No		73	21	0	Medium-quality	Genome-fragment	82.11	AAI-based (high-confidence)	0	1
NODE_103_length_127948_cov_122.532187	42309	No		67	14	2	Medium-quality	Genome-fragment	68.9	AAI-based (high-confidence)	0	1
NODE_175_length_97127_cov_41.081898	65362	No		107	29	1	High-quality	High-quality	100	AAI-based (high-confidence)	0	1
NODE_189_length_94344_cov_27.567606	57857	No		77	18	2	Medium-quality	Genome-fragment	86.78	AAI-based (high-confidence)	0	1
NODE_288_length_74275_cov_9.151132	45686	No		69	19	2	High-quality	High-quality	100	AAI-based (high-confidence)	0	1
NODE_426_length_58233_cov_15.354687	32641	No		49	10	1	Medium-quality	Genome-fragment	73.6	AAI-based (medium-confidence)	0	1
NODE_429_length_57976_cov_11.698503	40403	No		60	20	0	Medium-quality	Genome-fragment	85.7	AAI-based (high-confidence)	0	1
NODE_580_length_46527_cov_7.265536	35654	No		54	18	0	Medium-quality	Genome-fragment	86.5	AAI-based (medium-confidence)	0	1
NODE_831_length_36457_cov_5.951129	24568	No		37	3	0	Medium-quality	Genome-fragment	65.02	AAI-based (high-confidence)	0	1
NODE_1051_length_29579_cov_15.877422	19959	No		25	10	0	Medium-quality	Genome-fragment	61.51	AAI-based (high-confidence)	0	1
NODE_2641_length_11313_cov_4.680760	7299	Yes	6050	10	2	1	Low-quality	Genome-fragment	12.89	AAI-based (high-confidence)	17.11	1
NODE_718_length_21336_cov_5.073634	21336	No		21	3	0	Low-quality	Genome-fragment	12.34	AAI-based (high-confidence)	0	1
NODE_1756_length_7908_cov_4.886668	7908	No		23	6	0	Low-quality	Genome-fragment	12.66	AAI-based (high-confidence)	0	1
NODE_2247_length_6224_cov_5.255471	6224	No		13	0	0	Low-quality	Genome-fragment	20.92	AAI-based (high-confidence)	0	1	no viral genes detected
NODE_2276_length_6175_cov_4.862255	6175	No		13	1	1	Low-quality	Genome-fragment	34.3	AAI-based (high-confidence)	0	1
NODE_2588_length_5498_cov_7.083410	5498	No		6	0	3	Not-determined	Genome-fragment			0	1	no viral genes detected
NODE_2785_length_5148_cov_3.161398	5148	No		7	0	0	Low-quality	Genome-fragment	7.77	AAI-based (medium-confidence)	0	1	no viral genes detected
NODE_2172_length_6430_cov_4.992784	6430	No		7	6	0	Low-quality	Genome-fragment	15.52	AAI-based (medium-confidence)	0	1
NODE_96_length_131903_cov_15.579083	131903	Yes	34218	118	9	50	Low-quality	Genome-fragment	34.08	HMM-based (lower-bound)	74.06	1	>1 viral region detected
NODE_98_length_131120_cov_10.193385	131120	Yes	48413	142	19	63	High-quality	High-quality	100	AAI-based (medium-confidence)	63.08	1	>1 viral region detected; contig >1.5x longer than expected genome length
NODE_237_length_71737_cov_22.033649	71737	Yes	64974	94	21	7	High-quality	High-quality	100	AAI-based (high-confidence)	9.43	1
NODE_380_length_44795_cov_10.992333	44795	No		66	14	1	Medium-quality	Genome-fragment	73.3	AAI-based (high-confidence)	0	1
NODE_417_length_41096_cov_22.138520	41096	No		28	0	18	Not-determined	Genome-fragment			0	1	no viral genes detected
NODE_480_length_35090_cov_58.503297	35090	No		56	18	0	High-quality	High-quality	92.98	AAI-based (high-confidence)	0	1
NODE_583_length_27256_cov_8.711408	27256	Yes	7586	24	4	4	Low-quality	Genome-fragment	16.37	AAI-based (high-confidence)	72.17	1
NODE_639_length_24385_cov_5.546732	24385	No		44	10	1	Medium-quality	Genome-fragment	50.64	AAI-based (high-confidence)	0	1
NODE_787_length_19173_cov_5.553301	19173	Yes	13222	21	7	2	Medium-quality	Genome-fragment	77.45	AAI-based (high-confidence)	31.04	1
NODE_897_length_16490_cov_11.648129	16490	No		21	10	1	Low-quality	Genome-fragment	37.42	AAI-based (medium-confidence)	0	1
NODE_928_length_15921_cov_12.907601	15921	No		24	9	1	Low-quality	Genome-fragment	43.18	AAI-based (medium-confidence)	0	1
NODE_975_length_15006_cov_4.267072	15006	No		31	8	0	Low-quality	Genome-fragment	34.38	AAI-based (high-confidence)	0	1
NODE_1340_length_10526_cov_22.821603	10526	No		4	0	4	Not-determined	Genome-fragment			0	1	no viral genes detected
NODE_1482_length_9351_cov_5.323042	9351	No		12	6	0	Low-quality	Genome-fragment	25.11	AAI-based (medium-confidence)	0	1
NODE_1654_length_8335_cov_5.130072	8335	No		14	11	0	Low-quality	Genome-fragment	22.48	AAI-based (high-confidence)	0	1
NODE_1829_length_7596_cov_4.643416	7596	Yes	5137	9	2	1	Low-quality	Genome-fragment	11.42	AAI-based (high-confidence)	32.37	1
NODE_2081_length_6700_cov_5.073138	6700	No		9	7	0	Low-quality	Genome-fragment	17.8	AAI-based (high-confidence)	0	1
NODE_2159_length_6472_cov_16.925666	6472	No		6	4	0	Low-quality	Genome-fragment	16.22	AAI-based (high-confidence)	0	1
NODE_2289_length_6142_cov_4.073271	6142	No		9	3	0	Low-quality	Genome-fragment	12.43	AAI-based (medium-confidence)	0	1
NODE_17_length_275144_cov_14.158312_1	130650	Yes	36510	104	5	42	Medium-quality	Genome-fragment	75.43	AAI-based (high-confidence)	72.06	1	contig >1.5x longer than expected genome length; low-confidence Provirus
NODE_17_length_275144_cov_14.158312_2	141025	Yes	36510	104	5	46	Medium-quality	Genome-fragment	75.43	AAI-based (high-confidence)	74.11	1	contig >1.5x longer than expected genome length; low-confidence Provirus
NODE_6_length_409197_cov_21.096705	68148	No		54	1	30	High-quality	High-quality	100	HMM-based (lower-bound)	0	1
NODE_21_length_260459_cov_24.318639	41834	Yes	9328	48	3	14	Low-quality	Genome-fragment	13.41	HMM-based (lower-bound)	77.7	1
NODE_27_length_228138_cov_8.630406	39407	No		53	14	0	High-quality	High-quality	95.78	AAI-based (medium-confidence)	0	1
NODE_37_length_210736_cov_22.992187	119334	No		71	0	60	Not-determined	Genome-fragment			0	1	no viral genes detected
NODE_67_length_165648_cov_12.523054	80369	Yes	35177	102	21	40	High-quality	High-quality	95.45	AAI-based (high-confidence)	56.23	1	contig >1.5x longer than expected genome length
NODE_82_length_142750_cov_18.231641	16796	No		27	7	0	High-quality	High-quality	100	AAI-based (high-confidence)	0	1
NODE_83_length_141746_cov_22.920461	57248	No		26	0	24	Not-determined	Genome-fragment			0	1	no viral genes detected
NODE_133_length_108450_cov_15.010185	56115	Yes	51445	59	21	3	High-quality	High-quality	100	AAI-based (medium-confidence)	8.32	1
NODE_136_length_105770_cov_30.598761	41023	No		56	15	0	Medium-quality	Genome-fragment	82.88	AAI-based (medium-confidence)	0	1
NODE_141_length_104716_cov_24.863282	31473	No		15	0	11	Not-determined	Genome-fragment			0	1	no viral genes detected
NODE_216_length_76205_cov_14.498017	44554	No		69	17	0	High-quality	High-quality	98.76	AAI-based (high-confidence)	0	1
NODE_220_length_75287_cov_10.184204	38190	No		61	21	1	High-quality	High-quality	97.23	AAI-based (high-confidence)	0	1
NODE_619_length_25129_cov_4.537728	15221	No		23	5	1	Low-quality	Genome-fragment	18.33	HMM-based (lower-bound)	0	1
NODE_1074_length_13522_cov_5.944902	6613	No		12	2	0	Low-quality	Genome-fragment	37.79	AAI-based (high-confidence)	0	1
NODE_1782_length_7784_cov_36.480528	7784	No		6	0	2	Not-determined	Genome-fragment			0	1.5	no viral genes detected; high kmer_freq may indicate large duplication
NODE_2675_length_5337_cov_4.772813	5337	No		8	0	3	Low-quality	Genome-fragment	4.22	AAI-based (high-confidence)	0	1	no viral genes detected
NODE_121_length_99588_cov_41.742859	99588	No		157	29	1	High-quality	High-quality	96.39	AAI-based (high-confidence)	0	1
NODE_128_length_96437_cov_42.579590	96437	No		93	11	0	Medium-quality	Genome-fragment	88.63	AAI-based (high-confidence)	0	1
NODE_255_length_62619_cov_17.176715	62619	No		74	11	0	Medium-quality	Genome-fragment	79.1	AAI-based (high-confidence)	0	1
NODE_349_length_49083_cov_17.902362	49083	No		73	14	0	High-quality	High-quality	96.81	AAI-based (high-confidence)	0	1
NODE_648_length_32397_cov_5.764579	32397	No		47	9	3	Low-quality	Genome-fragment	31.01	AAI-based (high-confidence)	0	1
NODE_807_length_28135_cov_25.229630	28135	No		47	24	0	Medium-quality	Genome-fragment	77.55	AAI-based (high-confidence)	0	1
NODE_989_length_24419_cov_7.524421	24419	No		9	1	4	Low-quality	Genome-fragment	9.84	HMM-based (lower-bound)	0	1
NODE_1003_length_24248_cov_93.089943	24248	No		17	1	11	Low-quality	Genome-fragment	13.69	HMM-based (lower-bound)	0	1
NODE_1051_length_23585_cov_5.286995	23585	No		27	19	0	Medium-quality	Genome-fragment	56.68	AAI-based (high-confidence)	0	1
NODE_1079_length_23281_cov_27.417377	23281	No		36	8	0	Medium-quality	Genome-fragment	50.84	AAI-based (high-confidence)	0	1
NODE_1254_length_20657_cov_21.486069	20657	No		33	4	0	Low-quality	Genome-fragment	45.35	AAI-based (high-confidence)	0	1
NODE_1422_length_19033_cov_13.050743	19033	No		24	6	1	Low-quality	Genome-fragment	49.18	AAI-based (high-confidence)	0	1
NODE_1802_length_16467_cov_6.114916	16467	No		34	3	0	Low-quality	Genome-fragment	15.76	AAI-based (high-confidence)	0	1
NODE_1867_length_16081_cov_26.458755	16081	No		23	4	0	Low-quality	Genome-fragment	34.79	AAI-based (high-confidence)	0	1
NODE_1900_length_15910_cov_5.343488	15910	No		35	14	0	Medium-quality	Genome-fragment	69.99	AAI-based (high-confidence)	0	1
NODE_2501_length_13154_cov_19.567143	13154	No		12	0	3	Not-determined	Genome-fragment			0	1	no viral genes detected
NODE_2960_length_11736_cov_5.301430	11736	No		16	10	0	Low-quality	Genome-fragment	18.94	AAI-based (high-confidence)	0	1
NODE_3021_length_11581_cov_27.583116	11581	No		5	0	2	Not-determined	Genome-fragment			0	1	no viral genes detected
NODE_3054_length_11486_cov_5.257545	11486	No		14	10	0	Low-quality	Genome-fragment	18.53	AAI-based (high-confidence)	0	1
NODE_3127_length_11336_cov_8.965606	11336	No		18	2	0	Low-quality	Genome-fragment	24.75	AAI-based (high-confidence)	0	1
NODE_3201_length_11117_cov_13.437082	11117	No		18	0	1	High-quality	High-quality	93.5	AAI-based (high-confidence)	0	1	no viral genes detected
NODE_3212_length_11085_cov_4.541432	11085	No		11	5	0	Low-quality	Genome-fragment	9.3	AAI-based (high-confidence)	0	1
NODE_3366_length_10692_cov_5.783210	10692	No		17	3	0	Low-quality	Genome-fragment	26.25	AAI-based (high-confidence)	0	1
NODE_3392_length_10654_cov_13.953203	10654	No		5	0	5	Not-determined	Genome-fragment			0	1	no viral genes detected
NODE_3454_length_10526_cov_6.761341	10526	No		7	0	2	Not-determined	Genome-fragment			0	1	no viral genes detected
NODE_3621_length_10159_cov_6.497328	10159	No		4	0	1	Not-determined	Genome-fragment			0	1	no viral genes detected
NODE_3805_length_9818_cov_4.732459	9818	No		7	0	1	Not-determined	Genome-fragment			0	1	no viral genes detected
NODE_3839_length_9736_cov_4.476707	9736	No		6	0	2	Not-determined	Genome-fragment			0	1	no viral genes detected
NODE_4027_length_9393_cov_10.033626	9393	No		13	0	4	Not-determined	Genome-fragment			0	1	no viral genes detected
NODE_4622_length_8495_cov_3.710900	8495	No		13	2	0	Low-quality	Genome-fragment	7.11	AAI-based (high-confidence)	0	1
NODE_4819_length_8214_cov_4.479716	8214	No		9	1	0	Low-quality	Genome-fragment	18.72	AAI-based (high-confidence)	0	1
NODE_4944_length_8059_cov_4.638556	8059	No		11	6	0	Low-quality	Genome-fragment	22.28	AAI-based (high-confidence)	0	1
NODE_4997_length_8000_cov_4.649717	8000	No		20	3	0	Low-quality	Genome-fragment	12.96	AAI-based (high-confidence)	0	1
NODE_5326_length_7642_cov_5.887307	7642	No		9	1	0	Low-quality	Genome-fragment	15.64	AAI-based (high-confidence)	0	1
NODE_5461_length_7507_cov_4.438137	7507	No		15	3	0	Low-quality	Genome-fragment	20.82	AAI-based (high-confidence)	0	1
NODE_5747_length_7211_cov_3.461710	7211	No		17	7	0	Low-quality	Genome-fragment	11.86	AAI-based (high-confidence)	0	1
NODE_6150_length_6855_cov_4.378088	6855	No		12	4	0	Low-quality	Genome-fragment	15.85	AAI-based (high-confidence)	0	1
NODE_6223_length_6799_cov_22.809015	6799	No		6	0	4	Not-determined	Genome-fragment			0	1	no viral genes detected
NODE_6317_length_6731_cov_5.447573	6731	No		12	2	0	Low-quality	Genome-fragment	13.76	AAI-based (high-confidence)	0	1
NODE_6615_length_6508_cov_5.125678	6508	No		9	1	1	Low-quality	Genome-fragment	15.9	AAI-based (medium-confidence)	0	1
NODE_6688_length_6459_cov_9.685041	6459	No		13	0	0	Not-determined	Genome-fragment			0	1	no viral genes detected
NODE_6709_length_6445_cov_4.199061	6445	No		8	0	0	Low-quality	Genome-fragment	5.41	AAI-based (high-confidence)	0	1	no viral genes detected
NODE_6932_length_6293_cov_3.679064	6293	No		6	0	4	Not-determined	Genome-fragment			0	1	no viral genes detected
NODE_6953_length_6279_cov_19.808323	6279	No		7	0	5	Not-determined	Genome-fragment			0	1	no viral genes detected
NODE_7391_length_5999_cov_8.332773	5999	No		3	0	2	Not-determined	Genome-fragment			0	1	no viral genes detected
NODE_7675_length_5842_cov_4.990323	5842	No		5	0	4	Low-quality	Genome-fragment	1.13	AAI-based (medium-confidence)	0	1	no viral genes detected
NODE_7981_length_5668_cov_6.795118	5668	No		1	0	0	Not-determined	Genome-fragment			0	1.4	no viral genes detected
NODE_7993_length_5662_cov_20.894596	5662	No		2	0	1	Not-determined	Genome-fragment			0	1	no viral genes detected
NODE_8014_length_5651_cov_3.448356	5651	No		8	4	0	Low-quality	Genome-fragment	12.31	AAI-based (high-confidence)	0	1
NODE_8206_length_5546_cov_4.410854	5546	No		1	0	1	Not-determined	Genome-fragment			0	1	no viral genes detected
NODE_8315_length_5493_cov_4.468187	5493	No		4	0	1	Not-determined	Genome-fragment			0	1	no viral genes detected
NODE_8617_length_5343_cov_15.694970	5343	No		7	0	2	Not-determined	Genome-fragment			0	1	no viral genes detected
NODE_8621_length_5341_cov_4.213205	5341	No		15	0	0	Low-quality	Genome-fragment	3.32	AAI-based (high-confidence)	0	1	no viral genes detected
NODE_8738_length_5277_cov_20.048066	5277	No		11	4	0	Low-quality	Genome-fragment	11.61	AAI-based (high-confidence)	0	1
NODE_8774_length_5258_cov_5.091870	5258	No		3	2	0	Low-quality	Genome-fragment	3.12	AAI-based (high-confidence)	0	1
NODE_8811_length_5243_cov_4.422128	5243	No		4	2	0	Low-quality	Genome-fragment	11.98	AAI-based (high-confidence)	0	1
NODE_8874_length_5214_cov_2.712347	5214	No		7	7	0	Low-quality	Genome-fragment	8.51	AAI-based (high-confidence)	0	1
NODE_8876_length_5213_cov_11.365839	5213	No		10	0	1	Not-determined	Genome-fragment			0	1	no viral genes detected; low-confidence DTR
NODE_8960_length_5175_cov_9.158984	5175	No		1	0	1	Not-determined	Genome-fragment			0	1	no viral genes detected
NODE_8979_length_5171_cov_5.385653	5171	No		9	2	0	Low-quality	Genome-fragment	3.21	AAI-based (high-confidence)	0	1
NODE_9183_length_5085_cov_7.786680	5085	No		5	4	0	Low-quality	Genome-fragment	11.24	AAI-based (high-confidence)	0	1
NODE_9185_length_5085_cov_3.341153	5085	No		1	0	0	Not-determined	Genome-fragment			0	1	no viral genes detected
NODE_9201_length_5076_cov_3.717785	5076	No		7	1	0	Low-quality	Genome-fragment	11.11	AAI-based (high-confidence)	0	1
NODE_9281_length_5041_cov_9.250301	5041	No		12	1	0	Low-quality	Genome-fragment	11.07	AAI-based (high-confidence)	0	1
NODE_2330_length_13796_cov_14.857943	13796	No		19	11	0	Low-quality	Genome-fragment	24.98	AAI-based (high-confidence)	0	1
NODE_3855_length_9700_cov_5.240539	9700	No		11	7	0	Low-quality	Genome-fragment	20.46	HMM-based (lower-bound)	0	1
NODE_4902_length_8109_cov_19.760368	8109	No		9	2	0	Low-quality	Genome-fragment	17.15	AAI-based (medium-confidence)	0	1
NODE_5391_length_7583_cov_6.550080	7583	No		9	5	0	Low-quality	Genome-fragment	12.97	AAI-based (high-confidence)	0	1
NODE_6944_length_6286_cov_3.855240	6286	No		8	5	0	Low-quality	Genome-fragment	18.39	AAI-based (high-confidence)	0	1
NODE_6982_length_6252_cov_4.779409	6252	No		10	9	0	Low-quality	Genome-fragment	15.04	AAI-based (high-confidence)	0	1
NODE_8157_length_5571_cov_16.137781	5571	Yes	5090	8	2	1	Low-quality	Genome-fragment	10.65	AAI-based (high-confidence)	8.63	1
NODE_8845_length_5226_cov_3.878747	5226	No		7	4	0	Low-quality	Genome-fragment	11.54	AAI-based (high-confidence)	0	1
NODE_454_length_41210_cov_9.277974	41158	No		72	18	0	High-quality	High-quality	100	AAI-based (high-confidence)	0	1
NODE_229_length_66348_cov_59.632450	66293	No		107	13	6	Low-quality	Genome-fragment	33.81	AAI-based (high-confidence)	0	1
NODE_110_length_106286_cov_20.097062	106286	Yes	35263	120	17	46	Medium-quality	Genome-fragment	59.03	HMM-based (lower-bound)	66.82	1
NODE_156_length_84766_cov_8.423924	84766	No		80	3	39	Medium-quality	Genome-fragment	89.68	HMM-based (lower-bound)	0	1
NODE_207_length_71545_cov_19.835991	71545	No		70	24	2	High-quality	High-quality	100	AAI-based (high-confidence)	0	1
NODE_239_length_64967_cov_8.099935	64967	Yes	61706	87	23	4	High-quality	High-quality	96.64	AAI-based (high-confidence)	5.02	1
NODE_245_length_64000_cov_21.320072	64000	Yes	48028	83	19	8	High-quality	High-quality	93.35	AAI-based (high-confidence)	24.96	1
NODE_247_length_63552_cov_8.880766	63552	Yes	57642	88	12	7	High-quality	High-quality	99	AAI-based (high-confidence)	9.3	1
NODE_252_length_63218_cov_13.687570	63218	Yes	41467	88	19	16	Complete	High-quality	100	Provirus (high-confidence)	34.41	1	contig >1.5x longer than expected genome length
NODE_273_length_60058_cov_26.198573	60058	Yes	52761	98	21	4	High-quality	High-quality	97.22	AAI-based (high-confidence)	12.15	1
NODE_311_length_54118_cov_20.433975	54118	No		82	30	1	Medium-quality	Genome-fragment	89.65	AAI-based (high-confidence)	0	1
NODE_324_length_52011_cov_6.615213	52011	Yes	43098	56	9	10	Medium-quality	Genome-fragment	88.76	AAI-based (medium-confidence)	17.14	1
NODE_389_length_45829_cov_28.647027	45829	No		54	23	3	High-quality	High-quality	95.47	AAI-based (high-confidence)	0	1
NODE_416_length_43454_cov_10.405701	43454	No		48	5	2	Medium-quality	Genome-fragment	89.78	AAI-based (medium-confidence)	0	1
NODE_444_length_41780_cov_7.636141	41780	No		57	16	1	Medium-quality	Genome-fragment	69.73	AAI-based (high-confidence)	0	1
NODE_451_length_41298_cov_9.358315	41298	Yes	26381	43	14	5	Medium-quality	Genome-fragment	50.02	AAI-based (high-confidence)	36.12	1
NODE_458_length_41043_cov_7.362935	41043	No		58	7	7	Medium-quality	Genome-fragment	56.95	AAI-based (high-confidence)	0	1
NODE_483_length_39664_cov_29.605822	39664	Yes	31817	59	16	6	High-quality	High-quality	98.8	AAI-based (high-confidence)	19.78	1
NODE_484_length_39535_cov_12.995745	39535	Yes	33703	55	12	4	High-quality	High-quality	96.74	AAI-based (high-confidence)	14.75	1
NODE_485_length_39504_cov_14.201627	39504	No		48	7	0	High-quality	High-quality	97.03	AAI-based (high-confidence)	0	1
NODE_498_length_39215_cov_23.006742	39215	No		52	17	1	Medium-quality	Genome-fragment	71.71	AAI-based (high-confidence)	0	1
NODE_501_length_38939_cov_10.004552	38939	No		70	15	0	Medium-quality	Genome-fragment	86.7	AAI-based (high-confidence)	0	1
NODE_517_length_37597_cov_11.011880	37597	No		33	6	1	Medium-quality	Genome-fragment	88.55	AAI-based (high-confidence)	0	1
NODE_553_length_35638_cov_6.887671	35638	No		39	6	1	Low-quality	Genome-fragment	34.22	AAI-based (high-confidence)	0	1
NODE_581_length_34595_cov_9.078315	34595	No		43	29	0	Medium-quality	Genome-fragment	78.49	AAI-based (high-confidence)	0	1
NODE_591_length_34058_cov_16.756139	34058	No		46	16	2	Medium-quality	Genome-fragment	65.28	AAI-based (medium-confidence)	0	1
NODE_597_length_33844_cov_8.008139	33844	No		55	12	1	Low-quality	Genome-fragment	31.11	AAI-based (high-confidence)	0	1
NODE_691_length_31139_cov_16.449588	31139	No		42	9	2	Medium-quality	Genome-fragment	84.26	AAI-based (high-confidence)	0	1
NODE_723_length_30073_cov_6.873676	30073	No		25	8	1	Low-quality	Genome-fragment	28.87	AAI-based (high-confidence)	0	1
NODE_741_length_29608_cov_18.463303	29608	No		33	8	0	Medium-quality	Genome-fragment	62.81	AAI-based (high-confidence)	0	1
NODE_754_length_29466_cov_7.328041	29466	No		36	18	0	Medium-quality	Genome-fragment	62.08	AAI-based (high-confidence)	0	1
NODE_772_length_29058_cov_7.019722	29058	No		35	23	0	Low-quality	Genome-fragment	48.42	AAI-based (high-confidence)	0	1
NODE_795_length_28296_cov_13.050671	28296	No		35	8	2	Medium-quality	Genome-fragment	59.64	AAI-based (high-confidence)	0	1
NODE_1129_length_22584_cov_4.058547	22584	No		41	3	0	Medium-quality	Genome-fragment	58.58	AAI-based (high-confidence)	0	1
NODE_1264_length_20567_cov_21.325907	20567	No		32	11	1	Medium-quality	Genome-fragment	58.84	AAI-based (high-confidence)	0	1
NODE_1295_length_20299_cov_4.987404	20299	Yes	18567	27	13	2	Medium-quality	Genome-fragment	54.21	AAI-based (high-confidence)	8.53	1
NODE_1410_length_19213_cov_5.219647	19213	No		32	11	0	Low-quality	Genome-fragment	39.27	AAI-based (high-confidence)	0	1
NODE_1414_length_19150_cov_5.790050	19150	No		25	10	0	Low-quality	Genome-fragment	18.33	AAI-based (high-confidence)	0	1
NODE_1765_length_16716_cov_5.227237	16716	No		22	13	0	Low-quality	Genome-fragment	43.58	AAI-based (high-confidence)	0	1
NODE_1796_length_16521_cov_5.379691	16521	No		28	5	1	Low-quality	Genome-fragment	49.44	AAI-based (medium-confidence)	0	1
NODE_1815_length_16384_cov_4.797109	16384	No		32	5	0	Low-quality	Genome-fragment	41.83	AAI-based (high-confidence)	0	1
NODE_1823_length_16337_cov_5.567129	16337	No		22	4	0	Low-quality	Genome-fragment	19.87	HMM-based (lower-bound)	0	1
NODE_1855_length_16159_cov_27.835072	16159	No		29	13	0	Low-quality	Genome-fragment	19.63	AAI-based (high-confidence)	0	1
NODE_2221_length_14276_cov_4.265945	14276	No		27	6	0	Low-quality	Genome-fragment	30.24	AAI-based (high-confidence)	0	1
NODE_2376_length_13594_cov_4.123569	13594	No		16	11	0	Low-quality	Genome-fragment	18.29	AAI-based (high-confidence)	0	1
NODE_2420_length_13432_cov_6.348882	13432	No		17	8	0	Low-quality	Genome-fragment	23.85	AAI-based (high-confidence)	0	1
NODE_2521_length_13077_cov_4.002381	13077	No		22	7	0	Low-quality	Genome-fragment	31.57	AAI-based (high-confidence)	0	1
NODE_3122_length_11350_cov_5.919965	11350	No		18	2	1	Low-quality	Genome-fragment	11.98	HMM-based (lower-bound)	0	1
NODE_3191_length_11165_cov_4.472637	11165	No		12	5	1	Low-quality	Genome-fragment	23.58	AAI-based (high-confidence)	0	1
NODE_3216_length_11070_cov_16.559147	11070	No		10	0	9	Low-quality	Genome-fragment	5.76	AAI-based (medium-confidence)	0	1	no viral genes detected
NODE_3252_length_10984_cov_4.520450	10984	No		13	4	0	Low-quality	Genome-fragment	31.75	AAI-based (high-confidence)	0	1
NODE_3295_length_10881_cov_12.009422	10881	No		15	6	0	Low-quality	Genome-fragment	26.83	AAI-based (high-confidence)	0	1
NODE_3777_length_9873_cov_4.479324	9873	No		11	0	8	Not-determined	Genome-fragment			0	1	no viral genes detected
NODE_3800_length_9824_cov_20.911864	9824	No		9	0	1	Low-quality	Genome-fragment	17.99	AAI-based (medium-confidence)	0	1	no viral genes detected
NODE_3888_length_9663_cov_4.667673	9663	No		13	5	0	Low-quality	Genome-fragment	22.91	AAI-based (high-confidence)	0	1
NODE_3898_length_9639_cov_4.557492	9639	No		14	6	0	Low-quality	Genome-fragment	26.21	AAI-based (high-confidence)	0	1
NODE_4351_length_8883_cov_8.778772	8883	No		10	2	0	Low-quality	Genome-fragment	21.1	AAI-based (medium-confidence)	0	1
NODE_4468_length_8689_cov_6.390433	8689	No		17	2	0	Low-quality	Genome-fragment	15.95	AAI-based (high-confidence)	0	1
NODE_4730_length_8338_cov_10.155137	8338	No		9	0	0	Low-quality	Genome-fragment	14.54	AAI-based (medium-confidence)	0	1	no viral genes detected
NODE_5131_length_7853_cov_4.266992	7853	No		15	9	0	Low-quality	Genome-fragment	18.53	AAI-based (high-confidence)	0	1
NODE_5196_length_7779_cov_4.455463	7779	No		7	0	1	Low-quality	Genome-fragment	7.08	AAI-based (medium-confidence)	0	1	no viral genes detected
NODE_5379_length_7596_cov_4.631216	7596	No		15	4	0	Low-quality	Genome-fragment	17.3	AAI-based (high-confidence)	0	1
NODE_5808_length_7155_cov_6.138873	7155	No		12	2	0	Low-quality	Genome-fragment	17.2	AAI-based (high-confidence)	0	1
NODE_6191_length_6821_cov_15.218297	6821	No		7	0	1	Not-determined	Genome-fragment			0	1	no viral genes detected
NODE_6274_length_6758_cov_5.287632	6758	No		10	1	0	Low-quality	Genome-fragment	17.26	AAI-based (high-confidence)	0	1
NODE_6459_length_6618_cov_9.190157	6618	No		7	3	0	Low-quality	Genome-fragment	6.36	AAI-based (high-confidence)	0	1
NODE_6662_length_6478_cov_3.866106	6478	No		9	2	0	Low-quality	Genome-fragment	12.58	AAI-based (high-confidence)	0	1
NODE_6815_length_6369_cov_18.929838	6369	No		4	0	4	Not-determined	Genome-fragment			0	1	no viral genes detected
NODE_6852_length_6350_cov_5.133916	6350	No		6	0	0	Low-quality	Genome-fragment	10.39	AAI-based (medium-confidence)	0	1	no viral genes detected
NODE_6951_length_6281_cov_3.276903	6281	Yes	4121	6	1	1	Low-quality	Genome-fragment	6.16	HMM-based (lower-bound)	34.39	1
NODE_7105_length_6173_cov_3.475809	6173	No		10	4	0	Low-quality	Genome-fragment	16.28	AAI-based (high-confidence)	0	1
NODE_7132_length_6153_cov_41.388980	6153	No		12	3	0	Low-quality	Genome-fragment	39.06	AAI-based (high-confidence)	0	1
NODE_7306_length_6045_cov_4.692487	6045	No		8	3	0	Low-quality	Genome-fragment	13.74	AAI-based (medium-confidence)	0	1
NODE_7467_length_5962_cov_4.436262	5962	No		6	0	4	Not-determined	Genome-fragment			0	1	no viral genes detected
NODE_7616_length_5871_cov_19.927613	5871	No		10	1	0	Low-quality	Genome-fragment	3.95	HMM-based (lower-bound)	0	1
NODE_7818_length_5771_cov_19.798111	5771	No		5	0	5	Not-determined	Genome-fragment			0	1	no viral genes detected
NODE_8137_length_5587_cov_3.147686	5587	No		7	4	0	Low-quality	Genome-fragment	14.32	AAI-based (high-confidence)	0	1
NODE_8161_length_5569_cov_5.771672	5569	No		4	0	4	Not-determined	Genome-fragment			0	1	no viral genes detected
NODE_8207_length_5544_cov_20.571324	5544	No		5	0	2	Low-quality	Genome-fragment	12.66	AAI-based (medium-confidence)	0	1	no viral genes detected
NODE_8295_length_5502_cov_4.485956	5502	No		8	1	0	Low-quality	Genome-fragment	23.7	AAI-based (high-confidence)	0	1
NODE_8511_length_5394_cov_3.779921	5394	No		6	0	6	Not-determined	Genome-fragment			0	1	no viral genes detected
NODE_8765_length_5261_cov_6.510373	5261	No		8	1	0	Low-quality	Genome-fragment	12.37	AAI-based (high-confidence)	0	1
NODE_9073_length_5132_cov_3.670278	5132	No		6	2	0	Low-quality	Genome-fragment	10.99	AAI-based (high-confidence)	0	1
NODE_9148_length_5102_cov_14.733505	5102	No		3	0	1	Low-quality	Genome-fragment	10.97	AAI-based (high-confidence)	0	1	no viral genes detected
NODE_4_length_515302_cov_13.411282_2	80817	Yes	34396	102	15	21	Complete	High-quality	100	Provirus (high-confidence)	57.44	1	contig >1.5x longer than expected genome length
NODE_4_length_515302_cov_13.411282_1	79547	Yes	34396	102	15	20	Complete	High-quality	100	Provirus (high-confidence)	56.76	1	contig >1.5x longer than expected genome length
NODE_46_length_190479_cov_69.334343	98612	Yes	46257	104	25	34	High-quality	High-quality	93.12	AAI-based (high-confidence)	53.09	1	contig >1.5x longer than expected genome length
NODE_364_length_48186_cov_22.366521	25975	No		29	18	0	Low-quality	Genome-fragment	32.27	AAI-based (high-confidence)	0	1
NODE_1875_length_16040_cov_9.897404	10691	No		14	14	0	Low-quality	Genome-fragment	23.41	AAI-based (high-confidence)	0	1
NODE_1_length_799172_cov_80.538939	23246	No		35	10	2	Medium-quality	Genome-fragment	61.54	AAI-based (high-confidence)	0	1
NODE_5_length_378628_cov_96.092297	31863	No		35	21	0	Medium-quality	Genome-fragment	81.04	AAI-based (high-confidence)	0	1
NODE_19_length_268677_cov_18.272770	20564	No		22	8	1	Low-quality	Genome-fragment	39.81	AAI-based (medium-confidence)	0	1
NODE_131_length_95555_cov_29.162136	12266	No		13	4	0	Low-quality	Genome-fragment	29.53	AAI-based (medium-confidence)	0	1
NODE_136_length_90933_cov_26.927925	31829	No		38	7	0	Medium-quality	Genome-fragment	76.9	AAI-based (medium-confidence)	0	1
NODE_171_length_79036_cov_21.942391	53002	Yes	49604	75	16	3	High-quality	High-quality	100	AAI-based (high-confidence)	6.41	1
NODE_174_length_78216_cov_85.428692	30007	Yes	14202	42	5	9	Low-quality	Genome-fragment	19.3	HMM-based (lower-bound)	52.67	1
NODE_226_length_67002_cov_28.898741	26917	No		38	22	0	Medium-quality	Genome-fragment	59.05	AAI-based (high-confidence)	0	1
NODE_249_length_63433_cov_6.249661	39321	No		52	7	1	High-quality	High-quality	96.99	AAI-based (high-confidence)	0	1
NODE_315_length_53300_cov_6.476120	12291	No		16	2	0	Low-quality	Genome-fragment	13.68	HMM-based (lower-bound)	0	1
NODE_377_length_46602_cov_7.452618	26211	Yes	12154	33	7	10	Low-quality	Genome-fragment	29.23	AAI-based (medium-confidence)	53.63	1
NODE_571_length_34981_cov_15.022533	16329	No		26	6	1	Low-quality	Genome-fragment	42.34	AAI-based (high-confidence)	0	1
NODE_724_length_30061_cov_16.988402	18094	No		22	8	0	Low-quality	Genome-fragment	38.18	AAI-based (high-confidence)	0	1
NODE_766_length_29147_cov_5.095559	23417	No		24	13	0	Low-quality	Genome-fragment	49.91	AAI-based (medium-confidence)	0	1
NODE_1299_length_20260_cov_7.380500	13356	No		14	6	0	Low-quality	Genome-fragment	25.03	AAI-based (medium-confidence)	0	1
NODE_1953_length_15583_cov_19.127512	11796	No		10	0	10	Not-determined	Genome-fragment			0	1	no viral genes detected
NODE_8204_length_5547_cov_4.534414	5547	No		8	1	0	Low-quality	Genome-fragment	4.47	AAI-based (high-confidence)	0	1
NODE_85_length_126922_cov_62.639449	126922	No		160	17	7	Medium-quality	Genome-fragment	64.74	AAI-based (high-confidence)	0	1	low-confidence DTR
NODE_2870_length_12004_cov_15.529835	12004	No		15	0	1	Not-determined	Genome-fragment			0	1	no viral genes detected
NODE_6004_length_6977_cov_3.575123	6977	No		9	1	0	Low-quality	Genome-fragment	4.04	AAI-based (high-confidence)	0	1
NODE_213_length_86996_cov_20.663956	86996	No		88	15	0	Medium-quality	Genome-fragment	80.68	AAI-based (high-confidence)	0	1
NODE_254_length_80288_cov_14.677090	80288	No		101	17	3	Medium-quality	Genome-fragment	73.64	AAI-based (high-confidence)	0	1
NODE_255_length_80268_cov_32.705409	80268	No		98	13	2	High-quality	High-quality	92.48	AAI-based (high-confidence)	0	1
NODE_376_length_64186_cov_13.864231	64186	Yes	50792	82	8	10	High-quality	High-quality	99.26	AAI-based (high-confidence)	20.87	1
NODE_405_length_61409_cov_14.298188	61409	No		74	18	0	Complete	High-quality	100	DTR (high-confidence)	0	1
NODE_1067_length_33832_cov_5.364686	33832	No		49	18	3	Medium-quality	Genome-fragment	55.06	AAI-based (high-confidence)	0	1
NODE_1107_length_33052_cov_7.405007	33052	No		47	14	1	High-quality	High-quality	91.99	AAI-based (high-confidence)	0	1
NODE_1114_length_32908_cov_12.905701	32908	No		40	17	2	Medium-quality	Genome-fragment	72.72	AAI-based (high-confidence)	0	1
NODE_1199_length_31428_cov_30.740031	31428	No		46	15	1	Medium-quality	Genome-fragment	81.56	AAI-based (high-confidence)	0	1
NODE_1788_length_22998_cov_5.049688	22998	No		32	6	2	Low-quality	Genome-fragment	43.86	AAI-based (high-confidence)	0	1
NODE_1906_length_21849_cov_5.061852	21849	No		29	9	0	Low-quality	Genome-fragment	39.85	AAI-based (medium-confidence)	0	1
NODE_2068_length_20652_cov_6.613293	20652	No		16	0	1	Not-determined	Genome-fragment			0	1	no viral genes detected
NODE_2316_length_19081_cov_5.612005	19081	No		22	18	0	Low-quality	Genome-fragment	45.43	AAI-based (high-confidence)	0	1
NODE_2335_length_18894_cov_17.494081	18894	No		20	8	1	Low-quality	Genome-fragment	17.45	AAI-based (high-confidence)	0	1
NODE_2435_length_18265_cov_7.101647	18265	No		22	4	0	High-quality	High-quality	99.64	AAI-based (high-confidence)	0	1
NODE_2746_length_16845_cov_8.589934	16845	No		38	6	0	Low-quality	Genome-fragment	33.22	AAI-based (high-confidence)	0	1
NODE_2805_length_16601_cov_8.841351	16601	No		14	0	0	Not-determined	Genome-fragment			0	1	no viral genes detected
NODE_2957_length_15945_cov_16.949654	15945	No		17	0	0	Low-quality	Genome-fragment	18.13	AAI-based (medium-confidence)	0	1	no viral genes detected
NODE_3254_length_14656_cov_5.997466	14656	No		19	5	1	Low-quality	Genome-fragment	7.88	HMM-based (lower-bound)	0	1
NODE_3498_length_13825_cov_4.428758	13825	No		13	3	0	Low-quality	Genome-fragment	10.41	AAI-based (high-confidence)	0	1
NODE_3690_length_13247_cov_5.012432	13247	No		14	0	0	Not-determined	Genome-fragment			0	1	no viral genes detected
NODE_3700_length_13227_cov_4.067871	13227	No		10	0	6	Not-determined	Genome-fragment			0	1	no viral genes detected
NODE_3970_length_12516_cov_12.667603	12516	No		11	0	1	Low-quality	Genome-fragment	11.67	AAI-based (medium-confidence)	0	1	no viral genes detected
NODE_4188_length_11912_cov_5.124483	11912	No		18	2	0	Low-quality	Genome-fragment	9.09	AAI-based (high-confidence)	0	1
NODE_4359_length_11542_cov_4.748759	11542	No		11	0	1	Not-determined	Genome-fragment			0	1	no viral genes detected
NODE_4417_length_11422_cov_4.093340	11422	No		3	0	2	Not-determined	Genome-fragment			0	1	no viral genes detected
NODE_4497_length_11265_cov_12.715789	11265	No		11	0	2	Not-determined	Genome-fragment			0	1	no viral genes detected
NODE_4562_length_11129_cov_4.571790	11129	No		18	2	2	Low-quality	Genome-fragment	9.25	AAI-based (high-confidence)	0	1
NODE_4579_length_11091_cov_23.314697	11091	No		13	5	0	Low-quality	Genome-fragment	37.64	HMM-based (lower-bound)	0	1
NODE_4671_length_10905_cov_5.917327	10905	No		16	0	1	Not-determined	Genome-fragment			0	1	no viral genes detected
NODE_4731_length_10783_cov_4.632923	10783	No		18	0	1	Not-determined	Genome-fragment			0	1	no viral genes detected
NODE_4752_length_10747_cov_13.291620	10747	No		6	0	1	Not-determined	Genome-fragment			0	1	no viral genes detected
NODE_5472_length_9575_cov_3.954517	9575	No		5	0	3	Not-determined	Genome-fragment			0	1	no viral genes detected
NODE_5590_length_9404_cov_9.527757	9404	No		2	0	2	Not-determined	Genome-fragment			0	1	no viral genes detected
NODE_5635_length_9343_cov_3.934539	9343	No		15	1	2	Low-quality	Genome-fragment	21.25	AAI-based (high-confidence)	0	1
NODE_5793_length_9133_cov_4.484468	9133	No		10	0	3	Not-determined	Genome-fragment			0	1	no viral genes detected
NODE_5889_length_9006_cov_4.025249	9006	No		5	0	2	Low-quality	Genome-fragment	3.58	AAI-based (medium-confidence)	0	1	no viral genes detected
NODE_5918_length_8962_cov_6.903334	8962	No		12	0	0	Low-quality	Genome-fragment	6.32	AAI-based (medium-confidence)	0	1	no viral genes detected
NODE_6059_length_8783_cov_5.619157	8783	No		14	7	0	Low-quality	Genome-fragment	14.17	AAI-based (high-confidence)	0	1
NODE_6246_length_8565_cov_5.263337	8565	No		3	0	0	Low-quality	Genome-fragment	4.79	AAI-based (high-confidence)	0	1	no viral genes detected
NODE_6286_length_8525_cov_5.157379	8525	No		2	0	2	Not-determined	Genome-fragment			0	1	no viral genes detected
NODE_6299_length_8506_cov_19.252041	8506	No		8	0	1	Not-determined	Genome-fragment			0	1	no viral genes detected
NODE_6451_length_8339_cov_4.410188	8339	No		5	0	3	Not-determined	Genome-fragment			0	1	no viral genes detected
NODE_6460_length_8323_cov_12.867199	8323	No		7	0	6	Low-quality	Genome-fragment	8.29	AAI-based (medium-confidence)	0	1	no viral genes detected
NODE_6594_length_8173_cov_4.339862	8173	No		6	0	4	Not-determined	Genome-fragment			0	1	no viral genes detected
NODE_6694_length_8072_cov_4.606212	8072	No		9	0	8	Not-determined	Genome-fragment			0	1	no viral genes detected
NODE_6891_length_7835_cov_4.474036	7835	No		15	2	0	Low-quality	Genome-fragment	6.6	AAI-based (high-confidence)	0	1
NODE_6936_length_7796_cov_4.358868	7796	No		10	6	0	Low-quality	Genome-fragment	21.67	AAI-based (high-confidence)	0	1
NODE_6963_length_7767_cov_4.517246	7767	No		7	0	3	Low-quality	Genome-fragment	26.92	AAI-based (medium-confidence)	0	1	no viral genes detected
NODE_7065_length_7646_cov_3.923462	7646	No		4	0	3	Not-determined	Genome-fragment			0	1	no viral genes detected
NODE_7120_length_7594_cov_4.593182	7594	No		2	0	1	Not-determined	Genome-fragment			0	1	no viral genes detected
NODE_7156_length_7561_cov_6.790168	7561	No		9	0	0	Low-quality	Genome-fragment	5.7	AAI-based (medium-confidence)	0	1	no viral genes detected
NODE_7178_length_7543_cov_9.026175	7543	No		7	0	2	Low-quality	Genome-fragment	19.51	AAI-based (medium-confidence)	0	1	no viral genes detected
NODE_7263_length_7471_cov_5.055556	7471	No		3	0	1	Not-determined	Genome-fragment			0	1	no viral genes detected
NODE_7272_length_7461_cov_4.417229	7461	No		9	1	0	Low-quality	Genome-fragment	4.03	HMM-based (lower-bound)	0	1
NODE_7280_length_7455_cov_5.183108	7455	No		4	0	0	Low-quality	Genome-fragment	15.89	AAI-based (medium-confidence)	0	1	no viral genes detected
NODE_7482_length_7277_cov_4.911243	7277	No		5	0	3	Not-determined	Genome-fragment			0	1	no viral genes detected
NODE_7531_length_7240_cov_5.285456	7240	No		16	1	0	Low-quality	Genome-fragment	11.78	AAI-based (high-confidence)	0	1
NODE_7630_length_7161_cov_32.703631	7161	No		13	0	3	Not-determined	Genome-fragment			0	1	no viral genes detected
NODE_7661_length_7129_cov_4.327113	7129	No		5	0	2	Low-quality	Genome-fragment	4.9	AAI-based (medium-confidence)	0	1	no viral genes detected
NODE_7665_length_7127_cov_10.992081	7127	No		3	0	0	Low-quality	Genome-fragment	45.85	AAI-based (high-confidence)	0	1	no viral genes detected
NODE_7830_length_6992_cov_13.884100	6992	No		14	3	0	Low-quality	Genome-fragment	8.49	AAI-based (high-confidence)	0	1
NODE_7835_length_6991_cov_4.288783	6991	No		4	0	4	Not-determined	Genome-fragment			0	1	no viral genes detected
NODE_8251_length_6693_cov_11.037511	6693	No		6	0	0	Not-determined	Genome-fragment			0	1	no viral genes detected
NODE_8330_length_6639_cov_7.267618	6639	No		7	0	0	Not-determined	Genome-fragment			0	1.4	no viral genes detected
NODE_8413_length_6588_cov_11.067963	6588	No		5	0	1	Not-determined	Genome-fragment			0	1	no viral genes detected
NODE_8522_length_6514_cov_4.512463	6514	No		12	1	0	Low-quality	Genome-fragment	13.13	AAI-based (medium-confidence)	0	1
NODE_8612_length_6454_cov_4.355993	6454	No		7	0	3	Not-determined	Genome-fragment			0	1	no viral genes detected
NODE_8632_length_6443_cov_3.805103	6443	No		6	0	4	Not-determined	Genome-fragment			0	1	no viral genes detected
NODE_8821_length_6317_cov_6.974768	6317	No		16	3	0	Low-quality	Genome-fragment	17.38	AAI-based (high-confidence)	0	1
NODE_8828_length_6314_cov_4.644512	6314	No		7	0	4	Not-determined	Genome-fragment			0	1	no viral genes detected
NODE_8866_length_6286_cov_4.390948	6286	No		3	0	2	Not-determined	Genome-fragment			0	1	no viral genes detected
NODE_8869_length_6282_cov_4.567368	6282	No		4	0	2	Not-determined	Genome-fragment			0	1	no viral genes detected
NODE_8870_length_6282_cov_4.360687	6282	No		10	5	0	Low-quality	Genome-fragment	12.13	AAI-based (high-confidence)	0	1
NODE_9117_length_6125_cov_4.288303	6125	No		7	0	0	Not-determined	Genome-fragment			0	1	no viral genes detected
NODE_9156_length_6101_cov_3.835263	6101	No		5	0	0	Not-determined	Genome-fragment			0	1	no viral genes detected
NODE_9349_length_5993_cov_5.550859	5993	No		1	0	0	Low-quality	Genome-fragment	5.63	AAI-based (high-confidence)	0	1	no viral genes detected
NODE_9560_length_5893_cov_19.145598	5893	No		4	0	1	Not-determined	Genome-fragment			0	1	no viral genes detected
NODE_9613_length_5871_cov_9.120186	5871	No		6	0	6	Not-determined	Genome-fragment			0	1	no viral genes detected
NODE_9661_length_5848_cov_7.863283	5848	No		7	0	2	Low-quality	Genome-fragment	8.57	AAI-based (high-confidence)	0	1	no viral genes detected
NODE_9718_length_5823_cov_5.997399	5823	No		5	0	1	Not-determined	Genome-fragment			0	1	no viral genes detected
NODE_9763_length_5799_cov_14.606546	5799	No		4	0	1	Not-determined	Genome-fragment			0	1	no viral genes detected
NODE_9778_length_5792_cov_3.843821	5792	No		4	0	3	Not-determined	Genome-fragment			0	1	no viral genes detected
NODE_9834_length_5760_cov_19.643821	5760	No		2	0	2	Not-determined	Genome-fragment			0	1	no viral genes detected
NODE_9838_length_5759_cov_5.844495	5759	No		9	0	0	Not-determined	Genome-fragment			0	1	no viral genes detected
NODE_9968_length_5702_cov_5.269524	5702	No		16	0	0	Low-quality	Genome-fragment	16.65	AAI-based (high-confidence)	0	1	no viral genes detected
NODE_10127_length_5613_cov_4.532206	5613	No		6	0	2	Not-determined	Genome-fragment			0	1	no viral genes detected
NODE_10141_length_5606_cov_4.819312	5606	No		8	0	7	Not-determined	Genome-fragment			0	1	no viral genes detected
NODE_10162_length_5594_cov_9.439429	5594	No		3	0	3	Not-determined	Genome-fragment			0	1	no viral genes detected
NODE_10177_length_5588_cov_4.985361	5588	No		11	1	0	Low-quality	Genome-fragment	4.26	AAI-based (high-confidence)	0	1
NODE_10214_length_5575_cov_3.438043	5575	No		5	0	5	Not-determined	Genome-fragment			0	1	no viral genes detected
NODE_10272_length_5550_cov_5.799272	5550	No		2	0	2	Not-determined	Genome-fragment			0	1	no viral genes detected
NODE_10412_length_5484_cov_3.484804	5484	No		5	0	3	Not-determined	Genome-fragment			0	1	no viral genes detected
NODE_10564_length_5415_cov_5.121828	5415	No		2	0	1	Low-quality	Genome-fragment	5.3	AAI-based (high-confidence)	0	1	no viral genes detected
NODE_10874_length_5290_cov_4.511748	5290	No		2	0	1	Not-determined	Genome-fragment			0	1	no viral genes detected
NODE_10968_length_5255_cov_4.453269	5255	No		2	0	1	Not-determined	Genome-fragment			0	1	no viral genes detected
NODE_11397_length_5101_cov_4.287753	5101	No		5	0	0	Not-determined	Genome-fragment			0	1	no viral genes detected
NODE_11408_length_5096_cov_3.637969	5096	No		6	0	6	Not-determined	Genome-fragment			0	1	no viral genes detected
NODE_11423_length_5090_cov_4.528302	5090	No		6	0	1	Not-determined	Genome-fragment			0	1	no viral genes detected
NODE_11462_length_5080_cov_3.697313	5080	Yes	3867	7	1	1	Low-quality	Genome-fragment	6.04	HMM-based (lower-bound)	23.88	1
NODE_11629_length_5024_cov_7.444355	5024	No		3	0	2	Low-quality	Genome-fragment	9.48	AAI-based (high-confidence)	0	1	no viral genes detected
NODE_6981_length_7748_cov_6.040166	7748	No		10	10	0	Low-quality	Genome-fragment	14.29	HMM-based (lower-bound)	0	1
NODE_7176_length_7544_cov_5.081987	7544	No		10	8	0	Low-quality	Genome-fragment	15.3	AAI-based (high-confidence)	0	1
NODE_8658_length_6425_cov_3.524804	6425	No		9	3	0	Low-quality	Genome-fragment	14.63	AAI-based (medium-confidence)	0	1
NODE_475_length_56088_cov_13.389931	56033	No		97	19	2	High-quality	High-quality	100	AAI-based (high-confidence)	0	1
NODE_825_length_39742_cov_7.258170	39731	No		71	19	0	High-quality	High-quality	96.57	AAI-based (high-confidence)	0	1
NODE_4021_length_12360_cov_18.414628	12305	No		16	8	1	Medium-quality	Genome-fragment	88.56	AAI-based (medium-confidence)	0	1
NODE_54_length_173317_cov_24.204055	173317	No		138	22	6	Medium-quality	Genome-fragment	70.46	AAI-based (medium-confidence)	0	1
NODE_141_length_106081_cov_10.545715	106081	Yes	38542	140	26	28	Medium-quality	Genome-fragment	55.38	HMM-based (lower-bound)	63.67	1
NODE_174_length_98027_cov_6.532581	98027	No		144	33	1	High-quality	High-quality	93.82	AAI-based (high-confidence)	0	1
NODE_183_length_96385_cov_121.315187	96385	No		124	10	12	Medium-quality	Genome-fragment	88.45	AAI-based (high-confidence)	0	1
NODE_214_length_86958_cov_11.171064	86958	No		132	62	2	High-quality	High-quality	100	AAI-based (high-confidence)	0	1.95	high kmer_freq may indicate large duplication; contig >1.5x longer than expected genome length
NODE_299_length_75642_cov_24.192612	75642	No		70	10	2	Low-quality	Genome-fragment	21.41	AAI-based (high-confidence)	0	1
NODE_308_length_74209_cov_27.427152	74209	No		87	14	3	Low-quality	Genome-fragment	31.86	AAI-based (medium-confidence)	0	1
NODE_446_length_57748_cov_34.096684	57748	Yes	36395	80	18	12	Medium-quality	Genome-fragment	56.12	HMM-based (lower-bound)	36.98	1
NODE_454_length_57122_cov_9.369881	57122	Yes	53478	77	12	4	High-quality	High-quality	100	AAI-based (high-confidence)	6.38	1
NODE_536_length_52515_cov_12.504956	52515	No		80	28	0	High-quality	High-quality	98.42	AAI-based (high-confidence)	0	1
NODE_581_length_49752_cov_20.986518	49752	No		68	26	0	Medium-quality	Genome-fragment	78.6	AAI-based (high-confidence)	0	1
NODE_583_length_49709_cov_27.859528	49709	No		83	13	3	Medium-quality	Genome-fragment	56.19	AAI-based (high-confidence)	0	1
NODE_608_length_48250_cov_13.718892	48250	Yes	35788	62	22	9	Medium-quality	Genome-fragment	85.53	AAI-based (high-confidence)	25.83	1
NODE_664_length_45894_cov_11.371365	45894	No		62	30	1	Medium-quality	Genome-fragment	74.36	AAI-based (high-confidence)	0	1
NODE_681_length_44990_cov_18.961211	44990	No		56	26	2	Medium-quality	Genome-fragment	84.16	AAI-based (high-confidence)	0	1
NODE_729_length_43297_cov_91.855256	43297	No		61	20	0	Medium-quality	Genome-fragment	82.53	AAI-based (high-confidence)	0	1
NODE_743_length_42847_cov_8.717517	42847	No		68	9	3	Low-quality	Genome-fragment	49.75	AAI-based (high-confidence)	0	1
NODE_745_length_42816_cov_9.036786	42816	Yes	37052	60	16	7	High-quality	High-quality	100	AAI-based (high-confidence)	13.46	1
NODE_762_length_42034_cov_11.236428	42034	No		45	10	0	High-quality	High-quality	96.78	AAI-based (high-confidence)	0	1
NODE_792_length_40814_cov_34.985353	40814	Yes	32878	61	17	9	Complete	High-quality	100	Provirus (high-confidence)	19.44	1
NODE_797_length_40631_cov_8.609671	40631	No		38	8	2	Medium-quality	Genome-fragment	67.35	AAI-based (medium-confidence)	0	1
NODE_798_length_40628_cov_12.806448	40628	Yes	32137	51	8	6	Medium-quality	Genome-fragment	75.91	AAI-based (high-confidence)	20.9	1
NODE_824_length_39774_cov_13.653012	39774	No		57	17	1	High-quality	High-quality	100	AAI-based (high-confidence)	0	1
NODE_832_length_39453_cov_6.555891	39453	Yes	30223	43	13	6	Medium-quality	Genome-fragment	54.43	HMM-based (lower-bound)	23.39	1
NODE_872_length_38347_cov_10.597122	38347	Yes	30640	41	18	2	Medium-quality	Genome-fragment	80.82	AAI-based (high-confidence)	20.1	1
NODE_891_length_37741_cov_26.685798	37741	Yes	28909	47	24	3	Medium-quality	Genome-fragment	75.66	AAI-based (high-confidence)	23.4	1
NODE_983_length_35466_cov_10.233176	35466	No		42	9	0	Medium-quality	Genome-fragment	71.24	AAI-based (high-confidence)	0	1
NODE_1017_length_34703_cov_59.082342	34703	No		44	11	0	High-quality	High-quality	90.68	AAI-based (medium-confidence)	0	1
NODE_1047_length_34144_cov_9.048256	34144	No		54	17	0	High-quality	High-quality	96.61	AAI-based (high-confidence)	0	1
NODE_1049_length_34087_cov_11.774359	34087	No		33	4	0	Medium-quality	Genome-fragment	89.6	AAI-based (high-confidence)	0	1
NODE_1078_length_33575_cov_8.203103	33575	No		40	18	0	Medium-quality	Genome-fragment	69.6	AAI-based (medium-confidence)	0	1
NODE_1177_length_31813_cov_14.291297	31813	No		41	17	1	Medium-quality	Genome-fragment	83.85	AAI-based (high-confidence)	0	1
NODE_1196_length_31491_cov_11.057959	31491	No		46	13	0	Medium-quality	Genome-fragment	72.16	AAI-based (high-confidence)	0	1
NODE_1237_length_30627_cov_5.810873	30627	No		39	18	1	Medium-quality	Genome-fragment	59.39	AAI-based (high-confidence)	0	1
NODE_1281_length_29710_cov_28.539875	29710	No		52	15	0	Low-quality	Genome-fragment	33.58	AAI-based (high-confidence)	0	1
NODE_1300_length_29423_cov_8.614002	29423	No		51	15	0	High-quality	High-quality	91.55	AAI-based (high-confidence)	0	1
NODE_1340_length_28792_cov_8.427324	28792	No		11	0	3	Not-determined	Genome-fragment			0	1	no viral genes detected
NODE_1358_length_28418_cov_5.823820	28418	No		61	9	1	Low-quality	Genome-fragment	46.61	AAI-based (high-confidence)	0	1
NODE_1379_length_28062_cov_7.583390	28062	No		27	17	1	Low-quality	Genome-fragment	36.23	AAI-based (high-confidence)	0	1
NODE_1599_length_25215_cov_9.941375	25215	No		27	2	2	Low-quality	Genome-fragment	17.3	HMM-based (lower-bound)	0	1
NODE_1770_length_23188_cov_4.625081	23188	No		21	5	0	Low-quality	Genome-fragment	13.63	AAI-based (high-confidence)	0	1
NODE_1953_length_21556_cov_8.937352	21556	No		37	6	1	Medium-quality	Genome-fragment	62.86	AAI-based (high-confidence)	0	1
NODE_1961_length_21527_cov_5.826844	21527	No		21	12	0	Medium-quality	Genome-fragment	56.07	AAI-based (high-confidence)	0	1
NODE_2198_length_19753_cov_7.303939	19753	No		34	10	1	Medium-quality	Genome-fragment	57.59	AAI-based (high-confidence)	0	1
NODE_2238_length_19512_cov_5.496891	19512	No		27	5	1	Low-quality	Genome-fragment	49.45	AAI-based (high-confidence)	0	1
NODE_2490_length_17995_cov_14.373802	17995	No		23	0	2	Low-quality	Genome-fragment	38.71	AAI-based (medium-confidence)	0	1	no viral genes detected
NODE_2770_length_16745_cov_5.071061	16745	No		30	7	1	Low-quality	Genome-fragment	40.75	AAI-based (high-confidence)	0	1
NODE_2804_length_16614_cov_6.509632	16614	No		17	6	0	High-quality	High-quality	92.48	AAI-based (high-confidence)	0	1
NODE_2807_length_16593_cov_8.977809	16593	Yes	13514	19	3	2	Low-quality	Genome-fragment	33.81	AAI-based (medium-confidence)	18.56	1
NODE_2966_length_15914_cov_7.893373	15914	No		30	6	1	Low-quality	Genome-fragment	41.44	AAI-based (high-confidence)	0	1
NODE_3040_length_15559_cov_6.390931	15559	No		27	8	0	Low-quality	Genome-fragment	25.54	AAI-based (high-confidence)	0	1
NODE_3452_length_13955_cov_39.652158	13955	No		22	4	1	Low-quality	Genome-fragment	34.56	AAI-based (high-confidence)	0	1
NODE_3462_length_13919_cov_20.460040	13919	No		19	8	0	Low-quality	Genome-fragment	30.38	AAI-based (high-confidence)	0	1
NODE_3858_length_12787_cov_29.623311	12787	No		20	9	0	Low-quality	Genome-fragment	39.61	AAI-based (high-confidence)	0	1
NODE_3881_length_12727_cov_8.902383	12727	No		18	10	0	Low-quality	Genome-fragment	19.88	HMM-based (lower-bound)	0	1
NODE_3958_length_12548_cov_14.879933	12548	No		20	10	1	Low-quality	Genome-fragment	22.3	AAI-based (high-confidence)	0	1
NODE_3984_length_12483_cov_5.600177	12483	No		12	0	11	Not-determined	Genome-fragment			0	1	no viral genes detected
NODE_4037_length_12328_cov_6.206714	12328	No		16	10	0	Low-quality	Genome-fragment	22.95	AAI-based (medium-confidence)	0	1
NODE_4107_length_12145_cov_17.469065	12145	No		14	2	1	Low-quality	Genome-fragment	31.41	AAI-based (high-confidence)	0	1
NODE_4131_length_12060_cov_5.752603	12060	No		6	0	3	Not-determined	Genome-fragment			0	1	no viral genes detected
NODE_4632_length_10972_cov_4.361455	10972	No		15	5	0	Low-quality	Genome-fragment	28.82	AAI-based (high-confidence)	0	1
NODE_4694_length_10860_cov_8.005553	10860	No		16	5	0	Low-quality	Genome-fragment	15.5	HMM-based (lower-bound)	0	1
NODE_5155_length_10034_cov_7.031967	10034	No		24	4	0	Low-quality	Genome-fragment	28.91	AAI-based (high-confidence)	0	1
NODE_5212_length_9956_cov_6.845571	9956	No		17	2	0	Low-quality	Genome-fragment	19.55	AAI-based (high-confidence)	0	1
NODE_5303_length_9814_cov_9.125013	9814	No		11	1	1	Low-quality	Genome-fragment	14.68	HMM-based (lower-bound)	0	1
NODE_5720_length_9234_cov_19.544068	9234	No		9	3	0	Low-quality	Genome-fragment	22.7	AAI-based (high-confidence)	0	1
NODE_6109_length_8727_cov_14.910747	8727	No		16	11	0	Low-quality	Genome-fragment	18.23	AAI-based (high-confidence)	0	1
NODE_6401_length_8392_cov_4.498381	8392	No		15	10	0	Low-quality	Genome-fragment	23.89	AAI-based (high-confidence)	0	1
NODE_6649_length_8113_cov_4.965500	8113	No		17	7	0	Low-quality	Genome-fragment	26.74	AAI-based (high-confidence)	0	1
NODE_6797_length_7938_cov_25.110237	7938	No		7	0	2	Low-quality	Genome-fragment	15.6	AAI-based (medium-confidence)	0	1	no viral genes detected
NODE_6800_length_7938_cov_11.061271	7938	Yes	3575	8	1	3	Low-quality	Genome-fragment	3.51	AAI-based (medium-confidence)	54.96	1
NODE_6848_length_7876_cov_11.954482	7876	Yes	3386	10	2	4	Low-quality	Genome-fragment	8.44	AAI-based (medium-confidence)	57.01	1
NODE_7097_length_7615_cov_10.599868	7615	No		12	7	0	Low-quality	Genome-fragment	21.73	AAI-based (medium-confidence)	0	1
NODE_7304_length_7430_cov_11.467119	7430	No		10	5	0	Low-quality	Genome-fragment	13.9	AAI-based (high-confidence)	0	1
NODE_7472_length_7284_cov_4.016185	7284	No		11	5	0	Low-quality	Genome-fragment	12.13	AAI-based (high-confidence)	0	1
NODE_8025_length_6847_cov_10.867933	6847	Yes	5830	9	1	2	Low-quality	Genome-fragment	3.07	HMM-based (lower-bound)	14.85	1
NODE_8737_length_6371_cov_9.293540	6371	No		13	5	0	Low-quality	Genome-fragment	11.37	HMM-based (lower-bound)	0	1
NODE_9853_length_5750_cov_4.710448	5750	No		4	4	0	Low-quality	Genome-fragment	3.39	AAI-based (high-confidence)	0	1
NODE_10327_length_5522_cov_395.818731	5522	Yes	4492	9	1	1	Low-quality	Genome-fragment	9.64	AAI-based (high-confidence)	18.65	1
NODE_11194_length_5175_cov_3.991797	5175	No		7	4	0	Low-quality	Genome-fragment	13.63	AAI-based (high-confidence)	0	1
NODE_11273_length_5148_cov_5.010603	5148	No		9	2	0	Low-quality	Genome-fragment	2.93	AAI-based (high-confidence)	0	1
NODE_3309_length_14448_cov_8.304731	11143	No		14	8	0	Low-quality	Genome-fragment	31.03	AAI-based (high-confidence)	0	1
NODE_3_length_345404_cov_119.374725	39583	No		53	16	1	High-quality	High-quality	100	AAI-based (medium-confidence)	0	1
NODE_21_length_249431_cov_13.675799	43936	Yes	34919	60	15	6	High-quality	High-quality	100	AAI-based (high-confidence)	20.52	1
NODE_43_length_192983_cov_142.515633	25351	Yes	14201	30	10	3	Low-quality	Genome-fragment	37.22	AAI-based (medium-confidence)	43.98	1
NODE_116_length_117214_cov_13.214700	38766	No		58	19	0	High-quality	High-quality	95.68	AAI-based (high-confidence)	0	1
NODE_133_length_109453_cov_40.270745	32505	No		44	4	1	Medium-quality	Genome-fragment	57.4	AAI-based (high-confidence)	0	1
NODE_135_length_108473_cov_9.370446	10758	No		15	3	0	Low-quality	Genome-fragment	14.03	HMM-based (lower-bound)	0	1
NODE_227_length_84318_cov_17.466065	42724	No		62	31	0	High-quality	High-quality	93.28	AAI-based (high-confidence)	0	1
NODE_261_length_79708_cov_14.074197	32058	No		45	15	1	Medium-quality	Genome-fragment	82.98	AAI-based (high-confidence)	0	1
NODE_711_length_43948_cov_15.906181	31473	No		44	13	2	High-quality	High-quality	92.28	AAI-based (high-confidence)	0	1
NODE_739_length_42931_cov_11.864260	9261	No		10	0	6	Not-determined	Genome-fragment			0	1	no viral genes detected
NODE_818_length_39988_cov_45.359903	12142	No		18	6	0	Low-quality	Genome-fragment	28.48	AAI-based (medium-confidence)	0	1
NODE_988_length_35369_cov_9.683751	22582	No		38	10	1	Medium-quality	Genome-fragment	64.55	AAI-based (high-confidence)	0	1
NODE_1112_length_32944_cov_7.604153	22724	No		33	18	0	Medium-quality	Genome-fragment	54.15	AAI-based (medium-confidence)	0	1
NODE_1456_length_26959_cov_10.057018	17540	No		21	6	1	Low-quality	Genome-fragment	39.21	AAI-based (medium-confidence)	0	1
NODE_1787_length_23024_cov_7.423353	20731	No		12	0	1	Not-determined	Genome-fragment			0	1	no viral genes detected
NODE_2000_length_21146_cov_6.770234	12967	No		19	5	1	Low-quality	Genome-fragment	9.41	AAI-based (high-confidence)	0	1
NODE_2217_length_19616_cov_24.707275	9701	No		10	3	0	Low-quality	Genome-fragment	23.58	AAI-based (high-confidence)	0	1
NODE_2553_length_17702_cov_4.851250	13002	No		11	1	0	Low-quality	Genome-fragment	3.68	HMM-based (lower-bound)	0	1
NODE_2710_length_17012_cov_5.384443	12357	No		11	0	8	Not-determined	Genome-fragment			0	1	no viral genes detected
NODE_3172_length_14997_cov_5.696225	7203	No		9	1	0	Low-quality	Genome-fragment	10.78	HMM-based (lower-bound)	0	1
NODE_4649_length_10945_cov_30.360973	7892	No		14	3	0	Low-quality	Genome-fragment	18.35	AAI-based (medium-confidence)	0	1
NODE_611_length_48171_cov_7.774212	48171	No		65	19	0	High-quality	High-quality	100	AAI-based (high-confidence)	0	1
NODE_1944_length_21626_cov_10.948078	21626	No		41	2	1	Low-quality	Genome-fragment	39.29	AAI-based (high-confidence)	0	1
NODE_4759_length_10737_cov_4.892155	10737	No		15	3	0	Low-quality	Genome-fragment	8.65	AAI-based (high-confidence)	0	1
NODE_8770_length_6351_cov_31.201874	6351	No		9	0	1	Not-determined	Genome-fragment			0	1	no viral genes detected; low-confidence DTR
NODE_9673_length_5843_cov_4.517104	5843	No		10	1	0	Low-quality	Genome-fragment	4.88	AAI-based (high-confidence)	0	1
NODE_9806_length_5777_cov_15.733485	5777	No		6	0	0	Not-determined	Genome-fragment			0	1	no viral genes detected
NODE_10115_length_5619_cov_13.362150	5619	No		8	0	1	Not-determined	Genome-fragment			0	1	no viral genes detected; low-confidence DTR
NODE_11109_length_5205_cov_27.483495	5205	No		10	0	1	Not-determined	Genome-fragment			0	1	no viral genes detected
NODE_10689_length_5369_cov_6.147535	5369	No		11	0	0	Not-determined	Genome-fragment			0	1	no viral genes detected
NODE_11299_length_5135_cov_12.652953	5135	No		10	0	0	Complete	High-quality	100	DTR (high-confidence)	0	1	no viral genes detected
NODE_249_length_93924_cov_19.389958	93924	No		88	10	0	Complete	High-quality	100	DTR (medium-confidence)	0	1
NODE_284_length_86511_cov_73.346072	86511	No		112	12	2	High-quality	High-quality	99.67	AAI-based (high-confidence)	0	1
NODE_385_length_74870_cov_16.454962	74870	No		104	17	1	Medium-quality	Genome-fragment	72.5	AAI-based (medium-confidence)	0	1
NODE_511_length_63342_cov_137.189834	63342	No		85	8	1	Medium-quality	Genome-fragment	59.24	AAI-based (high-confidence)	0	1
NODE_678_length_52941_cov_30.585750	52941	No		76	16	2	High-quality	High-quality	100	AAI-based (high-confidence)	0	1
NODE_778_length_48219_cov_10.109459	48219	No		85	7	1	Low-quality	Genome-fragment	48.4	AAI-based (high-confidence)	0	1
NODE_1079_length_37617_cov_13.914408	37617	No		49	8	0	Medium-quality	Genome-fragment	55.82	AAI-based (high-confidence)	0	1
NODE_1115_length_36764_cov_18.342505	36764	No		45	24	0	Medium-quality	Genome-fragment	89.64	AAI-based (high-confidence)	0	1
NODE_1243_length_33739_cov_6.330186	33739	No		55	13	0	Low-quality	Genome-fragment	32.3	AAI-based (high-confidence)	0	1
NODE_1295_length_32821_cov_97.067326	32821	No		19	3	0	Low-quality	Genome-fragment	32.8	AAI-based (high-confidence)	0	1
NODE_1655_length_26895_cov_22.275037	26895	No		33	20	0	Medium-quality	Genome-fragment	63.73	AAI-based (high-confidence)	0	1
NODE_1665_length_26741_cov_7.095631	26741	No		39	6	1	Medium-quality	Genome-fragment	57.88	AAI-based (high-confidence)	0	1
NODE_1698_length_26255_cov_35.417939	26255	No		28	0	5	Not-determined	Genome-fragment			0	1	no viral genes detected
[truncated: 43,423 more rows]
