# Supplementary material for: Gut virome profiling identifies a widespread bacteriophage family associated with metabolic syndrome
Source: Nat Commun. 2022 Jun 23;13:3594. doi: 10.1038/s41467-022-31390-5 (PMC9226167; doi:10.1038/s41467-022-31390-5)
Supplement: Supplementary file 8 — Supplementary Dataset 6 [file 41467_2022_31390_MOESM8_ESM.txt]

(deJonge_NODE_796_length_49007_cov_6.144488:0.1890419521,(((((((((((deJonge_NODE_553_length_46736_cov_5.934492:0.0028676288,deJonge_NODE_582_length_50923_cov_13.807895:0.0025403512)100/100:0.0131249913,deJonge_NODE_399_length_61279_cov_17.055632:0.0138224272)69.2/98:0.0047139602,deJonge_NODE_277_length_86716_cov_31.252132:0.0144027929)99.9/98:0.0142508091,((deJonge_NODE_639_length_58714_cov_23.670332:0.0058535752,deJonge_NODE_420_length_54788_cov_51.400106:0.0175661655)100/100:0.0131147396,(deJonge_NODE_354_length_55495_cov_33.399910:0.0097887024,deJonge_NODE_468_length_52626_cov_12.231782:0.0184042184)43.7/98:0.0026340599)100/100:0.0167267068)0/36:0.0071845558,deJonge_NODE_18_length_346057_cov_80.671013_2:0.1028503714)100/100:0.0541323929,((((((((((deJonge_NODE_635_length_42280_cov_6.548372:0.0000000000,deJonge_NODE_326_length_61862_cov_7.693320:0.0000000000):0.0000011560,deJonge_NODE_474_length_65165_cov_44.694655:0.0000011560)0/98:0.0000011560,(deJonge_NODE_510_length_54986_cov_32.199487:0.0000011560,deJonge_VLP_NODE_78_length_50151_cov_7.859150:0.0000011560)82.5/100:0.0003150701)99.3/100:0.0049759287,deJonge_NODE_377_length_57638_cov_25.726291:0.0174351465)100/99:0.0069895522,((((deJonge_NODE_575_length_51623_cov_11.979542:0.0067795034,deJonge_NODE_233_length_80028_cov_12.078927:0.0091801149)98.6/91:0.0035571280,deJonge_NODE_137_length_97210_cov_9.796192:0.0068696300)49.7/90:0.0008457373,deJonge_NODE_367_length_63571_cov_9.955791:0.0056239118)92.9/98:0.0021288502,deJonge_NODE_79_length_143358_cov_13.593714:0.0079266266)85.4/99:0.0011187979)3.1/49:0.0007339799,deJonge_NODE_569_length_57233_cov_8.483000:0.0093315822)100/100:0.1348626610,deJonge_NODE_299_length_78736_cov_12.314650:0.0518799410)100/100:0.0816693395,(((((deJonge_NODE_389_length_45829_cov_28.647027:0.0334671710,deJonge_NODE_680_length_46558_cov_5.836161:0.0289078009)100/100:0.0634758681,((deJonge_NODE_647_length_48799_cov_11.638273:0.0000011560,deJonge_NODE_838_length_34983_cov_8.669406:0.0003192729)100/100:0.0165804302,deJonge_NODE_387_length_76009_cov_42.998144:0.0164435147)100/100:0.0330300176)100/100:0.0438450026,deJonge_NODE_1350_length_38236_cov_6.078023:0.0601227863)100/100:0.0451176460,((((deJonge_NODE_1005_length_40137_cov_10.606132:0.0148840056,deJonge_NODE_399_length_59676_cov_10.278677:0.0161284393)99.8/100:0.0111906585,((deJonge_NODE_350_length_49970_cov_6.424922:0.0157933784,deJonge_NODE_825_length_37230_cov_10.769630:0.0205788308)99.7/100:0.0103273913,deJonge_NODE_160_length_92557_cov_18.888521:0.0167531172)93.5/100:0.0115988113)100/100:0.0745590330,deJonge_NODE_403_length_48280_cov_15.481182:0.1023826598)100/100:0.0416371981,deJonge_NODE_276_length_64800_cov_10.415383:0.1285914037)96/100:0.0290048480)100/100:0.0709982429,(deJonge_NODE_303_length_88809_cov_71.851083:0.0652888903,deJonge_NODE_103_length_154977_cov_38.923633:0.1435132131)100/100:0.0964822416)100/100:0.0427691248)100/100:0.0424688420,((deJonge_NODE_183_length_146824_cov_30.029277:0.0035865678,deJonge_NODE_167_length_106754_cov_16.714487:0.0065382464)100/100:0.2014426230,deJonge_NODE_4_length_563823_cov_78.291453:0.0550592716)100/100:0.0610817055)100/100:0.0358862321,(((((((deJonge_NODE_276_length_71709_cov_9.429006:0.0000011560,deJonge_NODE_311_length_75513_cov_31.357908:0.0000011560)100/100:0.1515086406,(deJonge_NODE_366_length_55113_cov_12.117603:0.0041192938,deJonge_NODE_814_length_47310_cov_7.717511:0.0058110425)100/100:0.2591809620)100/100:0.0693661986,(((((((((deJonge_NODE_207_length_71545_cov_19.835991:0.0004746832,(deJonge_NODE_12_length_332080_cov_105.741062:0.0010903944,deJonge_NODE_189_length_111000_cov_38.867204:0.0004503588)88.9/100:0.0009230179)98.3/100:0.0028796939,deJonge_NODE_458_length_66593_cov_15.923232:0.0062830921)96/100:0.0035475782,(((deJonge_NODE_219_length_109339_cov_12.022089:0.0000000000,deJonge_NODE_292_length_61426_cov_14.088234:0.0000000000):0.0000000000,deJonge_VLP_NODE_35_length_101970_cov_13.614414:0.0000000000):0.0000011560,deJonge_NODE_180_length_106689_cov_14.041159:0.0000026236)99.2/100:0.0036299509)99.2/100:0.0041838920,(((deJonge_NODE_34_length_173933_cov_13.057701:0.0000011560,deJonge_VLP_NODE_8_length_239797_cov_16.231545:0.0000011560)77.1/100:0.0003095187,deJonge_NODE_136_length_104422_cov_17.022957:0.0000024915)30.4/97:0.0003075937,deJonge_NODE_162_length_106449_cov_12.514944:0.0000025267)99.9/100:0.0050661183)95/100:0.0035289879,(deJonge_NODE_256_length_88698_cov_26.486028:0.0000011560,deJonge_VLP_NODE_96_length_89225_cov_13.598049:0.0000011560)79.2/100:0.0008651313)86.6/100:0.0050640794,(deJonge_NODE_31_length_178672_cov_31.774876:0.0024814049,deJonge_NODE_165_length_124459_cov_18.668459:0.0000027644)100/100:0.0168129092)91.1/100:0.0026458187,deJonge_NODE_1_length_618219_cov_20.737028:0.0054621032)100/100:0.1140240493,((deJonge_NODE_13_length_278902_cov_26.342926:0.0000024293,deJonge_NODE_4_length_459283_cov_28.718480:0.0012196447)99.8/100:0.0059747825,deJonge_NODE_16_length_302330_cov_24.388418:0.0019393054)22.2/100:0.0002617202)100/100:0.1404062987,deJonge_NODE_36_length_255768_cov_36.932721:0.0452267253)100/100:0.1816323844)99.5/100:0.0304427484,(((((((deJonge_NODE_1404_length_22243_cov_6.048405:0.0159707818,deJonge_NODE_608_length_45300_cov_13.043231:0.0103619866)99.2/100:0.0062663190,((deJonge_NODE_133_length_108450_cov_15.010185:0.0096350550,deJonge_NODE_38_length_205884_cov_102.806990:0.0104910562)93.3/89:0.0044768518,(deJonge_NODE_668_length_51408_cov_8.661987:0.0119443275,(deJonge_NODE_192_length_108507_cov_19.802733:0.0137952613,deJonge_NODE_1125_length_31037_cov_9.709735:0.0153691337)35.5/82:0.0045157187)81.3/83:0.0017602296)91/100:0.0028534030)100/100:0.0867708990,(deJonge_NODE_644_length_47252_cov_10.203466:0.0119264243,deJonge_NODE_1171_length_38335_cov_10.151933:0.0101097482)100/100:0.0531735353)100/100:0.2083063108,deJonge_NODE_107_length_123590_cov_14.138115:0.0767280977)100/100:0.1531033380,deJonge_NODE_601_length_49364_cov_9.895151:0.1182400211)100/100:0.0839822363,((deJonge_NODE_135_length_102257_cov_52.152502:0.2991399553,deJonge_NODE_214_length_75143_cov_37.282628:0.0856187062)100/100:0.2379072729,deJonge_NODE_308_length_81648_cov_26.316522:0.1941619799)100/100:0.0620108362)100/99:0.0554966547,((((((((((deJonge_NODE_120_length_132434_cov_18.844296:0.0006365467,deJonge_NODE_248_length_92789_cov_9.579442:0.0000011560)100/100:0.0179457563,deJonge_NODE_701_length_39165_cov_6.049757:0.0099781477)83.7/100:0.0061842179,deJonge_NODE_943_length_30860_cov_9.817140:0.0189370462)100/100:0.0193945590,(deJonge_NODE_201_length_117463_cov_112.330983:0.0006261676,(deJonge_NODE_153_length_107277_cov_9.051482:0.0000011560,deJonge_NODE_219_length_108845_cov_21.017116:0.0006471228)76.4/100:0.0003453871)100/100:0.0274114092)78.4/50:0.0042729380,deJonge_NODE_416_length_56830_cov_11.287398:0.0244455882)83.3/50:0.0069472211,deJonge_NODE_245_length_94720_cov_12.559341:0.0314649561)35.6/95:0.0088108697,deJonge_NODE_794_length_37225_cov_19.048910:0.0325373372)100/100:0.1426669891,(deJonge_NODE_50_length_192291_cov_10.681475_1:0.0000011560,deJonge_VLP_NODE_24_length_77999_cov_7.201876:0.0000026417)100/100:0.2478664980)99.6/100:0.0432558459,deJonge_NODE_204_length_84584_cov_74.546664:0.2108425517)99.3/99:0.0251617519,((((deJonge_NODE_188_length_96343_cov_10.819905:0.0000011560,deJonge_VLP_NODE_211_length_46917_cov_6.990739:0.0003141119)100/100:0.2397453393,deJonge_NODE_691_length_42414_cov_15.356335:0.1947357575)100/100:0.0861875105,deJonge_NODE_1253_length_24279_cov_6.702815:0.4087239298)96.9/46:0.0380042316,((((deJonge_NODE_664_length_39305_cov_8.635108:0.0664925915,deJonge_NODE_1113_length_30127_cov_7.272579:0.0711962160)100/84:0.0395026770,deJonge_NODE_101_length_146504_cov_12.917432:0.0543817813)100/84:0.0914139205,((deJonge_NODE_977_length_34814_cov_42.431255:0.0000011560,deJonge_VLP_NODE_147_length_34814_cov_8.188872:0.0000011560)100/100:0.1326000230,(deJonge_NODE_528_length_53971_cov_11.941706:0.1699282692,deJonge_NODE_396_length_50395_cov_5.672010:0.0678598765)98.7/76:0.0353340244)99.7/84:0.0349075809)99.8/99:0.0484747075,(deJonge_NODE_293_length_65646_cov_13.497629:0.0095530544,deJonge_VLP_NODE_60_length_109261_cov_10.801751:0.0092589837)100/100:0.2994982197)99.4/46:0.0344622979)99.9/99:0.0374085852)100/99:0.0375996207)100/99:0.0313986378)100/99:0.0371740026,(((((((((((((deJonge_NODE_259_length_84721_cov_13.391834:0.0039203791,deJonge_NODE_252_length_74974_cov_30.370360:0.0036353898)99.7/100:0.0054928477,(((deJonge_NODE_368_length_67418_cov_19.768226:0.0031444572,deJonge_NODE_218_length_79923_cov_24.371763:0.0059390696)92.1/93:0.0020638094,deJonge_NODE_184_length_89518_cov_45.609939:0.0050571976)57.7/93:0.0023497815,deJonge_NODE_730_length_41412_cov_9.202312:0.0079340188)100/100:0.0254619537)12.7/84:0.0093270598,((((deJonge_NODE_157_length_93192_cov_29.852905:0.0051796395,deJonge_NODE_255_length_93480_cov_37.194381:0.0066360903)94.5/100:0.0022309104,deJonge_NODE_241_length_88600_cov_9.410379:0.0085963612)99/100:0.0043958937,deJonge_NODE_214_length_75402_cov_47.937343:0.0113596385)99.2/100:0.0067244347,deJonge_NODE_423_length_53173_cov_10.835423:0.0213340689)8/59:0.0065355025)99.9/97:0.0185227677,((deJonge_NODE_76_length_178193_cov_35.006523:0.0119584358,(deJonge_NODE_778_length_39837_cov_8.960711:0.0092970200,deJonge_NODE_262_length_87615_cov_10.438465:0.0069263054)96.2/100:0.0053270228)82.1/100:0.0062393853,deJonge_NODE_223_length_91268_cov_7.854659:0.0105816155)100/100:0.0514931271)100/100:0.0525710231,(deJonge_NODE_926_length_36232_cov_60.187827:0.1443198081,(deJonge_NODE_332_length_85159_cov_29.177724:0.0038064517,deJonge_NODE_86_length_207371_cov_24.184511:0.0260399343)100/100:0.1669329271)100/100:0.1336854368)100/100:0.0839198712,deJonge_NODE_418_length_45994_cov_12.701604:0.2091737887)100/100:0.1042467739,deJonge_NODE_7_length_285502_cov_50.212996:0.1793518633)100/100:0.3067274869,deJonge_NODE_37_length_201477_cov_12.051668:0.9230165410)99.8/100:0.1031677673,((((((deJonge_NODE_308_length_74807_cov_7.684289:0.0003256318,(deJonge_NODE_186_length_105223_cov_18.467271:0.0000011560,deJonge_NODE_390_length_56007_cov_9.003378:0.0000011560)0/68:0.0000011560)100/100:0.0104366417,deJonge_NODE_45_length_188114_cov_12.701376:0.0048312508)100/100:0.0356842530,deJonge_NODE_343_length_75819_cov_6.668127:0.0343773505)100/100:0.5879467863,(((((((deJonge_NODE_586_length_57884_cov_31.255495:0.0009994326,deJonge_NODE_247_length_84854_cov_7.483614:0.0043527624)94.5/99:0.0013363662,deJonge_NODE_113_length_149300_cov_46.457670:0.0026786554)99/100:0.0026779635,deJonge_NODE_31_length_231684_cov_16.032207:0.0023386300)99.4/99:0.0033441186,((deJonge_NODE_1288_length_30866_cov_5.958846:0.0043515879,deJonge_NODE_160_length_97411_cov_80.623608:0.0043652800)78.3/92:0.0027514301,(deJonge_NODE_397_length_57558_cov_41.607568:0.0073460738,deJonge_NODE_554_length_54213_cov_25.653200:0.0016489158)0/43:0.0007852983)85.4/87:0.0012620200)0/22:0.0015571200,deJonge_NODE_1107_length_31776_cov_6.347782:0.0028120392)100/100:0.1844235615,(((((((deJonge_NODE_4_length_536500_cov_44.582311:0.0042410917,(((deJonge_NODE_968_length_41077_cov_14.407099:0.0035409038,deJonge_NODE_16_length_315231_cov_29.237090:0.0028385947)99.7/100:0.0039199685,deJonge_VLP_NODE_1_length_780228_cov_19.274231:0.0034024667)83.6/98:0.0016240126,deJonge_NODE_117_length_105018_cov_10.047645:0.0082208159)81.2/98:0.0012108096)25.1/98:0.0015721080,(deJonge_NODE_241_length_73150_cov_14.749217:0.0032614407,deJonge_NODE_53_length_173121_cov_39.884137:0.0012949969)98.3/100:0.0037313361)94.6/100:0.0036735104,(deJonge_NODE_2_length_513725_cov_17.519501:0.0137037210,((deJonge_NODE_38_length_205967_cov_23.902031:0.0035790690,deJonge_NODE_231_length_98324_cov_7.754154:0.0072422930)98.5/100:0.0049774585,deJonge_NODE_393_length_58072_cov_18.248617:0.0033598770)96.9/71:0.0040108859)95.1/59:0.0051911865)100/100:0.0120239917,(((((deJonge_NODE_8_length_293827_cov_20.404082:0.0133670958,(deJonge_NODE_184_length_105484_cov_9.587324:0.0025528507,deJonge_NODE_160_length_76011_cov_7.042222:0.0026476046)98.4/100:0.0031242801)86.4/90:0.0009739973,deJonge_NODE_226_length_76530_cov_37.507512:0.0101393593)99.1/92:0.0037706765,deJonge_NODE_44_length_174210_cov_14.935845:0.0064443627)96.3/61:0.0032721620,(deJonge_NODE_28_length_251922_cov_51.677016:0.0061906905,deJonge_NODE_21_length_284916_cov_15.596242:0.0078961942)98.8/91:0.0042728139)99.4/59:0.0057804438,deJonge_NODE_578_length_57124_cov_13.007342:0.0102162967)99.9/100:0.0129450648)100/100:0.0140404698,deJonge_NODE_12_length_213189_cov_12.502825:0.0243072665)100/100:0.0190782212,deJonge_NODE_7_length_388745_cov_53.105992:0.0120866906)100/100:0.0434427096,deJonge_NODE_208_length_103896_cov_10.497212:0.0516552808)100/100:0.2000517795)99.8/100:0.0702159725,deJonge_NODE_1127_length_40023_cov_10.397693:0.2067183313)100/100:0.0451330759)100/100:0.0872164847,((((((deJonge_NODE_116_length_153753_cov_8.615805:0.0000011560,deJonge_NODE_205_length_93835_cov_9.758637:0.0000011560)0/68:0.0000011560,deJonge_NODE_780_length_43962_cov_6.410367:0.0006517429)0/46:0.0000011560,deJonge_NODE_201_length_93369_cov_9.172354:0.0006518768)100/100:0.0126235096,deJonge_NODE_8_length_285915_cov_28.731372:0.0074476585)87/94:0.0067175646,deJonge_NODE_217_length_79966_cov_11.395778:0.0113268077)100/100:0.2403528406,((deJonge_NODE_123_length_120012_cov_24.377060:0.0145711825,deJonge_NODE_450_length_41540_cov_5.768181:0.0083022826)100/100:0.1181574948,deJonge_NODE_135_length_104063_cov_36.677217:0.1815983255)100/100:0.2017549010)99.9/100:0.0704804874)100/86:0.0795622209,(MK448752.1:0.2386106205,MK448838.1:0.1921010424)100/86:0.1746353461)99.4/78:0.0663440178)100/83:0.0726322832,(((((((((MK448835.1:0.0161021364,(MK448836.1:0.0000011560,MK448825.1:0.0000011560)100/100:0.0150067365)100/100:0.0379490127,MK448695.1:0.0294640908)99.5/100:0.0150672227,((MK448670.1:0.0003221715,(MK448668.1:0.0000011560,MK448666.1:0.0000011560)0/45:0.0000011560)100/100:0.0303517849,(((MK448922.1:0.0000000000,MK448827.1:0.0000000000):0.0000011560,MK448906.1:0.0000011560)0/58:0.0000025553,MK448717.1:0.0003218422)100/100:0.0188747503)25.6/73:0.0050179211)87.4/88:0.0079731970,((((MK449007.1:0.0000011560,MK448787.1:0.0000011560)98.8/100:0.0028854885,MK448776.1:0.0013123717)99.1/100:0.0039947107,MK448726.1:0.0138730252)100/100:0.0125946994,MK448728.1:0.0243400607)100/100:0.0204163049)99.7/100:0.0204985576,(MK448907.1:0.0108654181,(MK448913.1:0.0120347527,MK448722.1:0.0133945088)31.4/100:0.0054377028)100/100:0.1604408669)100/100:0.0425499756,(MK448936.1:0.0000011560,MK448935.1:0.0000011560)100/100:0.0244955817)100/100:0.0413840087,(((((((((MN270276.1:0.0082216831,(((MN270263.1:0.0146652795,MN270269.1:0.0089599742)83.8/97:0.0012818693,(MK359990.1:0.0044111799,MN270274.1:0.0061470114)90.5/91:0.0014122069)83.4/89:0.0017124552,(MN270278.1:0.0157764901,MN270275.1:0.0065865263)88.7/99:0.0016684205)85.5/97:0.0012649085)98/99:0.0034178922,MN270277.1:0.0084079283)98.1/99:0.0033723023,MN270266.1:0.0085381107)96.9/99:0.0038842199,MK448674.1:0.0246932966)52.4/80:0.0020709125,(KX077896.1:0.0137124447,MN270270.1:0.0126980319)97.5/100:0.0037142301)88.1/82:0.0028366246,(((KT336321.1:0.0000011560,MN270273.1:0.0000011560)0/95:0.0000011560,MN270279.1:0.0062178474)80.2/97:0.0040291494,(KT336320.1:0.0003260294,MN270272.1:0.0000011560)97.7/100:0.0028583644)100/100:0.0129338874)97.2/99:0.0056427920,MN270261.1:0.0226871105)85.4/83:0.0031050319,(MK448819.1:0.0100412195,MN270260.1:0.0190942237)100/99:0.0110444973)65.6/79:0.0017127894,((MN270268.1:0.0202268083,(MK448811.1:0.0234369258,MK448994.1:0.0218437742)91.7/91:0.0055488825)100/91:0.0151508569,((MN270259.1:0.0000011560,MN270258.1:0.0000011560)100/100:0.0268564922,FM864213.1:0.0240681376)98.5/95:0.0051784547)75.4/81:0.0006983319)100/85:0.0118141503)28.9/74:0.0094207720,(MK448846.1:0.0139626790,MK448847.1:0.0202516729)100/100:0.0333675987)100/86:0.0767529323,(MK448883.1:0.1614522084,(((((MT303952.1:0.0000011560,MK448713.1:0.0003329648)0/79:0.0000025870,MT311968.1:0.0000011560)0/55:0.0000011560,(MK448780.1:0.0000011560,AY657002.1:0.0000011560)89.7/99:0.0006652937)91.6/98:0.0009990310,MT311967.1:0.0023326382)91.7/96:0.0022956319,MK448687.1:0.0003761321)99.2/100:0.0121511891)92.8/97:0.0715742784)100/100:0.2789687585)100/99:0.0874119591,((((deJonge_NODE_285_length_85081_cov_25.918249:0.0213433025,(deJonge_NODE_93_length_118522_cov_12.167473:0.0176442129,deJonge_NODE_757_length_47081_cov_20.125760:0.0183763416)15.3/78:0.0083655739)65.2/97:0.0056329954,deJonge_NODE_248_length_74050_cov_32.498317:0.0227404862)90.4/93:0.0062837580,((deJonge_NODE_875_length_44017_cov_11.006597:0.0124174954,deJonge_NODE_158_length_81409_cov_9.310901:0.0139546391)100/100:0.0130901071,deJonge_NODE_144_length_74319_cov_17.916016:0.0135407013)100/100:0.0219068550)100/100:0.0944619720,deJonge_NODE_388_length_56560_cov_6.568304:0.2012455266)100/100:0.1324040751)99.4/84:0.0982321943,(deJonge_NODE_610_length_52736_cov_9.371747:0.0003656711,((deJonge_NODE_366_length_52737_cov_15.545234:0.0000011560,deJonge_NODE_364_length_52738_cov_54.869427:0.0003280812)0/81:0.0000011560,deJonge_NODE_661_length_52738_cov_9.442951:0.0003279413)98.1/100:0.0035828238)100/100:0.2259566733)99.7/84:0.0758413590,((((deJonge_NODE_659_length_60444_cov_14.842753:0.0021399573,deJonge_NODE_274_length_73915_cov_10.206878:0.0024434486)100/100:0.1534478910,(deJonge_NODE_138_length_90076_cov_15.532198:0.0550369921,deJonge_VLP_NODE_200_length_62515_cov_69.011527:0.2824948276)100/100:0.0756589708)99.4/100:0.0354067232,deJonge_NODE_483_length_64444_cov_16.078336:0.2799233837)100/100:0.0817162797,deJonge_NODE_129_length_113974_cov_15.875447:0.0971932965)100/100:0.1880884189)100/84:0.0762790056)99.8/84:0.0383535423,((((((((((((deJonge_NODE_104_length_130138_cov_36.258151:0.0000011560,deJonge_VLP_NODE_254_length_55170_cov_27.253543:0.0000011560)100/100:0.0086603947,(deJonge_NODE_221_length_78771_cov_159.000445:0.0032180982,deJonge_NODE_696_length_41535_cov_51.375193:0.0108704692)30.2/98:0.0022132182)91.6/98:0.0028479403,deJonge_NODE_256_length_62967_cov_23.124301:0.0063742824)39.2/79:0.0010383561,(((deJonge_NODE_616_length_42467_cov_19.917052:0.0073930040,deJonge_NODE_829_length_37727_cov_38.892997:0.0076456185)94.5/85:0.0015930665,deJonge_NODE_707_length_49941_cov_9.342441:0.0103941815)54.4/79:0.0008582357,deJonge_NODE_254_length_66389_cov_107.990427:0.0137152488)0/80:0.0001411257)100/100:0.0565684259,(deJonge_NODE_209_length_88821_cov_15.625679:0.0716470734,deJonge_NODE_386_length_94877_cov_38.472591:0.0654654526)94.2/98:0.0260341857)100/99:0.0725794319,deJonge_NODE_75_length_169247_cov_16.235709:0.2149312634)99.6/100:0.0439640303,((deJonge_NODE_10_length_360272_cov_115.295647:0.0088596628,deJonge_NODE_315_length_63278_cov_7.528052:0.0102063815)86.3/100:0.0049330402,deJonge_NODE_180_length_94243_cov_50.633446:0.0213512036)100/100:0.1140400840)100/100:0.0710203964,deJonge_NODE_320_length_60441_cov_16.665518:0.4054225173)96.3/100:0.0326213308,(deJonge_NODE_663_length_44833_cov_17.946693:0.0259771371,deJonge_NODE_504_length_58190_cov_9.613004:0.0212134614)100/100:0.2447548118)98.8/100:0.0315382530,((((((deJonge_NODE_1066_length_33897_cov_5.202027:0.0144502104,(deJonge_NODE_75_length_159448_cov_24.430954:0.0000011560,deJonge_NODE_103_length_155137_cov_15.244103:0.0000011560)99.9/100:0.0139859044)100/100:0.2492159923,MK448934.1:0.3880610007)16.6/87:0.0533159536,((deJonge_NODE_346_length_55893_cov_13.313066:0.0242909869,deJonge_NODE_502_length_55765_cov_11.108975:0.0226043892)99/100:0.0134000511,deJonge_NODE_679_length_40039_cov_7.067352:0.0182935007)100/100:0.1819943723)99.7/99:0.0515853023,(deJonge_NODE_129_length_109871_cov_8.386492:0.0009020016,deJonge_NODE_602_length_53592_cov_8.738256:0.0007137971)100/100:0.1180281412)98.6/99:0.0748548053,(deJonge_NODE_275_length_72185_cov_6.253154:0.1347547398,deJonge_NODE_151_length_110132_cov_15.319840:0.1957597408)99.9/100:0.0646422018)99.8/99:0.0385375820,(deJonge_NODE_6_length_459633_cov_9.924546:0.1798047694,MF172979.1:0.1932541130)100/100:0.0667782235)100/99:0.0568891147)100/99:0.0726307247,(((deJonge_NODE_504_length_53263_cov_119.857315:0.1660764142,deJonge_NODE_1022_length_37134_cov_6.197147:0.2371875603)100/100:0.1628042352,(deJonge_NODE_90_length_168390_cov_18.051005:0.2621942486,deJonge_NODE_49_length_153087_cov_38.519016:0.2758911695)100/100:0.0652420551)100/100:0.2067929007,deJonge_NODE_283_length_91125_cov_9.789986:0.2870019880)96.1/71:0.0318817138)73.7/71:0.0236439449,(deJonge_NODE_317_length_63197_cov_17.145878:0.0171535925,deJonge_VLP_NODE_18_length_127132_cov_16.684034:0.0128927267)100/100:0.4276571817)94.8/83:0.0239817598)99.9/100:0.0479605605,(((deJonge_NODE_526_length_50961_cov_34.572801:0.0117836357,deJonge_NODE_369_length_64345_cov_19.591725:0.0135396542)96.7/100:0.0056268706,((deJonge_NODE_613_length_48681_cov_215.904783:0.0094728115,(deJonge_NODE_671_length_50274_cov_9.202234:0.0000011560,deJonge_VLP_NODE_174_length_67731_cov_6.092573:0.0035000414)99.6/100:0.0074361672)98.3/100:0.0065126786,(deJonge_NODE_378_length_59558_cov_35.063493:0.0055278803,deJonge_NODE_497_length_64671_cov_18.247710:0.0135568374)99.9/100:0.0091906695)97.9/100:0.0063957634)100/100:0.1382723944,((deJonge_NODE_670_length_47318_cov_11.566066:0.0102848492,deJonge_NODE_591_length_41935_cov_36.546275:0.0173711342)97.8/100:0.0138951546,deJonge_NODE_135_length_107038_cov_8.103689:0.0323634885)100/100:0.0856614905)100/100:0.0411822465)99.7/99:0.0478887093)100/100:0.0553450158)100/100:0.0462081196,(deJonge_NODE_1118_length_36930_cov_5.924637:0.0979214408,deJonge_NODE_473_length_45804_cov_10.776760:0.1425419992)99.9/100:0.0410715375)75/88:0.0200594658,deJonge_NODE_135_length_121273_cov_45.690986:0.0271482404)100/100:0.0608847175,(deJonge_NODE_109_length_94418_cov_28.812967:0.0382320526,((deJonge_NODE_18_length_309846_cov_14.457282:0.0097257498,deJonge_NODE_296_length_73965_cov_9.980219:0.0055703789)86.1/100:0.0041636056,(deJonge_NODE_342_length_56394_cov_19.558512:0.0025749326,deJonge_NODE_601_length_44697_cov_7.384884:0.0016124247)97/100:0.0031301027)98.6/100:0.0107137154)97.4/100:0.0219325983)91.1/91:0.0222894973,deJonge_NODE_24_length_236762_cov_81.230073:0.0817753691)98.4/99:0.0244744399,((((((((((deJonge_NODE_126_length_129669_cov_22.729929:0.0035476701,deJonge_NODE_63_length_239587_cov_57.742861:0.0113614853)100/100:0.0548405401,deJonge_NODE_90_length_140456_cov_14.972928:0.0085842240)100/100:0.1457771288,(deJonge_NODE_964_length_33944_cov_4.874000:0.0653688726,deJonge_NODE_295_length_67437_cov_49.825680:0.0505563472)100/100:0.0401314924)99.9/90:0.0186269861,(deJonge_NODE_734_length_46666_cov_10.690760:0.0158331004,deJonge_NODE_389_length_63780_cov_15.849557:0.0175088745)99.1/97:0.0058994307)89.8/90:0.0029868283,deJonge_NODE_104_length_149191_cov_11.493161:0.0076203608)100/100:0.0918348330,deJonge_NODE_4_length_349850_cov_26.457711:0.0061026180)100/100:0.0738771723,deJonge_NODE_354_length_55819_cov_132.520461:0.0089413152)99.6/100:0.0095315898,(deJonge_NODE_135_length_112212_cov_87.564156:0.0295111595,deJonge_NODE_3_length_535909_cov_57.043329:0.0171249912)41.2/99:0.0044286637)100/100:0.0835338270,deJonge_NODE_127_length_126222_cov_137.136850:0.0981918835)100/97:0.0799705582,deJonge_NODE_1347_length_29569_cov_82.341092:0.0322190728)100/97:0.0441335980)100/97:0.0915670041,deJonge_NODE_52_length_169715_cov_16.973918:0.0123022029);
