# Supplementary material for: Gut virome profiling identifies a widespread bacteriophage family associated with metabolic syndrome
Source: Nat Commun. 2022 Jun 23;13:3594. doi: 10.1038/s41467-022-31390-5 (PMC9226167; doi:10.1038/s41467-022-31390-5)
Supplement: Supplementary file 9 — Supplementary Dataset 7 [file 41467_2022_31390_MOESM9_ESM.txt]

>deJonge_NODE_796_length_49007_cov_6.144488
---MRTLSIDIETFSSADLSKCGVYKYAEAPDFEILLFGYSADGAPVQVVDLATGETIPD
EVVAALTDDTVIKWAFNAQFERICLSRWLRDHGSFDNTGYS--IPEDTLGDYLNPASWHC
TMIRSAYMGLPLSLEGVGAVLGLDKQKLAEGKDLIRYFCQPCAPTKSNGGRTRNRPEDAS
EKWTAFKRYNVRDVEVEMSIQAKLAKFPVPEPVWEEYHIDQEINDRGVALDMDLVHQAIE
MDTRSRQELLAGMKRLTELENPNSVQQMKQWLSENGLELDSLGKKDVAEAIKT-APPDQR
EVLLLRQQLAKSSVKKYQAMEKAVCADGRARGMFQFYGANRTGRWAGRIIQMQNLPQNHL
PDLTEARSLVRNGDFEAVQMLYEDVPDTLSQLIRTAFVPKSGYKFIVADFSAIEARVLAW
FAGEQWRQDVFANGGDIYCASASQMFKVPVEKHGINGHLRQKGKIAEL--ALGYGGSVGA
LKAMGALEMGLSEEELPPLVNAWRTSNPNIVRFWWDVDRAAMNAVQKHIDGDVAGITFAY
RSGMMFITLPSGRKLTYVKPKIGQNQFGGDCITYEGIGSTKKWERLETYGPKLVENIVQA
TARDILCYAMRTLQH--CFITMHIHDELVIEASPEV-SLDAICEQMGRTPPWAKGLKLRA
DGYETDFYKKDMKTNTKPTNPMKVITGKDTRWSYANVWEAKSINGGAPKFSVSLIIPKTD
TVTVGKIKAAIQAAYEEGQGKLRGNGKSVPPLSAIKTPLRDGDTERPDDPAYAGCYFINA
NSATAPGIVDADCNPILTRSEVYSGVYGRASISFYAFNSNGNKGIACGLNNLQKIRDGEP
LGGKASAASDFATDA-ED-DFLA--MGKHALLSASSSRRWLNCPPSARLCENYEDKSSDF
AAEGTDAHSLCEYKLRKALGMEAEDPTENLTYYNGEMEECANGYAAFALELVEQAKQNCP
DPIVLIEQKLDYSKYVESGFGTGDCVIVADDTLHIVDYKHGRGVLVEA-EGNPQMRLYAL
GALEIFDCLYDISTISMTIYQPRRANISTCTVPRQELLDWANQVLMPTAKLAFNGGGEFH
CGEWCQFCKAKADCRERAKANMALAQYEFRQPPLLTDEEVETILGQLDELISWASDIKEY
ALQAAIS-GKHWSGYKLVEGRANRRYTDENAVVNAVKAAGYD-PYEQKLLGVTAMTTLLG
-KKQFNDILGGLITKPQGKPTLVPENDKRPAMT-TII-DDFKEDN---MREKEIEQNLVA
EAKAAGGIAAKFVSPGLDGMPDRLVLLPEGKIGFVEVKAPGKVPRPLQVARHRLLKRLGF
QVFVLDDPAQIGGILDAIQTT---------MQYKPHEYQKYAIDYIETHPLAAVLLDMGL
GKTSITLTAIADLLFDSFEVHKVLVIAPLRVARDTWSAEIQKWDHLQHLLYSVAVGTETE
RKAALQQQADIYIINRENVQWLVNESGLPFDFDMVVVDELSSFKNHQSKRFKALMQVRPR
VKRMVGLTGTPASNGLMDLWAEFKLIDMGCRLGRFITHYRQNFFMPGRTNGQVVYNYLPL
PGAEQAIYQQISDITISMKSTDHLTMPKLISSTCDVYLDSCEQEDYDSMKKKFVLDLP-E
GEITASNAGVLSGKLCQMANGAIYDDTGEMHILHNRKLDALEDIIEAANGKPLLVAYWYQ
HDLKRISERLHLRHIPFSRLDSSDSIRRWNREELPVALIHPASAGHGLNLQSGGNTLVWF
GLTWSLELYQQTIARLWRQGQKSETVVVQHIIAHDTIDMQILRALQAKDKTQAALIEAVK
ADVKT---------------MRKLKKYKPTPFMAEGSHYDKAAADYAVMFIESLCHTKGT
WARKPFELIDWQEQIIRDIFGTLKPNGYRQFNTAYIEIPKKQGKSELAAAVALLLTCGDG
EERAEVYGCAADRQQASIVFNVAADMVRMCPALNKRVKILDSQKRIIYQPTGSIYQVLSA
DVGNKHGFNTHGVVFDELHTQPNRKLYDVMTKGSGDARMQPLYFLITTAGNDTNSICYEV
HQKAKDILEGRKTDHTFYPIIYGADEGDDWTDPEVWKKANPSLGITVGIDKVQDACESAK
QNPGEENAFRQLRLNQWVKQAVRWMPMDKWDKCAFPVNEDDLEGRVCYGGLDLSSTTDIT
VFVLVFPPQDEDDKYMVLPYFWIPEDNLDLRVRRDHVPYDVWERQGTLQTTEGNVVHYGY
IEKFIERLGERFNIREIAFDRWGAVQMVQNLEGMGFTVVPFGQGFKDMSPPTKELMKLVL
EEKIAHGGHPVLRWMMDNIFIRTDPAGNIKPDKEKSTEKIDGAVATIMALDRAIRCGNDT
GASVYDDRGILFI------MGILSGLFHSRDKP-TNSTNGSGYRFFLGQSTSGKPVNERS
AMQMTAVYACVRILSEAIAGLPVHLYQYQK-DGSKEKALKHPLYRILHDEPNPEMTSFVF
RETAMSHLLLWGNSYSQIIRNGKGEVVALYPLMPNRMTVDRDDMGHLYYQYQVQDSDA-P
TMKDGTVILKPSDVLHIPGLGFDGLVGYSPIAMAKNAIGMAIACEEYGAKFFANGATPGG
ILEHPGTVKDPARVRDSWNAAFGGSGNANKVAVLEEGMKYTPISISPEQAQFLETRKFQI
DEIARIFRVPPHMVGDLEKSSFSNIEQQSLEFVKYTLEPWIVRWEQAINRALLSEKEKES
YFVKFNVDGLLRGDYESRMNGYATARQNGWMSANDIRELENLDRIPAELGGDLYLINGNM
TKLQDAGIFAG-----------------------KEETENEEVLELDESGSNGDGTG---
-AADSHAERHHRRGKLV-------------------------------------------
--------------------------MAAAQIYNMLMDYRGSVTVKIDGIAASAASVIAM
AGTRVLVSPVSMLMIHNPATMAMGDAAEMQKAIAMLDEVKESIINAYEIKTGMSRAKLSR
LMDAETWMDAHTAVDLGFADEIMTRPEVTGAEN---------------------------
----HVTGPMLFSRAAVTNHLMDKLAAKCRIEKK-----------PTK---PERSVDDLM
ERLNLMTH---MTIQELREKRNTAWNAAKAFLDSHRTEKGTLTAEDDATYTRMEQDIADL
GKEIARLERQEALDAELSKPVGTPLTSKPTTG----KQPEVKTGRASDEYRKGMLTALRT
N--FRQVSNVLQEGVDADGGYLVPEEYDRRLIQTLSEENIMRRLGHVITT-SGEHKINIA
ATKPAAAWIEEGGALQFSDATFAQILLDAHKLHVAIKVTEELLYDSAFNLESYIIEQFGK
ALANAEEDAFLNGTGVGQPLGLFA--EVGGGHVA-GTLS-AALKADDVLGLIYELKRPYR
KNASFIMNDKTVAQIRKFKDNNGAYIWQPSYQAGEPDRILGYSVHTSEYVPEN-----AI
AFGDYSYYNIGDRGTRSFKQLTELFAGNGMIGYVAKERVDGKLILPEAVQILKLKTE---
--
>deJonge_NODE_553_length_46736_cov_5.934492
---MQTLSIDLETYSDQPLAKTGVYRYVESPDFEILLFAYSVDGDPVQQIDLACGEKIPP
AILAALEDDKVTKWAFNANFERICLSRFLGY----------------PTGDYLEPDSWKC
SMVWAAYMGLPLSLEGAGAVLGLEKQKLAEGKDLIKYFCQPCAPTKSNGQRTRNLPKHAP
DKWLAFKKYNIRDVETEMSIQARLLKYPVPDSVWEEYHLDQEINDRGVGLDMELVRQAIQ
MDGRSRSELTQAMKELTSLDNPNSVQQMKQWLADNGVETDTLGKKAVAELLKT-APPQLQ
KVLTLRQQLAKSSVKKYQAMETAVCADGRARGMFQFYGANRTGRWAGRIIQMQNLPQNHL
DDLSEARGLVRAGGFDALEMLYEDVPDTLSQLIRTAFVPQENRKFIVADFSAIEARVIAW
LAGEKWRQDVFAEGKDIYCASASQMFGVPVEKHGVNGHLRQKGKIAEL--ALGYGGSVGA
LKAMGALEMGLSEDELPALVSAWRQANPKIVQFWWAVDRAVMEAVSRRTTTKTHGIIFSA
RNGMLFITLPSGRSLAYVKPKIGENRFGGDCITYEGVGGTKKWERIDSYGPKFVENIVQA
TSRDILCYAMKTLRC--CSIVMHIHDEVVIEADRRM-SLQAVCDQMGRTPPWANGLQLRA
DGYETDFYKKDSNNTNRVNNPMKVITGPDTRWSYANVWEPKSINGGTPKYSVSLIIPKSD
TKTVAKIKAAIEAAYQEGQAKLKGNGRSVPPLSAIKTPLRDGDVERPDDPAYANAYFINA
NSATAPGIVDADRNPVLTRSEVYSGVYGRASINLYAFNSNGNKGIACGLNNLQLIRPGEP
LGGKASAEADFATDD-DE-DFLG-MAVKHAVLSASSSERWINCPPSARLCEAYEDKGSDY
AAEGTDAHSLCEFRLKQALGIPADDPIENLSWYNEEMEDCAAGYAAYVSELLETAKQTCA
DPLILIEKRVDFSRWVQDGFGTADCIVIADGVLNIVDYKHGKGVEVSA-VDNPQMMLYAL
GALEIFDGIYDIDSVRMTIYQPRKSNISVCIMEKDGLLEWAQNDLTYKAKLAYEGGGDFH
CGEWCRFCKAKAECRERAEANLALARYDFEEPPLLTDEEIAGILDKVDALTAWAADVKEY
ALQQAVS-GTAFPGWKLVEGRSNRKYTSEAAVATAVEGAGFN-PYEKKLLGITAMQKLLG
-KSRFEELLTPYIEKPQGRPTLVRSSDKRPEWN-TAK-NDFMEEM---MREKEIEKKLTQ
MVKKAGGICPKLVSPGFDGMPDRMVLLPNGRIGFVEVKALGEKPRPLQLSRHRLLRRLGF
PVYVLDDTEQIGGILDEIRTS---------MRYEPHEYQKYAVDYIETHPAAAIFLDCGL
GKTSITLTAIADLLFDSFEVHKVLVIAPLRVARDTWTAEADKWDHLQDLICSVAVGTEAQ
RRSALMRRADIYIINRENVQWLIDESGIPFDFDMVVIDELSSFKNHQTKRFKSLLKVRPK
VSRIVGLTGTPASNGLMDLWAEFRILDMGQRLGRFITKYRTDYFTPDKRNGQVIYSYKPL
PYAEDAIYRQISDITISMKSADHLHMPKLVSSEYTVRLSEDEQKKYTDLKQELVLSLD-D
AEITAANAASLSGKLSQMANGAIYDDGGETIRIHDRKLDALEDIIEAANGKPLLVAYWFK
HDLTRISERLRKLHIPFSKLDDAASIRRWNNGELPVALIHPASAGHGLNLQSGGSAIVWF
GLTWSLELYQQTIARLWRQGQTSETVVVQHIVTKGTIDERIMKALSKKEHTQTALIDAVK
ADLKI---------------MRKLKKYKPTKFMAKTSHYDKDAADFAVMFIESLSHTKGT
WAGKPFELIDWQEQIIRDLFGVLKPNGYRQFNTAYIEIPKKQGKSELAAAVALLLLCGDG
EERAEVYGCAADRNQAKIVFDVAVDMVRFCPALSKRVKILESQKKITYLPTNSSYQVLSA
DVANKHGFNTHGVIFDELHTQPNRKLFDVMLQGSGDARMQPLYFLITTAGNDTNSICYEV
HQKAIDIAEGRKVDPTFYSVIYGAAEDEDWTDPKVWKKANPSLGITVGIDKVKAACESAQ
QNPGEENAFRQLRLNQWVKQSVRWMPMDKWDACAFPVSEDDLEGRICYGGLDLSSTTDIT
AFVLVFPPLDEEDKYYIFPYFWIPEETLDLRVRRDHVPYDLWEWQGTLMTTEGNVVHYGY
IEKFIERLGEKFNIREIAFDRWGAVQMVQNLEGMGFTVVPFGQGFKDMSPPTKELMKLVL
EEKIAHGGHPVLRWMMDNIYIRTDPAGNIKADKEKSTEKIDGAIATIMGLDRAIRCGNDT
GASVYDSRGLLFI------MGIFSGLFRSRDKP-QNRTTGSAYSFFFGSSSAGKRVNERS
AMQMTAVYSCVRILAEAVAGLPLHLYRYKE-DGGKEKAIDHPLYLLLHDEPNPEMSSFVF
RETLMTHLLLWGNAYAQIIRNGKGEVIALYPLMPDRMTVDRDRDGKLYYEYTVSTDDA-P
TVKGTVVRLKPSDVLHIPGLGFDGLVGYSPIAMAKNAIGMAIACEEYGAKFFANGAAPGG
VLEHPGTIKDPGRVRESWQSTFGGSGNANKIAVLEEGMKYTPIGISPEQAQFLETRKFQI
NEIARIFRIPPHMVGDLEKSSFSNIEQQSLEFVKYTLEPWLVRWEQSIQRTLFSAEEKKQ
YFTKFNVEGLLRGDYASRMNGYATARQNGWMSANDIRELENMDRIPTEDGGDLYLINGNM
LPLGNAGAFANTQPNDDGKE-------------E---NPDEEVLEVEEQNGDESGESDGN
SGENAVSERHHRRGKLV---------------------MERTLFLNGTIAEESWFDDDIT
PQLFKEELMAGSGDITVWINSPGGDCVAAAQIYNMLMDYKGNVTVKIDGIAASAASVIAM
AGTRVLVSPVSMMMIHNPMTVAMGDTAEMQKAIEMLGSVKDSIINAYEIKTGLSRTRLSH
LMDAETWMDAGKAVELGFADDVLARAEIP-ED----------------------------
--MEPPAVSMLYSKAAVVNSLMDKIAAKCRTNPKKT----------EDSKPKGRSVDSLY
ERLNLMKF---MTILELREKRAKAWEATKAFLDSHRNDKGMLSAEDDATYSRMEQEITDL
GKEIARLERQEALDAELNRPVNKPLTGKPMNGK----E-TAKTGRATDEYRQNFWNMMRS
KTPMPTVMNALQIGTDSEGGYLVPDEYERTLVEALEEENIFRQLAKIIQTSSGDRKIPVV
ATKGTASWIDEEGAYLESDDSFSQVSIGAYKLGTMIKVSEELLNDSVFDLESYISREFAR
RIGAKEEEAFFTGDGSGKPLGILA--ATGGAETGVTAASATAITADELIDLFYSLKAPYR
RNAVWVLNDSTIKAIRKLKDNQGQYLWQPSLTAGAPDLLLGKPVRTSAYMPAIAADAKTI
AFGDFSYYWIADRQGRSFKRLNELYAATGQVGFLASQRVDGKLILPEAIKVLAQKSAA--
--
>deJonge_NODE_635_length_42280_cov_6.548372
---MQTLSIDIETYSDVNLSKCGVYKYAESPDFEILLFGYSSDGSEVTVIDLAQGERLPQ
EIIDALTDDTVIKWAFNANFERVCLSRYLRDLGVSLDPFHDNHPISTECARFLNPESWRC
SMVWAATMGLPLSLEGVGAVLGLEKQKLTEGKDLIKYFSVPCAPTKTNGGRTRNHPFHAP
DKWEAFKKYNIRDVETEIGIKDRLAKFPVPKEVWDEYRIDQEINDRGVRLDMDLVKEAIE
MDSRSRSELTAAMKDMTALDNPNSVQQMKQWLKGNGLETDSLGKKVVAELIKT-APPELQ
TVLELRQQLAKSSVKKYQTMERAVCDDGRARGMFAFYGANRTGRWAGRLIQLQNLPQNHL
PDLADARALVKSGDFDAVKLLYEDVPDTLSQLIRTAFIPKDGTQFYVSDFSAIEARVIAW
YAGETWRQKVFETGGDIYCASASQMFHVPVEKHGINGHLRQKGKIAEL--ALGYGGSVGA
LKAMGAIEMGLSEDELPPLVDAWRQTNPNIVKFWWDVDRAVMEAVKYKHATSSYGLTFSC
RSGMLFITLPSGRNLAYVKPKVGTNKFGGECITYEGIGSTKKWERLDSYGPKFVENIVQA
TSRDILCYAMKTLRC--CSIVMHIHDELVIEADPRM-SLDVLCEQMGRTPPWAKGLKLRA
DGYTTPFYKKDMSKNVKISNPMKVITGVDTRWSYANVWEPKSINGGTPKYSVSLIIPKSD
TKTIAKIEAAIEAAYKEGEAKLKGNGKSVPALSVLKTPLRDGDAERPDDEAYKNAYFVNA
NATSAPGIVDADLNPILTRSEVYSGVYGRASITFYAFNSSGNKGIACGLNNLQKIRDGEP
LGGKASAESDFATDD-DE-DFLNMAAKAHAILSASSSDRWLHCPPSARLCETYEDKGSDY
AAEGTDAHALGEFKIKSALGLPAEDPTKSLKWYSEEMEDCASGYAEYVLEQVEAAKETCS
DPVVLIEQRVDFSRWVEQGFGTADCIIIADGTLRIIDYKHGLGVLVSA-DENPQMQCYAL
GALELFDGIYDIDQVSMTIYQPRRQNISTFEISKDALYRWADEVLKPTAELAFAGDGNFL
CGEWCGFCKAKNECRARAEANLKLAQHDFKLPPLLTDTEIEVILGKVDELVSWASDIKEY
ALQQALS-GKEWTGFKLVEGRANRRYSNEAAVIETVEKAGFD-PYEKKLLGVTAMQKLLG
-KSRFDELLTAYIEKPQGKPTLVPDSDKRPAMN-TAK-NDFMEENDNEMIEKQIENKLTM
AVKNNGGIALKLVCPSFAGMPDRLILLPDGHIGFAELKAPGKKPRPLQLSRHRLLRELGY
RVYVIDDPEQIGGMIDELQST---------MNFNPHDYQDYAIRYIEKHPVAAVLLDMGL
GKTIISLTAVYNLLFDSFEVHRVLVVAPLRVARDTWPAEIQKWEHLRGLTYAVAVGTPKE
RKAALMQQADITIINRENLQWLIDESGFPFDFDMVIIDELSSFKNHKSKRFKSLMKVRPR
IHRIIGLTGTPSSNGLMDLWAEFKVLDMGERLGRFITQYRTNYFMPDKRNGEIIYSYKPL
PYAEDAIYQRISDITISMKSTDHLKMPELVSTEYEVQLSDSERSRYEDLKQELILQLP-D
GEVTAANAASLTGKLSQLANGAIYADTGEVIEFHDKKLDALEDIIEAANEKPLLVAYWFR
HDLSRIKKRFNVREI-----KTSRDIADWNAGKIPVAVIHPASAGHGLNLQAGGSTLVWF
GLTWSLELYQQTNARLWRQGQESGTVVIQHIITKGTIDERIIKALSKKEMTQTALIDAVK
ADLEVV------------MPMRKLKNYKPTRFMAETSHYSKQMADFAVMFIEQLTHTKGT
WAGKPFELIDWQERIIRDLFGVLKPNGYRQFNTAYIEIPKKMGKSELAAAVALLLCCGDG
EERAEVYGCAADRQQATIVFDVAADMVRMCPALNRRVKILASQKRIIYEPTNSFYQVLSA
EAYSKHGFNIHGVVFDELHTQPNRKLFDVMTKGSGDARMQPLYFLITTAGNDTNTICYEV
HQKAQDILDGRKVDPTFYPVIYGAEPDEDWTDPEVWKKANPSLGITVGIDKVEAACESAK
QNPGEENSFRQLRLNQWVKQAVRWMPMDKWDACAFPVNEDDLEGRVCYGGLDLSSTTDIT
SFVLVFPPRDEDDKYVILPYFWVPEDTLELRVRRDHVPYDSWEKEGMLQTTEGNVIHYGY
IEKFIERLSERFNIREIAFDRWGAVQMVQNLENMGFTVVPFGQGFKDMSPPTKELMKLTL
EQKLAHGGHPVLRWNMDNIFIRTDPAGNIKADKEKSTEKIDGAIATIMALDRAIRCGNDN
GASVYDDRGILFI------MSIFSGLFRSRDKP-TNSTTGSSYRFFFGGTTSGKAVTERS
AMQMTAVYSCVRILSEAIAGLPIHLYRYGE-GGSKEKAINHPLYFLLHDEPNPEMTSFVF
RETLMTHLLLWGNAYAQIIRNGKGEVVALYPLMPNRMTVNRDENGELYYEYQTSQDEA-H
TMNGSRVRLQPSDVLHVPGLGFDGLVGYSPIAMAKNAIGMAIACEEYGAKFFANGATPGG
ILEHPGVVKDPERVRESWNSAFGGSSNANKVAVLEEGMKYTPISISPEQAQFLETRKFQI
NEIARIFRIPPHMIGDLEKSSFSNIEQQSLEFVKYTLDPWVCRWEQSMQRALLSPDEKKD
YFFKFNVDGLLRGDYQSRMNGYAVGRQNGWMSANDIRELENLDRIPEEEGGDLYLINGNM
TKLKDAGIFAASAQTQEEADET-----------------KETQTEPEPEDGR----T---
--------RFRKKEAL-MTRKFWNWVRNEEPD-SFGS--DRTLYLDGEISDETWFGDEVT
PKLFRDELHAGDGNITLWINSPGGDVFAAAQIYNMLMDYPHDVTVKIDALAASAASVIAM
AGTKVCMSPVAMMMVHNPATIAIGDTEEMQKAIDMLNEVKESIMNAYEIKSGLSRHKISQ
LMDAETWMNAKEAVKLGFADEILFRDGEKSVPE---------------------------
---DTADTEMLFSRKAVTDSLLSRLIPKKKPEA----------------NKHMVPVTDLE
KRLSLLAH--MTQIMELMDKRAKAWEAAKAFLNSHSQNGGMVSAEDAATYDKMEKEVTDL
TKDIERLQRQEQIDKMMSAPTSTPLTGKPGVKD----EPEDKLGRASAAYKKAFWDNIRH
PSN-PAIRDVLEEGTDANGGYLVPIEFEHTLVQALNENNIMRTIGCKVITTQNERKIPVA
NGHTQAAWTAENGAYTESNPTFAQTSIDAFKLTDLIKVSDELLSDSFFDIEGYISEEFGR
AFGEAEEDAFINGAAIDRPTGLFIPSTAGGAPSGVTAASATAITADELISLVYSLKAPYR
SKAKFLMNDATVAAIRKLKDLNGVYVWQPALTAGEPDRLLGYPLYTSPKVPTMAAGARAI
AFGDFSCYWIADRAGRTIKRLNELYATNGQVGFTCTERVDGKLILSEGIKILDMKATSGS
--
>deJonge_NODE_276_length_71709_cov_9.429006
---MKTISIDLETYSDVDLQKCGVYKYAQSENFEILLFGYSVDGGEVSVVDIAQGEKIPK
EIIKALADESVIKWAFNASFERVCLSEYLRKYHK--KDFISYSIDEDTVGDYLDPSSWKC
SMIWSAYMGLPLSLAGAGAVLGLEEQKLTEGKNLIRYFCVPCKPTKVNGGRTRNLPQHDS
PKWELFKKYNKRDVEVEMSIQEKLHKFPVPDFVWEEYHLDQEINDRGIALDMAVVENAII
FDERSKSLLSEKMQELTGLDNPNSVQQMKGWLSENGLEMESLGKKEVAEVLNT-APEPLK
TVLTLRQQLAKSSVKKYQAMENAVCRDGRARGMFQFYGANRSGRWAGRLIQLQNLPQNHI
SDLAEARLLVKVGDYEAMTMLYDDVPDTLSQLIRTAFVPRDGMKFIVSDFSAIEARVLSH
LAGETWRADVFASGGDIYCASASQMFHVPVEKHGVNGHLRQKGKIAEL--ALGYGGSVGA
LKSMGALQMGLEEEELQPLVDMWRSANPNIVKFWWEVDRAVKKAVKEKESSRIGNIIFSC
RSEMLFIGLPSGRKLSYVKPRMGTNIFGSESVTYEGVGGTKKWERIESYGPKFVENIVQA
ISRDILMYAIRTLSH--CFICGHVHDELIIECDKRV-SLDAICEQMGRTPPWIEGILLRA
DGYECDFYKKD---MANFSNPMKVITGPDTRWSYANVWEPKSINGGTPKYSVSLIIPKSD
KVTVEKIKKAIQAAYEEGQSKLKGNGKTVPALSVLKTPLRDGDLERPDDEAYANSYFINA
NSATAPGIVDADRNTIIDRSEVYSGVYGRASINLYAFNSNGNKGIACGLNNLQKIKDGEP
LGGKSRAEDDFATDE-DD-DFLS--MAAHAILSASASHRWLSCPPSARLCADKEDTASEY
ALQGTDAHTLCEHKLKKAIGMKTRNPTKNLSYYDEEMEQCAEEYATFCSSVVEEVKQNCK
DPVVLIEQRLDFSQYVPEGFGTGDCVIIGDGTLHVIDYKHGKGVEVMA-DNNPQMMCYAL
GALNLFDGIYDISEVSMTIFQPRRENVSTFIMKKEDLYSWAETVLAPTAKLAFDGEGEFK
AGSHCQFCKVKATCRKRMEYNMEMAKYDFEMPATLEEAEIAVILTKADELVAWAADVKEY
ALQQAVS-GTHYDGFKVVEGRSNRKYTDEDAVAEVVKNAGKD-PYEKKLLGITAMTSVLG
-KKKFEELLGAYVYKPQGKPTLVPESDKRPAIN-TAK-EDFSEN----MREKEVEQKLVK
TVKNGGGICPKFVSPGFDGMPDRIILLPDGKFAFAELKAPGEKPRPLQLARHRLLKKLGF
KVYVIDGVQQIGGVIDEIRTT---------MKYEPHDYQRYATKYIESHSVAAVFLDMGL
GKTSITLTALNDLLFDYFDAHRILVVAPLRVARNTWSDEIEKWDHLKDLQFSIAVGTEAE
RLSALKRQADIYIINRENLQWLIEKSDVPFDFDMVVIDELSSFKNHQAKRFKSLMKVRPK
VKRMVGLTGTPSSNGLMDLFAEFKILDMGARLGRFIGQYRMTYFKPDKMNGPIVYSYKPL
LGAEQAIYEKISDITISMKAADHLKMPELINSKYLVHLSEKEKKKYEDMKAELVLALP-E
GEITAANAASLSGKLSQMANGAVYADDESILSIHDRKLDALEDIIEAANGKTVLVAYWFK
HDLMRIEERLKSKDIPFEKLDSDASIKKWNKGELPVALIHPASAGHGLNLQSGGSTLVWF
GITWSLELYQQTVARLYRQGQSEGTVTNIHIVTKNTIDERIMKALLEKDKTQSALIDAVK
AEM-----------------MRKLKKYKPTKFKEKTSVYDEDAADFAVAFIESLCHTKGT
WAGKPFELIDWQEQIIRDIFGTLKPNGYRQFNTAYVEIPKKMGKSELAAAIALLLCCGDG
EERAEVYGCAADRQQATIVFDVAADMVRMCSALSKRVKILTSQKRIVYAPTNSFYQVLSA
EAYSKHGFNISGVVFDELHTQPNRKLFDVMTKGSGDARMQPLYFLITTAGTDTNSICYET
HQKAKDILEGRKIDPTFYPVIYGADESDDWTDPKVWKKANPSLGITVGMDKVKAACESAK
QNPGEENSFRQLRLNQWVKQAVRWMPMDKWDKCNFKVDAEDLEGRVCYGGLDLSSTTDIT
SFVLVFPPMDEDDKYDILPYFWIPEDTLELRVRRDHVPYDVWERQGFLETTEGNVVHYGY
IEKFIEGLGEKYNIKEIAFDRWGAVQMVQNLEGMGFTVVPFGQGFKDMSPPTKELMKLTL
EQKLAHGGHPVLRWMMDNIFIRTDPAGNIKADKEKSTEKIDGAVATIMGLDRAIRCGNVN
TESVYDRRGILFI------MGILSGIFKSRDAP-SNRTSGSAYSFFMGSSSSGKRVNERS
AMQMTAVYSCVRILSEAIASLPLNVYRYNE-DGGKEKALSHPLYKLLHDEPNPEMTSFVF
RETLMTHLLLWGNAYAQIIRNGKGEVIALYPLMPDRMSVERDNKGTLYYKYTKITEDA-P
TMDGTTVYLDASDILHVPGLGFDGLVGYSPIAMAKNAIGLAIAAEEYGSKFYANGAAPSG
VLEHPGTIKDPSKVRDSWNAAFGGSSNSHKVAVLEEGLKYTPISISPNEAQFLETRKFQI
NEIARIFRVPPHMVGDLEKSSFSNIEQQSLEFVKYTLDPWVIRWEQSLFRALLSEEEKST
YFFKLNVEGLLRGDYASRMNGYATARQNGWMSANDIRQLEDLDRIPVELGGDLYLVNGNM
LPLEKAGAAYANTEKKE-----------------DADEETEEVLELDKPARNRRQQGTSA
-----------------------------------------MLELYGTIAEVSWFDDDVT
PQMFRDELFAGNGPVTVWINSPGGDCIAASQIYSMLMDYEGEITVKIDGIAASAASVIAM
AGTTVLMAPTALIMIHNPMTGAFGNHADMEKAIEMLDEVKESIINAYEIKTGLSRSKLSH
LMDAETWMNANKAVELGFADDILADE----------------------------------
KRSADSSEAYLFSGKETETRLMNKLMTHFKPEPKNMTPAKEAK-EIKEPETNGTKVDELE
KRLNLIKP--MSKINELRAQRAKTWEQTKAFLDSHRNEKGILSAEDTQTYERMEQEIVDL
GREIDRQERIDAMEREMNAPTATPLTAKPDNNK-----KDTKAGRASDAYKEAFWNQVRA
KDGSYKVRNALSEGVDSEGGYLVPDEFERTLIQALEADNVIREHSHVITTSNGVHKIPVV
ATKGVANWIDEGGSYGDSDDVFGQEQIDAHKVGTIVKVSEELLNDSAFDLETYFREEFAR
RIGSKEEEAFLIGDGVKKPTGILH--SAGGADIGVKAASATAITADEIIDLFYSLKSPYR
KNAIWVLNDSTVREIRKLKDNNGQFLWQPGLREGETDTLLGKKIVTSAYAPEIAAGAKTV
LFGDLSYYWIGDRQGITFKRLNERYADLGQVGFLASKRVDGKLVLPEAIKVLQMKAGTAS
K-
>deJonge_NODE_1404_length_22243_cov_6.048405
--MIKEMSIDLETYSDVDISKCGAYKYAESDNFEILLFGVSIDGGKVQVFDLACGDIIPD
DILAALSDDTVTKWAFNANFERICLSNWLKRHHP--EHFKSYRIPEDPASKYLDPSSWKC
TMVWSAYMGLPLSLEGGGAVLKLQDQKMKEGKDLIKYFCCPCKPTKVNGGRTRNLPEHAP
DKWEAFKAYNKRDVDVEMAIKQKLSKFPVPDFVWDEYHLDQEINDRGIMLDMNVVENAIA
FDEKSKTELMIAMQNITNLDNPNSVVQMKQWLSDNGIEAESLGKKDVAAMIKN-TDGDVA
AALKLRLQLAKSSVKKYQAMQNAVCKDGRAHGMFQFYGANRSGRWAGRLIQLQNLPQNHM
NDLAEARELVRTGDYETLELLYDDIPDTLSQLIRTAFIARPEYKFVVSDYSAIEARVLAH
LAGESWRSKVFTEGKDIYCASASQMFGVPVEKHGVNSHLRQKGKIAEL--ALGYGGSVGA
LISMGALDMGLTEDELQPLVDSWRASNPNITAFWWNVDNAVKTTIKMKIPTEVNGIKFLC
RSGMLFIKLPSGRTLSYVKPRIGENRFGGESVTYEGVGSTKKWERIESYGPKFVENIVQA
VSRDLLCFAMRNLSY--CFICGHVHDELIIECSQDV-DYKSICNIMSRSPDWMPDILIRG
DGYETKFYKKD---MAKIQNPTKVITGVNTRWSYANVWDAKSINGGAPKYSVSLIIPKSD
TVTVNKIKAAIEAAYEKGQSKLKGNGKTVPALSILKTPLRDGDLERPDDPAYANAYFINA
NSASAPGIVDADRQPILERSEVYSGVYGRASINLYAFNSNGNKGIACGLNNLQKLRDGEP
LGGKSRAEDDFASD-EED-DFLE--MPKHAYLSASASHRWLACPPSAKLCANITDQTSEY
AQQGTDCHELCAYLVEKALGRAVTDPTENLTFYDAEMQNCAEEYRNYVLEQIEAAKEFCK
DPQVMIEQRLDFSRWVENGFGTGDCVIVADEVLQIIDYKHGLGVLVSAGGGNSQMMCYAL
GALEAFGDIYDINQIKMTIFQPRRDNVSTYTISRDELLKWADEILAPTAQLAYVGGGEFK
AGDHCRFCKVKAICRKRAEYNLELAKYDFEMPATLDDIEIAAILVKVDEMISWGNDIKEY
ALQQAQS-GVHFDGWKIVEGRSNRKFTDEAAVASKVKDAGYD-PYEKKLLGITAMSTLLG
-KKKFEELLGELAYKPPGKPTLVPESDKRLAMN-TAI-DDFSV-----MREKYIEQKLVR
EVKKRGGLCEKWN-SGSSGWPDRLVLLPDGKFGLVEVKAPGKKPRVLQEHRHDQLRSLGY
KVFVLDDAGQIGGILDGIQTA---------MEYKPHDYQQFAINYILEHPIAAVILGMGL
GKTSITLTAIEQLIYDSFEVSKVLVVAPLRVARNTWSDEIHKWNHLKHLRYSIVLGSVAE
RKKALEADADIYIINRENLQWLIEQSGVNFFWDMVVLDELSSFKNWNSKRFKAFMKVRPN
VKRVIGLTGTPSSNGLMDLFAEFKCLDMGERLGRFISQYRVNYFVPDRMNGPIVYSYKLR
NGVEEQIYEKISDITISMKALDHLRMPEFISNEYPVYMNDEEAKFYADMEENLFVPLK-K
GEITAANAAALSGKLLQMANGAVYSDDGDELVIHDQKLDALEDMIEAANGRPVMVAYWFK
HDLSRIMRRLTEKKIPFEKLDSEESIRKWNCGELPVALIHPASAGHGLNLQSGGNTLIWF
GLTWSLELYQQTVARLWRQGQTAETVVVQHIITAGTIDEDVMKALANKDMTQNRLIAAVK
ARVTHGR-----AKEPRPKGYPKLKNYKPSQFMLPTSRYDKKKADRAVTFIENLCHTKGK
WAGTPFWLLPWQEQLIRDIFGIVKADGNRQFRTAFVEICKKVGKSELAAAVALYLLYADN
EPSAEVYGAAADRQQASIVFDVAKQMVEMSPALMKRSKLMGATKRIVNYSNAGYYQVLSA
EVGGKHGFSVSGLVFDEIHTQPNRQLYDVLTKGSSDARQNPLHFIITTAGNDRHSIAYEL
HTKAVDILEGRRVDPTFYPVVYGLKDDEDWEDEANWYKVNPSLGYTVDIERLRDAYREAK
QNPADEVTFKWLRCNMWVSSTVAWIPDAIYMRGNESIEAASLEGRDCYAGLDLSSTGDIT
ALVLIFPPRDENEKYVLLPYFWIPEETIPRRVKANSVPYDIWEKQGYIMSTEGNVIHYDF
IEKFIMYLSEKYHILEIAVDRWNATQMIQNLEGEGFTIIPFGQGFSSMSAPTKEFYRLLM
EGRIIHGGNPVLRWMAGNVVIDTDPAGNIKVTKTKSKEKIDGIVAAIMALDRCIRQE-GQ
SGSVYDE--RGLLVF-MGF---FSNLFRGRNAP-SNSTAGSGYGFFMGSTASGKKVNARS
AMQMTAVYSCVRILSEAVAGLPLQFYRYND-NDGKEKAVDHPLYFLLHDEPNPEMTSFVF
RETLMTHLLLWGNAYSQIIRNGKGEIVALYPLMPDRMTVDRDEHGRLYYEYLVYDGDDVP
KASGKIVRLHPADVLHIPGLGFDGLVGYSPIAMAKNAIGLAIAAEEYGSKFYANGAAPSG
VLEHPGTLKDPGRVRESWQSTFGGSSNANKVAVLEEGMKYTPISIAPNEAQFLETRKFQI
DEIARIFRVPPHMVGDLDKSSFSNIEQQSLEFVKYTLDPWVSRWEQAMVRTLLSAEEKKK
YFFKFNVDGLLRGDYQSRMNGYATARQNGWMSANDIRELENMDRIPEELGGDLYLINGNM
TKLQDAGIFAGS-GKG------------------KD--TGEEVLELEK-ESGKSGKRTGS
----------------------------MVN-ESGQEAEERILFMNGVIAEDSWFDDDVT
PALFKDELNAGTGDITLWINSPGGDCVAAAQIFNMLSEYPGKVTVKIDGLAASAASVIAM
AGTEVWMSPVSMMMIHNPATVAWGDHSEMKKAMELLDAVKESIINAYVRKTGQSRAKLSH
LMDAETWMDAKKAVELGFADDILFQKEEQGSEG-E------------------NGDPGAS
RTENGTSDSVMFSRRAVNNALMNKLERHYGKTGKSVKDQAG--KKKVNTNVTGRSADDLR
ERLNFIKKYI-MTIQELMEKRAKVWEAAKNFVDTHENENGVLSAEDSATYERMEAEIEDL
TKAIDRRRKAEEMEKNLNQPVNQPLTGKPYAG-G---QGEPKTGRASDEYRRAMLNALRS
N--FRQVSNTLQEGVDADGGYLVPEEYDRRLVDVLNEENIMRRLATRIVT-SGEHKINIA
ATKPAASWIEEGGALTFGDATFDQKILDAHKLHVAIKVTEELLYDNAFNLENYIIVQFGK
ALANAEEDAFLNGNGTGKPTGIFD--GTGGGHLL-NTLA-AALKSDDMLDLVYGLKRPYR
KNASFIMNDATLPSLRKLKDNNGAYIWQPAYQAGEPDRILGYKVETSAYAPKD-----GI
AFGDYSYYNIGDRGNRSFKQLNELFAGNGMIGFVAKERVDGKLVLPEAVQIMKLKTD---
--
>deJonge_NODE_104_length_130138_cov_36.258151
---MKTLSIDIETFSSENLTKCGVYRYAEAPDFEVLLFGYSADGAPVKVVDLAAGETLPA
AVCSALTDPTVTKWAFNAQFERVCLSRYLGYPT----------------GQYFDPSSWHC
TMVWAATLGLPLSLEGVGAVLGLEKQKLKEGKDLIRYFCTPAKARD--GSPIRHYPTDAP
EKWSLFKAYNLRDVETEMSIQQKLSKFPVTESEWRNYTLDQQINDRGIMLDRTLVTQAIC
CDERFKRTHMEQARSVTGLDNPNSPVQLKAWLAEKGVEADSLSKAAVADMLEK-ADGEVE
LALSLRQELAKSSVKKYTAMQTVVGSDDRARGLIQFYGANRTGRYAGRLIQVQNLPQNHL
PDLDIARALVRSGNTDAVEMLYDSVPLVLSELIRTAFVPKPGCRFYVADFSAIEARVIAW
IAGEHWRQEVFAKGGDIYCASASQMFHVPVEKHGVNGHLRQKGKIAELA--LGYGGSVGA
LKAMGALNYGLQEEELKPLVDAWRLSNPHITKFWWDVDKAASTCVRERTATETHGIRFYY
QSGMMFVVLPSGRRLVYVKPKMGLNRFGNESVTYEGVGEQKKWLRLESYGPKFVENIVQA
TARDILAEAMLRLNAAGYRIVMHVHDEAVIEAPPDT-SLENICSVMGQTPAWASGLLLRA
DGYVCDFYKKD---MANKMNSTKVVTGV-VRLSYANVWEPASINGSNPKYSVSLIIPKSD
KQTLDAINAAVDAAIKEGV---AKFGGKIPNKAALKLPLRDGDTER-DDEAYKNSFFVNA
NSTTAPQIVDRSVQPILDRSEVYSGCYARVSVNFYAFNSNGNRGIACGLGNIQKVRDGEP
LGGKSSAADDFATDLD--DDFLSMPPNRHAVLSASSSHRWLHCNPSARLELEFEDRETEA
AAEGTAAHALAEHKLRKALKMRSTRPV--SKYDSDEMEMYTDGYLEFVLEAIEEARQDCP
DPKVLIEQRLDFSCYVPDGFGTGDCLIVADKLLHIIDLKYGQGVLVNAE-ENPQMMLYAL
GALRIFDCLYDIETVSMTIYQPRRENVSTWVISVAELRDWAEKTLKPKAELAFKGEGEYC
PGSWCQFCKAAVKCRARADAKLQLAKYEFAQPPLLSDAEIGDILGKLDDLTKWANELMAY
AQEAAVNHGKQWPGYKLVESRTNRKYTDEDAVVAAARAAGYTDIFKKSLIPITEMEKLM-
GKKAFAEVLGGLVVKPKGKPTLVPASDRRPAITTTGAKQDFTDYKGELMREKTIEAKLVQ
AVRSMGGLAPKFTSPGLDGVPDRLVLMPSGKIAFIELKAPGKTLRPLQVRRKRQLESLGF
LVYCIDSPEQIGGMLSEIQGA---------MKYKAHDYQAYATNFILEHPISAVFLDMGL
GKSIITLSAIFDLCLDSFLVRKVLVIAPLRVARDTWPAEIHKWDHLHGLTYSVAVGTEAE
RKAALRQRVSVYIINRENVQWLIEESGIPFDYDMVVIDELSSFKSYQAKRFRTLLKVRPG
IKRIVGLTGTPSSNGLMDLWAEFRILDMGKRLGRFITHYRNTFFRPDKRNGQVVFSYKPL
PGAEGQIYDAISDITISMKAVDHLDMPECVHNDAIVTLSETERKAYDAMKQDLVISLK-G
EEIDAGNAAALANKLSQMANGAVYGEDKRVFQIHDRKLDMLEDLIEAANGKPVLVAYWFK
HDLERISERLHKRHIPFSLLDDSDSIRRWNSGELPVALIHPASAGHGLNLQAGGSTLIWF
GLTWSLELYQQTNARLWRQGQTADTVVIHHIIAKDTIDERIMTALRKKEKTQTALIDAVK
ANLEG---------------MRKLKNYKPTRFMEKTSHYDVDAADYAVMFIESLCHTKGT
WARKPFELIDWQEQIIRDIFGVLKPNGYRQFNTAYIEIPKKQGKSELAAAVALLLTCGDG
EERAEVYGCAADRQQASIVFNVAADMVRMCPALSKRVKILDSQKRLIYQPTGSIYQVLSA
DVGNKHGFNTHGVVFDELHTQPNRKLFDVMTKGSGDARMQPLYFLITTAGNDTKSICYEI
HQKAKDIIEGRKIDHTFYPVIYGAEESDDWTDPKVWKKANPSLGITVGIDKVKDACESAK
QNPGEENSFRQLRLNQWVKQAVRWMPMDKWDKCEFAVCEDDLEGRVCYGGLDLSSTTDIT
AFVLVFPPEDENDKYIILPYFWIPEDNLDLRVRRDHVPYDVWERQGFLQTTEGNVVHYGY
IEKFIESLGERFNIREIAFDRWGAVQMVQNLEGMGFTVVPFGQGFKDMSPPTKELMKLVL
EQRIAHGGHPVLRWMMDNIFIRTDPAGNIKPDKEKSTEKIDGAVATIMALDRAIRCGNEN
VESVYDTRGLLFI------MGIFSGLFKSRDKP-QNRTAGSGYAFFMGGTTSGKAVTERT
AMQMTAVYSCVRILSEAVAGLPLHLYKYTD-SGGKAMALEHPLYHLLHDEPNPEMSSFVF
RETLMTHLLLWGNAYAQIIRNGKGEVVALYPLMPNRMEVNRDKNGKLYYLYSTQSEDA-P
TMKGSTVYLDPAEVLHIPGLGFDGLVGYSPIAMAKNAIGMAIACEEYGAKFFANGAAPGG
VLEHPGTIKDPQRVRESWQSTFGGSGNANKIAVLEEGMKYTPIGISPEQAQFLETRKFQI
NEIARIFRVPPHMVGDLEKSSFSNIEQQSLEFVKYTLDPWVIRWEQSIQRSLLSKDEKAV
YFVKFNLEGLLRGDYQSRMNGYAIGRQNGWMSANDIRELENLDRIPAEDGGDLYLINGNM
LPLQNAGAFANIN-TDNGKE-------------E---KSDEEVLELEKQDSDKRGDAGTD
PRENPVLKRHDR------------------------------------------------
--------MSGAGNITVWINSPGGDCVAAAQIYNMLMDYHGDVTVKIDGIAASAASVIAM
AGTKVLMSPTALMMIHNPLTVAIGDSEEMQKAIDMLSEVKESIINAYEIKTGLSRAKLSH
LMDAETWMNANKAVELGFADDLLFKAD---------------------------------
GESAAAEDSFVFSRRAVTNSLMSKVKSHHTPSE--------------LAKPAGTPISELE
KRLALIKP--MSKINELRAQRAKTWEQTKAFLDSHRSDKGVLSAEDTATYEKMEQEIVDL
GREIERQERLDAFERELNTPVNTPITQKPDTAK-----VDTKTGRASDTYKKAFWAQART
KGGTAEIRNALQEGVDSEGGYLVPDEFEQTLVQSLSAENVVRSLAHVITTASGSHKIPIV
ATKGTAAWVDEEGTIPEGDDAFGQQLIGAHKVATMIKVSEELLNDSAFDLEAYFRTEFAR
RIGNKEEEAFLTGDGSGKPTGIFN--ATGGGQLGVTAASATAITADELIDLFYSLNSAYR
KNAVWLLNDSSMKNIRKLKDSNGQYLWQPALHEGGFDTLLGKRIYTSPYAPELAAGQKTV
AFGDFNYYWIGDRLGITFKRLNERFAETGQIGFIASKRLDGKLILPEAIKVLQQKGSASS
GG
>deJonge_NODE_120_length_132434_cov_18.844296
MDKIKTLSIDIETFSDVDLAKCGVYRYVESPAFEILLFGVSVNGGDVVVYDLAHGEKISN
EILAALTDNSIIKWAFNAAFERVCLSMYLGL----------------PSGEYLDPTSWRC
SMVWSAYMGLPLSLAGAGAVLGLSEQKLKEGKDLIKYFCVPCAATKTNGGRTRNLPEHAP
EKWSLFKAYNKRDVEVEMSIQDKLRKFSVLDFVWEEYALDQQINDRGIALDMAVVENAIR
FDERSKALLSTKMQELTSLENPNSVQQMKQWLSENGLETDTLGKKAVSELLKT-APPQLA
EVLELRQQLAKSSVKKYQAMRNAVCSDGRAHGMFQFYGANRSGRWAGRLIQLQNLPQNHI
PDLKQARELVKSGNYEAIELLYDDIPDTLSQLIRTAFVPKAGMKFVVSDFSAIEARVLSW
FASEKWRLDVFKSGGDIYCASASQMFRVPVEKHGVNGHLRQKGKIAEL--ALGYGGSVGA
LKAMGALEMGLSEDELQPLVDMWRSSNPNIVRFWWEVDRCVKDTIRQRLRTDTHGIQFEY
QSGMLFITLPSGRRLSYVKPRIGENKFGGESVTYEGVGATKKWERIESYGPKFVENIVQA
VSRDILCSAIRTLRN--YRMCGHVHDELIIECPIDT-NVSEICEMMGRTPPWAKGLPLCA
DGYECMFYKKD---MPKFINPTKVITGPDARWSYANIWEAKSINGGAPKFSVSLIIPKSD
TRTVEKIKVAIEAAYKEGESKLKGNGRSVPALSAIKNPLRDGDTERPDDEAYANSYFINA
NSATAPGIVDANCNPILERSEVYSGVYGRASISFYAFNSNGNKGIACGLNNLQKIRDGEP
LGGRTRAEDDFATDD-DD-DFLS-MPTNHAILSASSSHRWLECPPSAKLCAELPDTSSEY
AQEGTDAHTLCEHRLKALLGRETTDPTENLTYYNEEMERCAVEYATYAYEQVKKAKVACN
DPIVLIEQKLDFSRWVPEGFGTGDCVIVADGTLSVIDFKYGKGVEVLA-ENNPQMMLYAF
GALELFDGIYDISAVNMIIFQPRRDNISEYAISKEELLRWANEILTPTAQLAANGDGDFK
AGKHCRFCKVRATCRKLAEYNLALARYDFEPPATLDNIEIAAILAKADELVSWVTDVKEY
ALRQALS-GVSYDGFKVVEGRSNRKYTDENEVVEAVKSAGYD-PYEHSVLGITAMTSLLG
-KKKFNELLGGLIEKPQGKPTLVSISDKRPAIH-TAN-EDFKEEK---MREKQIEQKLVQ
AVRKSGGMCLKFVSPNFDGMPDRLILLPGGKIAFAELKALSKKPRPLQLARHKTLMKLGF
HVYVIDSIEQIGAILDEIQSP---------MKYNPHDYQRYAAEFIITHTISALLLDMGL
GKTSITLTAINGLLFD-FEIHKVLVVAPLRVARDTWGTEIEKWEHLKNLRYSVVVGTAQE
RISALSTPADIYIINRENIQWLVEESGLPFDFDMAVIDELSSFKNHQSKRVRAFMKVRPK
LKRIVGLTGTPAGNGLMDLFAEFKLLDMGERLGRFIGQYRNAYFQPDKRNGMVIYSYKPL
PDAEQRIYDKISDITISMKATDHLKMPELISAEYMVQLSENEKEKYDRLKKDLILATE-D
NEITAANAASLSNKLSQMANGAVYSDDESIIEIHNRKLEALEDIIESMNGKPLLVAYWFK
HDLERIKKRFEIREI-----KSSEDISDWNSGKIPVALVHPASAGHGLNLQNGGSTLVWF
GLTWSLELYQQTNARLWRQGQTADTVVIQHIITKGTIDEQIMKALKTKDTTQAALITAVK
AEVHK---------------MRNLKKYTPTLYMAEGSNYNKASADYAVMFIENLCHTKGT
WAGKPFELIDWQEQIIRDLFGTLKPNGYRQFNTAYIEIPKKQGKSELAAAVTLLLTCGDG
EERAEVYGCAADRQQAAIVFDVAADMVRMCPALSKRVKILASQKRLIYTPTNSFYQVLSA
EAYSKHGFNIHGVVFDELHTQPNRKLFDVMTKGSGDARMQPLYFLITTAGTDTHSICYET
HQKAKDIIEGRKIDPTFYPVIYGADESDDWTDPKVWKKANPSLDITVGIDKVKAACESAK
QNPGEENAFRQLRLNQWVKQAVRWMPMEKWDNCAFAVDEDELEGRVCYGGLDLSSTTDIT
AFVLAFPPLDDEDKYIILPYFWIPEDNLTLRVNRDHVPYDVWERQGYLQTTEGNVVHYGF
IEKFIEKLGERFNIREIAFDRWGAVQMVQNLEGMGFTVVPFGQGFKDMSPPTKELMKLVL
EQKIAHGGHPVLRWNMDNIYIRTDPAGNIKADKEKSTEKIDGAVATIMALDRAIRCGNDH
GASVYDDRGILFI------MKIFSSLFHSRDKP-KNSTAGSAYRFYMGGSTAGKNVTERS
AMQMTAVYSCVRVLSEAVAGLPLHVYKYRSDSAGKEKAVSHSLYSLLHDEPNPEMTSFVF
RETLMTHLLLWGNAYAQVIRNGKGEVIALYPLMPNRMTVDRDSSGNLYYKYYRGSDEA-I
HSKEYEVILAPGDILHIPGLGFDGLVGYSPIAMAKNAIGLAIATEEFGAKFFANGAAPSG
VLEHPGTIKDPTKVREAWQSQFGGSSNSGKVAVLEEGMKYTPISISPEQAQFLETRKFQI
NEIARIFRVPPHMVGDLEKSSFSNIEQQSLEFVKYTLEPWLVRWEQSMMHSLLTPSEKQE
YFIKFNVDGLLRGDYVSRMSGYATARQNGWMSANDIRELENLDRIPAEDGGDLYLINGNM
TKLADAGIFAADSR--------------------KE-DSDEEVLEMDKQDSEERGNAGAE
PGENAVPKRHNRR-----------------------------------------------
--------MSGSGDITVWINSPGGDCVAAAQIYNMLMDYKGNVTVKIDGIAASAASVIAM
AGNKVLMSPVSMLMIHNPMTVAMGNTAEMQKAIEMLSEVKESIMNAYEIKTGMSRAKISH
LMDAETWMNANKAVELGFADEILTSDEPNE------------------------------
---ALAADSLMYSEAQVVNSLMGRIAEKCKIAPK-----------TEH----KTKAEDLF
SRLDLIKNWR-MTILELREKRNKAWEAAKAFVETKRDKDGLLSAEDAASYAEMEQKIKDY
GSEIERMEQMAAMDAQLSKPTSVPLTGKPLNG-D-----KPKSGRASDEYKAAILNALRT
N--FRQVSDVLSEGVDANGGYLVPEEYDSRLIDTLTEENIMRKLGHTITT-SGEHKINIA
ATKPAAAWIDEGGALSFGDATFAQINLDAHKLHVAVKVTEELLYDNAFGLESYIIEQFGK
ALSNAEEDAFLNGDGVGKPLGLLS--DKGGGEVAITTASATAITADEVINLVYSLKRPYR
KNAKFIMNDQTIAALRKLKDNNGAYLWQPSLQAGEVDRLFGYEVCTSPYVPAIAAGKPVI
AFGDFSYYNIGDRGTRSFAELKELYAGNGMVGFVAKERVDGKLILPEAVQILKMKAGSGS
--
>deJonge_NODE_126_length_129669_cov_22.729929
---MKTLSIDIETYSSVDLAKCGVYKYTEATDFDILLFGYSADGNPAQVVDLACGETIPP
EVIAALTNDDVTKWAFNAQFERICLSRWLRDHGGFDNAYYS--IPEDTVGNYLDPASWKC
TMIWSAYMGLPLSLEGVSAVLGLGKQKLTEGKELIKYFCHPCAPTKTNGGRTRNLPENAP
DKWDAFKRYNIRDVEVEMSIQEKLAKFPVPETVWEQYHLDQEINDRGVALDMELVHQAIA
MDTRSRADLTAVMKKLTALDNPNSVQQMKQWLSDNGLEVDSLGKKEVAEMLKT-APAELQ
KVLLLRQQLAKSSVKKYQAMEKAVCADGRARGMFQFYGANRTGRWAGRIIQMQNLPQNHL
PDLAEARGLVRCGDFEGVELLYEDVPDTLSQLIRTAFVPKPGYKFIVSDFSAIEARVLAW
FAGEIWRQEVFEKGGDIYCASASQMFKVPVEKHGVNGHLRQKGKIAEL--ALGYGGSVGA
LKAMGALEMGLSEDELQPLVTAWRNSNQNIVRFWWDIDRAAMNAVKYHMDGDVCGIKFCY
QSGMLFITLPSGRRLSYVKPKLGTNQFGSECITYEGIGGTKKWERLETYGPKLVENIVQA
TSRDILCYAMRTLSH--CFITMHIHDELVIEASPGV-DLKVLCKQMGRTPPWADGLKLRA
DGYETMFYKKDMSKNVKISNPMKVITGVDTRWSYANVWEPKSINGGTPKYSVSLIIPKSD
TKTIAKIQAAIEAAYKEGEAKLKGNGKSVPPLTAIKMPLRDGDTERPDDPAYAGSYFINA
NSATAPGIVDADCNPILTRSEVYSGVYGRASINFYAFNSNGNKGIACGLNNLQKIRDGEP
LGGKSSAASDFSTDA-DE-DFLSMAAKAHAILSASSSDRWLHCPPSARLCETYEDKGSDY
AAEGTNAHALGEHKLKTALGLPSEDPTDSLKWYSEEMEDATSGYAEYVLEQVEAAKETCT
DPVVLIEQRVDFSRWVEQGFGTADCIIIADGTLRVIDYKHGLGVLVSA-KENPQMQCYAL
GALELFDDIYDIEQVSMTIYQPRRQNVSTYEISKDDLYRWADEVLKPTADLAFAGDGNFL
CGEWCGFCKAKNECRARAEANLKLAQHDFKLPPLLTDTEIEVILSKVDELVSWASDIKEY
ALQQALS-GKEWTGFKLVEGRSNRRYSNEAAVIDAVEKAGFD-PYEKKMLGITAMQKLLG
-KSRFDELLTAYIEKPQGKPTLVPDSDKRPAMN-TAK-NDFMEENDNEMREKIIEQHLVK
AVKNSGGIAPKLVSPGFDGMPDRLVLLPGGKIGFVEVKTPGKEPRPLQVARHGLLRRLGF
KVYILDAPEQIGGILDEIRTA---------MKYEPHEYQRYAINYIEDHPFAAVLLDMGL
GKTSITLTAIADLLFDSFEVHKVLVIAPLRVARDTWSAELQKWDQLHHLTYSVAVGSEAE
RKSALTKKADIYIINRENVQWLIEKSKLPFDYDMIVVDELSSFKNHQSKRFKALMQVRPR
IKRVVGLTGTPASNGLMDLWAEFKVIDMGKRLGRFITYYRQEYFVPDAMNGQIVYSYRPK
PGAEQAIYRKISDITISMKSTDHLKMPELISSEYKVYLSPNEQDAYDEMKKQFILDLP-D
GEISAANAAALSGKLSQMANGAIYDDAGNTVPIHEQKLDALEDIIESANGKPLLVAYWYQ
HDLERIMKRLHDRHIPFSKLDKADSIRRWNNGEIPVALIHPASAGHGLNLQTGGNTIVWF
GLTWSLELYSQTIARLWRQGQTEETVVVQHIVTDGTIDEQILRALKAKDKTQSALIAAVK
ANLKI---------------MRKLKNYKPTKFKAKDSYYDKEYADFAVAFIESLCHTKGT
WAGKRFELMDWQEQIIRDLFGILKPNGYRQFNTAYIEIPKKNGKSELAAAVALLLTCGDG
EQRAEVYGAAADRQQASIVFDVAADMVRMCPALNKRVKILASQKRLIYEPTNSFYQVLSA
EAYSKHGFNVHGVVFDELHSQPNRKLYDVLTKGSGDARMQPLFFLITTAGTDTHSICYEV
HQKAQDIIDGRKIDPTFYPVIFGADDTEDWTSPKVWKKCNPSLGETIGMDKVKTACESAK
QNPGEENSFRQLRLNQWVKQAVRWMPMDKWDKCAFAVNEEQLEGRVCYGGLDLSSTTDIT
AFVLVFPPLDEEDKYVILPYFWIPEDTLDLRVKRDHVPYDVWERQGYLQTTEGNVVNYGY
IEKFIEQLGKKYNIREIAFDRWGAVQMVQNLEGMGFTVVPFGQGFKDMSPPTKELMKLTL
EQRIAHGGHPVLRWNMDNIFVRTDPAGNIKADKEKSTEKIDGVIATIMALDRAIRCGNNN
CASVYDDRGLLFI------MGILSGLFRSRDKP-KNSTSGSSYRFFYGQSSAGKCVTERS
AMQMTAVYACVRILSEAVAGLPLHLYKYNS-NGSKEKALEHPLYFLLHDEPNPEMTSFAF
RETLMTHLLLWGNAYAQIIRNGKGDVVALYPLMPNRMTVDRDKSGNLYYQYNTSSDDA-R
TMKGATVRLSPYEVLHIAGLGFDGLVGYSPIAMAKNAIGLAIAAEEYGSKFYANGASPSG
VLEHPGTLKDPSKVRDSWNAAFAGSGNSHRVAVLEEGLKYTPISISPNEAQFLETRKFQI
DEIARIFRVPPHMVGDLEKSSFSNIEQQSLEFVKYTLEPWIVRWEQSISHSLLSRNEKSS
YFVKFNVDGLLRGDYASRMSGYATARQNGWMSANDIRELENLDRISDEEGGNLYLVNGSM
TKLSDAGAFAEKNNEKEEN------------------TNGEKVLELEKSYRRK-------
-----------------MAKRFWNWKN----HTEENETVQRVLELNGTIAEESWFDDDVT
PQMFKNELFTGSGPVTIWLNSPGGDCVAASQIYSMLMDYPHDVTVKIDGIAASAASVIAM
AGTRVCMAPTALMMIHNPATTAFGDHRDMSKAIEMLDEVKESIINAYELRTGLSHTQLSH
MMDETTWMNAKKAVELGFADDILKDDK---------------------------------
-NTAE-TEEYYFSEDAVERALINKIKNKQS--IGK----------------TGRKVDELK
MQLYKKLL---MTITELREKRARLWNTMEGFLDTHRNDMGVLKAEDDATYSNMEGELDSL
TNEIHRMERREVHEKELNKAVNTPIVTSPVDS------KPERTGRASDEYREDFQNHLR-
-GR-APVHNVLSEGTDADGGFLVPTEFETSIVSALEEENIIRSL-AKVITTQHERKIPIA
TGHSVAQWTAENAAYTESNPTFGQKQLDAFKLTDLCRVSTELLQDSAFDIEDYLMKEFAR
AFGIAEEEAFCVGTGTNQPTGIFT---AKGGEVGVTAAGATAITADEVISLVYSLKSPYR
RNAKFLMNDSTVAILRKLKDNNGAYLWQPSVQAGQPDKLLGYDLYTTPYAPVATTNSLPI
AFGDFSNYWIGDRGSRTVQRLNELYATNGQIGYVSTERVDGKVILTEGIKLLQMKKS---
--
>deJonge_NODE_259_length_84721_cov_13.391834
---MKETLIDIETYSEVDIGKCGLYRYATDPSFEILLVAWATDEGETKCADLASGEPIPE
ELLEAFQSGSVRLIAHNASFERVCFSVHLNRYYP--GQYL-------KPGEFLSPDNWIC
TMVMAASLTLPLALKDVGAVLKTSQQKDKEGERLIKLFSVPCKPTKSNGMRTRNLPEHYP
ADWEKFKYYCIQDVNTEVDIYNRLKRFPMPPQEWEHYRTNERINDRGVRIDTELVQEAIT
CDLMLSDAMSKKAYELTGLENPNSVSQLKSWLEERGIPMDTLGKKDVAQMITELKDAEAL
DMLKLRLQMAKSSVKKYQAAERCVCSDGRARGLFQFYGASRTGRYSGRNIQLQNLPQNHI
STLDEARTLVRMGCFDMVESIYGNTPDVLSQLIRTMLIPKEGCEFIVADFSAIEARVLAW
EAEEQWVLDAFQNGEDLYCATASQMFHVPVVKHGINGDLRQKGKIATLA--CGYGGSSGA
LISMGALQMGLHEEELPEIIDSWREANPKIVQYWWDTEKAAMTAYKTGERQEVGKIAFEF
YSGTLWMVLPSGRRLAYLKPRQQPNRFGRMSLTYEGVGQNHKWSRQETYSGRLVENATQA
IARDILAEAMDRISAKGLNIVAHVHDEVIIEAPKDQYTVDEVCKLMSVNPAWCKGLPLAA
AGYKG--YFKD--MSNKISSATKVV--IPCRISFANIFEAKSINGGEAKYSVSCLIPKED
KKTLLAIHKAVEAAKEDGKT--RKWGGKIPP--NLKLPLRDGDIDRPDDENYQEHFFVNA
SSKDAPQVVDRHVQPVTDPMMVYSGCYCNVSVNFYAFNANGNRGVAAGLGNVQFVKDGDR
LSGKASAESDFDALD-DEDVLGG-MPEVHAILSASSSKRWLNCTPSARLEQNFPNESSVY
AEEGTAAHALGEYKLRKYLHERVKRPT--SEYEDEEMEANTDIYAEFIISTVERIKETCP
HPLVMVEERLDYSYLVPQGFGTGDCVIIADGMLYVMDYKNGKGVFVNCD-HNPQMMLYAL
GAYHAYGYLYSIKKVSMTIIQPRLENISTFECSVEELLDWAETYVRPRAKLAFEGKGEQV
PGDWCRFCRARTSCKACADEAMALVKEEFKSPALLSKTDIEKMLPTLNRIESWIEAIFAY
VSSEAINHGISWDGYKVVEGRSKRQFLDTKSVVTAAEKAGYTDIYKTELISLTAFEKLM-
GKKKFQEILGEYVVKPPGKLALVPDSDPREAVDLQTAEDEFAVLD---MRENEVEKQFVN
AVRAAGGQALKFTSQTMNGVPDRLVLLLGAKCAFVELKAPGKQMRILQRKRRQQLEALGF
PVFCVDRLEQIQTAVDALL-HWTPGEPIPQ------------------------------
-------------MLETFEVSKVLIIAPLRVARDTWPAEIEKWDHLKGLDISVIVGDVKT
RIAAVHHPAMIYIVNRENIKWLVEKNGMRWDFSMVVIDELSSFKNYQSQRFKFLRKVRPF
VKRWVGLTGTPSSNGLMDLWAEIGILDGGERLGKFIGRYREAYFKASSMNPGVVFQYKPR
EGAEEMIYQRISDITISMKALDYLNMPDCVPTRYEVEMNTQERELYDMLRQDLLIPLKD-
GDIDAANAASLTGKLLQMSNGAVYDENGKARVIHDHKLEALEDLIEAANGQPVLVAYWFK
HDRERIINHLSKLKIKVRDIKSSTDIKDWNAGNIPVALIHPASAGHGLNIQQGGHILIWF
GLTWSLELYQQTNARLWRQGQT-QVVTIHHIITKDTVDEDVMAALEQKDMTQEKLISAVK
AQLGR-------MAECRPKNYPKLKDYKPSRFMLPTCHYDAAKADRAVTFIENLRHTKGK
WAGKRFWLLPWQEQIIRDVFGIVDERENRQFRTAYVEIGKKNGKSELAAAVALYLLFADN
EPSAEVYGAAADRQQASIVFDVAHQMVQMTPALLKRCKIMAATKRIVNYGNAGFYQVLSA
EVGTKHGLNVSGLVLDEVHAQPNRKLYDVLTKGSGDAREQPLFFLITTAGTDKESICYEL
HMKALDLLAGRKIDHTFYPVVYGLTDEDDWHDEANWYKANPSLGQTIQIQRVRDAYQEAL
DNPAEENVFKQLRLNMWVSSLTRFIPEHIYNLGNQPIDMEALKGRDCYGGLDLSSTGDIT
AFVLMFPPRVPEEKYIMLPFFWIPEDTIPQRVRRASVPYDVWYQQGYLMATEGNVIHYGF
IEKVIEELGKTYHILEIAFDRWGAVQMTQNLEGMGFTVVPFGQGFKDMSPPTKEFYKLLM
EGRITHGGNPVMAWMAGNVVVDTDPAGNIKPTKAKSPEKIDGIVAAIMALDRCIRNEGQQ
QGSVYDERDMI--VF--------MGFENPRDSPKEDNVRDSGQTFVFGRSNAGEQVDEKA
AMQIPTVYACVRLLAESIAALPLHLYRMTDDNGNKEKARDHPLYKILYRQPNPEMTSFVF
WETLMTHLLLWGNAYAQIVRDGKNTVLGLYPLLPENVEVDRDESGELYYIYHAYTDEVPG
E-QNKDIYFRRDEIFHVPGLGFNGLIGFSPIAMMKNSLGTSIAVDKYGSSFFKNGAQPSG
VLEHPGVVKDPNRIRDSWEAAYGGAANAHRVAVLEEGMSYKPISLPPEDSQFLETKQFSV
TEICRIFRVPPHLVADLSRATFSNIEYQSLNFVMHSLTPWLVRIEQGIIKDLLLEEEQDI
YFPKFNVDGLLRGDYQSRMNGYATGISNGFLSPNDVHRLENMDLIPAEEGGDDYYLNGGY
VKLKDAGVAQQNKAAAVQQNQPKQTQP------PEEEPDSENRLSESKPQKTGRR-----
----TQ------------MKKFWNWIK----NSD-D---TRILRLEGPIDEESFWGDEIT
PQMFRDELESGEGDVTVWINSPGGNVFAAAEIYTMLKDYKGSITVKIDAIAASAASVVAM
AGDTVQMSPVAMLMIHDPSTVAMGNTKDMEKAIEVLTEVKESIINAYAAKSGLSHARIAN
LMSNETWMNAKKAVELGFADEILFAKKEEEPDSDPAP---ENPEEDPSEPGEGE-EKKP-
--FQKDTAGHLFSSRQMDLIVLNRLGVKPEDVGQKHTEPK-PPDLDGKTEDGSIPYNILM
KQLECMK---MSKILELRTKRNTLWEQTKDFLEKNRGENGLVKAEAVEQYNKMAQEVKDL
GAEIERLEQQAQIEAQLSAPTSSPVHADPKNGA-----KKD--PTATAEYAENFWNMIRN
RGHYGEVRNALSVGEDTEGGFTVPDEFEKKLVEALEENNIFRGLATVIRTSSGTRKIPIA
EDTGEASWIDEGEEIPESDTTFGQTMLSAYKLGTMIKISNELLNDSAFDLATYIARRFGV
RMGNAEERAFITGDGVGKPLGLLA--ETGGAKVGVTAAQKEAVSFDEIFKLYYALKAPYR
KKAQFLCNEALVLQLMTIKDNNGNYIWKPGLEIGKPDTLLNRPLKTSAFMPEIKGGSKVM
AFGDYSYYWVADRQNRTFRRLNELYARTDQVGFLTTQRVDGKLILPEAVQLLQMAPQG--
--
>deJonge_NODE_308_length_74807_cov_7.684289
VKTMKKLSCDIETFSDVDLIRCGVYKYADSPNFEMLLFAYAVDDGDVHIIDIAGGEELPE
EIIQVIKSDTVVKTAYNAQFERVCLSRYLK---------L-------PEGEYLNPQSWYC
TAVQAAELALPLSLADVGSVLGLERQKMTEGKELIKYFCVPCKPTKSNGNRTRNRPCHDI
NKWETFKKYCMRDVDVERQIADKLKMYPISDEEHRLYVLDQIINDRGVLVDCELAKQAVK
LNSIQSAVAVEQAYMITGLENPNSVTQLKQWLKENGVEIESMSKKAVKSLADET-DGDVS
KMLKLRLLMAKTSVKKYEAVIRSVCSDNRVHGMMRFCGANRTGRWSGNILQPQNLPQNHL
PDLTLARDIVKDGDFEMLDMMFGNVPNVLSELIRTVLIPKPNHRFIVADFSAIEARVLAW
IAGEQWRIDTFKNGGDIYCASASKMFKVPVEKNGVNGELRQKGKISELA--CGYGGSVGA
LKNMGAVEMGVQENELQGLINDWRNANPHIVRFWYEVGNAAMKAIKEKTTVPLGKLVFAY
ERGILFIRLPSGRRLSYIKPRIGTNRFGGDSITYMGINSAKKWDRLETFGGKLTENIVQG
TARDLLANALINAANAGYDTVFHVHDEIICEVPNGYGSVDELCRLMCIKPEWADGLPLNA
DGFECEYYKKE--------MAHLVT--GKVRLSYEHIWEPASINDSDEKYSVSLIIAKSD
TKTVKDIQNAVEQAKQDGK---AKFGGRIPA--NLKLPLRDGDIERPDDEAYKDCYFINC
NSKDKPQIVDKNVQPILDRNEVYSGCYARVSISLYPFNTNGNKGIACGLGNIQKIADGEP
LGGRTRAEDDFEAYDEEDD-FLNMPPLNHAVLSASSAYRWLECPPSALATADIPDKTTIY
AQEGSAAHEMAEYKIRWHLGEKDLPPN-IGNFNAEEIDRYTDSYAYYTTDKIETIRKICP
DAIVMVEQRLDFSNYVKDGFGTGDLVIVADDVLQVIDFKYGKGVTVSAE-HNPQMMLYAL
GALNLYGYLYDIKTVKTAIVQPRLDNISEWEISVDELLEWAENTLKPIAELAAKGKGEFK
AGNHCRFCKLRAVCRKRAELMLETAEYEFKEPAELNDDEILHILTIANDLSKWAEDVYSY
AQAKAINEGKSWSGFKIVEGRSKRQYADENKIAEVCRNNGYTQIYKSTLIGITDMEKLM-
GRKIFKELLGDYIIKPKGRLTLVPETDKREEVHTLGE---FRKEF---MREKEIEKMLVN
AVKIHGGLALKFVSPNFNGMPDRLILLPFGKIAFAEMKAPGRKMRSIQIKRKRQLESLGF
LVYCIDGTEQIGGVLDEIEQR---------NRDNLHEYQKYGVDFIINNPISALMLECGL
GKTITTLTAVSDLMYDYFEISKVLIIAPLRVGLSVWKQECDKWEQLKYLRCSIAIGSADE
REKALKADADIYIINRENVEWLVNSGH--IDFDMVVIDELSSFKSHQSKRFKALRKVRPK
FDRIVGLTGTPAPNGLIDLWAEINLLDMGERLGRYITGFRDEYFKPDKRNGAIVYSYKPL
VNAEKRIYEKISDICISMKAADYIEMPERIDNVYEVEMNDKEMKLYRKLEKEMFLPFAD-
GDIDAVNAASLSNKLLQLANGAVYDENQNVKKIHNRKLEALEDLIEASNGKSVLVYYGYK
HDKDRIAEKFN-----ICEIRTERDICDWNNGKIQIALAHPASCGHGLNLQKGGSTIIWF
GLTWSLELYQQANARLYRQGQN-NTVVVHHIVTKGTVDEDVMTALNDKDMGQASLMEAVK
ARMEEIYK-----------------------------MYDENKAKRAVTFINALKHTKGK
WRGVPFELLPWQDKIINDVFGTVKENGYRQYNTAYVEIPKKMGKSELAAGMALYLTCGDG
EWGAEVYGCASDRQQASIVFDVAVDMVEQCPALKKRIKPVMSVKRLVYKPTNSYYQVLSS
EAFTKHGLNVHGVIFDELHSQPNRELFDVMTKGSGDARTQPLFFLITTAGTDRNSICFEQ
HQKAVDILEGRKIDPTFYPVIYGIEDTDDWTDERNWYKANPSLGHTVDIEKVRAAFLSAK
ENPAEENLFRQLRLNQWVKQSTRWMQMEKWDACDEVINLDTLIGRECYAGLDLSTTLDLT
AFVLVFPPRNDTEKYIIVPYFWIPEENLRQRVRRDHVPYDVWKANGFIRTTEGNVVDYRR
IEADIKDIASKYVVREIAYDRYNATQIILNLQDEGLTMIPFGQGFKDMSPPTKELYSLVL
KEKIIHNNHPVLRWNFDNVCVETDSAENIKLSKKHSTERIDGAVAAVMALDRAVRNG-GQ
QGSVYDSRGIIVF--MGGNMGVIKSIFKPRDKPKHGDSIGGGRSFPFGRTWSGKSVTERS
AMQTTAVYACVRIISETVASLPIHLYEYTNS--GKERAFTHPLYRLLHDIPNPEMNSFIM
REVMMSHLLLWGNSYSQIIRNGKGEVTALYPLMPEKMRIDRGADTKIYYTYNSD------
--KQGTFVFRKDEILHIVGLGFDGLVGYSPIAMAKNAIGLSIAAEEYGSSFFSNSGTPSG
VLEHPGVLKEPEKVRDAWNDAYGGSSNAHKVAVLEEGMKFNPISINPHEAQFLETRKFQV
NEICRIFRVPPHMIADLEKSSFNNIEQQSLDFVTNTIRPWLVRIEQTIFQQLLTEEEQKK
YFVKFNVDGLLRGDFKSRMSGYAIGRQNGWYSANDIRELEDMNKIPKELGGDRYLCNGNM
IDINNAGNYNSGGESENE------------------------------------------
-----------------KMSKFWRFKTVKNKIDEENESTENVLFLNGVIAEESWYSDDVT
PKMFRDELNRYAGDITVWINSPGGDCFAASEIYTALKEHNGKITVKINGIAASAASVIAM
AGDMVEMSPTSMIMIHNPSMMLYGQASELEQGIDFLNEVKESIINAYQIKTGLSRSKLSH
LMDGETWMNAHSAHDMGFCDKILYGNDDST------------------------------
-----DNQDMIFDKTTMVTNTIAAMRKKLKPIVKPE------------DSKYCIPSEQFE
TRLNLLK---MASITDLRQKRAALWEKTKKFLDNAKRENDMLSAEDVETYEKMESEIVAL
GKEIDILERQAEMEKRLNSPVNTPVLETPKTN------GNTKTGRASDEYKQAFWKLMKN
NQLSYSVHDTLQIGTDSDGGYLVPDEYETVLIDKLADENIMRGLTTIIPSANGDKKIPVV
ASHGEAVWTDEGSEYTESDDEFGTVSLGAHKLSTIIKVSEELLNDSAFNLETYISSEFAR
RMGAAEELAFINGNGTGKPTGVLN--T---AEVGVTSAASNAITTDEIIDLYHSLRTPYR
KNAVFISSDSTIKAIRKLKDSNGQYLWQPGLQAGQPDTILNRPIHTSAYMPEIESGNKIL
LFGDLSYYWVADRQGRSFQRLNELFAKNGQVGFRVFQRLDGKLILPESVKTVQMK-----
--
>deJonge_NODE_368_length_67418_cov_19.768226
---MKETLIDIETYSEVDIGKCGLYRYATDPSFEILLVAWATDEGETRCADLASGEPLPE
ELLDDFQSGNVRLIAHNASFERVCFSVHLQRHLP--GQYL-------KPGEFLSPDSWIC
TMVMAASLTLPMALKDVGAVLKTSQQKDKEGERLIKLFSMPCKPTKSNGMRTRNLPEHYP
ADWEKFKYYCIQDVNTEVDIYKRLKKFPMPEQEWKHYRVNERINDRGVKIDTELVQQAIA
CDLMLSDAMSKKAYELTGLENPNSVSQLKSWLDERGIPMDTLGKKDVAQMIEELKDAEAM
DMLKLRLQMAKSSVKKYQAAERCVCSDGRARGLFQFYGASRTGRYSGRNIQLQNLPQNHI
STLDEARELVKLGCFDMVETIYGNTPDVLSQLIRTMLIPKEGCEFIVADFSAIEARVLAW
EAGEDWRLEAFLEGKDIYCASASQMFHVPVVKHGINGELRQKGKVAELA--CGYGGSSGA
LISMGALQMGLKEEELPEIIDSWREANPKIVQYWWDVEKAATQAFKTGKRQEIGKLAFEF
YSGTLWMLLPSGRKLAYLKPRLQPNRFGRMSLTYEGVGQNHKWARQETYSGRLVENATQA
IARDILAEAMARMESYGLNIVGHVHDEVIIEAPKDRYTVDEVCKLMSVNPEWCKDLPLNA
AGYKG--YFKD--MANKISSATKVV--IPCRISFANIFEAKSINGGEAKFSVSCLIPKED
KKTLLAIHKAVEAAKEDGKT--RKWGGKIPP--NLKLPLRDGDIDRPDDENYQEHFFVNA
SSKDAPQVVDRHVQPVTDPMMVYSGCYCNVSVNFYAFNANGNRGVAAGLGNVQFVKDGDR
LSGKASAESDFDALD-DEDVLGG-MPEVHAILSASSSKRWLNCTPSARLEQNFPNESSVY
AEEGTAAHALGEYKLRKYLHERVKRPT--SEYEDEEMEANTDIYAEFIISTVERIKETCP
HPLVMVEERLDYSYLVPSGFGTGDCVIIADGTLYVMDYKNGKGVFVNCD-HNPQMMLYAL
GAYHAYGYLYSIKKVSMTIIQPRLENISTFECSVEELLDWAETYVRPRAKLAFEGKGEQV
PGDWCRFCRARTSCKACADEAMALVKEEFKSPALLSKTDIEKMLPTLNRIESWIEAIFAY
VSSEAINHGVSWDGYKVVEGRSKRQFLDTKSVVAAAEKAGYTDIYKTELISLTAFEKLM-
GKKKFQEILGEYVVKSPGKLALVPDSDPREAVDLQTAEDEFAVLD---MRENEVEKQFVE
AVRAAGGQALKFTSQSMNGVPDRLVLLLGGKCAFVELKAPGKQMRILQRKRRLQLEALGF
PVFCVDRPEQIQPAIHALL-RWKPGEPIPQ------------------------------
------MTAIKDLMLETFEVSKVLIIAPLRVARDTWPAEIEKWDHLQGLDISVIVGDTKT
RIAALHHPAMIYVINRENIKWLVEKNGMRWDFGMVVIDELSSFKNYQSQRFKFLRKVRPY
VKRWVGLTGTPSSNGLMDLWAEIGILDGGERLGKFIGRYREAYFKASSMNPGVVFQYKPR
EGAEELIYQRISDITISMKALDYLHMPDCIPSRYEVEMSAPERELYDMLRKDLLIPLKD-
GDIDAANAASLTGKLLQMSNGAVYDENGKARIIHDHKLEALEDLIEAANGQPVLVAYWFK
HDRQRIMEHLAKQKISVRDIKSSTDIRDWNAGNIPVALIHPASAGHGLNIQQGGHILIWF
GLTWSLELYQQTNARLWRQGQT-DVVTIHHIITKDTVDEDVMAALEQKDMTQEKLISAVK
AQLGR-------MAECRPKNYPKLKDYKPSRFMLPSCHYDAAKADRAVTFIENLRHTKGK
WAGKRFWLLPWQEQIIRDVFGIVDEKGNRQFRTAYVEIGKKNGKSELAAAVALYLLFADN
EPSAEVYGAAADRQQASIVFDVAHQMVQMTPALLKRCKIMAATKRIVNYGNAGFYQVLSA
EVGTKHGLNVSGLVLDEVHAQPNRKLYDVLTKGSGDAREQPLFFLITTAGTDKESICYEL
HMKALDLLAGRKIDHTFYPVVYGLTDEDDWHDEANWYKANPSLGQTIQIQRVRDAYQEAL
DNPAEENVFKQLRLNMWVSSLTRFIPEHIYNLGNQPIDMEALKGRDCYGGLDLSSTGDIT
AFVLMFPPRVPEEKYIMLPFFWIPEDTIPQRVRRASVPYDVWYQQGYLMATEGNVIHYGF
IEKVIEELGKTYHILEIAFDRWGAVQMTQNLEGMGFTVVPFGQGFKDMSPPTKEFYKLLM
EGRIIHGGNPVMAWMAGNVVVDTDPAGNIKPTKAKSPEKIDGIVAAIMALDRCIRNEGQQ
QGSVYDERDMI--VFMG--FWEWMGFENPRDSPKEDNVRDSGQTFVFGRSNAGEQVDEKA
AMQIPTVYACVRLLAESIAALPLHLYRMTDDNGNKEKARDHPLYKILYRQPNPEMTSFVF
WETLMTHLLLWGNAYAQIVRDGKNTVLGLYPLLPENVEVDRDESGELYYIYHAYTDEVPG
E-QNKDLYFRRDEIFHVPGLGFNGLIGFSPIAMMKNSLGTSIAVDKYGSSFFKNGAQPSG
VLEHPGVVKDPNRIRDSWEAAYGGAANAHRVAVLEEGMAYKPISLPPEDSQFLETKQFSV
TEICRIFRVPPHLVADLSRATFSNIEYQSLNFVMHSLTPWLVRIEQGIIKDLLLEEEQDT
YFPKFNVDGLLRGDYQSRMNGYATGISNGFLSPNDVHRLENMDLIPAEEGGDDYYLNGGY
VKLKDAGVAQQNKAAAVQQNQPKQTQPEE----PEEEPDSDNRLSESKPQKTGRR-----
----TQ------------MKKFWNWIK----NSD-D---TRILRLEGPIDEESFWGDEIT
PQMFRDELESGEGDVTVWINSPGGNVFAAAEIYTMLKDYKGSITVKIDAIAASAASVVAM
AGDTVQMSPVAMLMIHDPSTVAMGNTKDMEKAIEVLTEVKESIINAYAAKSGLSHARIAN
LMSNETWMNAKKAVELGFADEILFAKKEEEPDSDPAP---ENPEEDPSEPGEGE-EKKP-
--FQKDTTGHLFSSRQMDLIVLNRLGVKPEDVGQKYTEPK-PPDLDGKTEDGSIPYNILM
KQLECMK---MSKILELRTKRNTLWEQTKDFLEKNRGENGLVKAEAVEQYNKMAQEVKDL
GAEIERLEQQAQIEAQLSAPTSSPVHADPKNGA-----KKD--PTATAEYAENFWNMIRN
RGHYGEVRNALSVGEDTEGGFTVPDEFEKKLVEALEENNIFRGLATVIRTSSGTRKIPIA
EDTGEASWIDEGEEIPESDTTFGQTMLSAYKLGTMIKISNELLNDSAFDLATYIARRFGV
RMGNAEERAFITGDGVGKPLGLLA--ETGGAKVGVTAAQKDAVSFDEIFKLYYALKAPYR
KKAQFLCNEALVLQLMTIKDNNGNYIWKPGLEIGKPDTLLNRPLKTSAFMPEIKGGSKVM
AFGDYSYYWVADRQNRTFRRLNELYARTDQVGFLTTQRVDGKLILPEAVQLLQMAPQG--
--
>deJonge_NODE_1066_length_33897_cov_5.202027
---MQCISLDLETYSDIDLQKCGVYRYAASPNFEILLFGYSVDGGEVQVVDLAMGEKIPE
DIVAALKDDSVIKWAYNATFERIALSIYF--------------------MEWLEPTSWHC
TMVWSATLGLPLSLEGVGAVLGLEKQKLKEGKSLIKYFCCPCLPTKSNGERTRNLPEHNM
DKWQQFKDYNLRDVETEIAIQTKLAKFPVPESIWEEYCLDQEINDRGIGIDSEFVDNAIK
LDEKVKAELKSKMQELTNLENPNSVKQVVGWLATNGLETDNLGKKQVAELLKT-APGELS
EVLRLRQKLSKSSVKKYTAMKNALCADNRVHGMFQFYGANRTGRFSGRLVQLQNLPQNHM
ADLKQARALVKDGNFDALSLLYEDVPDTLSQLIRTAFVPQDDRKFIVADFSAIEARVIAW
LAGENWRQTVFAEGGDIYCMSASKMFKVPVKKHGINGQLRQKGKIAEL--ACGYGGSIGA
LKAMGAVEMGLKEEELKPLVNAWRFANSNIVSLWWAVDKAAKDAIKMRIATKTHGIHFEY
QSGFLFITLPSGRKLAYVKPRIGESRFGGESITYEGIGMTKKWERLESYGPKLCENITQA
IARDLLVFAMLTLKN--CAIVAHVHDEIVIEADKRM-SLTTICEQMGRTPPWAKGLLLMA
DGYECDFYKKD----MANINKTKVVTGINTRLSYFHGWEPVSINGGDPKYSVSVLIPKTD
KETVDAINNAIDAAIEEGI---TKFGGKKPNRAAIKLPLRDGDIER-DDDAYKGHYFINA
NSKTAPQIVDKAVKPILDRDEVYSGCYGRVSLSFYAFNSNGNKGVACGLGNIQKIKDGDS
LGGRPTAVDDFTTLED--NDFLA-MSNSHARLSPSGSHRWLHCTPSVFLESEFEDKNSQA
AQEGTAAHALCEHKIKKLLRKRSKRPV--SIYDSDEMEVCSDGYAAFVMEQLELVKQSCA
DPIMLIEQRVDFSHYVPDGFGTADCLIVSDEALRIIDFKYGRGILVDAE-DNSQLKCYAL
GGLRLFEDLYNFKTVVMTIFQPRRDNVSSWSISVAELKAWAENELKPKAEMALKGEGEYA
SGEWCTFCRASACCRARAEDKLKLAQAEFKMPPLLTDTEIEEILTAIPGITKWSNDILAY
ATEAAVNHGKEWTGFKVVEGRSIRKYSDEEKVAAVAKDNGYTDIYRKNLITLTEMQKLM-
GKTKFEEVLGALIIKAPGKPTLVPVADKRPALNVTNAKNEFNEITED-MREIEIEEYLVK
EAKKRHGLCLKFICPSMDGVPDRILLLPGGKIAFVELKAPGKKPRALQIKRMKQIAKLGF
KCLVVDSKELAQTTLDEIGGDAL-------------------------------------
-------------MYDRFEVEKVLVIAPLRVARDTWPAEIKKWKQLRNLRYSVVMGSEAE
RLRALKVEADIYLINRENVDWLINKSGIYFDFDMVVIDELSSFKAASSKRFKSFLKIRPR
VKRIVGLTGTPSSNGLMDLWAEFRLLDLGQRLGRYITGFRNTFFVPDKRNQQSIFSYKPK
EGVEKDIYKLIADITISMKSEDYLDMPKCLMNKVVVTLSDKEREMYDKLKAEMVLAIGE-
TEIDAVNAAALSNKLLQMANGAVYDENGKPIVIHDRKLDALEDLLEGANGKPVLIAYWFK
HDLERIKKRFK-----VRELKESKDIDDWNEEKIPVAVIHPASAGHGLNLQAGGSTLIWF
GLTWSLELYQQTNARLCRQGQK-RSVIIHHIVCKDTIDNNVTLALECKEKTQEELIKAVK
ANLEVRHCAKSV--------MKKLKRYKATKFKAKGAVYDKDAADYAVGFIECLCHTKGT
WAGKPFELIDWQEQIIRDVFGTIKPNGYRQFNTAYIEIPKKQGKSELAAAVALLLCCGDR
EERAEVYGCAADRQQATIVFDVAADMVRMCPALNKRVKILASQKRIIYLPTNSFYQVLSA
EAYSKHGFNIHGVVFDELHTQPNRKLFDVMTKGSGDARMQPLYFLITTAGTDTNSICYET
HQKAKDILEGRKHDSTFYPVIYGAEESDDWTDPKVWKKANPSLDITVGIDKVKAACESAK
QNPAEENSFRQLRLNQWVKQAIRWMPMDKWDACSFKVDEKSLIGRVCYGGLDLSSTTDIT
AFVLVFPPLDEEDKFVVLPYFWLPEETLDLRVKRDHVNYDVWARQGLIQTTEGNVVHYGY
IEKFIEELGEKYNIREIAFDRWGAVQMVQNLEGMGFTVVPFGQGFKDMSPPTKELMKLTL
EQKIAHSGHPVLRWNMDNIFIRTDPAGNIKADKEKSTEKIDGAIATIMALDRAIRCGNDN
GASVYDDRGILFV--MVKILEIFTKLFKSRDKP-KNVSVGSAYRFFFGGSTAGKNVTERS
SMQMTAVYSCVRVLAEAVAGLPLHLYKYTD-SGGKDKALEHPLYFLLHDEPNPEMTSFVF
RETLMTHLLLWGNAYAQLIRNGRGEVVGIYPLMPNRVSVNRDDKGNIYYKYLRGLEDA-H
LNKENEVILLHSEVLHIPGLGFDGLVGYSPIAMAKNAIGMAIACEEYGAKFFANGATPGG
ILEHPGVVKDPERVRASWNSAFGGSANANKVAVLEEGMKYTPISISPNEAQFLETRKFQI
NEIARIFRVPPHMVGDLEKSSFSNIEQQSLEFVKYTLEPWLIRWEQSLVRSLILPGDKGK
YFIKFNVDGLLRGDYESRMNGYATARQNGWMSANDIRALENLDQISEEDGGNLYLINGNM
TKLKDAGSAYSDA---------------------KEVNDNEEVLAVEEQKGNKPGKPRRS
DGTDTVS-------------------------------MERTLFLNGTIAEESWFDDDVT
PQLFKEELLSGTGDITIWINSPGGDCIAAAQIYNMLMEYKGNVTVKIDGLAASAASVIAM
AGSKVLMSPVSLLMIHNPATMAFGDKSEFQKAIAMLSEVKESIVNAYETKTGMARVKIAR
LMDDESWMNANKAVELGFADGILKKNTEDM------------------------------
--LEPPVLSMMYSKALVVNSLKAKIAAKCRIEPK-----------E-V--VKECSVDECL
KKLELLKNHI-MNIIELREKRTKAWETTKSFLESHRSDKGTLSAEDENTYNVMMADIDAL
GREVQRLEKQEAIDKELSKAVNQPFTNKPGIATLPDTLEKMKPARSRGAYAKDLLKAMRT
N--FKQVSNLLQEGVDADGGYLVPEEYDKRIIDALMEDNIMRGLGTIITT-SGQHKINIA
ATKPAAAWIEEGEALQFSNAKFAQTLLDAHKLHVAIKITEELLYDNAFNLENYIITEFGK
AMANAEEDAFLNGDGTGKPLGLFA--ETGGATIA-STLT-AAIKSDDMLELIYALKRPYR
KNAKFILNDQTLLAIRKLKDNNGAYMWQPSYQAGEPDKILGYDVFTSAYAPAN-----AI
SFGDYSYYNIGDRGVRSMQELRELYAGNGMIGYVVKERVDGKLILPEAVQILKLNA----
--
>deJonge_NODE_285_length_85081_cov_25.918249
---MKTISIDIETFSDVNLAKCGVYKYAESPAFEILLFGYAVDGGEVQVVDLTQGERIPD
AILDALTDESVTKWAFNASFERVCLSRYLRDLGLSLDPFHDHHPLSRDCARFLNPEGWKC
SMVWAAYMGLPLSLEGAGAVLKLDSQKMKEGKDLIRYFCVPCKETKLNGGRTRNLPRHAP
DKWTLFKSYNKRDVEVEMAIQGRLKKYPVPEPVWDEYHLDQDINDRGIAIDQTLAENAIA
IDARSRDSLMNALKNKTGLENPNSVIQMLGWLARHGMRTDSLGKKQVQELLKT-AEEPIR
SVLLLRQKLAKSSVKKYQAMEMTACEDSRARGMFQFYGANRTGRFAGRHIQLQNLPQNHL
PDLSEARTLVRQGNYEALDLLYDSIPDVLSQLIRTAFVPRQGLKFVVSDFSAIEARVLSW
LAGETWRSDVFARNGDIYCASASSMFGVPVEKHGVNGHLRQKGKIAEL--ALGYGGSVGA
LKAMGALDMGLTENELYPLVQSWRSANPHIVDFWWQVDAAVKKAIKEHIPMRAGCIRFLC
QSGMLFIQLPSGRRLSYVKPRISENRFGGESVTYEGVGATKKWERLESYGPKFVENIVQG
ISRDILCYAMQTLRC--CAIVGHVHDELIIECGRDA-SVDAICEQMGRTPPWAEGLLLRA
DGYECEFYQKD--MSKNYVNPCKVITGVNTRWSYANVWEPKSINGGTPKYSVSLIIPKSD
TKTVEKIRAAIKAAYEEGESKLKGNGRAVPALEAIKTPLRDGDLERPGDDAYKDSFFVNA
NSATKPGIVDADCQHILERSEVYSGVYGRASINFYAFNSNGNKGIACGLNNLQKIRDGEP
LGGKPRAEDDFATAD-DD-DFLA-MPDKHAVLSASSCYRWLACPPSAKECAKLPDTSSEF
ARQGTDAHTLCEFKVKTALGQKLEDPTKGLTYFDEEMAECTDEYAQFVMECLATANASCK
DPLIMVEQRLDFSKWVPGGFGTGDCLIVADDTLTVIDYKYGLGVLVDA-EKNPQMMCYAL
GALNLFDGIYDIRQVSMTIFQPRRDNVSTCTMSKDELLHWAGTVLKPAAELAAKGEGEYK
AGDHCRFCKIKATCRKRAEYNLELARYDFAVPSTLQDEEIEAVLSKADELVNWAGDVKEY
ALQQALS-GKQWDGWKLVEGRSNRRYVNEEAVAAKVEEAGFD-PYEKKLLGITAMTKQLG
-KKRFEELLSDFVEKPQGRPVLVPESDKRPAMH-TAA-DDFNDEK---MREKEIEHHLVM
ETRRAGGMALKFVSPSFSGMPDRLVLLGDGKMGFVEVKAPGQKPRPLQLRRHAMLRRLGY
QIFVLDAMEDIPAVLKAIAHTPDGKGGGDAMKFMPHEYQKYAIEYIKSHPVTALFLDMGL
GKTVTTLTAIRDLMYDTFEVQRVLVVAPLRVARDTWPDEIKKWDHLKCLTCSVVVGSVAE
RRQALQQDVDIYIVNRENLAWLYENSR--LDFDMVVLDELSSFKNHQSKRFRAMKALRPR
VKRIVGLTGTPSGNGLMDLWAEFRILDMGKRLGRYISQYRNLYFQPDKRNGMVVYSYKPL
PGAEEAIYHQIADITVSMKATDYLKMPELVSVAKEVRLSGKEKERYDELKKSLVLELP-G
GEITAANAASLTLKLSQLANGAIYTDDKDVVTIHDRKLDAMEDLVESANGKPVLVAYWFK
HDKDRIQKRMESREL-----KEPKDFADWNAGKIPVALIHPASAGHGLNLQQGGSILVWF
GLTWSLELYQQTNARLWRQGQQSRTVIIQHIIAKDTIDERILKVLEHKDGTQAALIEAVK
ADLGMTETGKGG--------------------MLPDSHYDKEKADRAVAFIENLCHTKGK
WAGKPFLLLPWQEQIVRDLFGIVKEDGKRQFLTAYIEIPKKNGKQELAAAIALYLLYADN
EPSAEVYGAACDRNQASIVFDVARQMVEMSPALMRRSKIRSAGKRIINYRNAGFYQVLSA
ETGTKHGLNVSGLVFDEIHAQPNRKLYDVLTKGSGDAREQPLFFIITTAGNDKNSICYEL
HTKALDLMQGRKKDYTFYPVVYGLEADEDWTDEANWYKANPSLGHTIKIERVREAYQNAI
ENPAEENVFKQLRLNIWTSASIRWIPEQVYDKGNLPIDRDFLRGRMCYGGLDLSSTSDIT
ALVLAFPPRSDDEKYILLPFFWLPEDTLELRCRRDHVLYDVWQKQGFIQTTEGNVIHYGF
IEKFIEHLGETYNIREIAYDRWNATQMVQNLEDMGFTMVPFGQGFKDMSPPSKELFKLLM
EGNILHGGNPVLKWMAGNVVMRQDPAGNIKPDKEKSVEKIDGIVASIMALDRCIRNG-IG
SGSVYDERG--VIAF--MHIPFLSSLFRTRDKP-QNYYISTDFRYLFGPSTSDKMVNEFT
AMQTTAVYACVRILAETLAALPLQLYRYTP--GGKERVYDHPLYHLLHDEPNPEMTSFIF
RETLMSHLLIWGNAYAQIIRDRLGRVQGLYPLRPDKMTVCRDDRGQIFYLYTKTGDENPN
VKPYGQVVLQKEEVLHIPGLGFDGLVGYSPIAMARNAVGMTMACEEYGASFFANGASPSG
VLEHPGVLKDPGRVRDSWNAVYRGTGNAHKVAVLEEGMKYQQIGIPPEEAQFLETRKFQL
DEIARLYRIPPHMIGDLEKSSFNNIEQQSMEFVKYTLDPWVIRWEQAMQKALFLPEEKKQ
YFLKFNVNGLLRGDYESRMTGYSIGRQNGWLSANDIREMEDMNPVPDEEGGNLYLVNGSM
TKLKDAGAFAQKGETNET------------------------------------------
-----------------MKHKFWRWVTNAAPD-AFGS--ERTLYLDGQISDETWWGDEVT
PKAFKDELNAGSGDITLWINSPGGDCFAAAQIYNMLMDYPGNVTVKIDGLAASAASVIAM
AGTKVCMSPVAILMIHNPATMAYGDKAEMEKTIGMLSEVKESIINAYEIKSGLARTKIAH
MMDDETWLNARKAVELGFADEILFDQED-GE-----------------------------
----QQPEAMLYSPVTVTNSFVQKLKPKKPL--------------------QKVPAANLE
KRLALLIH--MDTILALREKRKNLWDAAKAFLDTARDENGMVSAEDAARYDKMEADVVNL
GKEIDRLERQQQLDAQLAQPTSSPITEQPGARN----QVPEKKGRASMAYQKAFWDSIRH
KN-FIDVQNALSVGTDADGGYLVPDEFEHQLIDKLQEENFFRSLATVIHT-SGDRKIPVV
TGHGEASWMEENGLYPDSQDTFGQQSIGAYKLGTAIRVSEELLNDSVFDLESYIAGEFAR
RIGTKEEEAFLIGDGRNKPTGVFP-----SAELGVTA-NGASITFDDVIDLYHSLRIPYR
RKAVWLLNDATIKALRKIKDNNGNYIWQPSVTAGTPDTILNRPCYSTSFAPELAAGNRPM
LFGDFSYYWIADREYRSFKRLNELYAANGQIGFLASQRVDGMLMLKESVKALEMKAKG--
--
>deJonge_NODE_610_length_52736_cov_9.371747
---MKTLSLDLETYSDVNLAKCGVYKYAESPDFEILLFGYAVDGGAVQVIDLAQGESIPE
EILDALTDDTVTKWAFNANFERVCLSRYLTDLGRSLDFFQDQHPLSQECGRFLNPEGWKC
SMVWSAYMGLPLSLEGVGAVLNLDNQKMKEGRDLIRYFCVPCKETKTNGGRTRNLPQHSL
DKWDLFKSYNKRDVEVEMAIQQRLQKYPVPEQVWEEYHLDQEINDRGIAIDLELAKQAVA
LDAKSRESLMAALKERTGLENPNSVIQMLDWLEQHGLKTDSLGKKNVQELLKT-AQEPLR
SVLLLRQKLAKSSVKKYQAMEMTACKDGRARGMFQFYGANRTGRFAGRHIQLQNLPQNHL
PDLSEARELVRQRNYEALDLLYDSIPDVLSQLIRTAFVPREGMKFVVSDFSAIEARVISW
LAGERWKSEAFAAGKDIYCSTASQMFGVPVVKHGINGELRQKGKIAEL--ACGYGGSVGA
LKAMGAIEMGIPEEELGPLVQSWRSANPHIVDFWWQVDGAVKTAIKQRIPVWVNNICFSC
QSGMLFIELPSGRRLSYVKPRIGENQFGGESVTYEGIGATKKWERLESYGPKFVENIVQG
TARDILCYAMQTLRH--CAIVGHVHDELIIECGKEV-SVDVICQQMGRTPPWAEGMILRA
DGYECEFYQKD--MSKNYVNPCKVITGVNTRWSYANVWEPKSINGGTPKYSVSLIIPKSD
TKTVEKVRAAIKAAYQEGEGKLKGNSRVVPALEAIKTPLRDGDLERPGDDAYKDSFFINA
NSATQPGIVDANCQHILERSEVYSGVYGRASISFYAFNSNGNKGIACSLNNLQKIRDGEP
LGGKPRAEDDFATADDED--FLG-MPGNHAVLSASSSYRWLACPPSALECAKLPDVQSEF
ARQGTEAHVLCEYKVKKAQGRKEKDPTKTLAYFDEEMAECTDAYAQFVLESLAAAKTVCK
DPLVLVEQRLDFSRWVPEGFGTGDCLIVADDTLTVIDYKHGLGVLVEA-EKNPQMMCYAL
GALDLFDGIYDIQKVSMTIFQPRRENVSTYTMPKEELLQWAEKVLKPTADLAAKGEGEYK
AGDHCRFCKIRATCRKRAEYNLELAKYDFAMPSTLEDPEMEAILAKADELVSWVGDVKDY
ALQQALS-GKTWAGWKVVEGRSNRRYVNEEAVAAKVEEAGYS-PYEKKLLGITALTKLLG
-KRRFDELLTDLIEKPQGKPVLVPETDKRPAMH-TAA-DDFSKENEGGMRERTLELKLVK
ETRKRGGVALKFVSPSFSGMPDRLVLLPHQVMGFVEVKAPGEKPRPLQKSRHAMLREMGF
PVFVLDHSDKIPVILDQITHAQDGKGGEAQ------------------------------
---MTTLTAIRDLMYDSFEVHRVLVVAPLRVARDTWPEEIRKWDHLKDLTCSIVVGTVTE
RRRALQKPAEIYIVNRENLVWLWKNCR--LDFDMVVLDELSSFKNQQSQRFKAMKALRPK
VKRIVGLTGTPSGNGLMDLWAEFRLLDMGERLGKYISQYRNTYFQPDKRNGMVVFSYKPL
PGAEEAIYRKISDITVSMKATDYLKMPDLVSVRTEVNLSEEERKRYHDFKKSLVMELP-G
GEVTAANAASLTLKLAQMANGAIYTDDGKTIYLHDRKLDALEDLVESANGRPVLVAYWFR
HDKERICQRMEAREL-----KSSQDFADWNAGKIPVALIHPASAGHGLNLQQGGSILIWF
GLTWSLELYQQTVARLWRQGQESRTVIVQHIVTKGTIDERILKALEKKDSSQAALIEAVK
ADLEGKA-------------MRKLKKYKPTKFKAKTSTYNKELADYAVAFIESLCHTKGT
WAGHPFELIDWQEQIIRDLFGTVKPNGYRQFNTAYIEIPKKQGKSELAAAVALLLCCGDG
EEGAEVYGCAADRQQASIVFEVAADMVRMCPALSKRVKILSSQKRMVFRPTNSFYQVLSA
EAYSKHGFNIHGVVFDELHTQPNRELFDVMTKGSGDARMQPLYFLVTTAGTDTHSICYEV
HQKAMDILEGRKHDPTFYPVIYGAAEQDDWTDPKVWKKANPSLGITVGIDKVKAACESAK
ETPSEENVFRQLRLNQWVKQSVRWMPMDKWDACAFPVREEDLEGRICYGGLDLSSTTDIT
AFVLVFPPLDDQDKYCILPYFWLPEETLPLRVKRDHVMYDIWAQQGFIQTTEGNVIHYGY
IEKFIEKLGERFNIQEIAFDRWGAVQMVQNLEGMGFTVVPFGQGFKDMSPPTKELMKLTL
EQRIAHGGHPVLRWMMDNIYIRRDPAGNIKADKEKSTEKIDGAIATIMGLDRAIRCGNHV
QESVYDSRGLLFV------MNLFSKLFKSRDKP-KNSLLGGGNWFFFGGSSSGKAVNERS
AMQMTAVYACVRVLSESIAGLPLHLFRYNREGNGKQRDFNHPLAGLLHDAPNPEMTSFVF
RETLMTHLLLWGNAFAQIIRNGRGQVVALYPLMPDRMEVCRDGDGEIYYLYTKATDENPK
IKEYGTVRLRKDNVMHIPGLGFDGLVGYSPIAMAKNAIGMAIACEEFGAKFFANGASPSG
VLEHPGTIKDPQRVREAWQSQFGGSSNAGKVAVLEEGMKYSPIGISPDQAQFLETRKFQI
DEIARIFRVPPHMIGDLEKSTFSNIEQQSLEFVKYTLGPWVSRWEQAMSQSLLTPEERTR
YEIHFNVDGLLRGDYESRMNGYAVGRQNGWLSANDIRELENMNRIPEEEGGDLYLINGNM
TKLKDAGLFAGSGNKEESHET---------------------------------------
-----------------MKRKFWNWVKNEGED-------TRTLYLTGEISDETWFGDEVT
PRMFKDELMAGSGDITLWINSPGGDVFAAAQIYNMLMDYPGRVTVKIDGLAASAASVIAM
AGSQVEMSPVAMMMIHNPITVAIGDSKEMQKAIDMLAEVKESIVNAYEIKTGLSRNKISK
LMDAETWFNAKKAVELGFADSILYTEDKT--ND---------------------------
---DMDVGAMLFSRAAVTNSLLTKLSMKKTKEP----------------VSNKVPADKLL
KRLDLLVH--MNQILKLREERANTWEMAKAFLESHRDKDGMVSGEDSAVYDRMEEKVVAL
GKEIERLERQRNIDDELNKTIDTALKVNPGAGSP---KPDTKTGRASDAYTKAFWQAFRG
KGNMQEIKDTLTIGSDPEGGYLVPDEYERTLVAALQEENFFRSLAHTIRTSSGDHTIPVV
ASHGEAAWMEEGSAYPESDDTFSQVNLGAHKLGTAIRVSEELMNDSVFDLESYITQEFAR
RIGTKEEEAFLVGDGKHKPLGVFQ-----GAEVGVTA-AKTAITFDDMMDLYHSLRTPYR
RNASWILNDSTVKAIRKLKDNNGNYIWQPSVQVGQPDRILSLPYRTSSFVPELAAGNKAI
ALGDYSYYWIADRQGRKFKRLSELYAANGQIGFLASERVDGRLILPETVKVLQVQAG---
--
>deJonge_NODE_133_length_108450_cov_15.010185
--MIKEMSIDLETYSDVDISKCGAYKYAESDNFEILLFGVSIDGGEVQVFDLACGDTIPD
DILAALSDDTVTKWAFNANFERICLSNWLRKHHP--AHFKGYSIPEDPASKYLDPASWKC
TMIWSAYMGLPLSLEGVGAVLKLQDQKMKEGKDLIKYFCCPCKPTKVNGGRTRNLPEHAP
DKWETFKTYNKRDVDVEMAIKQRLSKFPVPDFVWEEYYLDQEINDRGIMLDMDVVENAIA
FDEKSKAELMIAMQNITNLDNPNSVVQMKQWLSDNGIEAESLGKKDVAAMIKD-TDGDVA
AALKLRLQLAKSSVKKYQAMQNAVCKDGRAHGMFQFYGANRSGRWAGRLIQLQNLPQNHM
NDLAEARELVRIGDYETLELLYDDIPDTLSQLIRTAFIARPGYKFVVSDYSAIEARVLAH
LAGESWRSKVFAEGKDIYCASASQMFGVPVEKHGVNSHLRQKGKIAEL--ALGYGGSIGA
LISMGALDMGLMEDELQPLVDSWRASNPNITAFWWNVDNAVKTTIKMNIPTEVNGIKFLC
RSGILFIKLPSGRTLSYVKPRIGENRFGGESVTYEGIGSTKKWERIESYGPKFVENIVQA
VSRDLLCFAMRNLSH--CFICGHVHDELIIECSQNV-DYKSICGIMSRSPDWMPDIQIRG
DGYETKFYKKD---MAKIQNPTKVITGVNTRWSYANVWDAKSINGGAPKYSVSLIIPKSD
TVTVNKIKAAIEAAYEEGQSKLKGNGKTVPALSVLKTPLRDGDLERPDDPAYANAYFINA
NSASAPGIVDTDRQPILERSEVYSGVYGRASINLYAFNSNGNKGIACGLNNLQKIRDGEP
LGGKSRAEDDFASD-EDD-DFLD--MPKHAYLSASASHRWLACPPSAKLCANIADQTSEY
AQQGTDCHELCAYLVEKALGRAVTDPTENLTFYDAEMRNCAEEYRNYVLEQIETAKEFCK
DPQVMIEQRLDFSRWVENGFGTGDCVIVADEVLQIIDYKHGLGVLVSAGGGNSQMMCYAL
GALEAFGDIYDINQIQMTIFQPRRDNVSTYTISKDVLLKWADEVLAPTAQLAYVGEGEFK
SGDHCQFCKVKATCRKRAEYNLELAKYDFEMPTTLDDIEIASILAKVDEMISWGNDIKEY
ALQQAQS-GVHFDGWKIVEGRSNRKFTDEAAVAFKVKDAGYD-PYEKKLLGITAMSTLLG
-KKKFEELLGELVYKPPGKPALVPESDKRPAMN-TAI-DDFSI-----MREKYIEQKLVR
EVKKRGGLCEKWN-SGSSGWPDRLVLLPDGKFGLVEVKASGKKPRVLQEHRHDQLRSLGY
KVFVLDDAGQIGGILDGIQTA---------MEYKPHDYQQFAINYILEHPIAAVILGMGL
GKTSITLTAIEQLIYDSFEVSKVLVVAPLRVARNTWSDEIHKWNHLKHLRYSIVLGSAAE
RKKALEADADIYIINRENLQWLIEQSGVNFFWDMVVLDELSSFKNWNCKRFKAFMKVRPN
VKRVIGLTGTPSSNGLMDLFAEFKCLDMGERLGRFISQYRVNYFVPDRMNGPIVYSYKLR
NGAEEQIYEKISDITISMKALDHLQMPELISNEYPVYMNDEEAKLYADMEEDLFIPLK-K
GEITAANAAALSGKLLQMANGAVYSDDGDEIVIHDQKLDALEDMIEAANGRPVMVAYWFK
HDLSRIMRRLTEKKIPFEKLDSEESIRKWNRGELQVALIHPASAGHGLNLQSGGNMLIWF
GLTWSLELYQQTVARLWRQGQTSETVVVQHIITAGTIDEDVMKALASKDMTQNRLIAAVK
AMVTHGR-----AKEPRPKGYPKLKNYKPSQFMLPTSHYDKKKADRAVTFIENLCHTKGK
WAGTPFWLLPWQEQLIRDIFGIVKPDGNRQFRTAFVEICKKVGKSELAAAVALYLLYADN
EPSAEVYGAAADRQQASIVFDVAKQMVEMAPALMKRSKLMGATKRIVNYSNAGYYQVLSA
EVGGKHGFSVSGLVFDEIHTQPNRQLYDVLTKGSSDARQNPLHFIITTAGNDRHSIAYEL
HTKAVDILEGRRVDPTFYPVVYGLKDDEDWEDEANWYKVNPSLGYTVDIERLRDAYREAK
QNPADEITFKWLRCNMWVSSTVAWIPDAIYMRGNEPIDMDALAGRDCYAGLDLSSTGDIT
ALVLIFPPRDEEEKYVLLPYFWIPEETIPRRVKANSVPYDIWEKQGYIMSTEGNVIHYDF
IEKFIMDLSEKYHILEIAVDRWNATQMIQNLEGEGFTIVPFGQGFSSMSAPTKEFYRLLM
EGRIIHGGNPVLRWMAGNVVIDTDPAGNIKVTKAKSKEKIDGIVAAIMALDRCIRQE-GQ
SGSVYDE--RGLLVF-MGF---FSNLFRGRDAP-SNSTAGSGYGFFMGSTASGKRVNARS
AMQMTAVYSCVRILSEAVAGLPLQFYRYND-NGGKEKAVDHPLYFLLHDEPNPEMTSFVF
RETLMTHLLLWGNAYSQIIRNGKGEIVALYPLMPDRMTVDRDEHGRLYYEYLVYDGDDVP
KANGKIVRLHPADVLHIPGLGFDGLVGYSPIAMAKNAIGLAIAAEEYGSKFYANGAAPSG
VLEHPGTLKDPGRVRESWQSTFGGSSNANKVAVLEEGMKYTPISIAPNEAQFLETRKFQI
DEIARIFRVPPHMVGDLDKSSFSNIEQQSLEFVKYTLDPWVSRWEQAMVRALLSAEEKKK
YFFKFNVDGLLRGDYQSRMTGYATARQNGWMSANDIRELENMDRIPEELGGDLYLINGNM
TKLQDAGIFAGS-GKG------------------KD--TGEEVLELEK-ESGKFGKRTGS
------------------MKKFWNWKKKAVN-ESGQEAEERILFMNGVIAEDSWFDDDVT
PALFKDELNAGTGDITLWINSPGGDCVAAAQIFNMLSEYPGKVTVKIDGLAASAASVIAM
AGTEVWMSPVSMMMIHNPATVAWGDHSEMKKAMELLDAVKESIINAYVRKTGQSRAKLSH
LMDAETWMDANKAVELGFADDILFQKEEQGSEG-E------------------NGDPGAG
RTENGTSDSVMFSRRAVNNALMNKLERHYGKTGKSVKDQAG--KKKVNTNVTGRSADDLR
ERLNFIKKYI-MTIQELMEKRAKVWEAAKNFVDTHENENGVLSAEDSAAYERMESEIEDL
TKAIDRHRKAEEMEKNLNQPVNQPLTGKPYAG-G---QGEPKTGRASDEYRRAMLNALRS
N--FRQVSNTLQEGVDADGGYLVPEEYDRRLVDVLNEENIMRRLATRIVT-SGEHKINIA
ATKPAASWIEEGGALTFGDATFDQKILDAHKLHVAIKVTEELLYDNAFNLENYILVQFGK
ALANAEEDAFLNGNGTGKPTGIFD--GTGGGHLL-NTLA-AALKSDDMLDLVYGLKRPYR
KNASFIMNDATLPSLRKLKDNNGAYIWQPAYQAGEPDRILGYKVETSAYAPKD-----GI
AFGDYSYYNIGDRGNRSFKQLNELFAGNGMIGFVAKERVDGKLVLPEAVQIMKLKAD---
--
>deJonge_NODE_207_length_71545_cov_19.835991
---MKSISIDIETYSSANLQKSGVYRYAESDDFEILLFGYSVDGSDVKVIDLCMGEKIPE
DILDALTNTSVIKWAFNAQFERVCLSRYLKDLGIDFD------------GKYLNPSSWHC
TLVWSATLGLPLSLEGVGAVLGLENQKLSEGKNLIRYFCIPCSPTKINNGRTRNMPYHNI
EKWNNFKAYNIRDVETEMSIQKKLSRFPVSDSIWNEYHLDQNINDRGIGVDMFLVENAIV
IDEMVKKSLVNDIQSLTNLDNPNSVQQMKNWLSESGFETESLNKTSVSEMLKT-APYHVH
KVLSLRQQLTKSSVKKYTAMKNAVCKDSRARGMFQFYGANRTGRFSGRLVQLQNLPQNHM
SDLADARSLVKCGNYDALSILYDDIPDTLSQLIRTAFIPQHSCKFIVADFSAIEARVLAW
LAGEKWRNKVFSEGKDIYCSSASQMFGVPVEKHGINGHLRQKGKIAEL--ALGYGGSVGA
LKAMGAIQMGLSEDELQPLVCAWRNSNPSITKLWWDIDKCVKETVTKRIPTETNGISFTY
ESGFLFITLPSGRRLAYVKPRIGINKFGGESVTYEGIGSTKKWERLESYGPKFCENIIQA
IARDILLYAMQTLKN--YRIIAHVHDEVIIECQKDV-SVNTICEQMSRTPPWAKGLLLRA
DGYECQFYMKD----MANSNKTKVITGKNTRLSYFHGWEPVSINGSPERYSVSVLIPKDD
TETVNAINNAVNTAIEEGI---GKFGGKKPNKASLKLPLRDGDTER-NDEAYAGHWFINA
NSRTAPQIVDKAVKPILDRDEVYSGCYARVSLNFYAFNSNGNKGIACGLGNIQKIKDGEP
LGGRSSAADDFRTETD--DDFLS--MSNHAFLSPSSSHRWLNCTPSAVLESKFENKSTKA
SEEGTVAHAWCEHKLKNILCRKSDEPV--SPYTNDEMQEYTDLYVDFVLEQFNLAKQKCK
DPLILIEQKVDFSEYVPNGFGTADCIIVSESKIHIIDFKYGMGVLVDAF-DNPQMKCYAL
GALKIFDRLYDIKDVSMSIFQPRRDNVSTWTVSADELKGWAENVLKPKAELAVKGEGDYC
VGDWCTFCKASVRCRARAENNLKLAQEEFRLSPLLTDSEIEKILSVIPNLTKWANEIMAY
ATESAVNHGKHWNGFKIVEGRSVRKYKDETAVAKALEDAGYKDIYRKSLITLTEMQKLL-
GKQNFNEILGNLIIKPKGKPALVPETDKRDAMTITDVKNEFKTED---MRESEIERILVK
KVKIDGGICLKWVCPSFNGMPDRLIFLPNGHFGMVELKANGQKPRALQLARYKMLKRLGF
KVYVIDDVEQIGGMIDEIQAT---------MKYKPHSYQEYAIRYIETHPISALLIDMGL
GKTSITLTAIRNLLFDSFEVCKVLVIAPLRVAKNTWTDEIKKWEHLSTLTYSLIIGNENE
RLSALNEQTDIYIINRENVDWLVNKSGYKFDFDMVVIDELSSFKNHQSKRFKSLMKVRPL
VKRIVGLTGTPSSNGLMDLFAEFKILDMGKRLGYFIGQYRNTYFKPDKMNGPIVYSYKPL
PNAENAIYEKISDITVSMKANEYLKMPELLTSNYVVELSNSEKNQYDEMKKSLVLEIT-D
GEITASNAASLSNKLCQLSNGAIYDDEQNIVEIHDRKLEALEDIIESMNGKPLLIAYWYR
HDLERIKSSFSV-----REIKTSEDISDWNDGKIPVALIHPASAGHGLNLQNGGSTLVWF
GLTWSLELYQQTNARLYRQGQK-NTVVIQHIITKGTIDEQILKVLQKKNKTQADLIDAVR
ADLEV-------LCPIGGEILRKLKNYKPTKFKAKDSYYDKEYADFAVAFIESLCHTKGT
WAGKRFELMDWQEQIIRDLFGILKPNGYRQFNTAYIEIPKKNGKSELAAAVALLLTCGDG
EQRAEVYGAAADRQQASIVFDVAADMVRMCPALNKRVKILASQKRLIYEPTNSFYQVLSA
EAYSKHGFNVHGVVFDELHSQPNRKLYDVLTKGSGDARMQPLFFLITTAGTDTHSICYEV
HQKAQDIIDGRKIDPTFYPVIFGADDNEDWTSPKVWKKCNPSLGETIGMDKVKTACESAK
QNPSEENSFRQLRLNQWVKQAVRWMPMDKWDKCSFAVDENDLCGRVCYGGLDLSSTTDIT
AFVLVFSPLDEEDKYVILPYFWIPEDTLDLRVKRDHVPYDVWERQGYLQTTEGNVIHYGY
IEKFIEKLGERFNIREIAFDRWGAVQMVQNLEGMGFTVVPFGQGFKDMSPPTKELMKLTL
EQRIAHGGHPVLRWNMDNIFVRTDPAGNIKADKEKSTEKIDGAIATIMALDRAIRCGNNN
CASVYDNRGLLFI------MGILSGLFRSRDKP-KNSTVGSSYRFFYGQSSAGKCVSERS
AMQMTAVYACVRILSEAVAGLPLHLYRYNS-GGSKEKALEHPLYFLLHDEPNPEMTSFAF
RETLMTHLLLWGNAYAQIIRNGKGDVVALYPLMPNRMAVDRDKNGNLYYQYNTSSDDA-R
TMKGATVRLSPYEVLHIAGLGFDGLVGYSPIAMAKNAIGLAIAAEEYGSKFYANGASPSG
VLEHPGTLKDPSKVRDSWNAAFAGSGNSHRVAVLEEGLKYTPISISPNEAQFLETRKFQI
DEIARIFRVPPHMVGDLEKSSFSNIEQQSLEFVKYTLEPWIVRWEQSISRSLLSRNEKSS
YFVKFNVDGLLRGDYASRMSGYATARQNGWMSANDIRELENLDRIPTEKGGDLYLVNGNM
LPLNNAGAFANINNKEEEN------------------EE---ILEMDEPDGK--------
------------------MKKFWKWTN-----TES-NPTERILTLNGTIAEESWFDDDIT
PQLFKSELNSCSGNITVWINSPGGDCVAAAQIYNMLMDYKGNVTVKIDGIAASAASVIAM
AGNNVMMSPVSMLMIHNPATVAMGDHNEMQKAIEMLEEVKESIINAYEIKTGMSRAKLAR
LMEEETWMNAKKAVELGFADSIIEPDKKINE---------------------------DE
KEKNKASDSILFSRRAVSVALQNKLKSHYLAN---------------AGANTGTDITDLE
KRLNLLKP--MAKINELREKRAKIWEQAKAFLDSHRNETGILSAEDTAAYEKMEKDIVDL
GHEIERQQRADDLERELNLPTSTPLVSKPDNVN-----RESKTGTASEKYNKAFWNQMRN
RS-TQEVRNILSEGVDSEGGFLVPETFENTLVQALDEELVIRQLAHTFTTASNAHKIPVV
ATRGKAMWTEENAAITDSDTSFGQKTIGAHKLCALIKVSEELLNDSAFDLESYFNQEFAR
RIGEAEEEAFVIGDGSSKPYGIFN--DTEGGEVGVTAGSTVNVTADEIIDLYYSLKAPYR
KNGVWLLNDSTVNIIRKLKDSNGQYLWQPSIKDGETDTLLGKPVYTSSSIANAASGTKPI
AFGDLSYYWIGDRQGVTFRRLNELYAANGQVGFLTTKRVDARLIVPEAVKILKMKGTVST
GG
>deJonge_NODE_389_length_45829_cov_28.647027
---MKTLSIDIETYSDIPLQKTGVYRYSESPNFEILLFGYSIDSGPVQVVDLVCGEHIPK
EVLAALEDDSVTKWAFNAAFERVCLSRYLGY----------------PTGEYLDPESWHC
SMVWAATMGLPLSLEGVGAVLGLEKQKLTEDKELIKYFCQPCLPTKANGHRTRNRPFHAP
DKWELFKRYNVRDVEAEMGIQQKLSKFPVPPQVWEEYDIDQEINDRGVRIDMELVEQAIE
MDARSRQELTDAMKRMTALENPNSVQQMKQWLSDNGMETDSLGKKVVAELLKT-APPELA
EVLTLRQQLAKSSVRKYQAMEKTVCSDSRARGMFMFYGANRTGRFSGRNIQLQNLPQNHL
PDLAEARALVRSGDFDAVKLLYEDVPDTLSQLIRTAFIPRDGAQFLVADFSAIEARVIAW
FAGETWRQEVFAKGGDIYCASASQMFKVPVEKHGVNGHLRQKGKIAEL--ALGYGGSVGA
LKAMGALEMGLTEEELPQLVDAWRQANPNIVKFWWAVDRAVMEAVRYKHTTTDYGLTFSC
RSGMLFITLPSGRKLAYVKPKVGTNKFGGECITYEGIGSTKKWERLDSYGPKFVENIVQA
TARDILCYAMRTLRC--CSIVMHIHDELVIEADPRM-SLDAVCEQMGRTPPWAKGLLLRA
DGYATPFYKKDMNKNTKFTNPMKVITGPNTRWSYANVWEPKSINGGAPKYSVSLIIPKSD
TKTVAKIQAAIEAAYREGESKLKGNGKSVPALSAIKTPLRDGDTERPDDPAYAGAYFVNA
NATSAPGIVDADRNPILTRSEVYSGVYGRASITFYAFNSSGNRGIACGLNNLQKIRDGEP
LGGKASAESDFDTDD-DE-DFLDMPPKGHALLSASSSDRWLHCPPSARLCELYEDKGSDY
AAEGTDAHALCEYKLRKALGMEATDPTENLTWFNQEMDDCATGYVAYILELLEAAKETCT
DPVVLIEQRVDFSRWVEEGFGTSDAILIADGTMHVIDYKHGLGILVSA-VENSQMKCYGL
GALELFDGIYDIDTVSMTIYQPRRQNISTFEISKDDLYRWADEVLKPTADLAFAGDGNFL
CGEWCGFCKAKNECRARAEANLELARYDFKLPPLLTDKDIEDILSRMDALVSWASDIKEY
ALQQAVS-GKEWHGWKLVEGRSNRRYTNEAAVIQAVSDAGLD-PYERKLLGITAMQKLLG
-KARFDELLTAYIEKPQGKPTLVPESDKRPAMN-TAK-NDFMEENIDEMREKDIEKKISL
MVKKAGGIAVKFVSPSFDGMPDRIVLLPDGVIAFVELKAPGKAPRPLQLARHRLLRSLGF
RVYVIDRIEQIGGMLDELQAT---------MNFKPHDYQAYAIDYIETHPVAAVLLDMGL
GKTVISLTAIADLLFDSFEAHRILVVAPLRVARDTWPAEIEKWAHLQNLTYTVAVGSARE
RKAALMVSADITIINRENLSWLIENSGLPFDYDTVIIDELSSFKNHQSKRFKALLRVRPK
VKRIIGLTGTPSSNGLMDLWAEFQLLDMGQRIGRFITQYRNTFFLPDKRNGQIIYSYKPM
PGAEDAIYGQISDITISMKSTDHLKMPELVSTRYEVYLSDAEADRYEELKQALILQLP-D
GEVTAANAAALTGKLAQLANGAIYADTGDTIEFHDRKLDALEDIIESANGKPILVAYWFR
HDLQRIKKRFDVREL-----KSSKDIADWNSGKIPVAVIHPASAGHGLNLQTGGSTLIWF
GLTWSLELYQQTNARLWRQGQNSGTVVIQHIVTKGTIDERILKALEAKDRTQAALIDAVK
VALEV--------MPVGGDDLRKLKKYKPTTFKSKDSIYDKDAADYAVNFIECLCHTKGT
WAGTPFELIDWQEQIIRDLFGILKPNGYRQFNTAYVEIPKKMGKSELAAAVALLLTCGDG
EERAEVYGCAADRQQATIVFDVAADMVRMCPALNKRVKILASQKRIIYQPTNSFYQVLSA
EAYSKHGFNIHGVVFDELHTQPNRKLFDVMTKGSGDARMQPLYFLITTAGNDTKSICYEI
HQKAKDIIEGRKIDHTFYPVIYGAEESDDWTDPKVWKKANPSLGITVGIDKVKDACESAK
QNPGEENSFRQLRLNQWVKQAVRWMPMDKWDKCEFAVSEDDLEGRVCYGGLDLSSTTDIT
AFVLVFPPEDENDKYIILPYFWIPEDNLELRVRHDHVPYDVWERQGYFQTTEGNVVHYGY
IEKFIESLGERFNIREIAFDRWGAVQMVQNLEGMGFTVVPFGQGFKDMSPPTKELMKLVL
EQRIAHGGHPVLRWMMDNIFIRSDPAGNIKPDKEKSTEKIDGAVATIMALDRAIRCGNDN
GESVYDTRGLLFI------MGIFSGLFKSRDKP-VNRTAGSNYAFFMGGTTSGKTVTERS
AMQMTAVYSCVRILAEAVAGLPLHLYRYTD-GGGKEKALDHPLYRLLHDEPNPEMSSFVF
RETLMTHLLLWGNAYAQVIRNGKNESIALYPLMPNKMSVDRDENGRLYYTYYRGSDEA-I
KDIGSSVTLHPSEVLHIPGLGFDGLVGYSPIAMAKNAIGMAIACEEYGAKFFANGAAPGG
VLEHPGTIKDPQRVRESWQSTFGGSGNANKIAVLEEGMKYTPIGISPEQAQFLETRKFQI
NEIARIFRVPPHMVGDLEKSSFSNIEQQSLEFVKYTLDPWVVRWEQSIMRSLFSEDEKKK
YFVKFNLEGLLRGDYQSRMNGYAIGRQNGWMSANDIRELENLDRIPEKDGGDLYLINGNM
LPLQNAGAFADTA-IDNRKE-------------E---ETDEEVLELEVPDGDS-------
-GTDVVPERDHRRGKLV-------------------------MFLNGTIAEESWFDDDVT
PQLFKDELNSGSGDITVWINSPGGDCVAAAQIYNMLMDYKGDVTVKIDGIAASAASVIAM
AGTKVLVSPVSMLMIHNPMTAAFGNSDEMQRAIEMLSSVKDSIINAYEIKTGLSRAKLSH
LMDAETWMDANKAVELGFADEIMQRGTES-ED----------------------------
--APVPTVSMLYSKANVVNSLMEKIAAKCAIQPKSA----------V-PERTGRSVETLR
AELNTIKNYI-MTIVELREKRAKLWATMGGFLDTHRNDKGVLSTEDDAVYANMEKELNDL
TNEVRRMERRDAIAAELAKPVSSPITEQPQKAT-----GEAKTGRASNAYREDFGLHLR-
-GK-RMLHNVLSEGVDANGGYLVPTEFEKFIVDTLKEENVMRRL-CKVITTDNERKIPVA
ATHSTAAWTAENAAYTESNPTFAQKTIDAYKLTDLVKVSIELLDDSAFDLEEYIAREFAY
AFGAAEEQAFCVGTGTGQPTGLFT---ANGGTVGVTAASATAVTTDEVISLIYALKAPYR
KNAKFLMNDATVSALRKLKDSNGQYLWQPSLQAGQPDRLLGYEIYTSPYAPTLAAGALSI
AFGDFQSYWIADRTGRTVQRLNELYSTNGQVGFVATERVDGKIILPEGIQLLKMKAA---
--
>deJonge_NODE_586_length_57884_cov_31.255495
--MGRTLAIDIETYSDVDLISCGVYKYSSSPYFEILLIAYSVDDKETVCIDVANGEEPPK
EFMEMLFDDTVTKTAFNANFERTCFSNYY--------------------QHSFRPEAWRC
TAVQAAMLALPLSLEGVGAVLGLDKQKMTEGKELIKYFCSPCKATKSNGGRTRNLPKDAP
EKWRQFKTYCIRDVDVEKQIRQRLAKFPIPKREQEIYCLDQRINDRGIMVDRNLVNHAVA
CDLLYKETATARAYELTGLENPNSVSQLKLWLKEKGLEVDSLAKDTVKDLSMKA-EGDVQ
EVLKLRLATSKTSVKKYEAIDRSVCAESRVHGLLQFYGANRTGRWAGRLVQIHNLPQNHL
PDLELARALVSEGRYEEVELFYESTPNVLSELIRTAFVAKPGCRFIISDYSAIEARVLAW
LAGEEWRLQVFETHGKIYEASASAMFHVPIEEITKTSPLRQKGKISELA--LGYGGAVGA
LTSMGALKMGLTEEELPGLVSTWRSANPHITAFWWAVDDAAITAVRDKKTSRVGRVSFEY
KSGILFVTLPSGRKLSYVKPRMMQNKFGREGLTYEGIGESKKWMRLETYGPKLVENIVQA
ASRDILAEAMLRLEKEGFDIVCHVHDEVVLEVPDGKSSVEEVNEIMAVNPVWTEGLPLKA
AGFESPFYKKD---MSTRVNNTKVI--ISARASYLHAFEPDSINGSDPKYSVSLIIDKKD
TDLIAKIKKAVEQAKEDGK---SKWGGKIPA--NLKLPLRDGDLDRPEDEAYAESYFINA
NSKQAPQVVDRNVQPILNQSELYSGCYINASVTFYAYNSNGNKGIAAGLGNIQKVRDGEP
LGSRVNAKDEFDAVDGED-DFLA--MGKHAKYSPSSGHRYMNCPPALLLEEQFPDEESPY
AAEGTAGHKLAEHLIKKHLKIRSRRPT--SDYYSDELLEAVDGYVQYVIEQIEEAKHICS
DPVFSVEQKVDLSFHVKDCFGTADMVIVTDKKVHIIDLKLGKGVQVDAE-NNTQLMIYGL
GMLDIAEMLFDIETIELTIVQPRISHFSTWEISAEELHQWAEQEFEPKAKMALDGKGEYK
AGEWCRFCKARFQCRARAEEYLRLTQMEFSQPALLSDEEIAEVLSKADALKKWAEEIYTY
AQNEAITNRKEWPGFKLVLGRSNRKYTDEEEVAEAAKTAGYTDIYRTSLISITEMEKLM-
GKKKFNEILGSYVYKPDGKVTLVPDSDKREAIYISTAEADFSQED---VLEKSIEQKLRT
ETKKMGGWAVKFSSPGLDGMPDRLVLFPGGKLGFVELKAPGKKMRPLQEKRKRTLEELGF
LVFCVDSKEMIGGVLHEIRTL---------MKYEPYEYQSYASRFILEHPYCGLILDMGL
GKTVITLTALFALALDYFTAGKILVIAPKRVAEDTWPKELKKWEHLIGMKASLVMGTKKQ
REQALAEDADIYIINRENVVWLVENYR--WDFSTVVIDELSSFKSSKAQRFKALKRVRPQ
VSRVIGLTGTPSPNGLLDLWPQMYLLDMGQRLGRYIGGYRERFFLPDKRNREIIYSYKPK
QGAEEKIYSLISDICISMKAADYLNMPERIENRVEVSMNAKEEKLYQSFERDMVLSIGE-
EELDAMNAAALSNKLLQMANGAVYGEDKKVISIHDRKLDALEDLVEAANGKPILVAYWYK
HDLMRILKRFPE----ARVIDTSKDITDWNHGEIAIGLIHPASAGHGLNLQEGGCTIVWF
GLTWSLELYQQMNARLWRQGQK-HTVVIHHLITKGTHDEDVMKALEKKETGQSALIHAVR
ARIGGM-------------------------------MYDQTKADHAVNFINCLKHTKGQ
WRGVPFELLPWQDKIIRDIFGTVKENGYRQYNTAYVEIPKKNGKSELAAAVALLMTCGDG
EWGAEVYGCASDRQQASIVFDVAVDMVDQCPALKKRIKPIMSVKRLVYQPTNSFYQVLSA
EAYTKHGLNVHAVIFDELHAQPNRELFDVMTKGSGDARTQPLYFLITTAGTDRNSICFEQ
HQKAEDILMGRKIDPTFYPVIYGIADDDDWGSEESWYKANPSLGHTIALEKVQNAYQSAK
ENPAEENIFRQLRLNQWVKQSTRWMPMDRWDECDFEVDQDSLLGRGCYAGLDLSSTSDIT
AFVLVFPPRTEKEKYSILPFFWIPEENLQLRVRRDHVPYDVWEKQGQLQMTEGNVIHYGF
IEKFIEDLGMKYHILEIAFDRWGAVQMVQNLEGMGFTVVPFGQGYKDMSPPTKELMKLTL
EKKLAHGGHPVLRWMMDNVFVRQDPAGNIKMDKEKSTEKIDGAVATVMALDRAIRNEG-T
TGSVYDERGIISF----MGLRELFGLRGARDKP-TNSYN-SGVSFLFGRSTSGISVNERT
AMQTTAVYSCVRILAEAIASLPLHLYRYTD-K-GKERVFDHPLYHILHDEPNEEMTSFIF
REVLMSHLLIWGNAYAQIIRDGRGQVLGLYPLLPDKMEVDRAENGELYYIYTRNTEENPN
FKDYGRIYLRREDVLHIPGLGFDGLVGYSPIAMAKNAVGMTLACEEYGASFFANGATPGG
VLEHPGVLKDPAKVRDSWHKVYGGSRNAGKVAVLEEGMKYQQIGIPPEEAQFLETRKFQI
NEIARMYRIPPHMVGDLEKSSFSNIEQQSLEFVKYTLDPWVIRWEQALQKALLLPQEKNE
YFIKLNVDGLLRGDYASRMNGYAVGRQNGWLSANDIREMEDQNPIPEEDGGDLYLVNGSM
TKLADAGAFAGKAGGNMPQV----------------------------------------
-----------------MKRKFWNWVRNENDE-------SRTLFLNGEISDETWYGDEVT
PKMFKEELQDGEGDITVWINSPGGDVFAAAQIYNMLMDYKGNVTVKIDGLAASAASVIAM
AGTEVQMSPVAMMMIHNPATIAIGDSSEMQKAIDMLDEVKESIMNAYEIKTGLSRSRISH
LMDAESWFNAKKAVELGFADKLLFSKEEPEG----------------------------E
EEKELEMEAVMFSRKAVTNSLMSKLIP--KPEK-------------------KTPIEQLE
KRLSLLAH--MNQILALREKRAKAWEAAKAFLESKRGTDGLLSAEDTATYDRMEADVVNL
GKEIERLERQAAIDAELNKPTSHPITNQPGKGN----GGEEKTGRASAAYKTAFWNAMRK
KN-YLDIQNALQVGTDSEGGYLVPDEYERTLVEALEEENFFRSLATVIQTSSGDRKIPIV
ASKGEAKWIDEEAAYPESDDSFGQISISAYKVATMIKVSDELLNDNVFNLEAYISKEFGR
RIGTKEEEAFFTGDGKGKPTGIFN--ATGGASDGVTT-AGASITFDDVMDLFYSLRSPYR
KKAVWMLNDSTVKALRKLKDGNGNYIWQPSVQAGVPDMILNRPYFTSSFVPEIAAGQKIM
AFGDFSYYWIADRQGRSFKRLNELFAATGQVGFLASQRVDGKLILPEAVKTMKLKETR--
--
>deJonge_NODE_875_length_44017_cov_11.006597
VKRMKTISIDIETFSDINLAKCGVYKYAESPAFEILLFGYSVDGGKVQIVDLAQRERIPN
AILDALTDESVTKWAFNASFERVCLSRYLCDLGMSLDPFRDHHPLSQDCARFLNPVGWKC
SMIWSAYMGLPLSLEGAGAVLKLDSQKMKEGKDLIRYFCVPCKETKSNGGRTRNLPQHAL
DKWTLFKSYNKRDVEVEMDIQERLKKYPVPEPIWDEYHLDQEINDRGIAIDRTLAKNAIV
IDARSRDSLMAVLKEKTGLENPNSVIQMIGWLEQHGMKTDSLGKKQVQKLLKT-AEEPLR
SVLMIRQKLAKSSVRKYQSMEMTACEDGRARGMFQFYGANRTGRFAGRHIQLQNLPQNHL
PDLSEARELVRQGNYEAMELLYDSIPDVLSQLIRTAFVPRQGLKFAIADFSAIEARVLSW
LAGETWRSDVFARNGDIYCASASSMFGVPVEKHGVNGHLRQKGKIAEL--ALGYGGSVGA
LKAMGALDMGLSEDELYPLVQSWRSANPHIVDFWWQVDAAVKTAIKERIPMRTGCIRFLY
QSGMLFIQLPSGRRLSYVKPRIGENRFGGESVTYEGIGATKKWERLESYGPKFVENIVQG
ISRDILCYAMQTLRC--CAIVGHVHDELIIECPKDT-SVDAICEQMGRTPSWAEGLLLRA
DGYECEFYKKD--MSNNYVNPCKVITGVNTRWSYANVWEPKSINGGTPKYSVSLIIPKSD
TKTVEKIRAAIKAAYEEGESKLKGNGRTVPDLEAIKTPLRDGDLERPGDDAYKDSFFVNA
NSATKPGIVDADCQHILERSEVYSGVYGRASINFYAFNSNGNKGIACGLNNLQKIRDGEP
LGGKPRAEDDFATAD-DD-DFLA-MPDKHAVLSASSCYRWLACPPSAKECAKLPDTSSEF
ARQGTDAHTLCEFKVKTALGQKLEDPTKGLTFFDEEMAECTDEYAQFVMECLATAKVSCK
DPMIMIEQRLDFSQWVPGGFGTGDCLIVADDTLTVIDYKHGLGVLVDA-ERNPQMMCYAL
GALNLFEGIYDIRQVSMTIFQPRRDNVSTCTMSKEELLQWAETVLKPAAELAAKGEGEYK
AGDHCRFCKIKATCRKRAEYNLELARYDFAVPSTLQDEEIEAVLERADELVNWAGDVKEY
ALQQALS-GKQWDGWKLVEGRSNRRYVSEEAVAAKVEEAGFD-PYEKKLLGITAMTKQLG
-KKRFEELLSNLVEKPQGKPVLVPESDKRPAMH-TAA-DDFNAAN---MREKVIEHHLVM
ETEKAGGKAVKLVSPSFAGMPDRLILLADGKMGFVEVKAPGQKPRPLQLKRHAMLRRLGY
QVFVLDAMEDIPAVLKAIAHMPDGKGGGGAMKFMPHDYQKYAIEYIKSHPITALFLDMGL
GKTVTTLTAIRDLMYDAFEVKRVLVIAPLRVARDTWPDELRKWDHLKELTCSVVVGTVAE
RRRALQQDADIYIVNRENLAWLYENSR--LDFDMVVLDELSSFKNHQSKRFRAMKAMRPK
VKRIVGLTGTPSGNGLMDLWAEFRILDMGERLGRYISQYRNLYFQPDKRNGMVVYSYKPL
PGAEKAIYHQIADITVSMKATDYLEMPELVSVAKEVRLSEKEKERYDELKKSLILKLP-G
GEVTSANAASLTLKLSQMANGAIYTDDKNVVNIHDRKLETLEDLVESANGKSVLVAYWFK
HDKDRIRERMEAREL-----KEPQDFADWNAGKIPVALIHPASAGHGLNLQQGGSILIWF
GLTWSLELYQQTNARLWRQGQADKTVIIQHIVAKDTIDERILNVLKHKDGTQAALIEAVK
ADLGMTETENGG----------MAFVYKPSAFMLPDSHYDKDKADRAVAFIEHLCHTKGK
WAGQPFLLLPWQEQIVRDLFGIVKENGKRQFLTAYIEIPKKNGKSELAAAIALYLLYADN
EPSAEVYGAACDRNQASIVFDVARQMVEMSPALMRRSKIRTAGKRIINYRNAGFYQVLSA
ETGTKHGLNVSGLVFDEIHAQPNRKLYDVLTKGSGDAREQPLFFIITTAGNDKNSICYEL
HTKALDLMAGRKKDSTFYPVVYGLEHEEDWTDEANWYKANPSLGHTIQIDRVREAYRNAV
ENPAEENVFKQLRLNIWTSASIRWIPEQVYDKGSLPIDLDSLRGRMCYGGLDLSSTSDIT
ALVLAFPPRSDDEKYILLPFFWLPEDTLELRCRRDHVLYDIWQKQGFIQTTEGNVIHYGF
IEKFIERLGETYRIREIAYDRWNATQMVQNLEDMGFTMVPFGQGFKDMSPPSKELFKLLM
EGNIIHGGNPVLKWMASNVVMRQDPAGNIKPDKEKSVEKIDGIVASIMALDRCIRNG-TG
SGSVYDERG--VIAF--MRIPFLSSLFRTRDKP-QNYYIGTDFRYLFGPSASGKTVNEFT
AMQTTAVYACVRILAETLAALPLQLYRYTP--GGKERVYDHPLYHLLHDEPNPEMTSFIF
RETLMSHLLIWGNAYAQIIRDRLGRVQGLYPLRPDKMTVCRDDRGKIFYLYTKTGDENPN
IKPYGQVALQKEEVLHIPGLGFDGLVGYSPIAMARNAVGMTMACEEYGASFFANGASPSG
VLEHPGVLKDPAKVRDSWNAVYRGTGNAHKVAVLEEGMKYQQIGIPPEEAQFLETRKFQL
DEIARLYRIPPHMIGDLEKSSFNNIEQQSMEFVKYTLDPWVIRWEQAMQKALFLPEEKKQ
YFLKFNVNGLMRGDYESRMTGYSIGRQNGWLSANDIREMEDMNPVPDEEGGNLYLVNGSM
TKLKDAGAFARKGETNET------------------------------------------
-----------------MKHKFWKWVTNAAPD-AFGS--ERTLYLDGQISNETWWGDEVT
PKAFKEELNAGSGDITLWINSPGGDCFAAAQIYNMLMEYPGNVTVKIDGLAASAASVIAM
AGTKVCMSPVAMLMIHNPATLAYGDQAEMEKTIGMLSEVKESIINAYEIKSGLARTKISH
MMDDETWLNAKKAVELGFADDILFDQKKGNE-----------------------------
----EQPEAMLYSPVTVTSSFVQKLKPHEPV--------------------NKVPAASLE
NRLALLIH--MDTILALREKRKNLWDAAKNFLDTVRDENGMVSAEDAARYDKMEADVVNL
GKEIDRLERQQQLDAQLAQPTTTPITELPGAGQ----NGAEKKGRASDAYRKAFWDSIRH
KN-FIDVQNALSAGTDADGGYLVPDEFEHQLIDKLQEENFFRSLATVIHT-SGDRKIPIV
TGHGEASWMEENGLYPDSQDTFGQQSIGAYKLGTAIRVSEELLNDSAFDLESYIAGEFAR
RIGTKEEEAFLVGDGKNKPTGVFP-----SAEVGVTV-TTASITFDDVIDLYHSLRIPYR
RKAVWLLNDATIKALRKVKDNNGNYIWQPSVTAGTPDTILNRPCYCTSFAPELAAGNRPM
LFGDFSYYWIADREYRSFKRLNELYAANGQIGFLASQRVDGMLMLKEAVKALEMKAKG--
--
>deJonge_NODE_647_length_48799_cov_11.638273
---MKTLSIDIETYSDIPLQKTGVYRYSGSPNFEILLFGYSIDSGPVQVVDLTCGEHIPK
EVLAALEDDSVIKWAFNAAFERVCLSRYLGY----------------PTGEYLDPESWHC
SMVWAATMGLPLSLEGVGAVLGLEKQKLTEGKELIKYFCQPCLPTKANGQRTRNRPFHAP
DKWELFKRYNARDVEAEMGIQQKLSKFPVPPQVWEEYDIDQEINDRGVRIDMKLVEQAIQ
MDARSRQELTDAMKRMTALENPNSVQQMKQWLSDNGVETDSLGKKVVAELLKT-APPELA
EVLTLRQQLAKSSVRKYQAMEKTVCSDNRARGMFMFYGANRTGRFSGRNIQLQNLPQNHL
LDLAEARALVRSGNFDAVKMLYEDVPDTLSQLIRTAFIPRDGAQFLVADFSAIEARVIAW
FAGEPWRQDVFAKGGDIYCASASQMFKVPVEKHGINGHLRQKGKIAEL--ALSYGGSVGA
LKAMGAIEMGLTEDELPPLVDAWRQSNPNIVKFWWAVDHAVMEAVRYKHTTTNYGLTFSC
RSGMLFITLPSGRKLAYVKPKVGTNKFGGECITYEGIGSTKKWERLDSYGPKFVENIVQA
TARDILCYAMRTLRH--CSIVMHIHDELVIEADPRM-SLDVVCQQMARTPPWAKGLLLRA
DGYATPFYKKDMNKNTKFTNPMKVITGPNTRWSYANVWEPKSINGGTPKFSVSLIIPKSD
TKTVAKIQAAIEAAYREGEAKLKGNGKTVPALTAIKTPLRDGDTERPDDPAYAGAYFVNA
NATSAPGIVDADRNPILTRSEVYSGVYGRASITFYAFNSSGNRGIACGLNNLQKIRDGEP
LGGKASAESDFDTDD-DE-DFLDMPPKGHALLSASSSDRWLHCPPSARLCETYEDKGSDY
AAEGTDAHTLCEYKLRKALGMETTDPTENLTWFNQEMDDCATGYAAYILELVEAAKENCP
DPVVLIEQRVDFSRWVEEGFGTSDAILIADGTMHVIDYKHGLGVLVSA-EDNPQMKCYAL
GALELFDGIYDIDTVSMTIYQPRRQNISTFEVSKDDLYRWADEVLKPTAELAFAGDGNFL
CGEWCGFCKAKNECRARADANLELARYDFKLPPLLTDEDIEDILSRVDALVSWASDIKEY
ALQQAIS-GKEWNGWKLVEGRSNRRYTNEAAVIQTVSNAGFD-PYERKLLGITAMQKLLG
-KSRFDELLTAYIEKPQGKPTLVPESDKRPAMN-TAK-NDFMEENIDEMREKEIEKKLSL
MVKKAGGIAVKFVSPSFDGMPDRLVLLPDGVIAFVELKAPGKAPRPLQLARHRLLRSLGF
RVYVIDHTEQIGGMLDELQAS---------MNFKPHDYQSYAIDYIEQHPVAAVLLDMGL
GKTVISLTAIADLLFDSFMAHRVLVVAPLRVARDTWPAEIEKWAHLKELTYTVAVGSARE
RRAALMVSADITIINRENLSWLIESSGFSFDYDTVVIDELSSFKNHQSKRFKALLRVRPK
VKRIIGLTGTPSSNGLMDLWAEFRLLDMGQRLGRFITQYRNTFFLPDKRNGQIIYSYKPM
PGAEDAIYSRISDITISMKSTDHLKMPELVSTRYEVYLSDAEADRYEELKQALILQLP-D
GEVTAANAAALTGKLAQLANGAIYAYTGDTIEFHDRKLDALEDIIESANGKPILVAYWFR
HDLQRIKKRFDVREL-----KSSKDIADWNSGKIPVAVIHPASAGHGINLQAGGSTLIWF
GLTWSLELYQQTNARLWRQGQSSGTVVIQHIITKGTIDERILKALEAKDRTQAALIDAVK
VTLEV---------------MRKLKKYKPTKFKAKDSVYDKDAADYAVNFIECLCHTKGT
WARKPFELIEWQEQIIRDIFGVLKPNGYRQFNTAYIEIPKKQGKSELAAAVALLLTCGDG
EERAEVYGCAADRQQASIVFNVAADMVRMCPALSKRVKILDSQKRLIYQPTGSIYQVLSA
DVGNKHGFNTHGVVFDELHTQPNRKLFDVMTKGSGDARMQPLYFLITTAGNDTKSICYEI
HQKAQDIIAGRKIDHTFYPVIYGAEESDDWTDPKVWKKANPSLGITVGIDKVKDACESAK
QNPGEENSFRQLRLNQWVKQAVRWMPMDKWDKCESTVSEDDLEGRVCYGGLDLSSTTDIT
AFVLVFPPEDENDKYIILPYFWIPEDNLELRVRRDHVPYDVWERQGYLQTTEGNVVHYGY
IEKFIEQLGERFNIREIAFDRWGAVQMVQNLEGMGFTVVPFGQGFKDMSPPTKELMKLVL
EQKIAHGGHPVLRWMMDNIFIRTDPAGNIKPDKEKSTEKIDGAVATIMALDRAIRCGNDK
TESVYDSRGLLFI------MGIFSGLFKSRDKP-QNRTAGSNYAFFMGGTTSGKTVTERS
AMQMTAVYSCVRILSEAVAGLPLHLYKYTN-SGGKAMALDHPLYRLLHDEPNPEMSSFVF
RETLMTHLLLWGNAYAQIIRNGKGEVIALYPLMPNKMSVDRDENGRLYYTYYRGSDEA-I
KNKDFAVTLQPSDVLHIPGLGFDGLVGYSPIAMAKNAIGMAIACEEYGAKFFANGAAPGG
VLEHPGTIKDPQRVRESWQSTFGGSGNANKIAVLEEGMKYTPIGISPEQAQFLETRKFQI
NEIARIFRVPPHMVGDLEKSSFSNIEQQSLEFVKYTLDPWVIRWEQSIQRSLLSRDEKAV
YFVKFNLEGLLRGDYQSRMNGYAIGRQNGWMSANDIRELENLDRIPAEDGGDLYLINGNM
LPLKNAGAFANTP-TDDGKE-------------E---ETDEEVLELEEPDGNELGDAGTD
TEKNPVPERDHRRGKLV-------------------------------------------
--------MAGSGDITVWINSPGGDCVAAAQIYNMLMDYKGDVTVKIDGIAASAASVIAM
AGTKVLVSPVSMLMIHNPMTAAFGNSDEMQKAIDMLGSVKDSIINAYEIKTGLSRAKLSH
LMDAETWMDANKAVELGFADEIMQRGTES-ED----------------------------
--APVPTVSMLYSKANVVNSLMEKIAAKCAITPKPT----------R-TQK----ADELM
DRLNLIKNWR-MTINELREKRNQAWNAAKAFVETKRDKDGLLSDEDAATYAQMEKKVQDY
GTEIERMEAMAAMEAQLSKPTSAPITEKPLNGKS--EDKKPKSFLATDSYRSGMLNALRT
N--FRQISNVLQEGIDANGGYLVPDEYDSRLIQVLNEENVMRSLGTAVTT-SGEHKINIA
ATKPAAAWIEEGGALTFGDATFDQIILDAHKLHVAVKVTEELLYDNAFNLENYILEQFGK
ALANAEEDAFINGNGTGQPLGILA--ETGGAQVGVTTKSSGKVTADEIIDLVYSLKRPYR
KNAVFLANDACVAELRKLKDSTGQYLWQPSLQAGEPDRVLGYKVYTSAYFPLPAPGKAAV
AFGDFSYYNIGDRGSRSIAELKELFAGNGMVGFVAKERVDGKLVLPEAVKLLKMASA---
--
>deJonge_NODE_52_length_169715_cov_16.973918
---MKTLSIDIETYSDQNLAKTGVYRYVESPVFEILLFSYSVDGGPVQLADLACGEEIPA
EVIAALTDDSVIKWAFNANFERICLSRHLGY----------------PTGEYLDPGSWKC
SMVWAATMGLPLSLEGVGAVLGLEKQKLTEGKDLIKYFCQPCAPTKANGQRTRNLPAHAP
DKWLAFKKYNIRDVEAEMSIQDRLAKYPVPDSVWDEYHIDQEINDRGVALDMELVRRAIQ
MDGRSRSELTRAMKDLTALENPNSVQQMKQWLSDNGMETDTLGKKAVAEMLKT-APPELQ
EVLTLRQQLAKSSVKKYQAMETAVCADGRARGMFQFYGANRTGRWAGRIIQMQNLPQNHL
DDLTEARSLVRSGDFDAVEMLYEDVPDTLSQLIRTAFVPQDGRKFIVADFSAIEARVIAW
LAGETWRQEVFAEGKDIYCASASQMFGVPVEKHGINGHLRQKGKIAEL--ALGYGGSVGA
LKAMGALEMGLTEEELPPLVDAWRQANPNITKLWWDVDRAAMEAVRFKHTNETHGITFSC
RSGMLFITLPSGRQLAYVKPKIGTNKFGGDCITYEGVGGTKKWERLDSYGPKFVENIVQA
TARDILCYAMSTLRC--CSIVMHIHDEVVIEADRRM-SLQAVCDQMGRTPPWAKGLQLRA
DGYETVFYKKDSNTTNRVTNPMKVITGPDTRWSYANVWEPKSINGGAAKYSVSLIIPKSD
VKTVAKIKAAIEAAYQEGQAKLKGNGRSVPPLAAIKNPLRDGDVERPDDPAYANAYFVNA
NSATAPGIVDADRNPVLTRSEVYSGVYGRASINFYAFNSNGNKGIACGLNNLQLIRPGEP
LGGKASAESDFATDD-DE-DFLGMPPKGHAVLSASSSERWLHCPPSARLCEAYEDKGSDY
AAEGTDAHALCEYRLKQALGIPAEDPIENLSWYNEEMEECATGYAAYVVELLETAKQTCT
DPVVMIEQRVDFSRWVQDGFGTADCILIADGVFNIVDYKHGKGVEVSA-EGNTQLSLYSL
GALEIFDGIYDIDTVRMTIFQPRKSNISVDQMDKADLYEWADTELTQKAQLAYEGQGDFS
CGEWCRFCKAKAECRERAEANLALARYEFQTPALLADEEIADILGKVDALTAWASDVKEY
ALQQAVS-GKEWTGWKLVEGRSNRKYTNEVAVAATVEGAGFD-PYERKVLGVTAMQKLLG
-KARFEELLTPYIEKPQGKPTLVPESDKRPAMN-TAK-NDFMEEF---MREKTIERKLTL
MVKKQGGICPKFVSPGFDGIPDRIVLLPGGHMAFVEVKAPGKEPRALQTSRHTLLRRLGF
RVYVLDNEEQIGGILDEIRTA---------MRYAPHDYQAYAIDYIETHPIATVFLDMGL
GKTSITLTAINDLLFDSFEVHRVLVIAPLRVARDTWTAEVDKWDHLQNLICSVAVGTETE
RRAALMRQADIYIINRENVQWLVEESGIPFTYDMIVIDELSSFKNHNTKRFKAMLKVRPK
VNRIVGLTGTPASNGLMDLWAEFRILDMGQRLGRFITKYRTDYFMPDKRNGQIIYSYKPL
PNAEAAIYRQISDITISMKSTDHLQMPELVSSEYTVQLSDEEKQKYSELKQELVLSLG-D
AEITAANAASLSGKLSQMANGAVYDDNGEIIRVHDRKLDALEDIIEAANGKPVLVAYWFK
HDLTRISERLKKLHIPFSRLDDSDSIRRWNNGEIPVALIHPASAGHGLNLQSGGSTLVWF
GLTWSLELYQQTVARLWRQGQTAETVVVQHIITKGTIDDRIMKALSQKEHTQTALIDAVK
ADLKI---------------MRKLKKYKPTPFMAEGSHYDKAAADYAVMFIESLCHTKGT
WARKPFELIDWQEQIIRDIFGTLKTNGYRQFNTAYIEIPKKQGKSELAAAVALLLTCGDG
EERAEVYGCAADRQQASIVFNVAADMVRMCPALNKRVKILDSQKRIIYQPTGSIYQVLSA
DVGNKHGFNTHGVVFDELHTQPNRKLYDVMTKGSGDARMQPLYFLITTAGNDTNSICYEV
HQKAKDILEGRKTDHTFYPVIYGADEGDDWTDPEVWKKANPSLGITVGIDKVQDACESAK
QNPGEENAFRQLRLNQWVKQAVRWMPMDKWDKCAFSVNEDDLEGRVCYGGLDLSSTTDIT
AFVLVFPPQDEDDKFMVLPYFWIPEDNLDLRVRRDHVPYDVWERQGTLQTTEGNVVHYGY
IEKFIERLGERFNIREIAFDRWGAVQMVQNLEGMGFTVVPFGQGFKDMSPPTKELMKLVL
EEKIAHGGHPVLRWMMDNIFIRTDPAGNIKPDKEKSTEKIDGAVATIMALDRAIRCGNDT
GASVYDDRGILFI------MGILSGLFHSRDKP-TNSTNGSGYRFFLGQSTAGKSVNERS
AMQMTAVYACVRILSEAVAGLPLHLYQYQE-GGSKEKALKHPLYRILHDEPNPEMTSFVF
RETAMSHLLLWGNSYSQIIRNGKGEVVALYPLMPNRMTVDRDDLGHLYYQYQVQDSDA-P
TMKDGTVILKPTDVLHIPGLGFDGLVGYSPIAMAKNAIGMAIACEEYGAKFFANGATPGG
ILEHPGTVKDPARVRDSWNAAFGGSGNSNKVAVLEEGMKYTPISISPEQAQFLETRKFQI
DEIARIFRVPPHMVGDLEKSSFSNIEQQSLEFVKYTLEPWIVRWEQAINRALLTESEKES
YFVKFNVDGLLRGDYESRMNGYATARQNGWMSANDIRELENLDRIPAELGGDLYLINGNM
TKLQDAGIFAG-----------------------KEENEGEEILELDESGSNGDGTG---
-AADSHAERHHRRGKLV-------------------------------------------
------------------------------------MDYRGSVTVKIDGIAASAASVIAM
AGTRVLVSPVSMLMIHNPATMAMGDAAEMQKAIAMLDEVKESIINAYEIKTGMSRAKLSH
LMDAETWMDAHTAVDLGFADEIMTRPEVTGAEN---------------------------
----HVTGPMLFSRAAVTNHLMDKLAAKCRIEKK-----------PTQ---PERSVDDLM
ERLNLMKH---MTIQELREKRNTAWNAAKAFLDSHRTEKGTLTAEDDATYTRMEQDIADL
GKEIARLERQEALDAELSKPVNAPLTSKPTTG----KQPEVKTGRASDEYRKGMLTALRT
N--FRQVSNVLQEGVDADGGYLVPEEYDRRLIQTLSEENIMRRLGNVITT-SGEHKINIA
ATKPAAAWIEEGGALQFSDATFAQILLDAHKLHVAIKVTEELLYDSAFNLESYIIEQFGK
ALANAEEDAFLNGTGVGQPLGLFA--ETGGGHVA-GTLS-AALKADDVLGLIYELKRPYR
KNASFIMNDKTVAQIRKFKDNNGAYLWQPSYQAGEPDRILGYSVHTSEYVPEN-----AI
AFGDYSYYNIGDRGTRSFKQLTELFAGNGMIGYVAKERVDGKLILPEAVQILKLKTE---
--
>deJonge_NODE_90_length_140456_cov_14.972928
---MKTLSIDIETYSSVDLAKCGVYKYTEATDFDILLFGYSTDGGPVQVVDLACGETIPP
EVIAALTNDDVTKWAFNAQFERICLSRWLRDRGGFDNAYYS--IPEDTVGNYLDPASWKC
TMIWSAYMGLPLSLEGVGAVLGLGKQKLTEGKELIKYFCQPCAPTKTNSGRTRNLPENAP
DKWAAFKRYNIRDVEVEMSIQEKLAKFPVPEMVWEQYHLDQEINDRGVALDMELVHQAIA
MDTRSRAELTAAMKKLTALDNPNSVQQMKQWLSDNGLEVDSLGKKEVAEMLKT-APAELQ
KVLLLRQQLAKSSVKKYQAMEKAVCADGRARGMFQFYGANRTGRWAGRIIQMQNLPQNHL
PDLAEARGLVRCGDFEGVELLYEDVPDTLSQLIRTAFVPKPGYKFIVSDFSAIEARVLAW
FAGEIWRQEVFEKGGDIYCASASQMFKVPVEKHGVNGHLRQKGKIAEL--ALGYGGSVGA
LKAMGALEMGLSEDELQPLVTAWRNSNQNIVRFWWDIDRAAMNAVKYHMDGDVCGIKFCY
QSGMLFITLPSGRRLSYVKPKLGTNQFGSECITYEGIGGTKKWERLETYGPKLVENIVQA
TSRDILCYAMRTLSH--CFITMHIHDELVIEASPGV-DLKVLCEQMGRTPPWADGLKLRA
DGYETMFYKKDMSNSTKLANPMKVITGKDTRWSYANVWEAKSINGGTPKFSVSLIIPKTD
TVTVQKIKAAIQAAYEEGQAKLKGNGRTVPPLTAIKMPLRDGDTERPDDPAYAGSYFINA
NSATAPGIVDADCNPILTRSEVYSGVYGRASINFYAFNSNGNKGIACGLNNLQKIRDGEP
LGGKSSAASDFSTDA-DE-DFLS--MGNHALLSASSSHRWLNCPPSARLCESYDDKGSDF
AAEGTDAHALCEYKLRNALCMAAEDPTESLTWYSTEMEDSANGYVAFVMELVAEAKKVCA
DPVVLIEQRLDYSKYVKEGFGTGDCVIIADGTLHIVDYKHGRGVLVEA-DDNPQMKLYAL
GALELFDCIYDIDTVSMTIYQPRRSNVSTFTIPKQELCEWADKVLTPTAELAFQGSGEYH
CGEWCQFCKAKADCRERANANMELAKFEFRQPPLLTDEEVEEILGRIDELIAWASDIKDY
ALQAAIS-GKQWSGYKLVEGRSNRKYTDENAVIAAVTAAGYD-PYEHKILGITAMTSLLG
-KKQFNDILGGLITKPQGKPTLVPDSDKRPAMT-TII-DDFKEDN---MREKIIEQHLVK
AVKNSGGIAPKLVSPGFDGMPDRLVLLPGGKIGFVEVKAPGKEPRPLQVARHGLLRRLGF
KVYVLDDPEQIGGILDEIRTA---------MKYEPHEYQRYAINYIEDHPFAAVLLDMGL
GKTSITLTAIADLLFDRFEVHKVLVIAPLRVARETWSAELQKWDQLHHLTYSVAVGSEAD
RKAALTKKADIYIINRENVQWLIEKSKLPFDYDMIVVDELSSFKNHQSKRFKALMRVRPR
IKRVVGLTGTPASNGLMDLWAEFKVIDMGKRLGRFITYYRQEYFVPDAMNGQIVYSYLPK
PGAEQAIYRKISDITISMKSTDHLKMPELISSEYKVYLSPNEQDAYDEMKKQFILDLP-D
GEISAANAAALSGKLSQMANGAIYDDAGNTVPIHEQKLDALEDIIESANGKPLLVAYWYQ
HDLERIMKRLHDRHIPFSKLDKADSIRRWNNGEIPVALIHPASAGHGLNLQTGGNTIVWF
GLTWSLELYSQTIARLWRQGQTEETVVVQHIVTDGTIDEQILRALKAKDKTQSALIAAVK
ANLKI---------------MRKLKNYKPTKFKAKGSYYDKEYADFAVAFIESLCHTKGT
WAGKPFELMDWQEQIIRDLFGILKPNGYRQFNTAYIEIPKKNGKSELAAAVALLLTCGDG
EQRAEVYGAAADRQQASIVFDVAADMVRMCPALNKRVKILASQKRLIYEPTNSFYQVLSA
EAYSKHGFNVHGVVFDELHSQPNRKLYDVLTKGSGDARMQPLFFLITTAGTDTHSICYEV
HQKAQDIIDGRKIDPTFYPVIFGADDNEDWTSPKVWKKCNPSLGETIGMDKVKTACESAK
QNPSEENSFRQLRLNQWVKQAVRWMPMDKWDKCSFAVDENDLCGRVCYGGLDLSSTTDIT
AFVLVFPPLDEEDKYVILPYFWIPEDTLDLRVKRDHVPYDVWERQGYLQTTEGNVIHYGY
IEKFIEKLGERFNIREIAFDRWGAVQMVQNLEGMGFTVVPFGQGFKDMSPPTKELMKLTL
EQRIAHGGHPVLRWNMDNIFVRTDPAGNIKADKEKSTEKIDGAIATIMALDRAIRCGNNN
CASVYDDRGLLFI--SGGFMGILSGLFRSRDKP-KNSTSGSSYRFFYGQSSAGKCVTERS
AMQMTAVYACVRILSEAVAGLPLHLYKYNS-NGSKEKALEHPLYFLLHDEPNPEMTSFAF
RETLMTHLLLWGNAYAQIIRNGKGDVVALYPLMPNRMTVDRDKSGNLYYQYNTSSDDA-R
TMKGATVSLSPYEVLHIAGLGFDGLVGYSPIAMAKNAIGLAIAAEEYGSKFYANGASPSG
VLEHPGTLKDPSKVRDSWNAAFAGSGNSHRVAVLEEGLKYTPISISPNEAQFLETRKFQI
DEIARIFRVPPHMVGDLEKSSFSNIEQQSLEFVKYTLEPWIVRWEQSISRSLLSRSEKSS
YFVKFNVDGLLRGDYASRMSGYATARQNGWMSANDIRELENLDRISDEEGGNLYLVNGSM
TKLSDAGAFTEKNNEKEEN------------------TNGEKVLELEKSYRRK-------
-----------------MAKRFWNWKN----HTEENETVQRVLELNGTIAEESWFDDDVT
PQMFKNELFTGSGPVTIWLNSPGGDCVAASQIYSMLMDYPHDVTVKIDGIAASAASVIAM
AGTRVCMAPTALMMIHNPATTAFGDHRDMSKAIEMLDEVKESIINAYELRTGLSHTQLSH
MMDECTWMNAKKAVELGFADDILKDDK---------------------------------
-NTAE-TEGYSFSEDAVERALINKIKNKHS--VGK----------------TGRKVDELK
MQLYKKLL---MTITELREKRARLWNTMEGFLDTHRNDMGVLKAEDDATYSNMEGELDSL
TNEIHRMERREVHEKELNKAVNTPIVTTPVDN------KPERTGRASDEYREDFQNHLR-
-GR-AQVHNVLSEGTDADGGFLVPTEFETSIVSALEEENIIRSL-AKVITTQHERKIPIA
TGHSVAQWTAENAAYTESNPTFGQKQLDAFKLTDLCRVSTELLQDSAFDIEDYLMKEFAR
AFGIAEEEAFCVGTGTNQPTGIFT---AKGGEVGVTAAGATAITADEVISLVYSLKSPYR
RNAKFLMNDSTVAILRKLKDNNGAYLWQPSVQAGQPDKLLGYDLYTTPYAPVATTNSLPI
AFGDFSNYWIGDRGSRTVQRLNELYATNGQIGYVSTERVDGKVILTEGIKLLQMKKS---
--
>deJonge_NODE_188_length_96343_cov_10.819905
-MEIKEIAIDIETFSDVDLVKCGVYRYAESPNFEILLFAYSINNGPVQVIDLAQGEEIPS
EILAALTDDNITKWAYNASFERICLSFFLRKHYP--MYFKSYSIDEDTVGLYLDPSAWKC
SRIWGAYMGLPLSLESIGSVLKLQDQKMKEGKDLIRYFCVPCKATKTNGGRTRNYPSDAP
DKWETFKAYNIRDVEVELAIKDKLRLFPVPDFVWDEYHLDQEINDRGIAVDMQLVDNAVK
LDEISKESLMTKMQALTGLDNPNSVAQMKGWLSDNGIETESLDKKAVKELLSD-ADKTTT
EVLECRQQLAKSSVSKYTAMTNMVCKDGRARGCFAFYGANRSGRWAGRGIQLQNLPQNHM
TDLAEARSLVRDGNFDALSLLYDNLPGVLSELIRTAFVPKPGYKYVVADFSAIEARVLSF
LADEKWRIDVFKNGEDIYCASASQMFKVPVEKHGQNAHLRQKGKIAEL--ALGYGGSVGA
LKSMGAIEMGLEEEELQPLVDAWRNSNSNITSFWWQVDSAVKQAVINKKTSTVGCLTFLY
QSGMLFIELPSGRRLCYVKPKMGMNQFGSESVTYEGING-GKWVRIESYGPKFVENIVQA
VSRDILAYAMRTLSH--CFIVGHVHDELIIECSPDA-SLDAICEQMGRTPPWIEGLLLRA
DGYECNFYQKD---MAKFMNPTKVITGPNTTFSYLNCWEPRSINGSTPKYSVSLIIPKSD
KGTIDKINAAIQAAYEEGQSTLKGSGKSVPALSMIKTPLRDGDTERPDDEAYANSYFINA
NSSTAPGIVDADRNPILDKGEMYSGCKGRASINIYAYNVNGNRGIACGLNNLQKISDGTP
LGGKCRAEDDFDDDDD-D--FLS--MSTHAFLSPSASHRWLMCPPSAKLNAALPDQTSPY
AKQGTDAHELCAFLVEKALGRDVKDPTENLDYYDEEMQMCAEGYAEFVMQELELAKQTCP
DTEVLIEQKVDFSKWVEGGKGTADCILLSDGTAEIIDYKNGLGVMVSSEGGNPQLMCYSL
GVIDMFDGIYNIDTIRMAIYQPRRDNLSVYEMSKADLLKWADEVLAPTAALAMKGEGEFK
AGSHCQFCKCKATCRKRAEFNLEMAQYDFAMPDTLEDHEVEAILMKVDQLTSWADDVKEY
ALNQALQ-GKEYENFKVVEGRSVRKYTDEDAVAFAVKDAGFD-PFEKKLLGITAMTSLLG
-KKKFEDLLGGMIMKPPGKPTLVPKSDKRPALKNTAQ-EDFK------MREKYVEQRLVA
EVKKRGGICPKWVAPGFDGVPDRLVFLPHHKFGMIEVKAPGKKPRPLQSARHRLFEALGF
KVFILDKPEQIGGILDEIQTT---------MKFKPHNYQQYAIDYILTHPIVAAILDMGL
GKTVITLTAIEQLIYDSFEIKKVLVVAPLRVARNTWPNEIKKWEHLSNLTYSVAIGTPAE
RLAALKADVDIVIINRENLAWLLDQDKKYLNFDMAVLDELSSFKA-ASGRTKAFIKLRPR
LKRVVGLTGTPSSNGLMDLHYEFRCLDMGERLFRFIGQYRNAFFKPDRMNGNIVYSYKPL
PFAEEEIYKRISDITISMKAIDHLDMPELITTEYPVVLDEKERAKYDEMKNDLIIQLP-E
GEVTAANAAALSNKLSQMANGAVYSDDEGIMNIHDRKLDALEDIIESANGKPIIVAYWYK
HDLDRILKRLEKLKVVHEKISTNESIDRWNKGEIAVGLIHPASAGHGLNLQEGGSTLVWF
GLTWSLELYQQTNARLWRQGQTAQTVVVEHIICKDSIDERVMKALEGKDTTQKSLIDAVK
AEL-----------------------------MAEGSYYDKDQADYVVNFIQCLCHTKGR
WAGKPFLLMPWQEEIIRNIFGILKPNGKRQFTTAYIEIPKKNGKSELAAAIALYLLFGDD
EASPEVYGAAADRQQASIVFDVGRVMCEMNPTLEKRSKIKGATKRIDNIYNNGFYQVLSA
EVGTKHGLNVSGLVLDEVHAQPNRKLYDVLTKGSGDAREQPLYFLITTAGNDTNSICYEL
HQKALDIIEGRKTDPTFYPVIYGAADGDDWTDPKVWKKANPSLGETIQMEKVVAACESAK
QNPAEENSFRQLRLNQWVKQAVRWMPMDKWDACAFPVREEDLEGRVCYGGLDLSSTTDLT
SFCLVFPPMDEEDKYYVLPYFWLPEETLDLRVRRDHVNYDLWEKQGYIQTTEGNVVHYGY
IEKFIEKLGERFNIREIAFDRWGAVQMVQNLEGLGFNVVAMGQGFASMSPPTKELMKLTL
EQKIAHGGHPVLRWNMDNIFIRTDPAGNIKADKAKSTEKIDGAIACIMALDRAIRCGNDT
SESVYDNRGLLVF------MGIFSGIFKSRDAP-TNRTAGSAYSFFLGQSTAGKRVNERS
AMQTSAVYACVRVISESVASLPLHLYKYNA-DGGKEKAIDHPLYHLLHDEPNPEMTAYSF
FEVALTHLLLWGNSYSQIIRNGKREVIGLYPLMPDRMKVDRDENGHLYYEYLVSTDDA-P
TNKGSVVRLSPDEVLHVPGLSFDGLVGYSPIAMAKNAIGLGIAAEEYGSKFYANGAAPSG
VLEHPGTLKDPSKVRESWTQTFGGSANSNKVAVLEEGMKYTPISINPSEAQFLDTRKFQV
TEICRIFRVPPHMVADLEKSSFSNIEQQSLEYVQYTLRPWLTRLEQAMARRLFTDEEKKK
YFIKFNVDGLLRGDYQSRMNGYATARQNGWMSANDIRELENLDRIPAELGGDLYLINGNM
TKLEDAGIFAAEGTKNGEE---------------DSDEGQEEVLELEEQESSEPGNKRRN
RRTNT-------------------------------------------------------
--------------------------MAAAQIYNMLANYKGNVTVKIDGIAASAASVIAM
AGKTVLMSPVSMMMIHNPATMAFGDHTEMEKAIEMLEGVKDSIINAYALKTGMSRAKLSR
LMDAETWMDATKAVELGFADGIITRDAFPPEKE-DDDEPK----E----GESDEDKSTEE
DGKKKTSDSMLFSRKAVNNSLINKLEEHYRKPSVDVTKQAEAK------PTEGVSANEIR
NRLNTIKKFI-MTIKELMEKRSKVWETAKNFVDTHEDNNGVLSAEDAETYARMEREIEDL
TKAIDRQQRAAEREAELSKPINLPITGKPYAGDKP--KDAPTSFRGTEDYKNAMLNAIRS
N--FRSVSNVLQEGVDADGGYLVPEEYDSRLIQALDGENIMRGLATVITT-SGQHKINIA
ATKPAAAWIEEGGELKFGDAKFDQIYLDAYKLHVAIKVTEELLYDNAFKLENHIMAQFGK
ALGNAEEDAFLNGDGKGKPTGIFD--ATGGGQIY-GTLT-AALKSDDVIDLIHGLKRPYR
KDASFIMADSTLAQIRKLKDNNGQYLWQPSYQAGEPDRILGYKVHTSAFAPTD-----AI
SFGDYSYYNIGDRGTRAFGELRELFAGNGMVAFLAKERVDGRLILPEAVQILKLKAATAE
GT
>deJonge_NODE_209_length_88821_cov_15.625679
MAQIRTLSLDLETYSSENLAKCGVYRYAEAPDFEVLLFGYSADGASVQVVDLTAGETLPA
DVRSALTDPAVTKWAFNAQFERVCLSRYLGYPT----------------GQYLDPSSWHC
TMVWAATLGLPLSLEGVGAVLGLEKQKLKEGKDLIRYFCTPAKARD--GSLIRHDPTDAP
EKWSLFKAYNLRDVETEMSIQQKLSKFPVTESEWRNYTFDQQINDQGIMLDRTLVAQAIR
CDERFKRTHMEQARSVTGLDNPNSPVQLKAWLAEKGVEADSLSKAAVADMLEK-ADGEVE
LALSLRQELAKSSVKKYTAMQTVVGSDDRARGLIQFYGANRTGRYAGRLIQVQNLPQNHL
PDLDTARALVRSGNTDAVEMLYDSVPLVLSELIRTAFVPKPGCRFYVADFSAIEARVIAW
YAGETWRMDLFRSGGDIYCQSASQMFHVPVEKHGVNGHLRQKGKIAELAHNCGYGGSVGA
LKAMGALNYGLQEEELKPLVDAWRLSNPHITKFWWDVDKAASICVRERTATETHGIRFYY
QSGMMFVELPSGRRLVYVKPKMGLNRFGNESVTYEGVGEQKKWLRLESYGPKFVENIVQA
TARDILAEAMLRLNAAGYRIVMHVHDEVVIEAPPDT-SLEDICSVMGQTPTWASGLLLRA
DGYVCDYYKKD---MANKMNSTKVVTGV-VRLSYANVWEPASINGSNPKYSVSLIIPKSD
KQTIDAINAAVDAAIKEGV---AKFGGKIPNKAALKLPLRDGDTER-DDEAYKNSFFVNA
NSTTAPQIVDRSVQPILDRAEVYSGCYARVSVNFYAFNSNGNRGIACGLGNIQKVRDGEP
LGGKSSAADDFSTDLD--DDFLSMPPNRHAVLSAASSHRWLHCNPSARLELEFEDRETEA
AAEGTAAHALAEHKLRKALKMRSTRPV--SKYDSDEMEMYTDGYVEFVLEAIEEVRQDCP
DPKVLIEQRLDFSCYVPDGFGTGDCLIVADKLLHIIDLKYGQGVLVNAE-ENPQMMLYAL
GALRIFDCLYDIETVSMTIYQPRRENVSTWAISVAELRDWAEKTLKPKAELAFKGEGEYC
PGSWCQFCKAAVRCRARADAKLQLAKYEFAQPPLLSDAEIGDILGKLDDLTKWANELMAY
AQDAAVNHGKQWPGYKLVESRTNRKYTDEDAVVAAARAVGYTDIFKKSLIPITEMEKLM-
GKKTFAEVLGSLVIKPIGKPTLVPASDRRPAITSTGAKQDFTDYKGELMREKTIETKFVQ
AVRAKGGLAPKFTSPGFDGVPDRLVLLPGGKIAFIELKAPGKTLRPLQVRRKRQLEALGF
SVYCIDRPEQIGGILSEIIGQM-------------------------------------M
SKTAITLSAIFDLCLDSFLIRKVLVIAPLRVARDTWPAEIHKWDHLHGLTYSVAVGTETE
RKAALRQRVSVYIINRENVQWLIEESGIPFDYDMVVIDELSSFKSYQAKRFRSLLKVRPG
IKRIVGLTGTPSSNGLMDLWAEFRILDMGKRLGRFITHYRNTFFRPDKRNGQVVFSYKPL
PGAEEQIYEAISDITISMKAADHLQMPECVMNEVTVTLSEKERKAYDAMRSELVISLG-D
AEIDAGNAAALSNKLSQMANGAVYGEDKRVFQIHDRKLDMLEDLIEAANGKPVLVAYWFK
HDLVRISERLHKRHIPFRLLDDSDSIRRWNSGELPVALIHPASAGHGLNLQAGGSTLVWF
GLTWSLELYQQTNARLWRQGQTADTVVIHHIIAKDTIDERIMTALRKKERTQTALIDAVK
ANLEG---------------------------MEKTSHYDADAADYAVMFIESLCHTKGT
WARQPFELIDWQEQIIRDIFGVLKPNGYRQFNTAYIEIPKKQGKSELAAAVALLLTCGDG
EERAEVYGCAADRQQASIVFNVAADMVRMCPALSKRVKILDSQKRLIYQPTGSIYQVLSA
DVGNKHGFNTHGVVFDELHTQPNRKLFDVMTKGSGDARMQPLYFLITTAGNDTKSICYEI
HQKAKDIIEGRKIDHTFYPVIYGADESDDWTDPKVWKKANPSLGITVGIDKVKDACESAK
QNPGEENSFRQLRLNQWVKQAVRWMPMDKWDKCEFAVSEDDLEGRVCYGGLDLSSTTDIT
AFVLVFPPLDENDKYIILPYFWIPEDNLDLRVRRDHVPYDVWERQGYLQTTEGNVVHYGY
IEKFIESLGERFNIREIAFDRWGAVQMVQNLEGMGFTVVPFGQGFKDMSPPTKELMKLVL
EQRIAHGGHPVLRWMMDNIFIRTDPAGNIKPDKEKSTEKIDGAVATIMALDRAIRCGNEN
GASVYDDRGILFI------MGIFSGLFKSRDKP-VNRTAGSNYAFFFGGTTSGKAVTERS
AMQMTAVYSCVRILSEAVAGLPLHLYKYTD-SGGKAMAHDHPLYRLLHDEPNPEMSSFVF
RETLMTHLLLWGNAYAQIIRNGKNEIVALYPLMPNKMTVDRDEAGRLYYTYYRGSDEA-I
KDKDFAVTLHPSDVLHIPGLGFDGLVGYSPIAMAKNAIGMAIACEEYGAKFFANGAAPGG
VLEHPGTIKDPQRVRESWQSTFGGSGNANKIAVLEEGMKYTPIGISPEQAQFLETRKFQI
NEIARIFRVPPHMVGDLEKSSFSNIEQQSLEFVKYTLDPWVIRWEQSIQRSLLSKDEKRV
YFVKFNLEGLLRGDYQSRMNGYAIGRQNGWMSANDIRELENLDRIPEEDGGDLYLINGNM
LPLKNAGAFANTP-TDDGKE-------------E---KTNEEVLELEEPDR--------G
SGTDVVPERHHRRGKLV-------------------------MFLNGTIAEESWFDDDVT
PQLFKDELMSGSGNITVWINSPGGDCVAAAQIYNMLMDYKGDVTVKIDGIAASAASVIAM
AGTKVLVSPVSMLMIHNPMTAAFGNSEEMQRAIEMLGSVKDSIINAYEIKTGLSRAKLSH
LMDAETWMDANKAVELGFADEIMTRARET-ED----------------------------
--VDAPAVSMLYSKANVVNSLMEKIAAKCTIDPKPA----------V-PERTGRSVDELR
AKLNTIKNYI-MTIVELREKRAKLWATMEGFLDTHRNDKGVLSAEDDAVYANMEKELNDL
TNEVRRMERRDAIAAELAKPVSSPITEQPQKAA-----GEAKTGRASGAYREDFGLHLR-
-GK-RMLHNVLSEGVDANGGYLVPTEFEKFIVDTLKEENVMRRL-CKVITTDNERKIPVA
ATHSTAAWTAENAAYTESNPTFAQKTIDAYKLTDLVKVSIELLDDSAFDLEEYIAREFAY
AFGAAEEQAFCVGTGTGQPTGLFT---ANGGTVGVTAASATAVTTDEVISLIYALKAPYR
KNAKFLMNDATVSALRKLKDSNGQYLWQPSLQAGQPDRLLGYEIYTSPYAPTMAAGALSI
AFGDFQSYWIADRTGRTVQRLNELYSTNGQVGFVATERVDGKIILPEGIQLLKMKAA---
--
>deJonge_NODE_1118_length_36930_cov_5.924637
---MKTLSIDIETYSDQPLAKTGVYRYVESPLFEILLFSYSVDGGPVQLVDLACGEQIPA
DIVAALEDDSVTKWAFNANFERICLSRHLCY----------------PTGDYLEPDSWKC
SMVWAATMGLPLSLEGVGSVLGLEKQKLTEGKDLIKYFCQPCAPTKTNGQRTRNLPAHAP
DKWLAFKKYNIRDVETEMSIQARLAKYPVPDSVWDEYHIDQEINDRGVALDMELVQQAIQ
MDGRSRSELTQAMKDLTDLENPNSVQQMKQWLSDNGMETDTLGKKAVAEMLKT-APPELQ
KVLTLRQQLAKSSVKKYQAMETAVCADGRARGMFQFYGANRTGRWAGRIIQIQNLPQNHL
EDLAEARGLVRCGDFDALEMLYEAVPDTLSQLIRTAFVPQGDRKLIVADFSAIEARVIAW
LAGEEWRQKVFVEGKDIYCASASQMFGVPVEKHGINGHLRQKGKIAEL--ALGYGGSVGA
LKAMGALEMGLSEEELPPLVDAWRQANPNITKLWWDVDRAAMEAVRYKHTNETHGIEFSC
RSGMLFITLPSGRQLSYVKPKVGTNKFGGDCITYEGVGSTKKWERLDSYGPKFVENIIQA
TARDILCYAMQTLRC--CSIVMHIHDEVVIEADRRM-SLQAVCDQMGRTPPWAEGLQLRA
DGYETDFYKKDSTNTTRVNNPMKVITGPDTRWSYANVWEPKSINGGTPKYSVSLIIPKSD
TKTVAKIKAAIEAAYQEGQSKLKGNSKSVPPLAAIKTPLRDGDIERPDDPAYANAYFINA
NSATAPGIVDADRNPVLTRSEVYSGVYGRASINLYAFNSNGNKGIACGLNNLQFIRAGEP
LGGKASAESDFATDA-DD-DFLA-MANKHAVLSASSSERWLNCPPSARLCENYEDKGSDY
AAEGTDAHTLCEFRLKQALGMPTEDPIENLSWYNEEMEECAAGYAAYVVELLETAKQTCT
DPVVMIEQRVNFSRWVQDGFGTADCIVIADGVMNICDYKHGKGVEVSA-VANPQMMLYAL
GALEIFDDIYDIDTVRMTIFQPRKANVSVYEMEKADLLQWADTDLTQKAKLAYEGQGDFH
CGEWCRFCKAKAECRERAEANLALARYDFEAPALLDDEEIADILGKVDALTAWASDVKEY
ALQQAIS-GKDWIGWKLVEGRSNRKYVSDAVVAATVENAGFD-PYERKVLGITAMQKMLG
-KTRFEELLAPYIEKPQGKPTLVRSSDKRPTMN-TAK-NDFMEEF---MRERAIEQKLTL
MVKKQGGICPKFVSPGFDGMPDRIVLLPSGRMAFVEVKAPGKKPRALQTSRHTLLRRLGF
RVYVLDNEEQIGGILDEIRTA---------MRYAPHDYQAYAIDYIETHPVATVFLDMGL
GKTSITLTAISNLLFDSFEVHRVLVIAPLRVARDTWTAEVDKWDHLQNLICSVAVGTETQ
RRAAFMKPADIYIINRENVQWLVEESGIPFTFDMIVIDELSSFKNHNTKRFKSMLKVRPK
VNRIVGLTGTPASNGLMDLWAEFRILDMGQRLGRFITKYRTDYFMPNKRNGQIIYSYKPL
PYAEDAIYRQISDITISMKSTDHLQMPELINSEYTVQLSEDEQKHYAELKQELVLTLE-D
GEITAANAASLSGKLSQMASGAIYDDSGEVIQIHDRKLDALEDIIEAANGKPILVAYWFK
HDLTRISERLKKLHIPFSRLDDSDSIRRWNSGQIPVALIHPASAGHGLNLQSGGSTLVWF
GLTWSLELYQQTVARLWRQGQNSETVVVQHIVTKGTIDNRIMRALSKKEHTQTALIDAVK
ADLKI---------------MRKLKTYKPTRFKAKDSHYDKDAADFAVMFIESLCHTKGT
WAGKPFELIDWQEQIIRDVFGTIKPNGYRQFNTAYIEIPKKQGKSELAAAVALLLTCGDG
EERAEVYGCAADRNQAKIVFDVAVDMVRLCPALAKRVKIQESQKRLTYLPTNSFYQVLSA
DVANKHGFNTHGVIFDELHTQPNRKLFDVMTKGSGDARMQPLYFLITTAGTDTQSICYET
HQKALDIIDGRKHDPTFYPVIYGASEDEDWTDPKVWKKANPSLGITVGIDKVKAACESAK
QNPGEENSFRQLRLNQWVKQAVRWMPMDKWDACSFAFDPESLEGRVCYGGLDLSSTTDIT
AFVLVFPPEDEYDKYIILPFFWIPEDNIDLRVRRDHVMYDLWEHQGYLQTTEGNVVHYGF
IEKFIEELGTRYNIREIAFDRWGAVQMVQNLEGMGFTVIPFGQGFKDMSPPTKELMKLTL
EQKLAHGGHPVLRWMMDNIFIRTDPAGNIKADKEKSTEKIDGAIATIMALDRAIRCGNDT
SASVYDDRGILFI------MGIFKGMFRSRDKP-QNRTSGSSYSFFMGATTSGKAVTERS
AMQMTAVYSCVRILAEAVAGLPLHLYKYTP-DGGKEKAIGHPLYRLLHDEPNPEMSSFVF
RETLMTHLLLWGNAYAQIIRNGKGEVIALYPLMPNRMEVNRDKNGKLYYTYTTQQEDA-P
TLKGSAVYLDPSEVLHVPVLGFDGLVGYSPIAMAKNAIGMAIACEEYGAKFFANGAAPGG
VLEHPGTIKDPQRVRESWQSTFGGSGNSNKVAVLEEGMKYTPIAISPEQAQFLETRKFQI
NEIARIFHVPPHMVGDLEKSSFSNIEQQSLEFVKYTLEPWVIRWEQTLSRTLFSEAEKKD
YFFKFNLEGLLRGDYASRMSGYATARQNGWMSANDIRELENLDRIPAEDGGDLYLINGNM
LPMKNAGAFANTT-NSDKEE-------------E---NTSE-------------------
------------------MNKFWNFTE-----D----DGSRTLYLCGSIADESWFDDDVT
PKAFKSDLNAGQGDIVVWINSPGGDCVAAAQIYNMLMDYKGNVTIKIDGIAASAASVIAM
AGTKVLMSPTALMMIHNPLTIAIGDSEEMQKAIDMLTEVKESIINAYEIKTGLSRAKLSH
LMDAETWMNANKAIELGFADDLLFKSE---------------------------------
EGSASAENSFTFSRRAVTNSLLSKVKGH----K--------------PEKAAGTPVSDLE
KRLNLIKP--MSKINELRAQRAKTWEQTKAFLDSHRK-NGVLSAEDTATYEKMEQEIVDL
GHEIERQERLDGFEREMNTPVSTPITQKPEATK-----VDSKTGRASDAYKDAFWNHARK
RD-TYEVRNALQVGTDSEGGYLVPDEFENTLITALESENVVRSLAHTFTTSSGNHKIPVV
STKGTASWVDEEGAIPESDDVFGQQLIGAHKVATMIKVSEELLNDSAFDLEGYFRTEFAR
RIGSKEEEAFITGNGTGKPTGIFH--TTGGAELGVTTAAGTAITSDELIDLFYSLNSAYR
KNAVWLLNDSSMKVIRKLKDSNGQYLWQPALHEGGFDTLLGKRLYTSPFVPEIAAGKKTV
AFGDFNFYWIGDRAGITFKRLNERFAESGQIGFIASKRLDGKLILPEAVKVLQMKGTASS
TN
>deJonge_NODE_1005_length_40137_cov_10.606132
---MKTLSIDIETYSDVPLQKTGVYRYVESPNFEILLFAYSVDNQPVRVIDLACGEQIPK
EVLLALEDESVIKWAFNAAFERICLSRFLGY----------------PTGEYLEPESWRC
SMIWAATMGLPLSLEGVGAVLGLEKQKLSEGKDLIKYFCQPCAPTKTNGQRTRNRPFHAP
DKWAMFKKYNVRDVETEMGIQQRLAKFPVPAQVWDEYHQDQEINDRGVRLDMELVAAAIE
MDTRSRTQLTDTMKEITQLENPNSVQQMKAWLSDNGLQTDTLGKKAVAELLKS-ASPKLS
QVLTLRQQLAKSSVRKYQAMEKTVCADGRARGMFQFYGANRTGRFSGRNIQLQNLPQNHL
SDLAEARSLVRSGNFEAVELLYEDVPDTLSQLIRTAFIPREGAQFLVADFSAIEARVIAW
FAGEKWRQDVFTKGGDIYCASASQMFKVPVEKHGINGHLRQKGKIAEL--ALGYGGSVGA
LKAMGALDMGLTEEDLHPLVDAWRQSNPNIVKFWWDVDHAVMEAVKFKHTTSEYGLTFSC
RSGMLFITLPSGRKLAYVKPKIGTNKFGGQCITYEGIGGTKKWERLDSYGPKFVENIVQA
TARDILCYAMQTLRC--CSIVMHIHDEVVIEADPSM-SLDAVCEQMGRTPPWAKGLLLRA
DGYTTPFYKKDMSKNAKMTNPMKVITGPNTRWSYANVWEPKSINGGTPKYSVSLIIPKSD
TKTVAKIEAAIEAAYREGEAKLKGNGKSVPALSVLKTPLRDGDLERPDDPAYAGSYFVNA
NATSAPGIVDADRNPILTRSEVYSGVYGRASISFYAFNSSGNKGIACGLNNLQKIRDGEP
LGGKASAESDFATDD-ND-DFLDMPPKGHAILSASSSDRWLHCPPSARLCETYEDKGSDY
AAEGTDAHSLCEYKLRKALGMKATDPTKSLDWYNTEMEDCATGYACFIMELLEEAKQTCS
DPVVLIEQRVDFSRWVEQGFGTSDAILISDGTMHVIDYKHGLGILVSA-EDNPQMKCYAL
GALELFDDIYDIDTVSMTIYQPRRQNISTCEVSKDDLYQWADEVLKPTADLAFAGDGSFL
CGEWCGFCKAKHECRARAEANLLLAQHDFKLTPLLEDSEIEVILSRVDELVAWAGDIKEY
ALQQAIS-GKEWTGWKLVEGRSNRRYTSEDAVSKAVKAAGFD-PYEKKLLGITAMQKLLG
-KSRFEELLAAYIEKPQGKPILVPESDKRPAMN-TAK-NDFMEEYDNEMLEKTIEKKLTT
AVKKAGGIAPKFVSPSFAGMPDRLILLPDGKFAFAELKAPGESPRPLQKARHRRLRSLGF
RVYVIDSIEQIGGMIDELRTS---------MNFAPHDYQAYAIDYIETHPVAAVLLDMGL
GKTVISLTAIADLLFDSFETHRILVVAPLRVARDTWPAEIRKWQHLNHLTFAVCVGTPKE
RKAALMAGADITIINRENLQWLIESSGFPFDYDMVVIDELSSFKNHNSKRFKALLKVRPS
VKRIIGLTGTPSSNGLMDLWAEFRLLDLGKRLGRFITEYRNNYFVPDKRNGQIIYSYKPQ
PYAEERIYSQISDITISMKSTDHLKMPELISSEYEVHLSEDEVTRYEELKQDLVLELP-D
GEITAANAASLTGKLSQLANGAIYSDTGDTIEFHDRKLDALEDIIESTNGKPVLVAYWFK
HDLSRIKKRFDVREI-----KSSKDITDWNAGKIPVAVIHPASAGHGLNLQAGGSTLIWF
GLTWSLELYQQTNARLWRQGQTSGTVVIEHIITKGTIDERILKALSKKELTQNALIDAVK
ANL-----------------MRKLENYTPTRFMAADSTYSKQMADYAVNFIECLCHTKGT
WAGKPFELIDWQEQIIRDIFGTLKPNGYRQFNTAYVEIPKKMGKSELAAAVALLLTCGDG
EERAEVYGCAADRQQATIVFDVAADMVRMCPALNRRVKILASQKRIVYQPTNSFYQVLSA
EAYSKHGFNIHGVVFDELHTQPNRKLFDVMTKGSGDARTQPLYFLITTAGTDTNSICYET
HQKAKDILEGRKIDPTFYPVIYGADETDDWTDPDVWKKANPSLGITVGIDKVEAACESAK
QNPGEENSFRQLRLNQWVKQAVRWMPMEKWDACSFKVDEESLEGRVCYGGLDLSSTTDIT
AFVLVFPPLDEDDKFCILPYFWIPEDTLELRVRRDHVPYDVWERQGFLETTEGNVVHYGY
IEKFIERLGERFNIREIAFDRWGAVQMVQNLEGMGFTVVPFGQGFKDMSPPTKELMKLTL
EQKLAHGGHPVLRWMMDNIYIRTDPAGNVKADKEKSTEKIDGAVATIMGLDRAIRCGNNT
GASVYDDRGILFI------MGFLSGLFHSRDKP-TNSTNGSAYRFLFGGSNSGKSVNERS
AMQMTAVYACVRILSESIAGLPVHVYQYTG-TGGKEKAIKHPLYRLIHDEPNPEMTSFVF
RETLMTHLLLYGNAYAQIIRNGKGEVVALYPLMANRMSVDRDDKGHLYYQYQMQDSDA-P
TMKNGTVILKPSDVLHVPGLGFDGLVGYSPIAMAKNAIGLAIATEEYGAKFFANGATPGG
ILEYPGTVKNPEAVRESWTKGFSGN-NSHKVAVLEEGMKYTPISISPNEAQFLETRKFQI
DEIARIFRVPPHMVGDLEKSSFSNIEQQSLEFVKYTLEPWIVRWEQSINRALLSESEKAA
YFVKFNVDGLLRGDYQSRMNGYATARQNGWMSANDIRELENLDLIPPELGGDLYLINGNM
TKLEDAGIFAATTA-------------------GKEDENDEEVLEVEEADGDQSGNTGAD
TGEDAVSKRHHRRGKLV-------------------------------------------
--------------------------MAAAQIYNMMMEYPGNVTVKIDGIAASAASVIAM
AGTKVLVSPVSMLMIHNPMTAAMGDTTEMQKAIAMLDEVKESIINAYEIKTGMSRAKLSH
LMDAETWMDAHTAIDMGFADEILTRPAETPVEN---------------------------
----NATGPMLFSRAAVTNSLMDKLAAKCRIK-K-----------PET---PERSVDTLM
ERLDLIKQHI-MTILELREKRNTAWNAAKAFLDSHRTEKGTLTAEDDATYSRMEQEIADL
GKEIARLERQEALEAELNKPVNKPLTSKPVT-A---AEKPAKTGRASDEYKTGMLQALRT
N--FRQVSNILQEGVDADGGYLVPEEYDHRLIDVLNEENIMRKLGHKITT-SGEHKINIA
ATKPAAAWIEEGGALQFTDATFDQILLDAHKLHVAIKVTEELLYDNAFGLENYIIDQFGK
ALANAEEDAFLNGTGNGQPLGLFA--ETGGGTLA-KTVA--TPKPEDVIDLIYALKRPYR
KNAAFIMNDAAVAAIRSFKDNNGAFMWQPSCVAGEPDKLMGYDIYTSPFCPAN-----MM
AFGDYNYYNIGDRGTRSFKQLTELFAGNGMIGFVAKERVDGKLILSEAVQILKVTGSSKG
--
>deJonge_NODE_377_length_57638_cov_25.726291
---MQTLSIDIETYSSVNLPKCGVYKYAESPDFEILLFGYSADGSDVAVIDLAQGERLPQ
EIIDALTDDSVIKWAFNANFERICLSRYLRDLGMSLDPFHDNHPLSIDCARFLNPESWRC
SMVWAATMGLPLSLEGVGAVLGLEKQKLTDGKDLIKYFSVPCAPTKTNGGRTRNRPFHAP
DKWEAFKKYNIRDVETEIGIKDRLAKFPVSDDVWDEYHIDQEINDRGVRLDMDLVQEAIE
MDIRSRSELTAAMKDMTALDNPNSVQQMKQWLKGNGLATDSLGKKVVAELIKT-APPELQ
TVLELRQQLAKSSVKKYQTMERAVCDDGRARGMFMFYGANRTGRWAGRLIQLQNLPQNHL
EDLADARALVKSGDFEAVKLLYEDVPDTLSQLIRTAFIPKDGMQLYVSDFSAIEARVIAW
YAGEMWRQKVFENGGDIYCASASQMFHVPVEKHGINGHLRQKGKIAEL--ALGYGGSVGA
LKAMGAIEMGLTEDELPPLVDAWRQTNPNIVKFWWDVDRAVMEAVKYKHMTSSYGLTFSC
RSGILFITLPSGRNLAYVKPKVGTNKFGGECITYEGIGSTKKWERLDSYGPKFVENIVQA
TSRDILCYAMKTLRC--CSIVMHIHDELVIEADPRM-SLDALCDQMGRTPPWAKGLKLRA
DGYITPFYKKDMSKNVKISNPMKVITGVDTRWSYANVWEPKSINGGTPKYSVSLIIPKSD
TKTIAKIEAAIEAAYKEGEAKLKGNGKSVPALSVLKTPLRDGDAERPDDEAYKNAYFVNA
NATSAPGIVDADLNPILNRSEVYSGVYGRASITFYAFNSSGNKGIACGLNNLQKIRDGEP
LGGKASAESDFASDD-DE-DFLNMAAKAHAILSASSSDRWLHCPPSARLCETYEDKGSDY
AAEGTDAHALGEFKIKSALGLPAEDPTKSLKWYSEEMEDCASGYAEYVLEQVEAAKETCS
DPVVLIEQRVDFSRWVEQGFGTADCIIIADGTLRIIDYKHGLGVLVSA-DENPQMQCYAL
GALELFDGIYDIDQVSMTIYQPRRQNISTFEISKDALYRWADEVLKPTAELAFAGDGNFL
CGEWCGFCKAKNECRARAEANLKLAQHDFKLPPLLTDTEIEVILGKVDELVSWASDIKEY
ALQQALS-GKEWTGFKLVEGRANRRYSNEAAVIETVEKAGFD-PYEKKLLGVTAMQKLLG
-KSRFDELLTAYIEKPQGKPTLVPDSDKRPAMN-TAK-NDFMEENDNEMNEKQIENKLTT
AVKKSGGIALKLVCPSFAGMPDRLILLPDGHIGFAELKAPGKKPRPLQLLRHRLLRELGY
RVYVIDDPEQIGGMIHELQSS---------MNFNPHDYQDYAIRYIKKHPVAAVLLDMGL
GKTIISLTAVSDLLFDSFEVHRVLVVAPLRVARDTWPAEIQKWSHLRGLTYAVAVGTPKE
RKEALLQQADITIINRENLQWLIDESGFPFDFDMVIIDELSSFKNHKSKRFKSLMKVRPK
LHRIIGLTGTPSSNGLIDLWAEFKVLDMGERLGRFITQYRTNYFKPDKRNGEIIYSYKPL
PYAEDAIYRKISDITISMKSTDHLKMPELVSTEYEVQLSDSERSRYEDLKQELILQLP-D
GEVTAANAASLTGKLSQLANGAIYADTGEVIEFHDRKLDALEDIIEAANEKPLLVAYWFR
HDLSRIKNRFNVREI-----KTSRDIADWNAGKIPVAVIHPASAGHGLNLQAGGSTLVWF
GLTWSLELYQQTNARLWRQGQESGTVVIQHIITKGTIDERIVKALSKKEMTQTALIDAVK
ADLEVV------------MPMRKLKNYKPTRFMAETSHYSKQMADFAVMFIEQLTHTKGT
WAGKPFELIDWQERIIRDLFGVLKPNGYRQFNTAYIEIPKKMGKSELAAAVALLLCCGDG
EERAEVYGCAADRQQATIVFDVAADMVRMCPALNRRVKILASQKRIIYEPTNSFYQVLSA
EAYSKHGFNIHGVVFDELHTQPNRKLFDVMTKGSGDARMQPLYFLITTAGNDTNTICYEV
HQKAQDILDGRKVDPTFYPVIYGAEPDEDWTDPEVWKKANPSLGITVGIDKVEAACESAK
QNPGEENSFRQLRLNQWVKQAVRWMPMDKWDACAFPVNEDDLEGRVCYGGLDLSSTTDIT
SFVLVFPPRDEDDKYVILPYFWVPEDTLDLRVRRDHVPYDTWEKEGVLQTTEGNVIHYGY
IEKFIERLGERFNIREIAFDRWGAVQMVQNLENMGFTVVPFGQGFKDMSPPTKELMKLTL
EQKLAHGGHPVLRWNMDNIFIRTDPAGNIKADKEKSTEKIDGAIATIMALDRAIRCGNDN
GASVYDDRGILFI------MSIFSGLFRSRDKP-TNSTTGSSYRFFFGGTTSGKAVTERS
AMQMTAVYSCVRILSEAIAGLPIHLYRYGE-GGSKEKAINHPLYFLLHDEPNPEMTSFVF
RETLMTHLLLWGNAYAQIIRNGKGEVVALYPLMPNRMTVNRDENGELYYEYQTSQDEA-H
TMNGSRVRLQPSDVLHVPGLGFDGLVGYSPIAMAKNAIGMAIACEEYGAKFFANGATPGG
ILEHPGVVKDPERVRESWNSAFGGSSNANKVAVLEEGMKYTPISISPEQAQFLETRKFQI
NEIARIFRIPPHMIGDLEKSSFSNIEQQSLEFVKYTLDPWVCRWEQSMQRALLSPDEKKN
YFFKFNVDGLLRGDYQSRMNGYAVGRQNGWMSANDIRELENLDRIPEEEGGDLYLINGNM
TKLKDAGIFAASAQTQEEADET-----------------KETQTEPEPEDGR----I---
--------RFRKKEAL-MTRKFWNWVRNEEPD-SFGS--DRTLYLDGEISDETWFGDEVT
PKLFSDELHAGDGNITLWINSPGGDVFAAAQIYNMLMDYPHDVTVKIDALAASAASVIAM
AGTKVCMSPVAMMMVHNPATIAIGDTEEMQKAIDMLNEVKESIMNAYEIKSGLSRHKISQ
LMDAETWMNAKEAVKLGFADEILFRDGEKSVPE---------------------------
---DTADAEMLFSRKAVTDSLLSRLIPKKKPEA----------------NKHMVPVTDLE
KRLSLLAH--MTQIMELMDKRAKAWEAAKAFLNSHSQNGGMVSAEDAATYDKMEKEVTDL
TKDIERLQRQEQIDKMMSAPTSTPLTGKPGVKD----EPEDKPGRASAAYKKAFWDNIRH
PGN-PAIRDVLEEGTDANGGYLVPIEFEHTLVQALNENNIMRTIGCKVITTQNERKIPVA
NGHTQAAWTAENGAYTESNPTFAQTSIDAFKLTDLIKVSDELLSDSFFDIEGYISEEFGR
AFGEAEEDAFINGAAIDRPTGLFIPSAAGGAPSGVTAASATAITADELISLVYSLKAPYR
SKAKFLMNDATVAAIRKLKDLNGVYVWQPALTAGEPDRLLGYPLYTSPKVPTMAAGARAI
AFGDFSCYWIADRAGRTIKRLNELYATNGQVGFTCTERVDGKLILSEGIKILDMKATSGS
--
>deJonge_NODE_34_length_173933_cov_13.057701
---MKSISIDIETYSSANLQKSGVYRYAESDDFEILLFGYSVDGSDVKVIDLCMGEKIPE
DILDALTDTSVIKWAFNAQFERVCLSRYLKDLGIDFD------------GKYLNPSSWHC
TLVWSATLGLPLSLEGVGAVLGLENQKLSEGKNLIRYFCIPCSPTKINNGRTRNMPYHNI
EKWNNFKAYNIRDVETEMSIQKKLSRFPVSDSIWNEYHLDQNINDRGIGVDMFLVENAIV
IDEMVKKSLVNDIQSLTNLDNPNSVQQMKNWLSESGFETESLNKTSVSEMLKT-APYHVH
KVLSLRQQLTKSSVKKYTAMKNAVCKDSRARGMFQFYGANRTGRFSGRLVQLQNLPQNHM
SDLADARSLVKCGNYDALSILYDDIPDTLSQLIRTAFIPQHSCKFIVADFSAIEARILAW
LAGEKWRNKVFSEGKDIYCSSASQMFGVPVEKHGINGHLRQKGKIAEL--ALGYGGSVGA
LKAMGAIQMGLSEDELQPLVCAWRNSNPSITKLWWDIDKCVKETVTKRIPTETNGISFTY
ESGFLFITLPSGRRLAYVKPRIGINKFGGESVTYEGIGSTKKWERLESYGPKFCENIIQA
IARDILLYAMQTLKN--YRIIAHVHDEVIIECQKDV-SVNTICEQMSRTPPWAKGLLLRA
DGYECQFYMKD----MANSNKTKVITGKNTRLSYFHGWEPVSINGSPERYSVSVLIPKDD
TETVNAINNAVNTAIEEGI---GKFGGKKPNKASLKLPLRDGDTER-NDEAYAGHWFINA
NSRTAPQIVDKAVKPILDRDEVYSGCYARVSLNFYAFNSNGNKGIACGLGNIQKIKDGEP
LGGRSSAADDFRTETD--DDFLS--MSNHAFLSPSSSHRWLNCTPSAVLESKFENKSTKA
SEEGTVAHAWCEHKLKNILCRKSDEPV--SPYTNDEMQEYTDLYVDFVLEQFNLAKQKCK
DPLILIEQKVDFSEYVPNGFGTADCIIVSESKIHIIDFKYGMGVLVDAF-DNPQMKCYAL
GALKIFDRLYDIKDVSMSIFQPRRDNVSTWTVSADELKGWAENVLKPKAELAVKGEGDYC
VGDWCTFCKASVRCRARAENNLKLAQEEFRLPPLLTDSEIEKILSVIPNLTKWANEIMAY
ATESAVNHGKHWNGFKIVEGRSVRKYKDETAVAKALEDAGYKDIYRKSLITLTEMQKLL-
GKQNFNEILGNLIIKPKGKPALVPETDKRDAMTITDVKNEFKTED---MRESEIERILVK
KVKIDGGICLKWVCPSFNGMPDRLIFLPNGHFGMVELKANGKKPRALQLARHKMLKQLGF
KVYVIDDVEQIGGMIDEIQAT---------MKYKPHSYQEYAIRYIETHPISALLIDMGL
GKTSITLTAIRNLLFDSFEVCKVLVIAPLRVAKNTWTDEIKKWEHLSTLTYSLIVGNENE
RLSALNEKADIYIINRENVDWLVNKSGYKFDFDMVVIDELSSFKNHQSKRFKSLMKVRPF
VKRIVGLTGTPSSNGLMDLFAEFKILDMGKRLGYFIGQYRNTYFKPDKMNGPIVYSYKPL
PNAENAIYEKISDITVSMKANEYLKMPELLTSNYVVELSNSEKNQYDEMKKSLVLEIT-D
GEITASNAASLSNKLCQLSNGAIYDDEQNIVEIHDRKLEALEDIIESMNGKPLLIAYWYR
HDLERIKSRFSV-----RKIKTSEDISDWNDGKIPVALIHPASAGHGLNLQNGGSTLVWF
GLTWSLELYQQTNARLYRQGQK-NTVVIQHIITKGTIDEQILKALQKKNKTQADLIDAVR
ANLEV---------------MRKLKNYKPTKFKAKDSYYDKEYADFAVAFIESLCHTKGT
WAGKRFELMDWQEQIIRDLFGILKPNGYRQFNTAYIEIPKKNGKSELAAAVALLLTCGDG
EQRAEVYGAAADRQQASIVFDVAADMVRMCPALNKRVKILASQKRLIYEPTNSFYQVLSA
EAYSKHGFNVHGVVFDELHSQPNRKLYDVLTKGSGDARMQPLFFLITTAGTDTHSICYEV
HQKAQDIIDGRKIDPTFYPVIFGADDNEDWTSPKVWKKCNPSLGETIGMDKVKTACESAK
QNPSEENSFRQLRLNQWVKQAVRWMPMDKWDKCSFAVDENNLCGRVCYGGLDLSSTTDIT
AFVLVFPPLDEEDKYVILPYFWIPEDTLDLLVKRDHVPYDVWERQGYLQTTEGNVIHYGY
IEKFIEKLGERFNIREIAFDRWGAVQMVQNLEGMGFTVVPFGQGFKDMSPPTKELMKLTL
EQRIAHGGHPVLRWNMDNIFVRTDPAGNIKADKEKSTEKIDGAIATIMALDRAIRCGNDN
GDSVYNHRGILFI------MSFLSGLFRSRDKP-KNSTSGSSYRFFYGQSSAGKCVTERS
AMQMTAVYACVRILSEAVAGLPLNLYKYNS-NGSKEKALEHPLYFLLHDEPNPEMTSFAF
RETLMTHLLLWGNAYAQIIRNGKGDVVALYPLMPNRMAVDRDKSGNLYYQYNTSSDDA-R
TMKGATVRLSPYEVLHIAGLGFDGLVGYSPIAMAKNAIGLAIAAEEYGSKFYANGASPSG
VLEHPGTLKDPSKVRDSWNAAFAGSGNSHRVAVLEEGLKYTPISISPNEAQFLETRKFQI
DEIARIFRVPPHMVGDLEKSSFSNIEQQSLEFVKYTLEPWIVRWEQSIFRSLLSRNEKSS
YFVKFNVDGLLRGDYASRMSGYATARQNGWMSANDIRELENLDRIPTEKGGDLYLVNGNM
LPLNNAGAFANINNKEEEN------------------EE---ILEMDEPDGK--------
------------------MKKFWKWTN-----TES-NPIERILTLNGTIAEESWFDDDIT
PQLFKSELNSCSGNITVWINSPGGDCVAAAQIYNMLMDYKGNVTVKIDGIAASAASVIAM
AGNNVMMSPVSMLMIHNPATVAMGDHNEMQKAIEMLEEVKESIINAYEIKTGMSRAKLAR
LMEEETWMNAKKAVELGFADSIIEPDKKINE---------------------------DE
KEKNKASDSILFSRRAVSVALQNKLKSHYLAN---------------AGANTGTDITDLE
KRLNLLKP--MAKINELREKRAKIWEQAKAFLDSHRNETGILSAEDTVAYEKMEKDIVDL
GHEIERQQKADDLERELNLPTSTPLVSKPDNVN-----RESKTGTASEKYNKAFWNQMRN
RS-TQEVRNILSEGVDSEGGFLVPETFENTLVQALDEELVIRQLAHTFTTASNAHKIPVV
ATRGKAMWTEENGAITDSDTSFGQKTIGAHKLCALIKVSEELLNDSAFDLESYFNQEFAR
RIGEAEEEAFVIGDGSAKPYGIFD--DSEGGEVGVTAASTVTITADELIDLYYSLKAPYR
KNGVWLLNDSTVNSIRKLKDSNGQYLWQPSIKDGETDILLGKPVYTSSSIANAASGTKPI
AFGDLSYYWIGDRQGVTFKRLNELYAANGQVGFLATKRVDARLIVPEAVKILKMKGTVST
GG
>deJonge_NODE_256_length_88698_cov_26.486028
---MKSISIDIETYSSANLQKSGVYRYAESDDFEILLFGYSVDGSDVKVIDLCMGEKIPE
DILDALTDTSVIKWAFNAQFERVCLSRYLKDLGIDFD------------GKYLNPSSWHC
TLVWSATLGLPLSLEGVGAVLGLENQKLSEGKNLIRYFCIPCSPTKINNGRTRNMPYHNI
EKWNNFKAYNIRDVETEMSIQKKLSRFPVSDSIWNEYHLDQNINDRGIGVDMFLVENAIV
IDEMVKKSLVNDIQSLTNLDNPNSVQQMKNWLSESGFETESLNKTSVSEMLKT-APYHVH
KVLSLRQQLTKSSVKKYTAMKNAVCKDSRARGMFQFYGANRTGRFSGRLVQLQNLPQNHM
SDLADARSLVKCGNYDALSILYDDIPDTLSQLIRTAFIPQHSCKFIVADFSAIEARVLAW
LAGEKWRNKVFSEGKDIYCSSASQMFGVPVEKHGINGHLRQKGKIAEL--ALGYGGSVGA
LKAMGAIQMGLSEDELQPLVCAWRNSNPSITKLWWDIDKCVKETVTKRIPTETNGISFTY
ESGFLFITLPSGRRLAYVKPRIGINKFGGESVTYEGIGSTKKWERLESYGPKFCENIIQA
IARDILLYAMQTLKN--YRIIAHVHDEVIIECQKDV-SVNTICEQMSRTPPWAKGLLLRA
DGYECQFYMKD----MANSNKTKVITGKNTRLSYFHGWEPVSINGSPERYSVSVLIPKDD
TETVNAINNAVNTAIEEGI---GKFGGKKPNKASLKLPLRDGDTER-NDEAYAGHWFINA
NSRTAPQIVDKAVKPILDRDEVYSGCYARVSLNFYAFNSNGNKGIACGLGNIQKIKDGEP
LGGRSSAADDFRTETD--DDFLS--MSNHAFLSPSSSHRWLNCTPSAVLESKFENKSTKA
SEEGTVAHAWCEHKLKNILCRKSDEPV--SPYTNDEMQEYTDLYVDFVLEQFNLAKQKCK
DPLILIEQKVDFSEYVPNGFGTADCIIVSESKIHIIDFKYGMGVLVDAF-DNPQMKCYAL
GALKIFDRLYDIKDVSMSIFQPRRDNVSTWTVSADELKGWAENVLKPKAELAVKGEGDYC
VGDWCTFCKASVRCRARAENNLKLAQEEFRLPPLLTDSEIEKILSVIPNLTKWANEIMAY
ATESAVNHGKHWNGFKIVEGRSVRKYKDETAVAKALEDAGYKDIYRKSLITLTEMQKLL-
GKQNFNEILGNLIIKPKGKPALVPETDKRDAMTITDVKNEFKTED---MRESEIERILVK
KVKIDGGICLKWVCPSFNGMPDRLIFLPNGHFGMVELKANGKKPRALQLARHKMLKQLGF
KVYVIDDVEQIGGMIDEIQAT---------MKYKPHSYQEYAIRYIETHPISALLIDMGL
GKTSITLTAIRNLLFDSFEVCKVLVIAPLRVAKNTWTDEIKKWEHLSTLTYSLIVGNENE
RLSALNEKADIYIINRENVDWLVNKSGYKFDFDMVVIDELSSFKNHQSKRFKSLMKVRPF
VKRIVGLTGTPSSNGLMDLFAEFKILDMGKRLGYFIGQYRNTYFKPDKMNGPIVYSYKPL
PNAENAIYEKISDITVSMKANEYLKMPELLTSNYVVELSNSEKNQYDEMKKSLVLEIT-D
GEITASNAASLSNKLCQLSNGAIYDDEQNIVEIHDRKLEALEDIIESMNGKPLLIAYWYR
HDLERIKSRFSV-----RKIKTSEDISDWNDGKIPVALIHPASAGHGLNLQNGGSTLVWF
GLTWSLELYQQTNARLYRQGQK-NTVVIQHIITKGTIDEQILKALQKKNKTQADLIDAVR
ANLEV---------------MRKLKNYKPTKFKAKDSYYDKEYADFAVAFIESLCHTKGT
WAGKRFELMDWQEQIIRDLFGILKPNGYRQFNTAYIEIPKKNGKSELAAAVALLLTCGDG
EQRAEVYGAAADRQQASIVFDVAADMVRMCPALNKRVKILASQKRLIYEPTNSFYQVLSA
EAYSKHGFNVHGVVFDELHSQPNRKLYDVLTKGSGDARMQPLFFLITTAGTDTHSICYEV
HQKAQDIIDGRKIDPTFYPVIYGADDTEDWTSPKVWKKCNPSLGETIGMDKVKTACESAK
QNPGEENSFRQLRLNQWVKQAVRWMPMDKWDKCAFAVNEDDLRGRVCYGGLDLSSTTDIT
AFVLVFPPLDEEDKYVIIPYFWIPEDTLDLRVKRDRVPYDVWERQGYLQTTEGNVIHYGY
IEKFIESLGERFNIREIAFDRWGAVQMVQNLEGMGFTVVPFGQGFKDMSPPTKELMKLTL
EQRIAHGGHPVLRWNMDNIFVRTDPAGNIKADKEKSTEKIDGAIATIMALDRAIRCGNNN
CASVYDDRGLLFI--SGGFMGILSGLFRSRDKP-KNSTSGSSYRFFYGQSSAGKCVTERS
AMQMTAVYACVRILSEAVAGLPLHLYRYNS-DGSKEKALEHPLYFLLHDEPNPEMTSFAF
RETLMTHLLLWGNAYAQIIRNGKGDVVALYPLMPNRMTVNRDKSGNLYYQYNTSSDDA-R
TMKGATVRLSPYEVLHIAGLGFDGLVGYSPIAMAKNAIGLAIAAEEYGSKFYANGASPSG
VLEHPGTLKDPSKVRDSWNAAFAGSGNSHRVAVLEEGLKYTPISISPNEAQFLETRKFQI
DEIARIFRVPPHMVGDLEKSSFSNIEQQSLEFVKYTLEPWIVRWEQSIFRSLLSRNEKSL
YFVKFNVDGLLRGDYASRMSGYATARQNGWMSANDIRELENLDRIPTEKGGDLYLVNGNM
LPLNNAGAFANINNKEEEN------------------EE---ILEMDEPDGK--------
------------------MKKFWKWTN-----TES-NPTERILTLNGTIAEESWFDDDIT
PQLFKSELNSCSGNITVWINSPGGDCVAAAQIYNMLMDYKGNVTVKIDGIAASAASVIAM
AGNNVMMSPVSMLMIHNPATVAMGDHNEMQKAIEMLEEVKESIINAYEIKTGMSRAKLAR
LMEEETWMNAKKAVELGFADSIIEPDKKINE---------------------------DE
KEKNKASDSILFSRRAVSVALQNKLKSHYLAN---------------AGANTGTDITDLE
KRLNLLKP--MAKINELREKRAKIWEQAKAFLDSHRNETGILSAEDTAAYEKMEKDIVDL
GHEIERQQKADDLERELNLPTSTPLVSKPDNVN-----RESKTGTASEKYNKAFWNQMRN
RS-TQEVRNILSEGVDSEGGFLVPETFENTLVQALDEELVIRQLAHTFTTASNAHKIPVV
ATRGKAMWTEENGAITDSDTSFGQKTIGAHKLCALIKVSEELLNDSAFDLESYFNQEFAR
RIGEAEEEAFVIGDGSAKPYGIFD--DSEGGEVGVTAASTVTITADELIDLYYSLKAPYR
KNGVWLLNDSTVNSIRKLKDSNGQYLWQPSIKDGETDTLLGKPVYTSSSIANAASGTKPI
AFGDLSYYWIGDRQGVTFKRLNELYAANGQVGFLATKRVDARLIVPEAVKILKMKGTVST
GG
>deJonge_NODE_275_length_72185_cov_6.253154
EELMKNLEIDIETYSSVSLQKCGVYKYAESPDFEILLFGYSVDGGEVTTVDLACGEKLPA
EILNALTDDQVTKWAFNAQFERVCLSRYLSDQGVSLDPFHDQHPLSTACARYLNPEAWKC
SMVWSAYMGLPLSLEGVGAVLGLEKQKLTEGKDLIRYFSVPCNPTKSNGGRTRNLPQHDP
EKWARYKAYNIRDVETEMQIQQRLVKFPVPDAVWDEYHLDQEINDRGIRVDMPFVKQALS
IDEISRDRLTEAMKKLTDLENPNSVVQMKSWLSDNGLETETLGKKVVAALIDE-TEGDVS
EALSLRQQLAKSSVKKYQAMENAACSDDRCRGMFQFYGANRTGRFAGRLVQLQNLPQNHM
SDLAQARALVKDGNIEALDLLYDDIPDTLSQLIRTAFIPADGMKFYVADFSAIEARVIAW
FAGEEWRTKVFVDGGDIYCASASQMFKVPVVKHGINGHLRQKGKIAEL--ALGYGGSVGA
LKAMGALEMGLAEEELQPLVNAWRQSNPNIVRFWWDVDTAVKKVIREKKPQVVKGVQFFY
QSGMLFIRLPSGRTLSYVKPRMGENRFGGESVTYEGVGSTKKWERIESYGPKFVENIVQA
TSRDILMYAMKTLRC--CSIVAHVHDELIIEADPKM-SLKVLCEQMGRVPPWANGLILRA
DGYVCDFYMKD---MANNNSKTKVITGINTRLSYFHGWEPVSINGGAEKYSVSVLIPKSD
TATVNAVNAAIDAAIEEGI---AKFGGKKPNKAAIKLPLRDGDVER-DDEAYKGHWFINA
NSNTAPQIVDRAVNPILDKSEVYSGCYARVSLNFYAFNSNGNKGIACGLGNIQKVRDGEP
LGGRTNAADDFATLDD--EDFLA--MGKHSILSPSGSHRWLNCTPSARLELEFADSESEA
AREGTAAHALCEHKLKKALHMRSRRPV--SDYDSDEMEECSDAYVDFVMEQYEAAKQVCK
DPIVLIEQHLDFSCYVPDGFGTGDCIIISDDKLHIVDFKYGLGVLVEAE-NNPQMKLYAL
GALELYDALYDIKEVSMTIFQPRRENVSTWTIPVEELKAWAENELKPKALMAYNGEGEYL
PGEWCTFCRAAVRCRARAEEKLKLAQMEFKMPPLLTDAEIEEILLVLPDLTKWANEITAY
ATDAAVNHGKEWSGFKVVEGRSVRKYRDEEKVAEAAIEAGYKDIYKRSLITLTEMQKLM-
GKQKFEEILGSLIYKPPGKPTLVPKSDKRPAMNVANATNEFNEIKEDMMNEKFIEQKLVE
AVKKAGGLAPKFVSPGLNGVPDRIVLLPAGHIGFVELKSPGKRMRPLQLRRKKQLERLGF
HVYCIDEVNQIGGVIDEIRSS---------MRYEAHDYQKYATDFILTHPIAAVFLEMGL
GKSVITLTALFDLILDQFLIRKVLVIAPLRVARDTWPSEIKKWDHLAGLTYSVVVGSEAE
RRAALARTADVYIINRENVDWLITKSKIPFDFDMIVIDELSSFKSYQAKRFKSLLKARPV
VKRIVGLTGTPSSNGLMDLWAEFRVLDLGQRLGRYITHYRNAFFRPDKRNGEVIYSYKPL
PGAEDEIYKRISDITISMKSCDYLTLPECVINEVPVVMDEKEMAVYDGFREDMVAKIK-D
QEIDASNAAVLSGKLLQMANGAVYDEEKNSLPIHNKKLDALEDLLEGANGKPVLIAYWYQ
HDADRIKARFDVREI-----KTSKDIEDWNAGKIPAAIIHPASAGHGLNLQTGGSTLIWF
GLTWSLELYQQTNARLHRQGQK-DTVVIHHIIAKGTIDEDVMKALRRKEKTQDALINAVK
ANLKKKH-------------MRKLTNYKPTRFMAKTSHYDEYAADYAVAFIEQLCHTKGT
WAGKKFELIDWQERIIRDLFGVLKENGYRQFNTAYIEIPKKQGKSELAAAVALLLLCGDG
EERAEVYGCAADRNQAKIVFDVAVDMVRFSPALSKRVKILESQKKLVFKPTNSSYQVLSA
DVANKHGFNTHGVIFDELHTQPNRKLFDVMLQGSGDARMQPLYFLITTAGNDTNSICYEV
HQKAIDIAEGRKVDPTFYSVIYGADESEDWTDPAVWKKANPSLGITVGIDKVKAACESAQ
QNPGEENAFRQLRLNQWVKQSIRWMPMDKWDACAFPVSEEDLEGRVCYGGLDLSSTTDIT
AFVLVFPPEDEKDKYSILPYFWIPEDTMDLRVKRDHVPYDVWERQGYLMTTEGNVVHYGY
IEKFIESLGERFNIREIAFDRWGAVQMVQNLEGMGFTVVPFGQGFKDMSPPTKELMKLTL
EKKIAHGGHPVLRWMMDNIFIRQDPAGNIKADKEKSTEKIDGAVATIMALDRAIRCGNVS
SASVYDDRGILFI------MGFLSSLFRSRDKP-VNATNGSSYRFFLGGSTAGKAVTERS
AMQMTAVYSCVRILAEAIAGLPLHLYCYKE-DGGKEKALQHPLYLLLHDEPNPEMSSFVF
RETLMTHLLLWGNAYAQIIRNGKGEVVALYPLMPNRMTVDRDSSGQLYYSYQMASSDA-P
TMENGTVILKPSDVLHIPGLGFDGLVGYSPIAMAKNAIGLAIATEEYGAKFFANGATPGG
LLEYPGTVKDPDRIRDSWNKGFSGSQNAGKVAILEEGMKYTPISIAPEQAQFLETRKFQI
NEIARIFRIPPHMIGDLEKSSFSNIEQQSLEFVKYTLDPWVVRWEQSLSRALFTPEEKKQ
YFFKFNVEGLLRGDYQSRMNGYATARQNGWMSANDIRELENLDRIPAEEGGDLYLINGNM
LPLMNAGAFADINTGKEEE---------------KPDEQTEEILELEKSGGRRRSKGTKN
S-----------------------------------------------------------
--MFKDELFADDGDVIIYLNSPGGDCIAASQIYTMLMDYHGNVTVKIDGIAASAASVIAM
AGTEVVMAPTSLMMIHNPMTAAFGSREEMEKAIEMLEEVKESIINAYEIKTGLSRARISH
LMDSETWMNAKRAIELGFADTMMNEEK---------------------------------
-VTA-EIPAFEFSDRAVEMALVNKITAKNRQEKP---------------VQHGRSVDELM
ERLSLLTN---MTIIELRNKRAQKLAAAKAFLESNRNADGFLSAEDDAVYTGMENDITNL
GKEISRMERLETMDAELSRPVNIPITEKPDSPA----KMDKKTGRASDAYNKAFWNVTRR
KDSTPEMKNALQEGVDSEGGYLVPDEFERTLVQGLNESTVIRANAHVITTSNGLHKIPVV
ASHGSASWIDEEGAYTESDDVFGQVQLDAHKVGTIIKVSEELLNDSAFDLEGYIASEFAR
RIGDKEEEAFLTGNGTSKPTGILN--STGGGEVGVTTASATTITADELIDLYFSLKAPYR
KNAVWVLNDSTIKVIRKLKDKNDQYLWQPALRDGDVPTILGRPYFTSAYMPEAAAGAKTV
IFGDLSYYWIGDRQGITFKRLNELYAGNGQVGFLASKRLDGKTVLAEAIKVLQQKGTASS
GS
>deJonge_NODE_701_length_39165_cov_6.049757
MDKIKTLSIDIETFSDVDLAKCGVYRYVESPAFEILLFGVSVNGGDVVVYDLAHGEKISN
EILAALTDNSIIKWAFNAAFERVCLSMYLGL----------------PSGEYLDPTSWRC
SMVWSAYMGLPLSLAGAGAVLGLSEQKLKEGKDLIKYFCVPCAATKTNGGRTRNLPEHAP
EKWSLFKAYNKRDVEVEMSIQDKLRKFSVPDFVWEEYALDQQINDRGIALDMAVVENAIR
FDERSKALLSTKMQELTSLENPNSVQQMKQWLSENGLETDTLGKKAVSELLKT-APPQLA
EVLELRQQLAKSSVKKYQAMRNAVCSDGRAHGMFQFYGANRSGRWAGRLIQLQNLPQNHI
PDLKQARELVKSGNYEAIELLYDDIPDTLSQLIRTAFVPKAGMKFVVSDFSAIEARVLSW
FASEKWRLDVFKSGGDIYCASASQMFRVPVEKHGVNGHLRQKGKIAEL--ALGYGGSVGA
LKAMGALEMGLSEDELQPLVDMWRSSNPNIVRFWWEVDRCVKDTIRQRLRTDTHGIQFEY
QSGMLFITLPSGRRLSYVKPRIGENKFGGESVTYEGVGATKKWERIESYGPKFVENIVQA
VSRDILCSAMRTLRN--YRMCGHVHDELIIECPIDT-NVSEICEMMGRTPPWAKGLPLCA
DGYECMFYKKD---MPKFINPTNVITGPDARWSYANIWEAKSINGGAPKFSVSLIIPKSD
TRTVEKIKVAIEAAYKEGESKLKGNGRSVPALSAIKNPLRDGDTERPDDEAYANSYFINA
NSATAPGIVDANCNPILERSEVYSGVYGRASISFYAFNSNGNKGIACGLNNLQKIRDGEP
LGGRTRAEDDFATDD-DD-DFLS-MPTNHAILSASSSHRWLECPPSAKLCAELPDTSSEY
AQEGTDAHALCEHRLKALLGRETTDPTENLTYYNEEMERCAVEYATYAYEQVKKAKVACN
DPIVLIEQKLDFSRWVPEGFGTGDCVIVADGTLSVIDFKYGKGVEVRA-ENNPQMMLYAL
GALELFDGIYDISAVNMIIFQPRRDNISEYAISKEELLRWANEILTPTAQLAANGDGDFK
AGKHCRFCKVRATCRKLAEYNLALARYDFEPPATLDNIEIAAILAKADELVSWVTDVKEY
ALRQALS-GVSYDGFKVVEGRSNRKYTDENEVVEAVKSAGYD-PYEHSVLGITAMTSLLG
-KKKFNELLGGLIEKPQGKPTLVSISDKRPAIH-TAN-EDFKEEK---MREKQIEQKLVQ
AVRKSGGMCLKFVSPNFDGMPDRLILLPGGKIAFAELKALSKKPRPLQLARHKTLMKLGF
HVYVIDSIEQIGAILDEIQSP---------MKYNPHDYQRYAAEFIITHPISALLLDMGL
GKTSITLTAINDLLFD-FEIHKVLVIAPLRVARDTWGTEIEKWEHLKNLRYSVVVGTAQE
RISALSTPADIYIINRENIQWLVEESGLPFDFDMAVIDELSSFKNHQSKRVRAFMKVRPK
LKRIVGLTGTPASNGLMDLFAEFKLLDMGERLGRFIGQYRNAYFQPDKRNGMVIYSYKPL
PDAEQRIYDKISDITISMKATDHLKMPELISAEYMVQLSENEKEKYDRLKKDLILATE-D
NEITAANAASLSNKLSQMANGAVYSDDESIIEIHNRKLDALEDIIESMNSRPLLVAYWFK
HDLERIRKRFEIREI-----KSSRDISEWNSGKIPVALIHPASAGHGLNLQSGGSTLVWF
GLTWSLELYQQTNARLWRQGQTADTVIIQNIIAKDTIDEQIIKALKTKDTTQAALITAVK
AEVHK---------------MRNLKKYTPTLYMAEGSNYNKASADYAVMFIENLCHTKGT
WAGKPFELIDWQEQIIRDLFGTLKPNGYRQFNTAYIEIPKKQGKSELAAAVALLLTCGDG
EERAEVYGCAADRQQAAIVFDVAADMVRMCPALSKRVKILASQKRLIYTPTNSFYQVLSA
EAYSKHGFNIHGVVFDELHIQPNRKLFDVMTKGSGDARMQPLYFLITTAGTDTHSICYET
HQKAKDIIEGRKIDPTFYPVIYGADESDDWTDPKVWKKANPSLDITVGIDKVKAACDSAK
QNPGEENAFRQLRLNQWVKQAVRWMPMEKWDKCAFSVDEDELEGRVCYGGLDLSSTTDIT
AFVLVFPPLDNEDKYIVLPYFWIPEDNLTLRVNRDHVPYDVWERQGYLQTTEGNVVHYGF
IEQFIERLGERFNIREIAFDRWGAVQMVQNLEGMGFTVVPFGQGFKDMSPPTKELMKLVL
EQKIAHGGHPVLRWNMDNIYIRTDPAGNIKADKEKSTEKIDGAVATIMALDRAIRCGNDH
GASVYDERGILFI------MKIFSSLFHSRDKP-KNSTAGSAYRFYMGGSTAGKNVTERS
AMQITAVYSCVRVLSEAVAGLPLHVYKYRSDTGGKEKAINHSLYRLLHDEPNPEMTSFVF
RETLMTHLLLWGNAYAQIIRNGKGEVIALYPLMPNRMSVDRDSNGKLYYKYYRGSDKA-I
RSKEYEVILSPGDVLHIPGLGFDGLVGYSPIAMAKNAIGLAIATEEFGAKFFANGAAPSG
VLEHPGTIKDPTKVREAWQSQFGGSSNSGKVAVLEEGMKYTPISISPEQAQFLETRKFQI
NEIARIFRVPPHMVGDLEKSSFSNIEQQSLEFVKYTLEPWLVRWEQSMMRSLLTPSEKQE
YFIKFNVDGLLRGDYASRMSGYATARQNGWMSANDIRELENLDRIPAEDGGDLYLINGNM
TKLADAGIFAAADR--------------------EEDNSNEEVLEMDKQDSEERRNAGAE
PGENAVPQRHYRR-----------------------------------------------
----------------------------------MLMDYKGNVTVKIDGIAASAASVIAM
AGNKVLMSPVSMLMIHNPMTVAMGDSAEMQKAIEMLSEVKESIMNSYEIKTSMSRAKISH
LMDAETWMNANKAVELGFADGILAREEPME------------------------------
---EQSANALMYSEAQVVNSLMGRIAEKCHIAPK-----------TEH----KTKAEDLF
SRLDLIKNWR-MTIMELREKRNKAWEAAKAFVETKRDKDGLLSAEDAASYAEMEQKIKDY
GAEIERMEQMAAMDAQLSKPTSAPLTAKPLNG-N-----KPKSGRASDEYKAAMLNALRT
N--FRQISDVLSEGVDANGGYLVPEEYDSRLIDTLTEENIMRKLGHTITT-SGEHKINIA
ATKPAAAWIDEGGALSFGDATFAQINLDAHKLHVAVKVTEELLYDNAFGLESYIIEQFGK
ALSNAEEDAFLNGDGVGKPLGLFS--DKGGGEVAVTAASATAITADEIINLVYSLKRPYR
KNAKFIMNDQTIAALRKLKDNNGAYLWQPSLQAGEVDRLFGYEVYTSPYVPIIAAGKPVI
AFGDFSYYNIGDRGTRSFAELKELYAGNGMVGFVAKERVDGKLILPEAVQILKMKAGSGS
--
>deJonge_NODE_838_length_34983_cov_8.669406
---MKTLSIDIETYSDIPLQKTGVYRYSGSPNFEILLFGYSIDSGPVQVVDLTCGEHIPK
EVLAALEDDSVIKWAFNAAFERVCLSRYLGY----------------PTGEYLDPESWHC
SMVWAATMGLPLSLEGVGAVLGLEKQKLTEGKELIKYFCQPCLPTKANGQRTRNRPFHAP
DKWELFKRYNARDVEAEMGIQQKLSKFPVPPQVWEEYDIDQEINDRGVRIDMKLVEQAIQ
MDARSRQELTDAMKRMTALENPNSVQQMKQWLSDNGVETDSLGKKVVAELLKT-APPELA
EVLTLRQQLAKSSVRKYQAMEKTVCSDNRARGMFMFYGANRTGRFSGRNIQLQNLPQNHL
LDLAEARALVRSGNFDAVKMLYEDVPDTLSQLIRTAFIPRDGAQFLVADFSAIEARVIAW
FAGEPWRQDVFAKGGDIYCASASQMFKVPVEKHGINGHLRQKGKIAEL--ALSYGGSVGA
LKAMGAIEMGLTEDELPPLVDAWRQSNPNIVKFWWAVDHAVMEAVRYKHTTTNYGLTFSC
RSGMLFITLPSGRKLAYVKPKVGTNKFGGECITYEGIGSTKKWERLDSYGPKFVENIVQA
TARDILCYAMRTLRH--CSIVMHIHDELVIEADPRM-SLDVVCQQMARTPPWAKGLLLRA
DGYATPFYKKDMNKNTKFTNPMKVITGPNTRWSYANVWEPKSINGGTPKFSVSLIIPKSD
TKTVAKIQAAIEAAYREGEAKLKGNGKTVPALTAIKTPLRDGDTERPDDPAYAGAYFVNA
NATSAPGIVDADRNPILTRSEVYSGVYGRASITFYAFNSSGNRGIACGLNNLQKIRDGEP
LGGKASAESDFDTDD-DE-DFLDMPPKGHALLSASSSDRWLHCPPSARLCETYEDKGSDY
AAEGTDAHTLCEYKLRKALGMETTDPTENLTWFNQEMDDCATGYAAYILELVEAAKENCP
DPVVLIEQRVDFSRWVEEGFGTSDAILIADGTMHVIDYKHGLGVLVSA-EDNPQMKCYAL
GALELFDGIYDIDTVSMTIYQPRRQNISTFEVSKDDLYRWADEVLKPTAELAFAGDGNFL
CGEWCGFCKAKNECRARADANLELARYDFKLPPLLTDEDIEDILSRVDALVSWASDIKEY
ALQQAIS-GKEWNGWKLVEGRSNRRYTNEAAVIQTVSNAGFD-PYERKLLGITAMQKLLG
-KSRFDELLTAYIEKPQGKPTLVPESDKRPAMN-TAK-NDFMEENIDEMREKEIEKKLSL
MVKKAGGIAVKFVSPSFDGMPDRLVLLPDGVIAFVELKAPGKAPRPLQLARHRLLRSLGF
RVYVIDHTEQIGGMLDELQAS---------MNFKPHDYQSYAIDYIEQHPVAAVLLDMGL
GKTVISLTAIADLLFDSFMAHRVLVVAPLRVARDTWPAEIEKWAHLKELTYTVAVGSARE
RRAALMVSADITIINRENLSWLIESSGFSFDYDTVVIDELSSFKNHQSKRFKALLRVRPK
VKRIIGLTGTPSSNGLMDLWAEFRLLDMGQRLGRFITQYRNTFFLPDKRNGQIIYSYKPM
PGAEDAIYSRISDITISMKSTDHLKMPELVSTRYEVYLSDAEADRYEELKQALILQLP-D
GEVTAANAAALTGKLAQLANGAIYAYTGDTIEFHDRKLDALEDIIESANGKPILVAYWFR
HDLQRIKKRFDVREL-----KSSKDIADWNSGKIPVAVIHPASAGHGINLQAGGSTLIWF
GLTWSLELYQQTNARLWRQGQSSGTVVIQHIITKGTIDERILKALEAKDRTQAALIDAVK
VTLEV--------MPIGGDDLRKLKKYKPTKFKAKDSVYDKDAADYAVNFIECLCHTKGT
WARKPFELIEWQEQIIRDIFGVLKPNGYRQFNTAYIEIPKKQGKSELAAAVALLLTCGDG
EERAEVYGCAADRQQASIVFNVAADMVRMCPALSKRVKILDSQKRLIYQPTGSIYQVLSA
DVGNKHGFNTHGVVFDELHTQPNRKLFDVMTKGSGDARMQPLYFLITTAGNDTKSICYEI
HQKAQDIIAGRKIDHTFYPVIYGAEESDDWTDPKVWKKANPSLGITVGIDKVKDACESAK
QNPGEENSFRQLRLNQWVKQAVRWMPMDKWDKCESTVSEDDLEGRVCYGGLDLSSTTDIT
AFVLVFPPEDENDKYIILPYFWIPEDNLELRVRRDHVPYDVWERQGYLQTTEGNVVHYGY
IEKFIEQLGERFNIREIAFDRWGAVQMVQNLEGMGFTVVPFGQGFKDMSPPTKELMKLVL
EQKIAHGGHPVLRWMMDNIFIRTDPAGNIKPDKEKSTEKIDGAVATIMALDRAIRCGNDK
TESVYDSRGLLFI------MGIFSGLFKSRDKP-QNRTAGSNYAFFMGGTTSGKTVTERS
AMQMTAVYSCVRILSEAVAGLPLHLYKYTN-SGGKAMALDHPLYRLLHDEPNPEMSSFVF
RETLMTHLLLWGNAYAQIIRNGKGEVIALYPLMPNKMSVDRDENGRLYYTYYRGSDEA-I
KNKDFAVTLQPSDVLHIPGLGFDGLVGYSPIAMAKNAIGMAIACEEYGAKFFANGAAPGG
VLEHPGTIKDPQRVRESWQSTFGGSGNANKIAVLEEGMKYTPIGISPEQAQFLETRKFQI
NEIARIFRVPPHMVGDLEKSSFSNIEQQSLEFVKYTLDPWVIRWEQSIQRSLLSRDEKAV
YFVKFNLEGLLRGDYQSRMNGYAIGRQNGWMSANDIRELENLDRIPAEDGGDLYLINGNM
LPLKNAGAFANTP-TDDGKE-------------E---ETDEEVLELEEPDGNELGDAGTD
TEKNPVPERDHRRGKLV-------------------------------------------
--------MAGSGDITVWINSPGGDCVAAAQIYNMLMDYKGDVTVKIDGIAASAASVIAM
AGTKVLVSPVSMLMIHNPMTAAFGNSDEMQKAIDMLGSVKDSIINAYEIKTGLSRAKLSH
LMDAETWMDANKAVELGFADEIMQRGTES-ED----------------------------
--APVPTVSMLYSKANVVNSLMEKIAAKCAITPKPT----------R-TQK----ADELM
DRLNLIKNWR-MTINELREKRNQAWNAAKAFVETKRDKDGLLSDEDAATYAQMEKKVQDY
GTEIERMEAMAAMEAQLSKPTSAPITEKPLNGKS--EDKKPKSFLATDSYRSGMLNALRT
N--FRQISNVLQEGIDANGGYLVPDEYDSRLIQVLNEENVMRSLGTAVTT-SGEHKINIA
ATKPAAAWIEEGGALTFGDATFDQIILDAHKLHVAVKVTEELLYDNAFNLENYILEQFGK
ALANAEEDAFINGNGTGQPLGILA--ETGGAQVGVTTKSSGKVTADEIIDLVYSLKRPYR
KNAVFLANDACVAELRKLKDSTGQYLWQPSLQAGEPDRVLGYKVYTSAYFPLPAPGKAAV
AFGDFSYYNIGDRGSRSIAELKELFAGNGMVGFVAKERVDGKLVLPEAVKLLKMASA---
--
>deJonge_NODE_31_length_178672_cov_31.774876
---MKSISIDIETYSSANLQKSGVYRYAESDDFEILLFGYSVDGSDVKVIDLCMGEKIPE
DILDALTDTSVIKWAFNAQFERVCLSRYLKDLGIDFD------------GKYLNPSSWHC
TLVWSATLGLPLSLEGVGAVLGLEKQKLSEGKNLIRYFCIPCSPTKINNGRTRNMPYHDM
AKWSKFKAYNIRDVETEMGIQKKLSRFPVSDSIWNEYHLDQNINDRGIGVDMILVENAIA
IDESVKKSLVNDIQSLTNLDNPNSVQQMKNWLSENGFETESLSKTSVSEMLKT-APYQVH
KVLSLRQQLTKSSVKKYTAMKNAVCKDSRARGMFQFYGANRTGRFSGRLVQLQNLPQNHM
SDLADARSLVKCGNYDALSILYDDIPDTLSQLIRTAFIPQHSCKFIVADFSAIEARVLAW
LAGEKWRNKVFSEGKDIYCSSASQMFGVPVEKHGINGHLRQKGKIAEL--ALGYGGSVGA
LKAMGAIQMGLSEDELQPLVCAWRNSNPSITKLWWDIDKCVKETVIKRIPTETNGISFTY
ESGFLFITLPSDRRLAYVKPRIGINKYGSEAVTYEGIGSTKKWERLESYGPKFCENIIQA
IARDILLYAMQALTN--YRIVAHVHDEVIIECQKDV-SVNTICEQMSRTPPWAKGLLLRA
DGYECQFYMKD----MANSNKTKVITGKNTRLSYFHGWEPVSINGSPERYSVSVLIPKDD
TETVNAINNAVNTAIEEGI---GKFGGKKPNKASLKLPLRDGDTER-NDEAYAGHWFINA
NSRTAPQIVDKAVKPILDRDEVYSGCYARVSLNFYAFNSNGSKGIACGLGNIQKIKDGEP
LGGRSSATDDFRTETD--DDFLS--MSNHAFLSPSSSHRWLNCTPSAVLESKFENKSTKA
SEEGTVAHAWCEHKLKNILCRKSDEPV--SPYTNDEMQEYTDLYVDFVLEQFNLAKQKCK
DPLILIEQKVDFSEYVPNGFGTADCIIVSESKIHIIDFKYGMGVLVDAF-DNPQMKCYAL
GALKIFDRLYDIKDVSMSIFQPRRDNVSTWTVSADELKGWAENVLKPKAELAVKGEGDYC
VGDWCTFCKASVRCRARAENNLKLAQEEFRLPPLLTDSEIEKILSVIPNLTKWANEIMAY
ATESAVNHGKHWNGFKIVEGRSVRKYKDETAVAKALEDAGYKDIYRKSLITLTEMQKLL-
GKQNFNEILGNLIIKPKGKPALVPETDKRDAMTITDVKNEFKTED---------------
-MKIDGGICLKWVCPSFNGMPDRLIFLPNGHFGMVELKANGKKPRALQLARHKMLKQLGF
KVYVIDDVEQIGGMIDEIQAT---------MKYKPHSYQEYAIRYIETHPISALLIDMGL
GKTSITLTAIRNLLFDSFEVCKVLVIAPLRVAKSTWTDEIKKWEHLSTLTYSLIVGNENE
RLSALNEKADIYIINRENVDWLVNKSGYKFDFDMVVIDELSSFKNHQSKRFKSLMKVRPL
VKRIVGLTGTPSSNGLMDLFAEFKILDMGKRLGYFIGQYRNTYFKPDKMNGPIVYSYKPL
PNAENAIYEKISDITVSMKANEYLKMPELLTSNYVVELSNSEKNQYDEMKKSLVLEIT-D
GEITASNAASLSNKLCQLSNGAIYDDEQNIVEIHDRKLEALEDIIESMNGKPLLIAYWYR
HDLERIKSRFSV-----REIKTSEDISDWNDGKIPVALIHPASAGHGLNLQSGGSTLVWF
GLTWSLELYQQTNARLYRQGQK-NTVVIQHIIAKGTIDEQILKALQRKDKTQSDLIDAVK
ADLGGFLK------------MRKLKKYKPTKFRAKGSYYDEESADFAVAFIESLCHTKGT
WAGKKFELIDWQEQIIRDLFGTLKPNGYRQFNTAYIEIPKKQGKSELAAAVALLLTCGDG
EQRAEVYGCAADRQQASIVFEVAADMVRMCPALSKRVKILASQKRIIYIPTNSFYQVLSA
EAYSKHGFNIHGVVFDELHTQPNRKLFDVMTKGSGDARMQPLYFLITTAGTDTHSICYET
HQKAKDILEGRKIDTTFYPVIYGADESDDWTDPKVWKKANPSLGITVEIDKVQTACESAK
QNPSEENSFRQLRLNQWVKQAVRWMPMDKWDKCSFAVDENDLCGRVCYGGLDLSSTTDIT
AFVLVFPPLDEEDKYVILPYFWIPEDTLDLRVKRDHVPYDVWERQGYLQTTEGNVIHYGY
IEKFIEKLCERFNIREIAFDRWGAVQMVQNLEGMGFTVVPFGQGFKDMSPPTKELMKLTL
EQRIAHGGHPVLRWNMDNIFVRTDPAGNIKADKEKSTEKIDGAIATIMALDRAIRCGNNN
CASVYDDRGLLFI--SGGFMGILSGLFRSRDKP-KNSTSGSSYRFFYGQSSAGKCVTERS
AMQMTAVYACVRILSEAVAGLPLHLYRYNS-DGSKEKALEHPLYFLLHDEPNPEMTSFAF
RETLMTHLLLWGNAYAQIIRNGKGDVVALYPLMPNRMTVNRDKSGNLYYQYNTSSDDA-R
TMKGATVRLSPYEVLHIAGLGFDGLVGYSPIAMAKNAIGLAIAAEEYGSKFYANGASPSG
VLEHPGTLKDPSKVRDSWNAAFAGSGNSHRVAVLEEGLKYTPISISPNEAQFLETRKFQI
DEIARIFRVPPHMVGDLEKSSFSNIEQQSLEFVKYTLEPWIVRWEQSIFRSLLSRNEKSS
YFVKFNVDGLLRGDYASRMSGYATARQNGWMSANDIRELENLDRIPTEKGGDLYLVNGNM
LPLNNAGAFANINNKEEEN------------------EE---ILEMDEPDGK--------
------------------MKKFWKWTN-----TES-NPTERILTLNGTIAEESWFDDDIT
PQLFKSELNSCSGNITVWINSPGGDCVAAAQIYNMLMDYKGNVTVKIDGIAASAASVIAM
AGNNVMMSPVSMLMIHNPATVAMGDHNEMQKAIEMLEEVKESIINAYEIKTGMSRAKLAR
LMEEETWMNAKKAVELGFADSIIEPDKKINE---------------------------DE
KEKNKASDSILFSRRAVSVALQNKLKSHYLAN---------------AGANTGTDITDLE
KRLNLLKP--MAKINELREKRAKIWEQAKAFLDSHRNETGILSAEDTAAYEKMEKDIVDL
GHEIERQQKADDLERELNLPTSTPLVSKPDNVN-----RESKTGTASEKYNKAFWNQMRN
RS-TQEVRNILSEGVDSEGGFLVPETFENTLVQALDEELVIRQLAHTFTTASNAHKIPVV
ATRGKAMWTEENGAITDSDTSFGQKTIGAHKLCALIKVSEELLNDSAFDLESYFNQEFAR
RIGEAEEEAFVIGDGSAKPYGIFD--DSEGGEVGVTAASTVTITADELIDLYYSLKAPYR
KNGVWLLNDSTVNSIRKLKDSNGQYLWQPSIKDGETDTLLGKPVYTSSSIANAASGTKPI
AFGDLSYYWIGDRQGVTFKRLNELYAANGQVGFLATKRVDARLIVPEAVKILKMKGTVST
GG
>deJonge_NODE_252_length_74974_cov_30.370360
---MKETLIDIETYSEVDIGKCGLYRYATDPSFEILLVAWATDEGETKCADLASGEPIPE
ELLEAFQSGSVRLIAHNASFERVCFSVHLNRYYP--GQYL-------KPGEFLSPDNWIC
TMVMAASLTLPLALKDVGAVLKTSQQKDKEGERLIKLFSVPCKPTKSNGMRTRNLPEHYP
ADWEKFKYYCIQDVNTEVDIYNRLKRFPMPPQEWEHYRTNERINDRGVRIDTELVQEAIT
CDLMLSDAMSKKAYELTGLENPNSVSQLKSWLEERGIPMDTLGKKDVAQMITELKDAEAL
DMLKLRLQMAKSSVKKYQAAERCVCSDGRARGLFQFYGASRTGRYSGRNIQLQNLPQNHI
STLDEARTLVRMGCFDMVESIYGNTPDVLSQLIRTMLIPKEGCEFIVADFSAIEARVLAW
EAEEQWVLDAFQNGEDLYCATASQMFHVPVVKHGINGDLRQKGKIATLA--CGYGGSSGA
LISMGALQMGLHEEELPEIIDSWREANPKIVQYWWDTEKAAMTAYKTGERQEVGKIAFEF
YSGTLWMVLPSGRRLAYLKPRQQPNRFGRMSLTYEGVGQNHKWSRQETYSGRLVENATQA
IARDILAEAMDRISAKGLNIVAHVHDEVIIEAPKDQYTVDEVCKLMSVNPAWCKGLPLAA
AGYKG--YFKD--MSNKISSATKVV--IPCRISFANIFEAKSINGGEAKYSVSCLIPKED
KKTLLAIHKAVEAAKEDGKT--RKWGGKIPP--NLKLPLRDGDIDRPDDENYQEHFFVNA
SSKDAPQVVDRHVQPVTDPMMVYSGCYCNVSVNFYAFNANGNRGVAAGLGNVQFVKDGDR
LSGKASAESDFDALD-DEDVLGG-MPEVHAILSASSSKRWLNCTPSARLEQNFPNESSVY
AEEGTAAHALGEYKLRKYLHERVKRPT--SEYEDEEMEANTDIYAEFIISTVERIKETCP
HPLVMVEERLDYSYLVPQGFGTGDCVIIADGMLYVMDYKNGKGVFVNCD-HNPQMMLYAL
GAYHAYGYLYSIKKVSMTIIQPRLENISTFECSVEELLDWAETYVRPRAKLAFEGKGEQV
PGDWCRFCRARTSCKACADEAMALVKEEFKSPALLSKTDIEKMLPTLNRIESWIEAIFAY
VSSEAINHGISWDGYKVVEGRSKRQFLDTKSVVTAAEKAGYTDIYKTELISLTAFEKLM-
GKKKFQEILGEYVVKPPGKLALVPDSDPREAVDLQTAEDEFAVLD---MRENEVEKQFVN
AVRAAGGQALKFTSQTMNGVPDRLVLLLGAKCAFVELKAPGKQMRILQRKRRQQLEALGF
PVFCVDRLEQIQPAVDALL-HWTPGEPIPQ------------------------------
-------------MLETFEVSKVLIIAPLRVARDTWPAEIEKWDHLKGLDISVIVGDVKT
RIAAVHHPAMIYIVNRENIKWLVEKNGMRWDFSMVVIDELSSFKNYQSQRFKFLRKVRPF
VKRWVGLTGTPSSNGLMDLWAEIGILDGGERLGKFIGRYREAYFKASSMNPGVVFQYKPR
EGAEEMIYQRISDITISMKALDYLNMPDCVPTRYEVEMNTQERELYDMLRQDLLIPLKD-
GDIDAANAASLTGKLLQMSNGAVYDENGKARVIHDHKLEALEDLIEAANGQPVLVAYWFK
HDRERIINHLSKLKIKVRDIKSSTDIKDWNAGNIPVALIHPASAGHGLNIQQGGHILIWF
GLTWSLELYQQTNARLWRQGQT-QVVTIHHIITKDTVDEDVMAALEQKDMTQEKLISAVK
AQLGR-------MAECRPKNYPKLKDYKPSRFMLPTCHYDAAKADRAVTFIENLRHTKGK
WAGKRFWLLPWQEQIMRDVFGIVDERGNRQFRTAYVEIGKKNGKSELAAAVALYLLFADN
EPSAEVYGAAADRQQASIVFDVAHQMVQMTPALLKRCKIMAATKRIVNYGNAGFYQVLSA
EVGTKHGLNVSGLVLDEVHAQPNRKLYDVLTKGSGDAREQPLFFLITTAGTDKESICYEL
HMKALDLLAGRKIDHTFYPVVYGLTDEDDWHDEANWYKANPSLGQTIQIQRVRDAYQEAL
DNPAEENVFKQLRLNMWVSSLTRFIPEHIYNLGNQPINMEALKGRDCYGGLDLSSTGDIT
AFVLMFPPRVPEEKYIMLPFFWIPEDTIPQRVRRASVPYDVWYQQGYLMATEGNVIHYGF
IEKVIEELGKTYHIREIAFDRWGAVQMTQNLEGMGFTVVPFGQGFKDMSPPTKEFYKLLM
EGRIIHGGNPVMAWMAGNVVVDTDPAGNIKPTKAKSPEKIDGIVAAIMALDRCIRNEGQQ
QGSVYDERDMI--VF--------MGFENPRDSPKEDNVRDSGQTFVFGRSNAGEQVDEKA
AMQIPTVYACVRLLAESIAALPLHLYRVTDDNGNKEKARDHPLYKILYRQPNPEMTSFVF
WETLMTHLLLWGNAYAQIVRDGKNTVLGLYPLLPENVEVDRDESGELYYIYHAYTDEVPG
E-QNKDIYFRRDEIFHVPGLGFNGLIGFSPIAMMKNSLGTSIAVDKYGSSFFKNGAQPSG
VLEHPGVVKDPNRIRDSWEAAYGGASNAHRVAVLEEGMVYKPISLPPEDSQFLETKQFSV
TEICRIFRVPPHLVADLSRATFSNIEYQSLNFVMHSLTPWLVRIEQGIIKDLLLEEEQDT
YFPKFNVDGLLRGDYQSRMNGYATGISNGFLSPNDVHRLENMDLIPAEEGGDDYYLNGGY
VKLKDAGVAQQNKAAAVQQNKPKETQP------PEEEPDSDNRLSESKPKKRERR-----
----NR------------MKKFWNWIK----NSD-D---TRILRLEGPIDEESFWGDEIT
PQMFRDELESGEGDVTVWINSPGGNVFAAAEIYTMLKDYKGSITVKIDAIAASAASVVAM
AGDTVQMSPVAMLMIHDPSTVAMGNTKDMEKAIEVLTEVKESIINAYAAKSGLSHARIAN
LMSNETWMNAKKAVELGFADEILFAKKEEEPDSDSAP---ENPEEDPSEPGKGE-EKKP-
--FQKDTAGHLFSSRQMDLIVLNRLGVKPEDVGQKHTEPK-PPDLDGKTEDGSIPYNILM
KQLECMK---MSKILELRTKRNTLWEQTKDFLEKNRGENGLVKAEAVEQYNKMAQEVKDL
GAEIERLEQQAQIEAQLSAPTSSPVHADPKNGA-----KKD--PTATAEYAENFWNMIRN
RGHYGEVRNALSVGEDTEGGFTVPDEFEKKLVEALEENNIFRGMATVIRTSSGTRKIPIA
EDTGEASWIDEGEEIPESDTTFGQTMLSAYKLGTMIKISNELLNDSAFDLATYIARRFGV
RMGNAEERAFITGDGVGKPLGLLA--ETGGAKVGVTAAQKDAVTFDEIFKLYYALKAPYR
KKAQFLCNEALVLQLMTIKDNNGNYIWKPGLEIGKPDTLLNRPLKTSAFMPEIKGGSKVM
AFGDYSYYWVADRQNRTFRRLNELYARTDQVGFLTTQRVDGKLILPEAVQLLQMAPQG--
--
>deJonge_NODE_4_length_536500_cov_44.582311
---MDTLAIDIETYSDVSLPDCGVHRYAASEQFEILLFAYSLNDEPTQIIDLASGEKIPD
EIMEYLTDDSVIKTAYNAAFERNCINRFF--------------------GLSLKPEGWRC
TLVQASMLSLPLSLEGVGEALNLDKKKMSEGKDLIRYFCMPCKPTKANGGRTRNLPSDAP
EKWELFKTYCIRDVDVEKQIRNKLAKFPIPDREQKLYCMDQRINDRGIMVDQELIGHAVA
CDLLYKETVTKKAYEISGLENPNSVSQLKDWLNEKGIEVDSLAKAAVEELVENT-QGDVA
EMMKLRLAMSKTSVKKYEAMERSVCPDGRVHGLLQFYGANRTGRWAGRLVQIHNLPQNHM
EDLELARSLVKEGRYDLVELLYDSTPDVLSELIRTAFVARPGCRFIVSDFSAIEARVMGY
LAGEGWVMEEFRGAGKIYEQTASKMFHIPIEEITKGSPYRARGKVASLA--CQYGGAEGA
LISMGALNF-VEEEELKGLVQSWRTANPHIVNYWYEIDGAVKAAVKERKMTKVGMVTVYY
QSGMLKIALPSGRVLSYVRPRMTVNRFGSESVSYEGIGTNRKWTRIESYGAKFCENIVQA
TARDVLAEAMLRLEKKGFDIVCHIHDEVVLEVPEGSSSVEEVNEIMAVCPDWCEGLPLKA
AGFESPFYKKD----MTTANLTKVI--VPCRLSYAHLWEPDSINGSEPKYSVSCIIDKND
KETIAKIKKAIEVAKDEGK---GKWGGKIPA--NLKTPLRDGDIDRPEDEAYADSMFLNA
NSKQAPQIVDRQVQPILDQSEVYSGCYGRVSITFYAYNSNGNKGVAAGLGNVQKLRDGEP
LGSRVNARDEFEAVDAED-DFLA--MGGHARFSPSSGKRRLECPPSLLLEEQFPDEESPF
AAEGSAGHAMAEYLINKYLKKRTKRPV--SDYYSDELLEAVDDYVEYNITQIEQARKDCD
EPFIGVELKVSLAHRIEGCFGTADMVVVDSHKIHIIDLKLGKGVVVDAE-QNVQLMIYGL
GVLDMLGFLYEIDTVELTIVQPRIEHFSTWEISAGELLAWGKDVLEPGAAKALSGEGEFK
AGDHCRFCKARFTCRARAEEYLKLAQMEFAEPALMSDEEIAEVLSKADALKKWAEEVYTY
AQNEAVVNHKEWPGYKLVLGRSNRKYTDEEDVAEAAQKAGYTDIFKKSLIGITEMERLM-
GKKKFNEILGSLVYKPDGKVTLVPDSDKREAVKTATAEADFKED----MLESTVERHLRE
ETKKRKGMALKFVSPGMNGVPDRIVLMPDRKMAFVELKAPGKKPRPLQLKRKRMLERLGF
PVYVVDNIEQVGGILDEIQST---------MKYKAHDYQQYATDFIIGHPVSCLILDMGL
GKTVITLTALWLLLFDYFEVRRILVIAPKRVAETTWPAEIKKWEHLYGMTFAVAMGTAGQ
RKEALLSGADVTIIGRDNVSWMTKNIF--FDFDMVVIDELSSFKSPKAQRFKDLKKVRPM
AKRVVGLTGTP--GNLMDLWAEIGILDMGQRLGRYIGGYRDRFFLPDKRNREIIFSYKPR
EGAEEKIYELISDISISMKAVDYLDMPECISNRVTVSMSESEQALYDRMADEMILEYGEG
QDIDAVNAAALSNKLQQMANGAVYDESGNVRNIHDRKLDALEDLIESANGKPLLVAYWFK
HDRERILKRFP-----ARDINTKKDIEDWNEGKIPVALIHPASAGHGLNLQEGGSTIVWF
SLTWSLELYQQLNARLYRQGQK-HTVIIEHLVTEGTVDEDILRAIEKKDNTQNAMIEAVK
ARIGGMTDDGRS-------------------------MFDKAKADHAVNFINCLKHTKGR
WRGVPFELLPWQDEIIRTIYGTVKENGYRQYNTCYCEIPKKNGKSELAAAIALYMTCGDG
EWGAEVYGCASDRQQASIVFDVAVDMVDQCPALKKRIKPVMSVKRLVYKPTNSFYQVLSA
EAYTKHGLNVHAVIFDELHAQPNRELFDVMTKGSGDARTQPLFFLITTAGTDRNSVCFEQ
HQKALDIIEGRKIDPTFYPVIYGASDEDDWSSEDVWYKANPSLGYTIDIEKVQNAYISAK
ENAAEENVFRQLRLNQWVKQSTRWMQMDKWDACSFAVNEDELLGRECYGGLDLSSSTDIT
AFVLVFPPGNDTEKYVILPYFWIPEDNMRLRVRRDHVPYDVWAAEGCLKTTEGNVIHYGF
IEQFIDELGTKFHIKEIAFDRWGAVQMVQNLEGMGFTVVPFGQGYKDMSPPTKELMKLTL
EERIAHGGHKVLRWMMDNVFVRQDPAGNIKMDKEKSTEKIDGAVATVMALDRAIRNEG-S
DGSVYDDRGILVF----MGIKSLFGFGQARDKP-VDKAADAGYSFLFGRTTSGKPVNERT
AMQTTAVYACVRILAEAVASLPLHVYEYQD-DGGKKLVHDHPLYYLLHDEPNPEMTSFVF
RETLMSHLLIWGNAYAQIIRDGAGRVLGLYPLLPDKMEVQRDDKGNIYYVYSRNSDENPM
FKEYGNIKLKAEDVLHIPGLGFDGLIGYSPIAMAKNAVGMTLACEEYGASFFANGANPGG
VLEHPGVLKDPSKVRESWNSVYRGVSNAHKIAVLEEGMKYQQIGIPPEEAQFLETRKFQI
NEIARLYRIPPHMVGDLDKSSFSNIEQQSLEFVKYTLDPWVIRWEQSLQRSLLLPGEKGK
YFIKLNVDGLLRGDYQSRMNGYAVGRQNGWFSANDIREMENMNPIPDEEGGNLYLINGAM
TKLADAGAFAKTDTG---QQ----NAPAQENSG-----RGKR------------------
-----------------MKRKFWNWIKNEDES-VPDM--ERTLFLNGMISDETWYGDEVT
PQLFKDELNAGNGNITVWINSPGGDVFAAAQIYNMLRDYKGSVTVKIDGIAASAASVIAM
AGDTVCVSPVAMMMIHNPATMAMGETRDMQKAIAMLNEVKESILNAYEFKTGLTRARLSH
MMDDETWFNAKKAVELGFADKILFSSDETDEEKKKPEKPEKEPEDGEEGKEKEDEDKDKK
KKFPFQQDSMMYSTKAMNESFLSRVSRV----------------------DAMIPVSQLE
KRLSLLTH--MSKILELREKRAKAWEAAKAFLDAKRTQEGFVSAGDAATYDKMENDVVNL
GKEIERLERQAAIDAELSKATSTPITNKPDAKT----GGDTKTGRATDEYRKAFWNGMRN
KVLSYEVQNALTIGTDSEGGYLVPDEYEKKLVEALEEEVFFRNLATVIKTSSGDRKIPIV
TSKGEAAWIDEEGQFPESDDSFGQTTISAFKLATMIKVSDELLNDSVFNIEQYISREFGR
RIGTKEEEAFFIGDGKGKPTGIFN--ATGGAETGVTS-TGTSITFDDVMDLYYSLRAPYR
NKAVWLLNDSTVKAIRKLKDGNGNYIWQPSVREGEPDKILNRPYRTSIYVPELAAGNRVM
AFGDYSYYWIADRQGRSFKRLNELYATTGQVGFLASERVDGKLILSEAVKTLDIKAAGK-
--
>deJonge_NODE_504_length_53263_cov_119.857315
---MKTLSLDLETYGSVNLAKSTVYRYVESPDFDILLFGYSIDGGTVHVVDLAQGEQIPE
EIIDALSDERVQKWAFNAAFERVCLSAWMRRNGYPLNNEYYSI-PDDPCMNYLAPAGWHC
TMVWSSYLGLPLSLQAAGAALGLDKQKLTEGKELIRYFCVPAKD------GYRHSPADAP
DKWETFKAYNLRDVETEMAIQERLRKFPVPDEVWQQYHLDQQINDRGIAVDMQLVRNAIA
FDERSKEELSSKLQELTMLDNPNSVQQIKNWLADNGLETDTLGKKQVAELLKT-APEPLK
SVLVLRQQLAKSSVKKYQAMENALCADSRVRGCFQFYGAR-TGRWAGRNIQLQNLPQNKM
PDLEQARNLVRTGDYVAVRLLYDSTPDVLSQLIRTAFVAPDGKTFFVADFSAIEARVIAW
LAGEQWRRQVFADGKDIYCASASQMFGVPVEKHGINGHLRQKGKIAEL--ALGYGGSVGA
LKAMGALEMGLREEELKPLVDAWRTANPQIVKLWWEVDEAVLTAIRQKTRTRTHGILFSC
ESGMLFITLPSGRNLAYVKPRIGENQFGSPAATYMGTNTAKQWGRLESYGPKFVENIVQA
ISRDILCYAMRALSH--CAIVAHVHDELIIEATPGM-SLESICEQMGRTPPWAEGLLLRA
DGYQTDFYKKD----MANNNPTKVITGKDTRWSYVNAWEPKAINGSTPKFSVSLIIPKSD
AVTLRKIKAAIEAAYHDGESKLRGSGKTVPPLVAIKNPLRDGDTERSDDPAYQNAYFVNA
NATTAPGVVDADCNPILTRSEVYSGVYGRASISFYAFNSNGNRGIACGLNNLQKIRDGEP
LGSRASAESDFADEDDED--FLS--MANHAVLSASASHRWMNCPPSVRLTEHMADHGSVY
AAEGSEAHELCEFKLRQLLGMEAHNPLDGLQYYDSTMEDAATGYAAFVLEVLEGIKATCT
DPIVMVEQRLNFSRWVPDGFGTGDAVIVADGILHVIDFKYGTGVPVSA-EGNSQMRLYAL
GALDMFGELYDIDKVVTTIYQPRLSSISTDTISKDELLLWAENTLRPAAEMAYKGEGNLN
AGSWCRFCKLRTICRKRAEANLLLAQHDFKLPPTLSDEEISVVLDQLDDLTSWAVDIKEY
ALNAALS-GTHFDGWKLVEGRANRRYTDEVAVADAVIAYGKD-PYERKVLGITAMEKLLG
-KKQFSNLLSNLVERPQGKPTLVPVSDKRPELT-NAK-TDFANN----TLEKHIEQKLSQ
AVRKKGGLCPKWVSPGLDGVPDRIILLPDGRIAFAELKAPGKLPRPLQLRRKAQLEKLGF
RVYVIDSKEQIQSILDTIGGDAQ------------------------------------M
SKSVITLSAIQELAFERFEISRVLVIAPLRVARDTWPAEIHKWDHLQELTYSVAVGTVPE
RIAALKQNTLIHIINRENVPWLLEQSGLPFQYDMVVIDELSSFKSYQAKRFRALMKLRPK
VKRFVGLTGTPSSNGLMDLWAEFRLLDMGKRLGRFITHFREEFFLPDKRSAQQVFTWKPK
AGAEEEIYRRISDITISMKSTDFLQMPEYISNRVPVALSPAERKTYDELKRELVTNLQ-G
QEIDAVNAASLSNKLCQMANGGIYDSEHNALFFHDRKLDALEDIIEAANGQPVLVAYWFK
HDLERIRKRFTVREI-----RSGADIADWNSGKIPVACIHPASAGHGLNLQAGSNTLVWF
GLTWSLELYQQTNARLWRQGQKADTVVIHHIVTADTIDEQILAALERKDTTQTALMNAVK
AQLEV-------------------------------MAFDEMKANRVIRFIECLKHTKGE
FHGKPFHLLPWQKKIVADVFGTMRDDDQRQYSTAYIEIPKKNGKSELGAAIALNMLVNDD
EWKAEVYSCASDRQQAAIVFDVAVDMVKQSPALSKRIKIIPSMKRMVYQPTGSIYQVLSS
EVATKHGLNVSACIFDELHTQPTRALYDVMTQGSGDARKQPLWFFLTTAGTDRNSICWEV
HQKALDLLEGRKRDPRFYPVLFGLPDEADWQDEQNWYKANPSLDHTISIEKVRDAYHKAL
ETPADENMFRQLRLNQWVKQSIRWMPMDKWDECGGNIDLAWLEGRACYAGLDLSSTSDLT
TLVLVFPPTDEDDVYTVLPFFWLPEDTLSLRVRRDHVMYDVWEKQKLLITTEGNVVHYGF
IEQFICQLGERYNIREIGYDRWNASMMVQTLQDDGFNMVPFGQGFKDMSPPTKELMRLVL
EHKINHGGHPVLRWNMDNAFVRTDPAGNIKLDKEKSTEKIDGAVAMIMGLDRAMKNM-N-
AGSVYDERGLLII-----MKNPFQSLFRARDKPR--NVVSAAPTFYFGTANSGKSVTPRS
AIQVTTVYACVRVIAETIASLPFGVYESTEH--GSQKAMEHELQRLLHDEPNPEMTSFVW
RETMLTHLLLYGNSYTQIIRSGRNHIVGLYPLLPDKMEVDRDSKGTLTYTYTTT------
--DGKQVLLDPMDVLHIPGLGFDGIVGCSPIALERNAIGLGIATEEYGSKFFENGARPSG
ILTHPGTVKEPKRLRDSWNAAYGGSSNSGKVAILEENMTYTPISLPNNEAQFLETRKFQV
EEICRIFRVPPHLIGDLSRATFSNIEHMSIDFAVHTIRPWLVRIEQAMNRALFVENEKGH
FYVQFNIDGLMRGDYKSRMEGYAIARQNGWMSANDIRALENLNPIAQEEGGDAYLINGNM
IPIGMAGLGYLLSAMNTTQNTEENSEETNP---------SEE-KEEQPKRSPQRR-----
----KRKKEEQQNGEAP-MKKFWNWIK----NEDT---GERTLLLEGVIAEDSWFGDEAT
PAAFKRELMQGRSPITVQLHSPGGDCIAASQIYNMLMDYPSDVTVKIDGLAASAASVIAM
AGTTVTMSPTSLMMIHNPSTIASGEAQDMQKAIHLLDEVKESIINAYELKTGMPRNELSR
LMDEETWMNANKAKELGFCDEIRGEEPEKS------------------------------
--TQFGFSDFSYSRKVANSNLLNKLKASISEPDPIP--------------NNRVAVNTTD
TRLEHLRF--MNQILTLREKRASLWDAAKKYRDAHIGTDGTMNAEDASTYDRMVDDVDRM
KQEIDRLERQQAIDREMNQPTSTPLTGKPDASLE---GAKPKTGKASDAYKTAFWRVFRD
KAVPFEVQNALKIGEDDHGGYLAPDEYERTLIEALEEQNIFRQLAHTITTSSGDRKIPIV
ASKGTASWIDEEAAYPESDDTFGVLSIGAFKLATTIKVSDELLHDSVFDVAAYIAKEFAR
RIGAAEEEAFFTGNGTGRPTGLLA---DGSAQVGVTSANGTSTTFDEVIDLFYSLRAPYR
RNAVFLMNDSTVRNLRKLKNGSGDYLWQPSVTAGTPDTILNRPVYTSSYMPTLEAGKKSI
VFGDLSYYWIADREGRTFQRLNELYAPTGQVGFLSSERVDGKLILPEAVKCLQMKA----
--
>deJonge_NODE_691_length_42414_cov_15.356335
PEVIKKLSIDLETYSSVPI-KYGVYPYAESPDAEILLFGYSINDEPVIVVDVANGDKIPD
YILKALTDDSVIKWAFNASFERIFLSYWLNRNYP--EYFESYSIPEDSVSNYLDPSSWRC
SMIWSAYMGLPLSLEGVGAVLGLEEQKLKEGKDLIRYFCVPCKPTKVNGGRTRNMPSDAP
DKWELFKKYNKRDVEVEMSIQQKLSRFPVPDSVWDEYHIDQEINDRGILLDMDVVTNAIK
FDAFSKARLMGTLKDKTELENPNSVTQMKDWLISKGVETDSLDKKAVIELLKT-VPSDVA
DVLKLRQQLAKSSVKKYQAMQNSVCADGRARGMFQFYGANRSGRWAGRIIQLQNLPQNHM
TDLEDARDIVKSGDYELMNMLYDDVPDALSQLIRTAFIPKLGYKFCVSDFSAIEARVIAF
LAKENWRMKVFKENGDIYCASASAMFHVPVEKHGVNGHLRQKGKIAEL--ALGYGGSVGA
LTAMGALDMGLSEDELQPLVDFWRASNPNIVQFWWDVDRCVKTAIKQRTATETHGIRFVY
QSGMLFIVLPSGRRLCYVKPKIGENKFGGESVTYEGVGTNKKWERIESYGPKFVENIVQA
ISRDILCHAMRTLSH--CFIVGHVHDELIIETPMDA-DLTAICEQMGRTPTWIEGLLLRA
DGYETAFYKKDNNKYGRLTVPTKVITGPDTRFSYLNAWEPKAVDGGKPKYSVSLIIPKDD
TVTINKIKAAIQAAYEEGQSKLKGNGKSVPALTVIKNPLRDGDIERPDDEAYANSYFVNA
NSASAPGIVDADRQPIIERSEMYSGIYGRASINFYAFNVNGNRGIACGLNNLQKLRDGEP
LGGKASAESDFATEEDDD--FLA--MPKHALLSASSSKQWLNCPPSAKLCANIRDRASPY
AQQGTDAHELCEYKVLSALGHAGHNPTENLEFYDAEMENCTEEYRNFVMEQYEEAKTLCA
DPLVLVEQRLDFSNWVPDGFGTGDCLIVADEVLHIIDFKYGLGVLVDA-EHNPQMMCYAL
GAIDIYDGIYDIKTVKMTIFQPRRDNVSTCTMTKTDLLTWADTVLTPTAKLAYEGGGEFK
AGDHCTFCKIKATCRKRAEYNLELAKYDFAMPATLEDSEIAAILPKVDDLVNWVNDIKEF
ALGQALS-GTHYDGYKVVEGKSNRRYVDADAVASAVVNAGYD-PYEKKLLGITAMTSLLG
-KTKFNELLGGLIEKPQGKPTLVPESDKRQALN-TAI-DDFKDN----MREKTIEQKLVS
EVKKRGGICPKWVCPSFDGMPDRLVFLPGRHFGMVEVKAPGEKPRPLQVSRHRLLQRLGF
KVYVLDALEDIGGILDEIQTT---------MRFKPHNYQQYAISFITHNPITAVLLDMGM
GKTAITLMAIDYLMYEYFEIVKVLVICPLRVT-RTWRDEVNKWEQLSGYRLSIVTGTVAQ
RKKALAADADIYIINRENVPWLVDKSGVPFDFDMVVIDELSSFKNHQTARHKALMKVRPF
IKRIVGLTGTPASQGLMDLFAEFKVLDFGQRLGRFIGQFRLNYFRPDKVNGNIVYSYKLL
PGAEEKIYEKIQDITISMKAVDFLDMPELINTEYPVYLNESEQEKYEGLKKDLILSTS-E
HEVTAANAASLVNKLSQMANGAVYTDDEDIITFHDKKLDALEDIIESANGKPLLVAYWFK
HDYTRIVERLNKIGVKYMKIDSDESIIKWNNREITVALIHPASAGHGLNLQQGGNTMVWF
GITWSLELYQQCVCRLYRQGQTEGTVTIIHLITQGTVDEKIMKALSVKDNTQAALIEAVK
AEI---------SFFRGGDHVRKLKKYKPTRFMAEDSHYDKSEADFAVNFIENLCHTKGT
WARKKFLLMDWQEQIIRDVFGTIKPNGYRQFNMAYVEIPKKNGKSELAAAVALLLLC-EG
EQRGEIYSCAADKNQAKIVFDVAADMVRFSKPLSKRIKIYESQKKLEYIPTKSTYQVLSA
DVSNKHGFNTHGVIFDELHTQPNRKLYDVMVQGSGDARMQPLYFLITTAGNNTESICYEV
HQKALDIMEGRKHDSTFYPVIFGAGVDEDWTDPEVWKKANPSLGETIGIDKVEAACESAR
QNPGEENAFRQLRLNQWVKQSIRWMPMEKWDACAFPVNEDDLEGRVCYGGLDLSSTTDLT
SFCLVFPPEDEEGKYYVLPYFWLPEETLDLRVRRDHVNYDVWEKQGYIQTTEGNVVHYGF
IEKFIEHLGERFNIREIAFDRWGAVQMVQNLEGMGFNVVAMGQGFASMSPPTKELMKLVL
EQRIAHGGHPVLRWNMDNIYIRTDPAGNIKADKSKSTEKIDGAIACIMALDRAIRCGNDT
SESVYDTRGLLVF------MGIFSGIFKSRDAP-TNRTAGSAYSFFLGQSASGKRVNERS
AMQTSAVYACVRVISESVASLPLHVYKYNK-NGGKEKAIDHPLYHLLHDEPNPEMTAYSF
FEVALTHLLLWGNSYSQIIRNGKGEVLGLYPLMPDRMNVDRDDKGNIYYEYSVSSDDA-P
TNKAGTVRLKPEDVLHVPGLSFDGLVGYSPIAMAKNAIGLGIAAEEYGSKFYANGAAPSG
VLEHPGTLKDPSKVRESWTQTFGGSSNSNKVAVLEEGMKYTPISINPSEAQFLETRNFQI
SEIARIYRVPAHMIGQLDKATFSNIEQQSLEFVVYTLRPWITRLEQAMVRRLLSEEEKKD
YFIKFNVDGLLRGDYQSRMNGYATARQNGWMSANDIRELENLDRIPAELGGDLYLINGNM
TKLEDAGIFADSAQKEEE-----------------DSDEEQEVLELEEQENAQPGNKRGN
RRKSSQP-----------------------------------------------------
--------------------------MAAAQIYNMLADYKGNVTVKIDGIAASAASVIAM
AGDNVLMSPVSMMMIHNPATVAFGDHTEMAKAIEMLEGVKDSIINAYSLKTGMSRAKLSR
LMDAETWMDATKAVELGFADDIITKNEFPKKED---DEPD----E----DGESDKESTEQ
DEKKKSSNSVLFSRKAVNNALLNKLEEHYRKPSVDVAGQAKAT-----NVTDGVSAKEIR
DRLDLIKKYI-MTVQELVDKRAKAWEMAKEFVNTHEDKNGNLSAEDAATYSRMEADIEEL
TNSIDRQQRAERREQELSKPVNSPITGKPYKDEP---QGKVKTGRASDEYKKAMLNAIRS
N--FRQVSNVLQEGVDADGGYLVPEEYDHRLIDVLTEENIMRGIATRITT-SGEHKINIA
ATKPAAAWIEEGAALSFGNATFDQMILDAYKLHVAIKITEELLYDSAFPLENYIITEFGK
ALGNAEEDAFLNGDGKGKPTGIFN--ATDGGHLA-GTLT-AALKSDDLFDLVYALKRPYR
KNASFIMNDATLAQLRKLKDNNGAYIWQPSYQAGEPDRVLGYQVRTSAYAPAD-----AI
SFGDYKYYNIGDRGTRSFKQLNELFAGNGMIGMVAKERVDGKLVLPEAVQILKLKSDAQT
GK
>deJonge_NODE_135_length_121273_cov_45.690986
---MKTLSIDIETYSDQPLAKTGVYRYVESPLFEILLFSYSVDGDPVQLVDLACGEQIPT
DIVAALEDDSVTKWAFNANFERICLSRHLGY----------------PTGNYLEPDSWKC
SMVWAATMGLPLSLEGVGSVLGLEKQKLTEGKDLIKYFCQPCAPTKSNGQRTRNLPAHAP
DKWLAFKKYNIRDVETEMSIQARLAKYPVPDSVWDEYHIDQEINDRGVALDMELVRQAIQ
MDGRSRSELTQAMKDLTALENPNSVQQMKQWLSDNGMETDTLGKKAVAEMLKT-APPELQ
KVLTLRQQLAKSSVKKYQAMEIAVCADGRARGMFQFYGANRTGRWAGRIIQMQNLPQNHL
EDLAEARGLVRCGAFDALEMLYEDVPDTLSQLIRTAFIPQGDRKLIVADFSAIEARVIAW
LAGEEWRQRVFAEGKDIYCASASQMFGVPVEKHGINGHLRQKGKIAEL--ALGYGGSVGA
LKAMGALEMGLSEEELPPLVDAWRQANPNITKLWWDVDRAAMEAVRYKHTNETHGIEFSC
RSGMLFITLPSGRQLSYVKPKVGTNKFGGECITYEGVGSTKKWERLDSYGPKFVENIVQA
TARDILCYAMQTLRC--CSIVMHIHDEVVIEADRRM-SLQAVCDQMGRTPPWAEGLQLRA
DGYETDFYKKDSTNTTRVNNPMKVITGPDTRWSYANVWEPKSINGGTPKYSVSLIIPKSD
TKTVAKIKAAIEAAYQEGQSKLKGNSKSVPPLAAIKTPLRDGDVERPDDPAYANAYFINA
NSATAPGIVDADRNPVLTRSEVYSGVYGRASINLYAFNSNGNKGIACGLNNLQFIRAGEP
LGGKASAESDFATDA-DD-DFLA-MANKHAVLSASSSERWLNCPPSARLCENYEDKGSDY
AAEGTDAHTLCEFRLKQALGMPTEDPIENLSWYNEEMEECAAGYATYVVELLETAKQICT
DPVVMIEQRVNFSRWVQDGFGTADCIVIADGVMNICDYKHGKGVEVSA-VANPQMMLYAL
GALEIFDDIYDIDTVRMTIFQPRKSNISVYEMEKADLLEWADTDLTQKAKLAYEGQGDFH
CGEWCRFCKAKAECRERAEANMALARYDFQTPALLDDEEIADILGKVDALTAWASDVKEY
ALQQAIS-GKDWSGWKLVEGRSNRKYTNDAVVAATVENAGFD-PYERKILGITAMQKMLG
-KSRFEELLAPYIEKPQGKPTLVPESDKRPAMN-TAK-NDFMEEF---MREKAIEQKLTL
MVKKQGGICPKFVSPGFDGMPDRIVLLPGGCMAFVEVKAPGKKPRALQTSRHALLRRLGF
RVYVLDNEEQIGGILDEIRTA---------MRYAPHDYQAYAIDYIETHPIATVFLDMGL
GKTSITLTAISNLLFDSFEVHRVLVIAPLRVARDTWTAEVDKWDHLQNLICSVAVGTEAE
RKAALMRPADIYIINRENVQWLVEESGIPFTFDMIVIDELSSFKNHNTKRFKSILKVRPR
VSRIVGLTGTPASNGLMDLWAEFRILDMGQRLGRFITKYRTDYFMPDKRNGQIIYSYKPL
PYAEDAIYRQISDITISMKSTDHLQMPELVNSEYTVQLSDEEREHYEELKQELVLTLG-D
GEITAANAASLSGKLSQIANGAIYDDSGEVIQIHDRKLDALEDIIEAANGKPILVAYWFK
HDLTRISERLKKLHIPFSRLDDSDSIRRWNNGEIPVALIHPASAGHGLNLQSGGSTLVWF
GLTWSLELYQQTVARLWRQGQTSETVVVQHIVTKGTIDNRIMKALSQKEHTQTALIDAVK
ADLKI---------------------------MSEGSYYDKDAADYAVGFIECLCHTKGT
WARKPFELIDWQEQIIRDIFGTLKPNGYRQFNTAYIEIPKKQGKSELAAAVALLLTCGDG
EERAEVYGCAADRQQASIVFNVAADMVRMCPALAKRVKILDSQKRLIYLPTGSIYQVLSA
DVGNKHGFNTHGVVFDELHTQPNRKLFDVMTKGSGDARMQPLYFLITTAGNDTKSICYEI
HQKAKDIIEGRKIDHTFYPVIYGADESDDWTDPETWKKANPSLGITVGIDKVRDACESAK
QNPGEENAFRQLRLNQWVKQAVRWMPMDRWDKCAFATSEDDLEGRVCYGGLDLSSTTDIT
ALVLVFPPEYEDDKYIILPYFWIPEDNLDLRVRRDHVPYDVWERQGFLQTTEGNVVHYGY
IEKFIERLGERYNIREIAFDRWGAVQMVQNLEGMGFTVVPFGQGFKDMSPPTKELMKLVL
EEKVAHGGHPVLRWMMDNIFIRTDPAGNIKLDKEKSTEKIDGAVATIMALDRAIRCGNDS
SASVYDDRGILFI------MGIFSGLFKSRDKP-ENRTAGSAYAFYMGGTTAGKTVTERS
AMQMTAVYSCVRILAEAVAGLPLHLYKYTD-GGGKEKALDHPLYRLLHDEPNPEMSSFVF
RETLMTHLLLWGNAYAQVIRNGKGEVIALYPLMPNKMSVDRDENGRLYYTYYRGSDEA-I
KNKDFAVTLQPSDVLHIPGLGFDGLVGYSPIAMAKNAIGMAIACEEYGAKFFANGAAPGG
VLEHPGTIKDPQRVRESWQSTFGGSGNANKIAVLEEGMKYTPIGISPEQAQFLETRKFQI
NEIARIFRVPPHMVGDLEKSSFSNIEQQSLEFVKYTLDPWVIRWEQSIMRALLSPEEKTQ
YFVKFNVEGLLRGDYQSRMNGYAIGRQNGWMSANDIRELENLDRIPAEEGGDLYLINGNM
LPLKDAGAFANTESNDDGKE-------------E---NADEEILEVEEQDGDQSGESDAD
GGTDAVSQWHHRRGKLV------------------MQTEERTLYLNGTIAEESWFDDDVT
PQLFKEELMAGSGNITVWINSPGGDCVAAAQIYNMLMDYPHDVTVKIDGIAASAASVIAM
AGTKVLMSPVSMLMIHNPMTVAMGDTAEMQKAIEMLGSVKDSIINAYEIKTGLSRAKLSH
LMDAETWMDAGKAVEFGFADGIMNRSEAA-ED----------------------------
--MEPPAVSMLYSKANVVNSLMGKIAEKCKTNRTAP----------K-AEPTGRSVDDLY
ERLNLLKH---MTILELREKRAKAWESAKAFLDSHRTDKGVLSAEDDATYSRMEQEIADL
GKEISRMERREALDAELNRPVNKPLTGKPMTSS----D-TAKTGRATDEYRQNFWNMMRS
KAPMPTVMNALQIGTDSEGGYLVPDEYERTLVEALEEENIFRQLAKVIQTSSGDRKIPVV
ATKGTASWIDEEGAFTESDDSFGQVSIGAYKLGTMIKVSEELLNDSVFDLENYISREFAR
RIGAKEEEAFFTGDGSGKPLGILA--ATGGAETGITAASATAITADELIDLFYSLKAPYR
RNAVWVLNDSTIKAIRKLKDNNGQYLWQPSLTAGTPDTILGRPVRTSAYMPAIAASAKTI
AFGDFSYYWIADRQGRSFKRLNELYAANGQVGFLASQRVDGKLILPEAIKVLAQKSAG--
--
>deJonge_NODE_311_length_75513_cov_31.357908
---MKTISIDLETYSDVDLQKCGVYKYAQSENFEILLFGYSVDGGEVSVVDIAQGEKIPK
EIIKALADESVIKWAFNASFERVCLSEYLRKYHK--KDFISYSIDEDTVGDYLDPSSWKC
SMIWSAYMGLPLSLAGAGAVLGLEEQKLTEGKNLIRYFCVPCKPTKVNGGRTRNLPQHDS
PKWELFKKYNKRDVEVEMSIQEKLHKFPVPDFVWEEYHLDQEINDRGIALDMAVVENAII
FDERSKSLLSEKMQELTGLDNPNSVQQMKGWLSENGLEMESLGKKEVAEVLNT-APEPLK
TVLTLRQQLAKSSVKKYQAMENAVCRDGRARGMFQFYGANRSGRWAGRLIQLQNLPQNHI
SDLAEARLLVKVGDYEAMTMLYDDVPDTLSQLIRTAFVPRDGMKFIVSDFSAIEARVLSH
LAGETWRADVFASGGDIYCASASQMFHVPVEKHGVNGHLRQKGKIAEL--ALGYGGSVGA
LKSMGALQMGLEEEELQPLVDMWRSANPNIVKFWWEVDRAVKKAVKEKESSRIGNIIFSC
RSEMLFIGLPSGRKLSYVKPRMGTNIFGSESVTYEGVGGTKKWERIESYGPKFVENIVQA
ISRDILMYAIRTLSH--CFICGHVHDELIIECDKRV-SLDAICEQMGRTPPWIEGILLRA
DGYECDFYKKD---MANFSNPMKVITGPDTRWSYANVWEPKSINGGTPKYSVSLIIPKSD
KVTVEKIKKAIQAAYEEGQSKLKGNGKTVPALSVLKTPLRDGDLERPDDEAYANSYFINA
NSATAPGIVDADRNTIIDRSEVYSGVYGRASINLYAFNSNGNKGIACGLNNLQKIKDGEP
LGGKSRAEDDFATDE-DD-DFLS--MAAHAILSASASHRWLSCPPSARLCADKEDTASEY
ALQGTDAHTLCEHKLKKAIGMKTRNPTKNLSYYDEEMEQCAEEYATFCSSVVEEVKQNCK
DPVVLIEQRLDFSQYVPEGFGTGDCVIIGDGTLHVIDYKHGKGVEVMA-DNNPQMMCYAL
GALNLFDGIYDISEVSMTIFQPRRENVSTFIMKKEDLYSWAETVLAPTAKLAFDGEGEFK
AGSHCQFCKVKATCRKRMEYNMEMAKYDFEMPATLEEAEIAVILTKADELVAWAADVKEY
ALQQAVS-GTHYDGFKVVEGRSNRKYTDEDAVAEVVKNAGKD-PYEKKLLGITAMTSVLG
-KKKFEELLGAYVYKPQGKPTLVPESDKRPAIN-TAK-EDFSEN----MREKEVEQKLVK
TVKNGGGICPKFVSPGFDGMPDRIILLPDGKFAFAELKAPGEKPRPLQLARHRLLKKLGF
KVYVIDGVQQIGGVIDEIRTT---------MKYEPHDYQRYATKYIESHSVAAVFLDMGL
GKTSITLTALNDLLFDYFDAHRILVVAPLRVARNTWSDEIEKWDHLKDLQFSIAVGTEAE
RLSALKRQADIYIINRENLQWLIEKSDVPFDFDMVVIDELSSFKNHQAKRFKSLMKVRPK
VKRMVGLTGTPSSNGLMDLFAEFKILDMGARLGRFIGQYRMTYFKPDKMNGPIVYSYKPL
LGAEQAIYEKISDITISMKAADHLKMPELINSKYLVHLSEKEKKKYEDMKAELVLALP-E
GEITAANAASLSGKLSQMANGAVYADDESILSIHDRKLDALEDIIEAANGKTVLVAYWFK
HDLMRIEERLKSKDIPFEKLDSDASIKKWNKGELPVALIHPASAGHGLNLQSGGSTLVWF
GITWSLELYQQTVARLYRQGQSEGTVTNIHIVTKNTIDERIMKALLEKDKTQSALIDAVK
AEM-----------------MRKLKKYKPTKFKEKTSVYDEDAADFAVAFIESLCHTKGT
WAGKPFELIDWQEQIIRDIFGTLKPNGYRQFNTAYVEIPKKMGKSELAAAIALLLCCGDG
EERAEVYGCAADRQQATIVFDVAADMVRMCSALSKRVKILTSQKRIVYAPTNSFYQVLSA
EAYSKHGFNISGVVFDELHTQPNRKLFDVMTKGSGDARMQPLYFLITTAGTDTNSICYET
HQKAKDILEGRKIDPTFYPVIYGADESDDWTDPKVWKKANPSLGITVGMDKVKAACESAK
QNPGEENSFRQLRLNQWVKQAVRWMPMDKWDKCNFKVDAEDLEGRVCYGGLDLSSTTDIT
SFVLVFPPMDEDDKYDILPYFWIPEDTLELRVRRDHVPYDVWERQGFLETTEGNVVHYGY
IEKFIEGLGEKYNIKEIAFDRWGAVQMVQNLEGMGFTVVPFGQGFKDMSPPTKELMKLTL
EQKLAHGGHPVLRWMMDNIFIRTDPAGNIKADKEKSTEKIDGAVATIMGLDRAIRCGNVN
TESVYDRRGILFI------MGILSGIFKSRDAP-SNRTSGSAYSFFMGSSSSGKRVNERS
AMQMTAVYSCVRILSEAIASLPLNVYRYNE-DGGKEKALSHPLYKLLHDEPNPEMTSFVF
RETLMTHLLLWGNAYAQIIRNGKGEVIALYPLMPDRMSVERDNKGTLYYKYTKITEDA-P
TMDGTTVYLDASDILHVPGLGFDGLVGYSPIAMAKNAIGLAIAAEEYGSKFYANGAAPSG
VLEHPGTIKDPSKVRDSWNAAFGGSSNSHKVAVLEEGLKYTPISISPNEAQFLETRKFQI
NEIARIFRVPPHMVGDLEKSSFSNIEQQSLEFVKYTLDPWVIRWEQSLFRALLSEEEKST
YFFKLNVEGLLRGDYASRMNGYATARQNGWMSANDIRQLEDLDRIPVELGGDLYLVNGNM
LPLEKAGAAYANTEKKE-----------------DADEETEEVLELDKPARNRRQQGTSA
-----------------------------------------MLELYGTIAEVSWFDDDVT
PQMFRDELFAGNGPVTVWINSPGGDCIAASQIYSMLMDYEGEITVKIDGIAASAASVIAM
AGTTVLMAPTALIMIHNPMTGAFGNHADMEKAIEMLDEVKESIINAYEIKTGLSRSKLSH
LMDAETWMNANKAVELGFADDILADE----------------------------------
KRSADSSEAYLFSGKETETRLMNKLMTHFKPEPKNMTPAKEAK-EIKEPETNGTKVDELE
KRLNLIKP--MSKINELRAQRAKTWEQTKAFLDSHRNEKGILSAEDTQTYERMEQEIVDL
GREIDRQERIDAMEREMNAPTATPLTAKPDNNK-----KDTKAGRASDAYKEAFWNQVRA
KDGSYKVRNALSEGVDSEGGYLVPDEFERTLIQALEADNVIREHSHVITTSNGVHKIPVV
ATKGVANWIDEGGSYGDSDDVFGQEQIDAHKVGTIVKVSEELLNDSAFDLETYFREEFAR
RIGSKEEEAFLIGDGVKKPTGILH--SAGGADIGVKAASATAITADEIIDLFYSLKSPYR
KNAIWVLNDSTVREIRKLKDNNGQFLWQPGLREGETDTLLGKKIVTSAYAPEIAAGAKTV
LFGDLSYYWIGDRQGITFKRLNERYADLGQVGFLASKRVDGKLVLPEAIKVLQMKAGTAS
K-
>deJonge_NODE_794_length_37225_cov_19.048910
MEKIKTLSIDLETFSDVDLAKCGVYRYVESPAFEILLFGVSVNGSDVVVYDLVQGEKIPA
EILAALTDNSIIKWAFNAAFERVCLSMYLGL----------------PSGEYLDPTSWRC
SMVWSAYMGLPLSLAGAGAVLGLPEQKLKEGKELIKYFCVPCTPTKANGFRTRNFPEHAP
EKWAQFKAYNKRDVEVEMSIQDKLRKFPVPEFVWEEYCLDQQINDRGIALDMAVVENAIR
FDKRSKALLSSKMQELTSLENPNSVQQMKQWLSENGLETDTLGKKAVSELLKT-APPQLA
EVLELRQQLAKSSVKKYQAMRNAVCSDGRAHGMFQFYGANRSGRWAGRLIQLQNLPQNHI
PDLEQARELVKSGNYEAIELLYDDIPDTLSQLIRTAFVPKAGMKFVVSDFSAIEARVLSW
LAEEKWRLDTFKSGKDIYCASASQMFRVPVEKHGVNGHLRQKGKIAEL--ALGYGGSVCA
LKAMGALEMGLTEDELQPLVDMWRSSNPNIVRFWWEVDRCVKDTIRQRLRTDTHGIEFEY
QCGMLFITLPSGRRLSYVKPRIGENKFGGESVTYEGVGATKKWQRIESYGPKFVENIVQA
ISRDILCYAMRTLRN--YRICGHVHDELVIECPEDT-NVAEICEMMGRTPPWTEGLPLRA
DGYECNFYKKD---MPKFINPTKVITGPDTRWSYANIWEAKSINGGAPKFSVSLIIPKSD
TKTVEKIKAAIEAAYKEGESKLKGNGRSVPALSAIKNPLRDGDTERPDDEAYANSYFINA
NSATAPGIVDANCSPILERSEVYSGVYGRVSISFYAFNSNGNKGIACGLNNLQKIRDGES
LGGRTRAEDDFATDD-DD-DFLS-MPTNHAILSASSSHRWLECPPSAKLCAELPDTSSEY
AQDGTDAHTLCEHRLKALLGRETADPTENLTYYNEEMERCTVEYATYAYEQVEKAKVACN
DPIVLIEQKLDFSRWAPEGFGTGDCVIVADGTLSVIDFKYGKGVEVLA-ENNPQMKLYAL
GALELFDGIYDISTVSMTIFQPRRDNISEYTISKEELLRWANEVLAPTAQLAANGKGDFK
AGEHCRFCKIRATCRKLAEYNLALARYDFEPPATLDNIEIAAILAKADELVSWVTDVKEY
ALRQALS-GVSYDGFKVVEGRSNRKYTDENAVVEAVKSAGYD-PYGHSVLGITAMTALLG
-KKKFNELLGGLIEKPQGKPTLVPMSDKRPAIN-TAQ-EDFKEEK---MREKQIEQKLVQ
AVRKSGGMCLKFVSPNFDGMPDRLILLPGGKIAFAELKAPGKKPRPLQLARHKALMKLGF
RVYIIDRMEQIGAILDEIQST---------MKYSPHDYQRYAAEFIITQPVAALLLDMGL
GKTSIALTAINDLLFDSFEIHKVLVVAPLRVARDTWGTEIEKWEHLKNLRYSVVVGTEQE
RLKALRTPADIYIINRENIQWLVEESGLIFDFDMAVIDELSSFKNYQSKRFRAFMKVRPK
LKRIVGLTGTPAGNGLIDLFAEFKLMDMGERLGRLIGQYRNIYFQPDKRNGMVIYSYKPL
PNAEQQIYDKISDITISMKAADHLKMPELISSECMVQLPEKEKEKYDRLKKDLILSTE-D
NEVTAANAASLSNKLSQMANGAVYSDDESIIEIHDRKLDALEDIIESMNGKPLLVAYWFK
HDLERIKKRFDVREI-----RSSEDISDWNSGKIPVALIHPASAGHGLNLQSGGSTLVWF
GITWSLELYQQTNARLWRQGQTADTVVIQHIIAKSTIDEQIMKALKTKDITQAALITAVK
AEVHK-------------------------------------------MFIENLCHTKGT
WAGKPFELIDWQEQIIRDLFGMLKSNGYRQFNTAYIEIPKKQGKSELAAAVALLLTCGDG
EERAEVYGCAADRQQAAIVFDVAADMVRMCPALSKRVKILASQKRLIYTPTNSFYQVLSA
EAYSKHGFNIHGVVFDELHTQPNRKLFDVMTKGSGDARMQPLYFLITTAGTDTHSICYET
HQKAKDIIEGRKIDPTFYPVIYGADESDDWTDPKVWKKANPSLDITVGIDKVKAACESAK
QNPGEENAFRQLRLNQWVKQAVRWMPMEKWDKCAFAVDEDELEGRICYGGLDLSSTTDIT
AFVLVFPPLDEEDKYIILPYFWIPEDNLTLRVNRDNVPYDVWERQDFLQTTEGNVVHYGF
IEQFIERLGERFNIREIAFDRWGAVQMVQNLEGMGFTVVPFGQGFKDMSPPTKELMKLVL
EQKIAHGGHPVLRWNMDNIYIRTDPAGNIKADKEKSTEKIDGAVATIMALDRAIRCGNDH
GASVYDDRGLLFI------MKIFSSLFHSRDKP-QNSTAGGAYRFYMGISTAGKNVTERS
AMQMTAVYSCVRVLSEAVAGLPLHVYKYRSDSAGKEKAVSHSLYSLLHDEPNPEMTSFVF
RETLMTHLLLWGNAYAQIIRNGKGEVVALYPLMPNRMTVDRDSSGRLYYKYYRGSDEA-I
RSKEYEVILSPGDVLHIPGLGFDGLVGYSPIAMAKNAIGLAIATEEYGAKFFANGAAPSG
VLEHPGTLKNPDKVRESWNATFGGSHNANKVAVLEEGMKYSPISISPEQAQFLETRKFQI
NEIARIFRVPPHMVGDLEKSSFSNIEQQSLEFVKYTLEPWLVRWEQSMARSLLTPSEKRE
YFIKFNVDGLLRGDYASRMSGYATARQNGWMSANDIRELENLDRISAEAGGDLYLINGNM
TKLADAGIFASANG--------------------KE-DSDEEVLEVDEQDDTERRNAGAE
PGEDAVSQRHYRR-----------------------------------------------
--------MSGSGDITVWINSPGGDCVAAAQIYNMLMDYKGNVTVKIDGIAASAASVIAM
AGNKVLMSPVSMLMIHNPMTVAMGDTAEMQKAIEMLSEVKESIMNAYEIKTGMSRAKISH
LMDAETWMNANKAVALGFADGILAREEPSE------------------------------
---APAADSLMYSEAQVVNSLMGRIAEKCHIAPK-----------TEQ----KTKAEDLF
SRLDLIKNWQ-MTILELREKRNKAWEAAKAFVETKRDKDGLLSAEDAASYAEMEQKIKDY
GAEIERMEQMESIENSLNKPVSTPLTGKPMNGAD-----KPKTGRASDEYKAAMLNALRT
N--FRQVSDVLSEGVDANGGYLVPEEYDSRLIDALTEENIMRKLGHTITT-SGEHKINIA
ATKPAAAWIDEGGALSFGDATFAQINLDAHKLHVAVKVTEELLYDNAFGLESYIIEQFGK
ALSNAEEDAFLNGDGVGKPLGLFS--DKGGGEVAVTAASATAITADEIINLVYSLKRPYR
KNAKFIMNDQTIAALRKLKDNNGAYLWQPSLQAGEVDRLFGYEVYTSPYVPTIAAGKPVI
AFGDFSYYNIGDRGTRSFAELKELYAGNGMVGFVAKERVDGKLILPEAVQILKMKAGSGS
SG
>deJonge_NODE_664_length_39305_cov_8.635108
---MKNISIDLETYSDVDLQKCGVYKYVQSPNFEILLFGYSVDESAVKVVDLAQGEKIPD
EILDALTNEQITKWAFNSQFERICLSEYLRRYYP--QKFISYSIAEDTVGDYLSPVSWKC
TMTWSAYMGLPLSLEGAGKVLGLSEQKLKEGKDLIRYFCVPCKPTKVNGGRTRNLPKHDK
EKWDAFVKYNIRDVEVELSIQGRLSKFPVPDFVWEEFWLDQEINDRGIALDMAVVKNAIV
FDKHSKDKLTAKIQHSTGIENPNSVIQMKAWLLENGIEADSLDKKAVKELIAS-TPAHIR
KVLEIRQQLAKSSVKKYQAMENAVCEDHRARGMFRFYGANRSGRWAGRMIQLQNLPQNHL
PDLREARELVKSGNYEAMEFLYDDIPDTLSQLIRTAFVPREGMKFIVADFSAIEARVLSY
LAKEEWRSEVFKNNGDIYCASASAMFGVPVEKHGVNGELRQKGKIAEL--ALGYGGSVGA
LTAMGAIEMGLSEDELRPLVDSWRNANPNIVQFWWAVDRCVKKTIRERMETETHGIHFYY
KRGMLFIELPSGRRLSYVKPKMGVNKFGSESVVYEGIGGTKKWEQIESYGPKFVENIVQA
ISRDILAYAMRTLSH--CFICGHVHDELIIECTKDV-SLDAICEQMERTPPWIPGLLLRA
DGYECDFYKKD--MSNNYKNPTKVITGPKTRWSYANVWDPKSINGGTPKYSVSLIIPKSD
VATVKKIEAAIQAAYEEGESKLKGNGKSVPSLKVLKTPLRDGDLERPDDAAYADSYFINA
NSASAPGIVDADRQPILERSEVYSGVYGRASINFYAFNSNGNKGIACGLNNLQKIADGEP
LGGKSRAEDDFATDD-DD-DFLS-MPDKHAVLSASSSYRWLACPPSAILCAKEKDKPSEF
AVQGTDAHTLCEHKLKTALGQQSKDPVEDLTFFNEEMADCTDMYAQYVMEQLSSAKERCS
DPIVLIEQHLDFSQWVPEGFGTGDCVIVADETLTVIDFKYGVGILVDA-ENNPQMMCYAL
GALSIFDGIYDIKEITMTIFQPRREHVSTFTISKEALLSWAEETLAPTAQLAAKGEGEYK
AGSHCQFCKVKAICRKRAEYNLELARYDFEMPDNLEDDEIEVILAKADEIVSWVGDIKEY
ALQQAIS-GKEWKDWKLVEGRSNRKYVNDKAVAEKIESAGYD-PYEKKVIGITAMTKMLG
-KTKFEELLSGLIEKPQGKPTLVPMSDKRPAMKNTAI-NDFKEDN---MREKEIEKRLVA
EVKKNGGICPKFVSPGYSGMPDRIILLPKGKFAFAELKTPGQKPRALQVARHKILMGLGF
RVYVIDGTEKIGGVIREIQST---------MKYNPHDYQRYATEYIESHPAAAVFLDMGL
GKTSITLTALNNLLFDYFAVHRILVVAPLRVARNTWSDEIEKWEHLHNLTFAIAVGSEKE
RLEALKKQADITMINRENLQWLIEKSGQPFEYDMVVIDELSSFKNHQAKRFKALMKVRPK
VKRIVGLTGTPSSNGLIDLFAEFKILDMGMRLGRFIGQYRNTYFKPDKVNGPIVYSYKPL
PGAEDAIYEKISDITISMKAADHLKMPELVNTKYMVHLSEKEKKKYEDMKAELVLALP-E
GEITAANAASLSGKLSQMANGAVYADDESILPIHDRKLDALEDIIESANGKPILIAYWFK
HDLMRIEQRLTEKKIPFQKLDSDASMKKWNRGELPVALIHPASAGHGLNLQSGGSTIVWF
GITWSLELYQQTVARLYRQGQSSGTVTVIHILTEGTVDEKIMKALADKDSTQSALIDAVK
AEL-----------------MRKLKKYIPTKFKAEDSIYDKDAADFAVMFIESLCHTKGT
WAGKKFELIDWQEQIIRDLFGTLKPNGYRQFNTAYVEIPKKQGKSELAAAVALLLCCGDG
EERAEVYGCAADRQQATIVFDVAADMVRMCPALNKRVKILASQKRIIYTPTNSFYQVLSA
EAYSKHGFNIHGVVFDELHTQPNRKLFDVMTKGSGDARMQPLYFLITTAGTDTNSICYET
HQKAKDILEGRKIDTTFYPVIYGADESDDWTDPRVWRKANPSLDITVGIDKVEAACNSAK
QNPSEENSFRQLRLNQWVKQAVRWMPMEKWDACAFPVDEDELEGRVCYGGLDLSSTTDIT
AFVLVFPPLDEDDKYVVLPYFWVPEDTLDLRVRRDHVPYDLWERKGYLQTTEGNVVHYGY
IEKFIEKLGERFNIRGIAFDRWGAVQMVQNLEGMGFTVVPFGQGFKDMSPPTKELMKLVL
EKRIAHGGHPVLRWNMDNIFIRTDPAGNIKADKEKSTEKIDGAVATIMALDRAIRCGNDA
GESVYDTRGLLVF------MGLLSGLFRTRDTP-KNSTAGSAYRFFLGTSASGKNVNERS
AMQMTAVYSCVRILSEAVAGLPLHLYRYTD-DGSKEKAVGHPLYFVLHDEPNPEMTSFVF
RETLMTHLLLWGNAYAQIIRNGKGEVVALYPLMPNRMTVNRDDKGQLYYEYQTSTDEA-K
TTKGGTVRLKPTDILHVPGLGFDGLVGYSPIAMAKNAIGLAIAAEEYGSKFYANGAAPSG
VLEHPGTLKDPSKVRDSWNEAFGGSSNSHKVAVLEEGLKYTPISISPNEAQFLETRKFQI
NEIARIFRVPPHMVGDLEKSSFSNIEQQSLEFVKYTLEPWLVRWEQSMARVLISPNNKSQ
YFIKFNVDGLLRGDYASRMSGYATARQNGWMSANDIRELENLDRISVEDGGDLYLINGNM
TKLADAGIFAATTAE------------------RKENEKDEEVLELEKQDSDKSRNAGTN
GGENAVSERHHC--------------------------MERTLFLNGTIAEESWFDDDVT
PQLFKEELNAGTGNITVWINSPGGDCVAAAQIYNMFMDYKGNVTVKIDGIAASAASVIAM
AGTKVMVSPVSMMMIHNPMTAAMGDTSEMQKTIAMLDEVKESIINAYEIKTGMSRAKLSH
LMDAETWMNANIAVELGFADEIMHRNTA-DA-----------------------------
--VEVPQVSNVYSRTAVTNHLMDKIAAKCRIDQK-----------P------KTTADSLM
ERLDLIKNWR-MTILELRELRNKAWEGAKAFVESRRDKDGLLSAEDAKAYAEMEKKVKDY
SAEIERMEQMEAMEKEMNKPVNTPIVAKPMTVD---GNEKPKMGRASDEYKNGMLTALRT
N--FRQVSDILQEGVDADGGYLVPEEYDSRLIDTLEEENIMRKLGRVITT-SGEHKINIA
ATKPAAAWVEEGGALTFGDATFSQILLDAHKLHVAIKVTEELLYDNAFGLENYIIDQFGK
ALANAEEDAFLNGTGVGQPLGLFA--KTGGGTTA-ETLT-AALKADDILNLIYALKRPYR
KNASFIINDKNLAVIRKLKDNNGAYMWQPSYQAGEPDKILGYDVHTSAYAPED-----AI
AFGDYSYYNIGDRGTRSFKQLTELFAGNGMIGYVAKERVDGKLILPEAVQILRLKAD---
--
>deJonge_NODE_109_length_94418_cov_28.812967
---MKTLSIDIETYSDQNLAKTGVYRYVESPVFEILLFSYSADGGPVQLVDLACGEHIPA
EIIAALEDDSVTKWAYNANFERICLSRHLGY----------------PTGHYLEPESWKC
SMVWAATMGLPLSLEGVGAVLGLEKQKLTVGKDLIKYFCQPCAPTKTNGQRTRNLPAHAP
DKWLTFKNYNIRDVETEMSIQARLAKYPVPDSVWDEYHIDQEINDRGVALDMELVQQAIQ
MDGRSRSELTQAMKELTALENPNSVQQMKQWLSDNGMETDTLGKKAVAEMLKT-APPELQ
TVLTLRQQLAKSSVKKYQAMETAVCADGRARGMFQFYGANRTGRWAGRIIQMQNLPQNHL
DDLAEARGLVRCGDFEGVEMLYEDVPDTLSQLIRTAFVPQDNRKLIVADFSAIEARVIAW
LAGEQWRQDVFAEGKDIYCASASQMFGVPVEKHGINGHLRQKGKIAEL--ALGYGGSVGA
LKAMGALDMGLTEEELPPLVAAWRQANPKIVQFWWAVDRAVMDAVTRKTTTKTHGIVFSA
RSGMLFITLPSGRQLAYVKPKIGENKFGGSCITYEGVGGTKKWERIDSYGPKFVENIVQA
TARDLLCYAMQTLRC--CSIVMHIHDELVIEADRRM-SLQAVCDQMGRTPPWAKGLQLRA
DGYETDFYKKDSTNTNRVNNPMKVITGPDTRWSYANVWEPKSINGGTPKYSVSLIIPKSD
TKTVAKIKAAIEAAYQEGQSKLKGNSKSVPPLAALKTPLRDGDIERPDDPAYANAYFINA
NSATAPGIVDADRNPVLTRSEVYSGVYGRASINLYAFNSNGNKGIACGLNNLQLIRAGEP
LGGKASAESDFATDD-DE-DFLG-MANKHAVLSASSSERWLNCPPSARLCENYEDRGSDY
AAEGTDAHTLCEFRLKQALGMPTGDPIENLSWYNEEMEDCAAGYAAYVVELLETAKQICS
DPVVMIEQRVDFTRWVPDAFGTADCILIADGVMNIVDYKHGKGVEVSA-VENPQMMLYAL
GALEIFDGIYDITEVRMTIYQPRKNNVSVCVMEKDSLLEWAQNDLVYKAKLAYEGQGDFH
CGEWCRFCKAKAECRERAEANLALARYDFEAPALLDDEEIADILGKVDALTSWASDVKEY
ALQQAIS-GKDWTGWKLVEGRSNRKYTNDAVVAATVENAGFD-PYERKVLGITAMQKMLG
-KSRFEELLAPYIEKPQGKPTLVPESDKRPAMN-TAK-NDFMEEF---MREKEIEKKLTQ
AVKSMGGICPKFVSPGFDGMPDRIVLLPKGHMAFVEVKAPGEKPRPLQMARHRLLQRLGF
QVYVLDDPQQIGGILDEIQTA---------MRYKPHDYQAYAIDYIETHPIATVFLDMGL
GKTSITLTAINDLLFDSFEVHRVLVIAPLRVARDTWTAEVDKWDHLQNLICSVAVGTETE
RKAALMRPADIYIINRENVQWLVEDSGIPFTFDMIVIDELSSFKNHNTKRFKAMLKVRPK
VNRIVGLTGTPASNGLMDLWAEFRILDMGQRLGRFITKYRTDYFMPDKRNGQIIYSYKPL
PYAEDAIYRQISDITISMKATDHLQMPELVSSEYTVQLSDEEREYYNNLKQELVLTLA-D
GEITAANAASLSGKLSQMANGAIYDDEGNTLHIHDRKLDALEDIIEAANGKPVLVAYWFK
HDLTRISERLKKLHIPFSRLDDSDSIRRWNNGEIPVALIHPASAGHGLNLQSGGSTLVWF
GLTWSLELYQQTVARLWRQGQISETVVVQHIITKGTIDNRIMKALSQKEHTQTALIDAVK
ADLQI---------------------------MSEGSYYDKDAADYAVGFIECLCHTKGT
WARKPFELIDWQERIIRDIFGTLKPNGYRQFNTAYIEIPKKQGKSELAAAVALLLTCGDG
EERAEVYGCAADRQQASIVFNVAADMVRMCPALAKRVKILDSQKRLIYLPTGSIYQVLSA
DVGNKHGFNTHGVVFDELHTQPNRKLFDVMTKGSGDARMQPLYFLITTAGNDTKSICYEI
HQKAKDIIEGRKIDHTFYPVIYGADESDDWTDPETWKKANPSLGITVGIDKVRDACESAK
QNPGEENAFRQLRLNQWVKQAVRWMPMDRWDKCAFATSEDDLEGRVCYGGLDLSSTTDIT
ALVLVFPPEYEDDKYIILPYFWIPEDNLDLRVRRDHVPYDVWERQGFLQTTEGNVVHYGY
IEKFIERLGERYNIREIAFDRWGAVQMVQNLEGMGFTVVPFGQGFKDMSPPTKELMKLVL
EEKVAHGGHPVLRWMMDNIFIRTDPAGNIKPDKEKSTEKIDGAVATIMALDRAIRCGNDT
SASVYDDRGILFI------MGIFSGLFKSRDKP-ENRTAGSAYAFYMGGTTAGKTVTERS
AMQMTAVYSCVRILAEAVAGLPLHLYKYTD-GGGKEKALDHPLYRLLHDEPNPEMSSFVF
RETLMTHLLLWGNAYAQVIRNGKGEVIALYPLMPNKMSVDRDENGRLYYTYYRGSDEA-I
KNKDFAVTLQPSDVLHIPGLGFDGLVGYSPIAMAKNAIGMAIACEEYGAKFFANGAAPGG
VLEHPGTIKDPQRVRESWQSTFGGSGNANKIAVLEEGMKYTPIGISPEQAQFLETRKFQI
NEIARIFRVPPHMVGDLEKSSFSNIEQQSLEFVKYTLDPWVIRWEQSIQRALLSHDEKAM
YFAKFNLEGLLRGDYQSRMNGYAIGRQNGWMSANDIRELENLDRIPAEEGGDLYLINGNM
LPLKDAGAFANTP-TDDGKE-------------E---NPDEEVLEVEEPGTDG----DGS
GGEDSVSQRHHRRGKLV-------------------------------------------
--------MAGAGDITVWINSPGGDCVAAAQIYNMLMDYKGNVTVKIDGIAASAASVIAM
AGTKVLMSPVSMMMIHNPMTIAFGDSAEMQKAIEMLGSVKDSIINAYEIKTGLSRAKLSH
LMDAETWMDANKAVELGFADEVIKRSGDS-ED----------------------------
--VDAPAVSMLYSKANVVNSLMDKIAAKCAIEPKPT----------H-KHR----ADDLL
DRLNLIKNWR-MTINELRAKRNQAWEAAKAFVETKRNSDGLLSDEDAKTYAQMEKKVQDY
GAEIERMEAMSAMDAQLSKPTSTPITEKPMTGTS--TDQKPKTGRASDAYKDGMLKALRT
N--FRQVSNVLQEGIDADGGYLVPEEYDSRLIEALEEENIFRKLGHTITT-SGERKINIA
ATKPAAAWIDEGEELTWGDAKFAQINLDAHKLHVAVKVTEELLYDNAFQLEKYILRQFAK
ALANAEEDAFLNGTGVGQPLGLLA--EEGGAQIGVTAASATEITADELIDLVYSLKRPYR
KNAKFICNDQTLAAIRKLTDKNGRYLWQDSVQAGEPGRLLGYEVHTSPYFPVITAGMPAI
AFGDYNYYNIGDRGTRSFAELKELFAGNGMVGFVAKERVDGKLILPEAVKLLKMATA---
--
>deJonge_NODE_616_length_42467_cov_19.917052
---MKTLSIDIETFSSENLTKCGVYRYAEAPDFEVLLFGYSADGAPVQVVDLTAGETLPA
DVRSALTDPAVTKWAFNAQFERVCLSRYLGYPT----------------GQYLDPSSWHC
TMVWAATLGLPLSLEGVGAVLGLEKQKLKEGKDLIRYFCTPAKARD--GSPIRHYPTDAL
EKWSLFKAYNLRDVETEMSIQQKLSKFPVTESEWRNYTLDQQINDRGIMLDRTLVTQAIR
CDERFKRMHMEQARSVTGLDNPNSPVQLKAWLAEKGVEADSLSKAAVADMLEK-ADGEVE
LALSLRQELAKSSVKKYTTMQTVVGSDDRARGLIQFYGANRTGRYAGRLIQVQNLPQNHL
PDLDIARALVRSGNTDAVEMLYDSVPLVLSELIRTAFVPKPGCRFYVADFSAIEARVIAW
IAGEHWRQEVFAKGGDIYCASASQMFHVPVEKHGVNGHLRQKGKIAELA--LGYGGSVGA
LKAMGALNYGLQEEELKPLVDAWRLSNPHITKFWWDVDKAVSTCVRERTATETHGIRFYY
QSGMMFVVLPSGRRLVYVKPKMGLNRFGNESVTYEGVGEQKKWLRLESYGPKFVENIVQA
IARDILAEAMLRLNAVGYRIVMHVHDEAVIEAPPDT-SLENICSVMGQTPTWASGLLLRA
DGYVCDFYKKD---MANKMNSTKVVTGV-VRLSYANVWEPASINGSNPKYSVSLIIPKSD
KQTLDAINAAVDAAIKEGV---AKFGGKIPNKAALKLPLRDGDTER-DDEAYKNSFFVNA
NSTTAPQIVDRSVQPILDRSEVYSGCYARVSVNFYAFNSNGNRGIACGLGNIQKVRDGEP
LGGKSSAADDFATDLD--DDFLSMPPNRHAVLSASSSHRWLHCNPSARLELEFEDRETEA
AAEGTAAHALAEHKLRKALKMRSTRPV--SKYDSDEMEMYTDGYLEFVLEAIEEARQDCP
DPKVLIEQRLDFSCYVPDGFGTGDCLIVADKLLHIIDLKYGQGVLVNAE-ENPQMMLYAL
GALRIFDCLYDIETVSMTIYQPRRENVSTWVISVAELRDWAEKTLKPKAELAFKGEGEYR
PGSWCQFCKAAVKCRARADAKLQLAKYEFAQPPLLSDAEIGDILGKLDDLTKWANELMAY
AQDAAVNHGKQWPGYKLVESRTNRKYTDEDAVVAAARAAGYTDIFKKSLIPITEMEKLM-
GKKAFAEVLGDLVVKPKGKPTLVPASDRRPAITTTGAKQDFTDYKGELMREKTIEAKLVQ
AVRTKGGLAPKFTSPGLDGVPDRLVLLPGGRIAFIELKAPGKTLRPLQVRRKRQLEALGF
SVYCIDSPEQIGGILSEIQGA---------MKYKAHDYQAYATNFILEHPISAVFLDMGL
GKSIITLSAIFDLCLDSFLVRKVLVIAPLRVARDTWPTEIHKWDHLHGLTYSVAVGTEAE
RKAALRQRVSVYIINRENVQWLIEESGIPFDYDMVVIDELSSFKSYQAKRFRTLLKVRPG
IKRIVGLTGTPSSNGLMDLWAEFRILDMGKRLGRFITHYRNTFFRPDKRNGQVVFSYKPL
PGAEEQIYDAISDITISMKAVDHLDMPECVHNDAIVTLSETERKAYDAMKQDLVISLK-G
EEIDAGNAAALANKLSQMANGAVYGEDKRVFQIHDRKLDMLEDLIEAANGKPVLVAYWFK
HDLERISERLHKRHIPFSLLDDSDSIRRWNGGELPVALIHPASAGHGLNLQAGGSTLIWF
GLTWSLELYQQTNARLWRQGQTADTVVIHHIIAKDTIDERIMTALRKKEKTQTALIDAVK
ANLEG---------------MRKLKNYKPTRFMEKTSRYDVDAADYAVMFIESLCHTKGT
WARKPFELIDWQEQIIRDIFGVLKPNGYRQFNTAYIEIPKKQGKSELAAAVALLLTCGDG
EERAEVYGCAADRQQASIVFNVAADMVRMCPALSKRVKILDSQKRLVYQPTGSIYQVLSA
DVGNKHGFNTHGVVFDELHTQPNRKLFDVMTKGSGDARMQPLYFLITTAGNDTKSICYEI
HQKAKDIIEGRKIDHTFYPVIYGAEESDDWTDPKVWKKANPSLGITVGIDKVKDACESAK
QNPGEENSFRQLRLNQWVKQAVRWMPMDKWDKCEFAVSEDDLEGRVCYGGLDLSSTTDIT
AFVLVFPPEDENDKYIILPYFWIPEDNLELRVRRDHVPYDVWERQGYLQTTEGNVVHYGY
IEKFIESLGERFNIREIAFDRWGAVQMVQNLEGMGFTVVPFGQGFKDMSPPTKELMKLVL
EQKIAHGGHPVLRWMMDNIFIRTDPAGNIKPDKEKSTEKIDGAVATIMALDRAIRCGNDK
TESVYDSRGLLFI------MGIFSGLFKSRDKP-QNRTMGSNYAFFMGGTTSGKAVTERS
AMQMTAVYSCVRILSEAVAGLPLHLYRYTE-SGGKAMALDHPLYRLLHDEPNPEMSSFVF
RETLMTHLLLWGNAYAQIIRNGKGEVVALYPLMPNRMEVNRDKNGKLYYLYSTQSDDA-P
TMKGSTVYLDPSEVLHIPGLGFDGLVGYSPIAMAKNAIGMAIACEEYGAKFFANGAAPGG
VLEHPGTIKDPQRVRESWQSTFGGSGNANKIAVLEEGMKYTPIGISPEQAQFLETRKFQI
NEIARIFRVPPHMVGDLEKSSFSNIEQQSLEFVKYTLDPWVIRWEQSIQRSLLSKDEKAV
YFVKFNLEGLLRGDYQSRMNGYAIGRQNGWMSANDIRELENLDRIPAEDGGDLYLINGNM
LPLQNAGAFANIN-TDNGKE-------------E---KSDEEVLELEKQDSDQRGDAGTD
PRENPVLKRHDR------------------------------------------------
--------MSGSGNITVWINSPGGDCVAAAQIYNMLMDYHGDVTVKIDGIAASAASVIAM
AGTKVLMSPTALMMIHNPLTVAIGDSEEMQKAIDMLSEVKESIINAYEIKTGLSRAKLSH
LMDAETWMNANKAVELGFADDLLFKAD---------------------------------
GECSAAKDSFVFSRRAVTNSLMSKVKSHHTPSK--------------PAKSAGTPISELE
KRLALIKP--MSKINELRAQRAKTWEQTKAFLDSHRSDKGVLSVEDTATYEKMEQEIVDL
GREIERQERLDAFERELNTPVNTPITQKPDTAK-----VDTKTGRASDAYKKAFWAQART
KGGTAEIRNALQEGVDSEGGYLVPDEFEQTLVQSLEAENVVRSLAHVITTASGSHKIPIV
ATKGTAAWVDEEGTIPEGDDAFGQQLIGAHKVATMIKVSEELLNDSAFDLEAYFRTEFAR
RIGNKEEEAFLTGDGSGKPTGIFN--ATGGGQLGVTAASATAITADELIDLFYSLNSAYR
KNAVWLLNDSTMKNIRKLKDSNGQYLWQPALHEGGFDTLLGKRIYTSPYAPELAAGQKAV
AFGDFNYYWIGDRLGITFKRLNERFAETGQIGFIASKRLDGKLILPEAIKVLQQKGTASS
GT
>deJonge_NODE_13_length_278902_cov_26.342926
---MKSISIDIETYSSTNLQKSGVYRYAESDDFEILLFGYSVDGSDVKVIDLCMGEKIPE
DILDALTDTSVIKWAFNAQFERVCLSRYLKDLGIDFD------------GKYLNPSSWHC
TLVWSATLGLPLSLEGVGAVLGLEKQKLSEGKNLIRYFCIPCSPTKINNGRTRNMPYHNI
EKWNNFKAYNIRDVETEMSIQKKLSRFPVSDSIWNEYHLDQNINDRGIGVDMFLVENAIV
IDEMVKKSLVNDIQSLTNLDNPNSVQQMKNWLSENGFETESLSKSSVSEMLKT-APYQVH
KVLSLRQQLAKSSVKKYTAMKNAVCKDSRARGMFQFYGANRTGRFAGRLVQLQNLPQNHM
PDLTQARGLVRCGNFDALELLYDDIPDTLSQLIRTAFVPQGDNKFIVADFSAIEARVLAW
LAGEKWRNKVFREGKDIYCSSASQMFGVPVEKHGINGHLRQKGKIAEL--ALGYGGSVGA
LKAMGAIQMGLSEDELQPLVCAWRNSNPSITKLWWDIDKCVKETVIKRIPTETNGISFTY
ESGFLFITLPSDRRLAYVKPRIGINKYGSEAVTYEGIGSTKKWERLESYGPKFCENIIQA
IARDILLYAMQALTN--YRIVAHVHDEVIIECQKDV-SVNTICEQMSRTPPWAKGLLLRA
DGYECQFYMKD----MANSNRTKVITGKNTRLSYFHGWEPVSINGSPERYSVSVLIPKDD
TETVNAINNAVNTAIEEGI---GKFGGKKPNKASLKLPLRDGDTER-NDEAYAGHWFINA
NSRTAPQIVDKAVKPILDRDEVYSGCYARVSLNFYAFNSNGNKGIACGLGNIQKIKDGEP
LGGRSSATDDFRTETD--DDFLS--MSNHAFLSPSSSHRWLNCTPSAVLESKFENKSTKA
SEEGTVAHAWCEHKLKTILRRRSDEPI--SHYTNNEMQEYTDLYVDFVLEQFNLAKQKCK
DPLILIEQKVDFSEYVPNGFGTADCIIVSESKIHIIDFKYGMGVLVDAF-DNPQMKCYAL
GALKIFDRLYDIKDVSMSIFQPRRDNVSTWTVSADELKGWAENVLKPKAELAVKGEGDYC
VGDWCTFCKASVRCRARAENNLKLAQEEFRLPPLLTDSEIENILSVIPNLTKWANEIMAY
ATESAVNHGKHWNGFKIVEGRSVRKYKDETAVAKALEDAGYKDIYRKSLITLTEMQKLL-
GKQNFNEILGNLIIKPKGKPTLVPETDKREAMTITDVKNEFITED---MKEKITEEKLVK
AVKQVGGICPKFVSPGFDGMPDRLVLLPFGKIAFVEVKAPNKKPRPLQKARHRLLKKLGF
KVYVLDDAEQIGEIIDEIRTA---------MKYEPHSYQKYAIEYLKSHPVSALFLDCGL
GKTSITLSAVNELLFDSFEVRKVLVIAPVRVAKFSWPDEIKKWDHLSELRYSLAVGTEEQ
RIEALNADADIYIINRENIQWLVEKSGVPFVFDMLVIDELSSFKNHQTKRFKSLMKVRPR
VKRIVGLTGTPSSNGLMDLFAEFKILDMGERLGRFIGQYRNKYFKPDKMNGQVVYSYKPL
PHAEQDIYEKISDITVSMKANEYLKMPELVVSNYEVQLSDKERKHYDEMKKNLVLEIA-E
GEITASNAASLSNKLCQMSNGAIYNDKQNIIEIHSRKLDALEDIIESMNGKPLLVAYWYK
HDFERIAERLKSLHIPFSKLDTDENIERWNKGEIPVALIHPASAGHGLNLQSGGSTLVWF
GLTWSLELYQQTNARLYRQGQI-NTVVIQHIITKGTIDEQILKALQRKDKTQSDLIDAVK
ADLGGFLK------------MRKLKNYKPTKFKAKDSYYDKEYADFAVAFIESLCHTKGT
WAGKPFELMDWQEQIIRDLFGILKPNGYRQFNTAYIEIPKKNGKSELAAAVALLLTCGDG
EQRAEVYGAAADRQQASIVFDVAADMVRMCPALNKRVKILASQKRLVYEPTNSFYQVLSA
EAYSKHGFNVHGVVFDELHSQPNRKLYDVLTKGSGDARMQPLFFLITTAGTDTHSICYEI
HQKAQDIIDGRKIDPTFYPVIYGADDTEDWTNPKVWKKCNPSLGETIGMDKVKTACESAK
QNPGEENSFRQLRLNQWVKQAVRWMPMDKWDKCAFAVREDDLKGRVCYGGLDLSSTTDIT
AFVLVFPPLDEEDKYIILPYFWIPEDTLDLRVKRDHVPYDIWERQGYLQTTEGNVVHYGY
IEKFIEELGKKFNIREIAFDRWGAVQMVQNLESMGFTVVPFGQGFKDMSPPTKELMKLTL
EQKIAHGEHPVLRWNMDNIFIRTDPAGNIKADKEKSTEKIDGAVATIMALDRAIRCGNDT
SESVYDSRGILFL------MGIFSVLFHSRDKP-KNRTSGSAYTFYTGRTTAGKAVTQRS
AMQMTAVYSCVRILSEAIASLPLHLYRYTD-SGGKEKATDSPLYFLLHDEPNPEMTSFVF
REAMMTHLLLWGNAYAQIIRNGKGEVTALYPLMPDRMTVDRDENGRLYYEYIVSSDDA-P
INKKSTVRLPPFDVLHIPGLGFDGLVGYSPIAMAKNAIGMSIACEEYGSKFFANGAAPSG
VLEHPGTIKDPSRVRESWTQTFGGSSNAHKVAVLEEGMKYTPISISPEQAQFLETRKFQI
DEIARIFRVPPHMVGDLEKSSFSNIEQQSLEFVKYTLDPWVSRWEQNLVRSLLTTDEKKK
YFIKFNVDGLLRGDYQSRMNGYATARQNGWMSANDIRELENLDRITAEEGGDLYLVNGNM
LPLKNAGAFAETNN---------------------KEEENEEVLEVEESDSEQSD-----
-RESADSQRHNRRGKLV------------------------MLTLNGTIAEESWFDDDIT
PQLFKDELNSGTGDITVWINSPGGDCVAAAQIYNMLMDYKGNVTVKIDGIAASAASVIAM
AGTEVLMSPVSTMMIHNPATVAMGDHNEMQKAIEMLNEVKESIINAYEIKTGLSRAKLSH
LMDSETWMNANKAVELGFADGIIARENPNTEPD-EDE---------------EDEDEEEK
DKNNPCENSVLFSRKAVNTALKNKLVKHYSKN---------------VSRNTGTDITDLE
KRLNLLKP--MAKINELREKRAKIWEQAKAFLDSHRNETGILSAEDTAAYEKMEKDIVDL
GHEIERQQRADELERELNLPTSTPLVSKPDNVN-----RESKTGTASEKYNKAFWNQMRN
RS-TQEVRNILSDGVDSEGGFLVPETFENTLVQALDEELVIRQLAHTFTTASNAHKIPVV
ATRGKAMWTEENAAITDSDTSFGQKTIGAHKLCALIKVSEELLNDSAFDLESYFNQEFAR
RIGEAEEEAFVIGDGNSKPYGIFN--DTEGGEVGVTAGSTVNVTADEIIDLYYSLKAPYR
KNGVWLLNDSTVNIIRKLKDSNGQYLWQPSIKDGETDTLLGKPVYTSSSIANAASGTKPI
AFGDLSYYWIGDRQGVTFKRLNELYAANGQVGFLATKRVDARLIVPEAVKILKMKGTVST
GG
>deJonge_NODE_1347_length_29569_cov_82.341092
---MKTLSIDIETYSDQPLAKTGVYRYVESPVFEILLFSYSVDGDPVQLVDLACGEQIPA
EVISALTDDFVIKWAFNANFERICLSRFLGL----------------PTGDYLKPDAWKC
SMVWAATMGLPLSLEGVGSVLGLEKQKLTEGKELIKYFCQPCAPTKTNGQRTRNLPAHAP
DKWLAFKKYNIRDVETEMSIQARLSKHPVPDSVWDEYHIDQEINDRGVALDMELVRQAIQ
MDGRSRSELTQVMKDLTALENPNSVQQMKQWLSGNGMETDTLGKKAVAEMLKT-APPELQ
KVLALRQQLAKSSVKKYQAMETAVCTDGRARGMFQFYGANRTGRWAGRIIQMQNLPQNHL
EDLAEARGLVRCGDFEGVKMLYEDVLDTLSQLIRTAFVPQGDRKFIVADFSAIEARVIAW
LAGETWRQKVFADGKDIYCASASQMFGVPVEKHGINGHLRQKGKIAEL--ALGYGGSVGA
LKAMGALDMGLTEDELPPLVDAWRQANPKIVQFWWAVDRAVMEAVRFKHTNETYGIEFSC
KNGMLFITLPSGRRLAYVKPKIGTNKFGGDCITYEGVGGTKKWERLDSYGPKFVENIVQA
TARDILCYAMNTLRC--CSIVMHIHDEVVIEADRRM-SLQAVCDQMGRTPPWAKGLQLRA
DGYETDFYKKDSTNTTRVNNPMKVITGPDTRWSYANVWEPKSINGGTPKYSVSLIIPKSD
TKTIAKIKAAIEAAYQEGQAKLKGNGKSVPSLAAIKTPLRDGDIERPDDPAYANSYFINA
NSATAPGIVDADRNPVLTRSEVYSGVYGRASINLYAFNSNGNKGIACGLNNLQLIRTGEP
LGGKASAEADFATDD-DD-DFLAMPPKRHAVLSASSSERWLNCPPSARLCEAYEDKGSDY
AAEGTDAHALAEARLKQALGILAENPIENLSWYNEEMEECAAGYAAYVVELLETAKQTCS
DPVVMIEQRVDFSRWVQEGFGTADCILIADGVMNICDYKHGKGVEVSA-EQNPQMMLYAL
GSLEIFDGIYDIDTVRMTIFQPRKSNVSVYEMAKDELLEWADNELTQKAQLAYEGQGNFS
CGEWCRFCKAKAECRERAEANLTLARYDFEEPALLDDEEIADILGKVDALTAWATDVKEY
ALQQAVS-GKVWSGWKLVEGRSNRKYTNDAAVAAAVESAGFD-PYERKVLGITAMQKMLG
-KSRFEELLAPYIEKPQGKPTLVPESDKRPAMN-TAK-SDFMEEF---MREKTIERKLML
MVKKRGGICPKFVSPGYDGMPDRIVLLPGCHFAFVEVKAPGEKPRPLQLSRHKLLRRLGF
PVYVLDAEEQIGGILDEIQST---------MKYSPHDYQTYAVDYIETHPIATVFLDMGL
GKTSITLTAINNLLFDSFEVHRVLVIAPLRVARDTWTAEVDKWDHLQNLICSVAVGSETE
RRTAFMRPADIYIINRENVQWLVEESGIPFTFDMIVIDELSSFKNHNTKRFKAMLKARPK
VNRIVGLTGTPASNGLMDLWAEFRILDMGQRLGRFITKYRTDYFQPDKRNGQIIYSYKPL
PYAEDAIYKQISDITISMKATDHLKMPELVSSEYTVRLSDEEKQKYTDLKQELVLSLG-D
VEITAANAASLSGKLSQMANGAIYDDSGEVIQIHDRKLDALEDIIESANGKPVLVAYWFK
HDLTRISERMKKLHIPFSRLDTSDSIRRWNAGEIPVALIHPASAGHGLNLQSGGSTLVWF
GLTWSLELYQQTVARLWRQGQTAKTMVVQHIVTKNTIDERIMKALSQKEHTQTALIDAVK
ADLKI---------------MRKLKNYKPTRFMEKTSRYDVDAADYAVMFIESLCHTKGT
WARKPFELIDWQEQIIRDIFGVLKPNGYRQFNTAYIEIPKKQGKSELAAAVALLLTCGDG
EERAEVYGCAADRQQASIVFNVAADMVRMCPALSKRVKILDSQKRLIYQPTGSIYQVLSA
DVGNKHGFNTHGVVFDELHTQPNRKLFDVMTKGSGDARMQPLYFLITTAGNDTKSICYEI
HQKAKDIIEGRKIDHTFYPVIYGAEESDDWTDPKVWKKANPSLGITVGIDKVKDACESAK
QNPGEENSFRQLRLNQWVKQAVRWMPMDKWDKCEFAVCEDDLEGRVCYGGLDLSSTTDIT
AFVLVFPPEDENDKYIILPYFWIPEDNLNLRVRRDHVPYDVWERQGYLQTTEGNVVHYGY
IEKFIESLGERFNIREIAFDRWGAVQMVQNLEGMGFTVVPFGQGFKDMSPPTKELMKLVL
EQKIAHGRHPVLRWMMDNIFIRTDPAGNIKPDKEKSTEKIDGAVATIMALDRAIRCGNDN
GASVYDSRGLLFI------MGIFSGLFKSRDKP-QDRTAGSNYAFFFGGTTSGKSVTERS
AMQMTAVYSCVRILSEAVAGLPLHLYKYTE-SGGKAMALDHPLYRLLHDEPNPEMSSFVF
RETLMTHLLLWGNAYAQIIRNGKNEIVALYPLMPNKMSVDRDENGRLYYTYYRGSDEA-I
KNKDFSVTLHPSDVLHIPGLGFDGLVGYSPIAMAKNAIGMAIACEEYGAKFFANGAAPGG
VLEHPGTIKDPQRVRESWQSTFGGSGNANKIAVLEEGMKYTPIGISPEQAQFLETRKFQI
NEIARIFRVPPHMVGDLEKSSFSNIEQQSLEFVKYTLDPWVIRWEQSIQRSLLNSEEKKK
YFAKFNVEGLLRGDYQSRMNGYAIGRQNGWMSANDIRELENLDRIPAEDGGDLYLINGNM
LPLKNAGAFANTP-TDDGKE-------------E---KSDEEILELEDPNGDQSGDTGAG
SGEDAVSERDHRRGKLV-------------------------------------------
--------MSGSGNITVWINSPGGDCVAAAQIYNMLMDYKGDVTVKIDGIAASAASVIAM
AGTKVLVSPVSMLMIHNPMTAAFGNSDEMQKAIEMLSSVKDSIINAYEIKTGLSRAKLSH
LMDAETWMDANKAVELGFADGIMSRADEA-ED----------------------------
--MTTPTVSMLYSKANVVNSLMEKIAAKCAINPKSN----------H-TQK----ADDLM
DRLNLIKNWR-MTINELREKRKQAWNAAKAFVETKRDKDGLLSEEDAATYAQMEKKVQDY
GAEIERMEAMSAMEAQLNRPTSSPITEKPMNGKPA-TEEKPKTGRASDAYRTGMLTALRS
N--FHQVSDVLREGVDADGGYLVPEEYDSRLIQTLSEENIMRKLGHTITT-SGEHKINIA
ATAPAAAWIEEGGALSFGDATFAQILLDAHKLHVAIKVTEELLYDNAFELEDYILTEFGK
ALANAEEDAFLNGTGVGQPLGLFA--ETGGGHVA-ETLT-AVLKSDDLITLIHALKRPYR
KSASFIMNDKTIAQIRKLKDNNGAYIWQPSYQAGEPDRILGYTVHTSAYAPEN-----AI
AFGDYSYYNIGDRGTRSFKQLNELFAGNGMIGFVAKERVDGKLILPEAVQILKLKTE---
--
>deJonge_NODE_76_length_178193_cov_35.006523
---MKETLIDIETYCKADIKKCGLYRYVSDPSFEVLLIAWATDEGKTKLADLASGDPFPQ
ELLDDFKDSNVTLIAHNAAFERVSFSRYLQQHYP--GQYL-------KPGTFLSPDNWIC
TMVMAASLTLPMALKDVGEVLRTTQQKDEEGKRLIKLFSAPCKPTKSNGGRTRNLPHHLP
EDWAKFKYYCIQDVNTEVDIYKRLKRFPMPAREWHHYRVNERINDRGVRIDTELVQQAIT
CDLLLSDAMTTKAYELTGLENPNSVSQLKTWLDERGISMDTLGKKNVTEMIGELKDAEAM
DMLKLRLQMAKSSVKKYQAAERCVCPDGRARGLFQFYGASRTGRYSGRNIQLQNLPQNHI
STLDEARTLVKMGCFDMVESIYGNTPDVLSQLIRTMLIPKDGCEFIVADFSAIEARVLAW
EAGEQWVLDAFKNGEDLYCATASQMFHVPVVKHGINGDLRQKGKIATLA--CGYGGSSGA
LISMGALQMGLKEEELPEIIDSWREANPKIVQYWWDVEKAAMQAFKTGERQDIGRISFAF
SSGTLWMVLPSGRKLAYLVPKQQPNRFGRMSLTYEGVGQNHKWARQETYSGRLVENATQA
IARDILAEAMARIEDEGLNIVAHVHDEVIIEAPRGKYTVEEICQLMADNPDWCDGLPLAA
AGYKG--YFKDMATANKTMSATKVV--IPCRISFAAIFEPKSINGSEAKYSVSCLIPKED
KKTLLAIHKAIEAAKEDGKV--RKWGGKVPP--NLKMPLRDGDIDRPDDENYQEHFFLNA
TSKDAPQVVDRHVQPVLDPMMVYSGCYCNVSVNFYAFNANGNRGVAAGLGNIQFVKDGDR
LSGRASANADFSALEDDEEVLGG-MPEVHAILSASSSKRWLNCTPSARLEQNFPNESSVY
AEEGTAAHALGEYKLRKYLHERVRRPT--SEFDNEEMDANTDIYAEFIITTVEKIKETCP
HPLVMVEERLDYSYLVPQGFGTGDCVIIADGTLYVMDYKNGKGVFVSCD-HNPQMMLYAL
GAYHAYGYLYSITKVSMTIIQPRLENISTFECSVEELLDWAEDYVRPRARLAFEGKGKQV
PGDWCRFCRARTSCKACADEALALVKTEFKSPALLSKTDIEKMLPTLNRIESWIEAIFAY
VSSEAINHGVCWDGYKVVEGRSKRQFLDPKAVAGAATQAGYTDIYKTEMISLTEFEKLM-
GKKKFQEVLGEYVVKPPGKLALVPVSDPRTAVDLDTAADEFTPLE---MRESEVERQFVE
AVRAAGGQALKFTSQSMNGVPDRLVLLLGGKCAFVELKAPGKQMRLLQRKRRQQLEALGF
PVFCVDRPEQIQPAIDALI-NWNPGAPIPQ------------------------------
-------------MLNTFEVNKVLIIAPLRVARDTWPAEIGKWDHLKNLDISIVVGDVKT
RIAAVHHPAMIYVVNRENVKWLVEKNGMRWDFSMVVIDELSSFKNYQSQRFKFLRKVRPY
VKRWVGLTGTPSSNGLMDLWAEIGILDGGERLGKFIGRYREAYFKAASMNPGVVFQYKPK
EGAEELIYQRISDITISMKALDYLNMPDCIPTRYEVEMNAEERKLYDMLKQDLLIPLKD-
GDIDAANAASLTGKLLQMSNGAVYDENGKARVLHDHKLEALEDLIEAANGQSVLVAYWFK
HDRERIINHLTKLKIPVRDIKTSDDIKDWNAGKIPVALIHPASAGHGLNIQQGGHILIWF
GLTWSLELYQQTNARLWRQGQT-QVVTIHHIITKNTVDEDVMAALEQKDMTQEKLISAVK
ARLEE-------MAETRPKNYPTLKNYKPSRFMLPTSHYDAEKADRAVRFIENLRHTKGK
WAGKRFWLLPWQEQIIRDVFGIVDERGNRQFRTAYVEIGKKNGKSELAAAVALYLLFADN
EPSAEVYGAAADRQQASIVFDVANQMVQMTPALMKRCKIMAATKRIVNYSNAGFYQVLSA
EVGTKHGLNVSGLVLDEVHAQPNRKLYDVLTKGSGDAREQPLFFLITTAGTDKESICYEL
HMKALDLLAGRKIDYTFYPVVYGLTDEDDWHDEANWYKANPSLGQTIQIQRVRDAYQEAL
DNPAEENVFKQLRLNMWVSSLTRFIPEHIYDLGNQPIDMEALKGRDCYGGLDLSSTGDIT
AFVLMFPPRTPEEKYIMLPFFWIPEDTIPQRVRRASVPYDIWFQQGYLMATEGNVIHYGF
IEKIIEELGNTYHIREIAFDRWGAVQMTQNLEGMGFTVVPFGQGFKDMSPPTKEFYKLLM
EGRIVHGGNPIMAWMAGNVVVDTDPAGNIKPTKAKSPEKIDGIVAAIMALDRCIRNEGQQ
QGSIYDERDMI--VFMT--FWEWLGFENPRDSPKEDNVRDSGQTFVFGRSNAGEQVDEKA
AMQIPTVYACVRLLAESIAALPLHLYRVTDDNGNKEKARDHPLYKILYRQPNPEMTAFVF
WETLMTHLLLWGNAYAQIVRDGKNTVLGLYPLLPENVEVDRDESGELYYIYHAYTDEVPG
E-QNKDIYFRRDEIFHVPGLGFNGLIGFSPIAMMKNSLGTSIAVDKYGSAFFKNGAQPSG
VLEHPGVIKDPNRVRDNWEAAYGGAANAHRVAVLEEGMTYKPISLPPEDSQFLETKQFSV
TEICRIFRVPPHLVADLSRATFSNIEYQSLNFVMHSLTPWIVRIEQGIIKDLLLEEEQDT
YFPKFNVDGLLRGDYQSRMNGYATGISNGFLSPNDIHRLENMDLIPADQGGDDYYLNGGY
VKLKDAGLAQQNKAAAAQQNQPQQTQPEE--------PDSENRQSESTPKRQKER-----
----RAR-----------MKKFWNWIK----DSD-E---TRTLRLEGPIDEESFWGDEIT
PQMFRDELNAGEGDVTVWINSPGGNVFAAAEIYTMLKDYKGRITVKIDAIAASAASVVAM
AGDVVQMSPVAMLMIHDPSTVAMGNTKDMEKAIEVLNEVKESIINAYAAKSGLTHARIAN
LMSNETWMNAKKAVELGFADEILFSKKEDDPDSDPAP---DKPEKTPEEPGEGE-EKKP-
--FQQDAAGHLFSSRQMDLIVLNRLGVKPDT------------DMDGKTEEGDYSYNVLM
KQLECMK---MSKILELRTKRNTLWEQTKAFLEKNRGDNGLVKAEAVEQYNKMAQEVKDL
GAEIERLEQQAQIEAQLSAPTSNPVHADPKNGS-----KKD--PTATAEYAENFWNMIRN
RGHYGEVRNALSVGEDTEGGFTVPDEFEKKLVEALEENNIFRGMATVIRTSSGTRKIPIA
EDTGEASWIDEGEEIPESDATFGQTMLSAYKLGTMIKISNELLNDSAFDLATYIARRFGV
RMGNAEERAFITGDGVGKPLGLLA--ETGGAKVGVKAAKQDAVTFDEIFKLYYALKAPYR
KKAQFLCNEALVLQLMTIKDNNGNYIWKPGLEIGKPDTLLNRPLKTSAFMPEIKGGNKVM
AFGDYSYYWVADRQNRTFRRLNELYARTDQVGFLTTQRVDGKLILPESVQLLQMAAGG--
--
>deJonge_NODE_90_length_168390_cov_18.051005
---MKNISIDIETFSSVDLTRCGVYKYAESPDFQILLFGYSVDGGEVQVVDLASGESIPE
DVLAALTNDEVIKWAFNANFERVCLSRHLADLGLSLDPFHDNHPLSMDCARFLNPAGWRC
TMVWSAYLGLPLSLAGAGAVLGLDKQKMSEGKELIRYFCQPCAPSKTNGGRTRNLPSHDR
QKWETFKAYNIRDVETEMAIQHRLRNYPVPEQVWDQYHQDQEINDRGIALDMELVENAIQ
MDTQSRNELTAAIQHLTALENPNSVQQMKAWLADNGLETETLGKKAVAELLQD-CPPELR
EVLLLRQQLAKSSVKKYIAMKNAVCTDGRARGMFMFYGANRTGRFSGRLIQLQNLPQNKM
PDLGAARELVRSGDYEQVKLLYADVPDTLSQLIRTAFIPAPGYKFVVSDFAAIEARVIAW
LAGEAWRQKVFLEGGDIYCASASAMFHVPVVKHGVNGHLRQRGKVAEL--ALGYGGSVGA
LKAMGALEMGVPEDELKPLVDAWRESNPNIVRLWWDVDRAVMEAVIDKSETETHGIRFTC
TSGMLFITLPSGRRLSYVKPQIGTNQFGGDAITYMGIGSTKKWERLESYGPKFCENIVQA
ISRDILCYAMQTLRT--SRIVAHVHDELIIECPPEV-SLQAVSEQMGRTPPWAPGLVLRA
DGDEMAYYQKA---MAKQNNTKVVT--GIVRLSYANIWDPKAVSGGDPRYSCSLIIPKSD
TETVDAINRAIDCAIQEGI---GKFGGKIPNKAALKLPLRDGDLERE-DDAYKGCWFINA
NSKTAPQVVDRHVQPIIDRSEIYSGVYARVSISLYAFSVNGNKGVACGLGNIQKIRDGEP
LGGHTNASNDFDAVDDGDEDFLNMAPRTHAILSASSAHRWLNCSPSARLEQDFADRETEA
AAEGTAAHALAEHKLRKALKLQTKKPI--STYDSDEMDGHTDGYVQYVLETLAEAKKRCP
DAILLIEQRLDFSCWVPDGFGTGDALIVADDELHIIDLKYGQGIVVEAE-HNPQMMLYAL
GALNIFDGLYDIRTVSMTIYQPRRENISTWSISVADLKDWAENTLKPLADLAFQGKGDYH
PGTWCVFCKAAVRCRARAEANLELAKLDFALPPLLTDAEIGEVLGKLDDLIKWADELKTY
ALDGALHQGKQWPGWKLIEGRSVRKYTDEDAVIAAANAAGYKDIFRKTLLPIGEMEKLM-
GKQTFAEVLGSCVHKPAGKPTLVPESDKRPALNNVK--TDFNEFQED-MIEKQVEQALRK
AVRDRGGLALKFVSPGLAGVPDRIVLMPNRCVAFVELKAPGKHPRPLQVKRKRQLESLGF
PVYCIDHPEQIGGVLDEICAP---------MKYVPHDYQAYATDFILAHPEAAVLLDMGL
GKSVITLTAIQELCLDAFEISRVLVIAPLRVARDTWPAELQKWDHLQGLSYSVAVGNEKE
RLAALMRPAFLHIINRENVQWLVEDSGLPFRYDMIVIDELSSFKSWQAKRFKSLMKVRPS
VKRIVGLTGTPSSNGLMDLWAEFRLLDMGQRLGRFITRYREAYFVPDKRSMQQIFSYKPR
PGAEDEIYRKIGDITISMRATDHLKMPECIMNRVLVSMSEDEQQVYDQMKEQLIVQVK-G
KEIDAVNAAALSGKLCQMANGAVYAEEKDTVQIHDRKLDALEDLIEGANGKPLLVAYWFK
HDLKRIQERFPAAR----EIRTSKDITDWNDGRISLAVIHPASAGHGLNLQAGGSTLVWF
GLTWSLELYQQTNARLWRQGQTASTVVFHHIMTKGTIDVQIMQALERKDKTQSALIDAVK
AQLGGIR------------------------------MFSEAKARRVTQFIECLKHTKGE
FHGEPFKLLPWQEKIIRDVFGTVRDDSMRQYNTAYIEIPKKNGKSELGAAIALNMLCNDD
EWRAEVYSCASDRQQAAIVFDVAVDMVKQSPALSKRIKIIPSTKRMVYQPTGSIYQVLSS
EVATKHGLNVSACIFDELHTQPTRALYDVMTQGSGDARKQPLWFLLTTAGTDRNSICWEV
HQKALDIIEGRKDDPRFYPVLYGLPDDADWTDEKNWYKANPSLDQTISIDKVRDAFRKAQ
ETPADENMFRQLRLNQWVKQSIRWMPMDKWDECGGAVNEYELEGRACYAGLDLSSTSDLT
AMVLVFPPRDDEEQYIVLPYFWLPEDTMQLRVRRDHVMYDKWERQGFIHTTEGNVVHYGF
IEQFITKLGERFNIREIAYDRWNATMMVQTLEDDGFNMVPFGQGFRDMSPPTKELMRIVL
ERKLNHGGHPVLRWNMDNAFVRTDPAGNLKIDKEKSTEKVDGAVALVMALDRAMKNQ-G-
GESVYDTRGLLII-----MKNPFSGLFRARDKPQ--DSVSAAPTFYFGTSGSGKAVNAQT
AIQLSTVYACVRVISETVASLPLGVYEAKED--GNRKATEHPLYRLIHDEPNSEMTSFVL
REVMLAHLLLWGNSYCQIIRTGRNKITGLYPLLPDKMTVDRDKNGILTYTYMTN------
--TGQTVVLSPEDVLHIPGLGFDGVMGYSPIALEKNAIGLGIASEEYGSKFFSNGARPSG
ILTHPNTVKNPKALRESWNAAYGGSSNANRVAILEEGMKFEPMAVPNNEAQFLETRKFQV
DEICRIFRVPPHLVGDLEHATFSNIEHMSIDFAVHTIRPWLVRIEQAMNRALFTDQEKGR
FYVQFNIDGLMRGDYKSRMEGYAIARQNGWMSANDIRALENQNPIPADQGGDAYLVNGNM
IPITTAMKQQA----------DDATRQTQP---------E----RRER------------
----MQP-----------MRHFWNWVK----NDDE----TRTLYLEGVIAEESWFSDDIT
PAMFKEELFSGNGPITLHINSPGGDCIAASQIYTMLMDYPGDVTVQIDGMAASAASVIAM
AGTRVCMSPTSMMMIHNPFTMAMGDTEEMRKAIQLLDEVKESIINAYQIKTGLSRDELSK
LMDGETWMNALKAKELGFCDEVLYTGDLDL------------------------------
--PDN-VSGFSFGRRAAAACLMNRVIATLPKPEPAH------PTPEPVTPDNRVKAADLM
KRLSLLK---MNQILALREKRANLWNQTKAFLDSHRGEDGMVSAEDNATYEKMEADVVAL
GKEIERLERQATIDRELDQPTAAPLVSRPTTAA----V--QRQGRASDEYRNAFWGMIRN
RAAGPAVMNALQIGTDSEGGYLVPDEYERTLVQGLEEENVLRTLCTVIQTSSGDRKIPIV
ASHGTASWVDEEGAIPESDDVFGQISIGAHKVATMIKVSDELLQDSVFDIENYISAEFAR
RIGAAEEEAFITGDGSGKPTGLLH--ATNGAGIGVTT-AGNAVTADEVIDLVHSIKSVYR
KKAVFLMNDSTIKAIRKLKSIEGQYLWQPGLKEGQPDTLLNYRIVTSPYMPEVAAGNKVI
LFGDFESYWIADRQGRSFQRLNELFAVTGQVGFRATQRVDGRLVLPEAMKCLAVKGA---
--
>deJonge_NODE_219_length_109339_cov_12.022089
---MKSISIDIETYSSANLQKSGVYRYAESDDFEILLFGYSVDGSDVKVIDLCMGEKIPE
DILDALTDTSVIKWAFNAQFERVCLSRYLKDLGIDFD------------GKYLNPSSWHC
TLVWSATLGLPLSLEGVGAVLGLENQKLSEGKNLIRYFCIPCSPTKINNGRTRNMPYHNI
EKWNNFKAYNIRDVETEMSIQKKLSRFPVSDSIWNEYHLDQNINDRGIGVDMFLVENAIV
IDEMVKKSLVNDIQSLTNLDNPNSVQQMKNWLSESGFETESLNKTSVSEMLKT-APYHVH
KVLSLRQQLTKSSVKKYTAMKNAVCKDSRARGMFQFYGANRTGRFSGRLVQLQNLPQNHM
SDLADARSLVKCGNYDALSILYDDIPDTLSQLIRTAFIPQHSCKFIVADFSAIEARVLAW
LAGEKWRNKVFSEGKDIYCSSASQMFGVPVEKHGINGHLRQKGKIAEL--ALGYGGSVGA
LKAMGAIQMGLSEDELQPLVCAWRNSNPSITKLWWDIDKCVKETVTKRIPTETNGISFTY
ESGFLFITLPSGRRLAYVKPRIGINKFGGESVTYEGIGSTKKWERLESYGPKFCENIIQA
IARDILLYAMQTLKN--YRIIAHVHDEVIIECQKDV-SVNTICEQMSRTPPWAKGLFLRA
DGYECQFYMKD----MANSNKTKVITGKNTRLSYFHGWEPVSINGSPERYSVSVLIPKDD
TETVNAINNAVNTAIEEGI---GKFGGKKPNKASLKLPLRDGDTER-NDEAYAGHWFINA
NSRTAPQIVDKAVKPILDRDEVYSGCYARVSLNFYAFNSNGNKGIACGLGNIQKIKDGEP
LGGRSSAADDFRTETD--DDFLS--MSNHAFLSPSSSHRWLNCTPSAVLESKFENKSTKA
SEEGTVAHAWCEHKLKNILCRKSDEPV--SPYTNDEMQEYTDLYVDFVLEQFNLAKQKCK
DPLILIEQKVDFSEYVPNGFGTADCIIVSESKIHIIDFKYGMGVLVDAF-DNPQMKCYAL
GALKIFDRLYDIKDVSMSIFQPRRDNVSTWTVSADELKGWAENVLKPKAELAVKGEGDYC
VGDWCTFCKASVRCRARAENNLKLAQEEFRLPPLLTDSEIEKILSVIPNLTKWANEIMAY
ATESAVNHGKHWNGFKIVEGRSVRKYKDETAVAKALEDAGYKDIYRKSLITLTEMQKLL-
GKQNFNEILGNLIIKPKGKPALVPETDKRDAMTITDVKNEFKTED---MRESEIERILVK
KVKIDGGICLKWVCPSFNGMPDRLIFLPNGHFGMVELKANGQKPRALQLARYKMLKRLGF
KVYVIDDVEQIGGMIDEIQAT---------MKYKPHSYQEYAIRYIETHPISALLIDMGL
GKTSITLTAIRNLLFDSFEVCKVLVIAPLRVAKNTWTDEIKKWEHLSTLTYSLIIGNENE
RLSALNEQTDIYIINRENVDWLVNKSGYKFDFDMVVIDELSSFKNHQSKRFKSLMKVRPL
VKRIVGLTGTPSSNGLMDLFAEFKILDMGKRLGYFIGQYRNTYFKPDKMNGPIVYSYKPL
PNAENAIYEKISDITVSMKANEYLKMPELLTSNYVVELSNSEKKQYDKMKKSLVLEIT-D
GEITASNAASLSNKLCQLSNGAIYDDEQNIVEIHDRKLETLEDIIESMNGKPLLIAYWYR
HDLERIKSRFSV-----REIKTSEDISDWNDGKIPVALIHPASAGHGLNLQNGGSTLVWF
GLTWSLELYQQTNARLYRQGQK-NAVVIQHIITKGTIDEQILKALQKKNKTQADLIDAVR
ANLEV---------------MRKLKNYKPTKFKAKDSYYDKEYADFAVAFIESLCHTKGT
WAGKRFELMDWQEQIIRDLFGILKPNGYRQFNTAYIEIPKKNGKSELAAAVALLLTCGDG
EQRAEVYGAAADRQQASIVFDVAADMVRMCPALNKRVKILASQKRLIYEPTNSFYQVLSA
EAYSKHGFNVHGVVFDELHSQPNRKLYDVLTKGSGDARMQPLFFLITTAGTDTHSICYEV
HQKAQDIIDGRKIDPTFYPVIFGADDNEDWTSPKVWKKCNPSLGETIGMDKVKTACESAK
QNPSEENSFRQLRLNQWVKQAVRWMPMDKWDKCSFAVDENDLCGRVCYGGLDLSSTTDIT
AFVLVFPPLDEEDKYVILPYFWIPEDTLDLRVKRDHVPYDVWERQGYLQTTEGNVIHYGY
IEKFIEKLCERFNIREIAFDRWGAVQMVQNLEGMGFTVVPFGQGFKDMSPPTKELMKLTL
EQRIAHGGHPVLRWNMDNIFVRTDPAGNIKADKEKSTEKIDGAIATIMALDRAIRCGNNN
CASVYDDRGLLFI--SGGFMGILSGLFRSRDKP-KSSTSGSGYRFFYGQSSAGKCVSERS
AMQMTAVYACVRILSEAVAGLPLHLYRYNS-GGSKEKALEHPLYFLLHDEPNPEMTSFAF
RETLMTHLLLWGNAYAQIIRNGKGDVVALYPLMPNRMAVDRDKNGNLYYQYNTSSDDA-R
TMKGATVRLSPYEVLHIAGLGFDGLVGYSPIAMAKNAIGLAIAAEEYGSKFYANGASPSG
VLEHPGTLKDPSKVRDSWNAAFAGSGNSHRVAVLEEGLKYTPISISPNEAQFLETRKFQI
DEIARIFRVPPHMVGDLEKSSFSNIEQQSLEFVKYTLEPWIVRWEQSIFRSLLSRNEKSS
YFVKFNVDGLLRGDYASRMSGYATARQNGWMSANDIRELENLDRIPTEKGGDLYLVNGNM
LPLNNAGAFANINNKEEEN------------------EE---ILEMDEPDGK--------
------------------MKKFWKWTN-----TES-NPTERILTLNGTIAEESWFDDDIT
PQLFKSELNSCSGNITVWINSPGGDCVAAAQIYNMLMDYKGNVTVKIDGIAASAASVIAM
AGNNVMMSPVSMLMIHNPATVAMGDHNEMQKAIEMLEEVKESIINAYEIKTGMSRAKLAR
LMEEETWMNAKKAVELGFADSIIEPDKKINE---------------------------DE
KEKNKASDSILFSRRAVSVALQNKLKSHYLAN---------------AGANTRTDITDLE
KRLNLLKP--MAKINELREKRAKIWEQAKAFLDSHRNETGILSAEDTVAYEKMEKDIVDL
GHEIERQQRVDDLERELNLPTSTPLVSKPDNVN-----RESKTGTASEKYNKAFWNQMRN
RS-TQEVRNILSEGVDSEGGFLVPETFENTLVQALDEELVIRQLAHTFTTASNAHKIPVV
ATRGKAMWTEENAAITDSNASFGQKTIGAHKLCALIKVSEELLNDSAFDLESYFNQEFAR
RIGEAEEEAFVIGDGSAKPYGIFD--DSEGGEVGVTAASTVTITADELIDLYYSLKAPYR
KNGVWLLNDSTVNSIRKLKDSNGQYLWQPSIKDGETDTLLGKPVYTSSSIANAASGTKPI
AFGDLSYYWIGDRQGVTFKRLNELYAANGQVGFLATKRVDARLIVPEAVKILKMKGTVST
GG
>deJonge_NODE_968_length_41077_cov_14.407099
---MDTLAIDIETYSDVSLPDCGVHRYAASEQFEILLFAYSLNDEPTRIIDLASGEKISD
KIMEYLTDDSVIKTAYNAAFERNCINRFF--------------------GLSLKPEGWRC
TLVQASMLSLPLSLEGVGEALNLDKKKMSEGKDLIRYFCMPCKPTKANGGRTRNLPSDAP
EKWELFKTYCIRDVDVEKQIRNKLTKFPIPDREQELYCMDQRINDRGIMVDQELIGHAVA
CDLLYKETVTKKAYEISGLENPNSVSQLKDWLNEKGIEVDSLAKAAVEELVENT-QGDVA
EMMKLRLAMSKTSVKKYEAMERSVCPDGRVHGLLQFYGANRTGRWAGRLVQIHNLPQNHM
EDLELARSLVKEGRYDLVELLYDSTPDVLSELIRTAFVARPGCRFIVSDFSAIEARVMGY
LAGEGWVMEEFRGTGKIYEQTASKMFHIPIGEITKGSPYRARGKVASLA--CQYGGAEGA
LISMGALNF-VEEEELKGLVQSWRAANPHIVNYWYEIDGAVKAAVKERKMTKVGMVMVYY
QSGMLKIALPSGRVLSYVRPRMTVNRFGSESVSYEGIGTNRKWTRIESYGAKFCENIVQA
TARDVLAEAMLRLEKKGFDIVCHIHDEVVLEVPEGSSSVEEVNEIMAVCPDWCEGLPLKA
AGFESPFYKKD----MTTANLTKVI--VPCRLSYAHLWEPDSINGSEPKYSVSCIIDKND
KETIAKIKKAIEVAKDEGK---GKWGGKIPA--NLKTPLRDGDIDRPEDEAYADSMFLNA
NSKQAPQIVDRQVQPILDQSEVYSGCYGRVSITFYAYNSNGNKGIAAGLGNVQKLRDGEP
LGSRANAKDEFEAVDAED-DFLA--MGGHARFSPSSGKRRLECPPSLLLEEQFPDEESPF
AAEGSAGHAMAEYLINKYLKKRTKRPV--SDYYSDELLEAVDDYVEYNITQIEQARKDCD
EPFIGVELKVSLAHRINDCFGTADMVVADSHKIHIIDLKLGKGVVVDAE-QNVQLMIYGL
GVLDMLGFLYEIDTVELTIVQPRIEHFSTWEISAGELLAWGKDVLEPGAAKALSGEGEFK
AGDHCRFCKARFTCRARAEEYLKLAQMEFAEPALMSDEEIAEVLSKADALKKWAEEVYTY
AQNEAVVNHKEWPGYKLVLGRSNRKYTDEEDVAEAAQKAGYTDIFKKSLIGITEMERLM-
GKKKFNEILGSLVYKPDGKVTLVPDSDKREAVKTATAEADFKED----MLESTVERHLRE
EAKKRKGMALKFVSPGMNGVPDRIVLMPDGKMAFVELKAPGMKPRPLQLKRKRMLERLGF
LVYVVDNIEQIGGILDEIQST---------MKYKAHDYQQYATDFIIGHPVSCLILDMGL
GKTVITLTALWLLLFDYFEVRRILVIAPKRVAETTWPAEIKKWEHLYGMTFAVAMGTAGQ
RKEALLSGADVTIIGRNNVSWMTKNIF--FDFDMVVIDELSSFKSPKAQRFKDLKKVRPM
AKRVVGLTGTP--GNLMDLWAEIGILDMGQRLGRYIGGYRDRFFLPDKRNREIIFSYKPR
DGAEEKIYELISDISISMKAVDYLDMPECISNRVTVSMSESEQELYDRMADEMILEYGEG
QDIDAVNTAALSNKLQQMANGAVYDESGNVRNIHDRKLDALEDLIESANGKPLLVAYWFK
HDRERILKRFP-----ARDINTKKDIEDWNEGKISVALIHPASAGHGLNLQEGGSTIVWF
SLTWSLELYQQLNARLYRQGQK-HTVVIEHLVTEGTVDEDILRAIGKKDTTQNAMIEAVK
ARIGGMTDDGRS-------------------------MFDKAKADHAVNFINCLKHTKGR
WRGVPFELLPWQDEIIRTLYGTVKENGYRQYNTCYCEIPKKNGKSELAAAIALYMTCGDG
EWGAEVYGCASDRQQASIVFDVAVDMVDQCPALKKRIKPVMSVKRLVYKPTNSFYQVLSA
EAYTKHGLNVHAVIFDELHAQPNRELFDVMTKGSGDARTQPLFFLITTAGTDRNSVCFEQ
HQKALDIIEGRKIDPTFYPVIYGASDEDDWSSEDVWYKANPSLGYTIDIEKVQNAYISAK
ENAAEENVFRQLRLNQWVKQSTRWMQMDKWDACSFAVNEEELLGRECYGGLDLSSSTDIT
AFVLVFPPRNDTEKYVILPYFWIPEDNMRLRVRRDHVPYDVWAAEGCLKTTEGNVIHYGF
IEQFIDELGTKFHIKEIAFDRWGAVQMVQNLEGMGFTVVPFGQGYKDMSPPTKELMKLTL
EERIAHGGHKVLRWMMDNVFVRQDPAGNIKMDKEKSTEKIDGAVATVMALDRAIRNEG-S
DGSVYDDRGILVF----MGIKSLFGFGQARDKP-VDKAADAGYSFLFGRTTSGKPVNERT
AMQTTAVYACVRILAEAVASLPLHVYEYQD-DGGKKLVHDHPLYYLLHDEPNPEMTSFVF
RETLMSHLLIWGNAYAQIIRDGAGRVLGLYPLLPDKMEVQRDDKGNIYYVYSRNSDENPT
FKEYGNIKLKAEDVLHIPGLGFDGLIGYSPIAMAKNAVGMTLACEEYGASFFANGANPGG
VLEHPGVLKDPSKVRESWNSVYRGVSNAHKIAVLEEGMKYQQIGIPPEEAQFLETRKFQI
NEIARLYRIPPHMVGDLDKSSFSNIEQQSLEFVKYTLDPWVIRWEQSLQRSLLLPGEKGK
YFIKLNVDGLLRGDYQSRMNGYAVGRQNGWFSANDIREMENMNPIPDEEGGNLYLINGAM
TKLADAGAFVKTDTG---QQ----SAPAQENSG-----RGKR------------------
-----------------MKRKFWNWIKNEDES-VPDM--ERTLFLNGMISDETWYGDEVT
PQLFKDELNARNGNITVWINSPGGDVFAAAQIYNMLRDYKGSVTVKIDGIAASAASVIAM
AGDTVCVSPVAMMMIHNPATMAMGETRDMQKAIAMLNEVKESILNAYEFKTGLTRARLSH
MMDDETWFNAKKAVELGFADKILFSSGETDEEKKKPDKPEKEPEDGEEGKEKEDEDKDKK
KKFPFQQDSMMYSTKAMNESFLSRVSRV----------------------DAMIPVSQLE
KRLSLLTH--MSKILELREKRAKAWEAAKAFLDAKRTQEGFVSAEDAATYDKMENDVVNL
GKEIERLERQAAIDAELSKATSTPITNKPDAKT----GGDAKTGRATDEYRKAFWNGMRN
KVLSYEVQNALTIGTDSEGGYLVPDEYEKKLVEALEEEVFFRNLATVIKTSSGDRKIPIV
TSKGEAAWIDEGGQFPESDDSFGQTTISAFKLATMIKVSDELLNDSVFNIEQYISREFGR
RIGTKEEEAFFIGDGKGKPTGIFN--ATGGAETGVTS-TGTSITFDDVMDLYYSLRAPYR
NKAVWLLNDSTVKAIRKLKDGNGNYIWQPSVREGEPDKILNRPYRTSIYVPELAAGNRVM
AFGDYSYYWIADRQGRSFKRLNELYATTGQVGFLASERVDGKLILSEAVKTLDIKAAGK-
--
>deJonge_NODE_24_length_236762_cov_81.230073
---MKTLSIDIETYSDQNLAKTGVYRYVESPVFQILLFSYSVDGGPVQLVDLACGEEIPA
EVISALTDDSVIKWAFNAGFERICLSRHLGY----------------PTGDYLDPESWRC
SMIWAATMGLPLSLEGVGAVLGLEKQKLTEGKELIKYFCQPCAPTKTNGQRTRNLPAHAP
DKWLAFKKYNIRDVETEMSIQARLAKYPVPDSVWDEYHIDQEINDRGVALDMELVRQAIQ
MDGRSRSELTQAMKDLTALENPNSVQQMKGWLSLNGMGTDTLGKKTVAEMLKT-APPELQ
TVLTLRQQLAKSSVKKYQAMETAVCADGRARGMFQFYGANRTGRWAGRIIQMQNLPQNHL
DDLAEARGLVRCGDFEGVEMLYEDVPDTLSQLIRTAFVPQDDRKLIVADFSAIEARVIAW
LAGEEWRQKVFAEGKDIYCASASQMFGVPVEKHGINGHLRQKGKIAEL--ALGYGGSVGA
LKAMGALEMGLSEEELPLLVDAWRQANPNITKLWWDVDRAAMEAVRYKHTNETHGITFSC
RSGMLFITLPSGRQLAYVKPKIGTNKFGGDCITYEGVGGTKKWERLDSYGPKFVENIVQA
TARDILCYAMQTLRC--CSIVMHIHDEVVIEADRRM-SLQAVCDQMGRTPPWAKGLQLRA
DGYETDFYKKDSNNVNRVTNPMKVITGPDTRWSYANVWEPKSINGGAAKYSVSLIIPKSD
TKTVAKIKAAIEAAYQEGQAKLKGNGRSVPPLAAIKNPLRDGDVERPDDPAYANAYFVNA
NSATAPGIVDADRNPVLTRSEVYSGVYGRASINFYAFNSNGNKGIACGLNNLQLIRAGEP
LGGKASAESDFATDA-ED-DFLN--MAKHAVLSASSSERWLNCPPSARLCEAYEDKGSDY
AAEGTDAHTLCEYRLKQALGIPTEDPIENLSWYNEEMEECAAGYTAYVVELLETAKQTCS
DPVVMIEQRVDFSRWVQEGFGTADCILIADGVLNIVDYKHGKGVEVSA-EGNTQLSLYSL
GALEIFDGIYDIDRVCVHIFQPRKSNVVSSMMDKADLYQWADTELTEKAQLAYEGQGSFS
CGEWCRFCKAKAECRERAEANLALARYEFQSPALLDDEEIADILGKVDALTAWASDVKEY
ALQQAIS-GKEWTGWKLVEGRSNRKYTSEAAVATTVEGAGFD-PYERKVLGVTAMQKLLG
-KTRFEELLAPYIEKPQGKPTLVPESDKRPAMN-TAK-NDFMEEF---MREKTIERKLTL
MVKKRGGICPKFVSPGYDGMPDRIVLLPGCHFAFVEVKAPGEKPRPLQLSRHRLLRRLGF
PVYVLDAEEQIGGILDEIQAS---------MRYKPHDYQAYAIDYIETHPIATVFLDMGL
GKTSITLTAINDLLFDSFEVHRVLVIAPLRVARDTWTAEVDKWDHLQNLICSVAVGTEAE
RKAALMRPADIYIINRENVQWLVEESGIPFTFDMIVIDELSSFKNHNTKRFKAMLKVRPR
VSRIVGLTGTPASNGLMDLWAEFRILDMGQRLGRFITKYRTDYFMPDKRNGQIIYSYKPL
PYAEDAIYRQISDITISMTATDHLQMPELVSSEYTVQLSDEEKSHYEELKQELVLTLG-D
GEITAANAASLSGKLSQMANGAIYDDNGEVIQIHDRKLDALEDIIKAANGKPVLVAYWFK
HDLTRISERLKKLHIPFSRLDDSNSIRRWNNGEIPVALIHPASAGHGLNLQSGGSTLVWF
GLTWSLELYQQTVARLWRQGQTSETVVVQHIVTKDTIDNRIMKALSQKEHTQTALIDAVK
ADLKI---------------------------MDKGCYYDKASADYAVSFIEALCHTKGT
WARKPFELIDWQEQIIRDIFGTLKPNGYRQFNTAYIEIPKKQGKSELAAAVALLLTCGDG
EERAEVYGCAADRQQASIVFNVAADMVRMCPALSKRVKILDSQKRLIYQPTGSIYQVLSA
DVGNKHGFNTHGVVFDELHTQPNRKLFDVMTKGSGDARMQPLYFLITTAGNDTKSICYEI
HQKAKDIIEGRKIDHTFYPVIYGADEEDDWTDPATWKKANPSLGITVGIDKVRDACESAK
QNPGEENAFRQLRLNQWVKQAVRWMPMHLWDKCEFAVNEDDLEGRICYGGLDLSSTTDIT
ALVLVFPPTDEDDKYIILPYFWIPEDNLDLRVRRDHVPYDVWERQGFLQTTEGNVVHYGY
IEKFIERLGERYNIREIAFDRWGAVQMVQNLEGMGFTVVPFGQGFKDMSPPTKELMKLVL
EEKVAHGGHPVLRWMMDNIFIRTDPAGNIKPDKEKSTEKIDGAVATIMALDRAIRCGNDT
SASVYDSRGILFI------MGIFSGLFKSRDKP-QNRTAGSNYTFFMGGTTSGKTVTERS
AMQMTAVYSCVRILAEAVAGLPLHLYKYTD-DGGKEKAIDHPLYRLLHDEPNPEMSSFVF
RETLMTHLLLWGNAYAQIIRNGRNEIIALYPLMPNKMSVDRDENGHLFYTYYRGSDEA-I
KNKDLAVTLQPSDVLHIPGLGFDGLVGYSPIAMAKNAIGMAIACEEFGAKFFANGAAPSG
VLEHPGTIKDPSRVREAWQSQFGGSSNSGKVAVLEEGMKYTPISISPEQAQFLETRKFQI
NEIARIFRVPPHMVGDLEKSSFSNIEQQSLEFVKYTLDPWVIRWEQSLMRALLAADEKAA
YFVKFNLEGLLRGDYQSRMNGYAIGRQNGWMSANDIRELENLDRIPAEEGGDLYLINGNM
LPMRDAGAFANTPPNDSGKE-------------E---KTDEEVLEVEEPGTDG----DGS
GGEDSVLERHHRRGKLV---------------------------MSGTIAEESWFDDDVT
PQLFKEELLAGSGDITVWINSPGGDCVAAAQIYNMLMDYKGNVTVKIDGIAASAASVIAM
AGTKVLMSPVSMLMIHNPMTVAFGDSGEMQKAIEMLGSVKDSIINAYEIKTGLSRAKLSH
LMDAETWMDAHKAVELGFADEIMQRSDNT-ED----------------------------
--VEVPAVSMLYSKANVVNSLMDKIAHKCAINPKPA----------V-QERTGRSVDELR
ANLNAIKNYI-MTIIEMRDKRTKLLATMDGFLDTHRDSKGVLSAEDDATYTGMEKELAAI
TNEIKRMERREAIDAELAKPVSAPITGKPMNGT---GEDKPKTGRGSVAYKNAVLDALRS
N--FRKISNDLSVGVDSHGGYLVPEEYDSRLIDVLTEECIMRKLGTRITT-SGEHKINIA
GTKPAAAWIEEGGQLSFGDATFDQIIMDAHKLHIAIKVTEELLYDNAFNLENYIITQFGK
GLANAEEDAFINGDGVGKPLGLLA--AEGGAEIGVTTAAADNITYDELVDLVYSLKRPYR
KSAAFLTNDQTIGYLRKLKDQNGHPLWHDSVEDGEPGRILGYKVYTSPYFPVMTAGMPAI
AFGDYSYYNIGDRGTRSFAELKELFAGNGMVGFVAKERVDGKLVLPEAVKLLKMATA---
--
>deJonge_NODE_101_length_146504_cov_12.917432
---MKNISIDLETYSDVDLQKCGVYRYVQSPNFEILLFGYSVDEGVVQVVDLAQGEQIPD
EIIDALTNEQITKWAFNSQFERICLSEYLRRYYP--QKFISYSIEEDTVGDYLSPVSWKC
TMTWSAYMGLPLSLEGAGKVLGLSEQKLKEGKDLIRYFCAPCKPTKVNGGRTRNLPKHDK
EKWDAFIKYNIRDVEVELSIQGRLSKFPVPDFVWEEFWLDQEINDRGIALDMEVAKNAIV
FDKHSKDKLTAKIQHSTGIDNPNSVIQMKAWLSENGIEADSLDKKAVKELIAS-TPAHIR
EVLEIRQQLAKSSVKKYQAMENAVCEDHRARGMFRFYGANRSGRWAGRMIQLQNLPQNHL
PDLREARELVKSGNYEAMEFLYDDILDTLSQLIRTAFVPREGMKFVVADFSAIEARVLSY
LAKEEWRSEVFKNNGDIYCASASAMFGVPVEKHGVNGELRQKGKIAEL--ALGYGGSVGA
LTAMGAIEMGLFEDELQPLVDSWRSANPNIVQFWWAVDRCVKRTIKERIDTETHGIYFYY
KSGMLFIELPSGRRLSYAKPKMGVNKFGSESVVYEGIGGTKKWEQIESYGPKFVENIVQA
ISRDILAYAMRTLSH--CFICGHVHDELIIECSKDV-SLDAICEQMGRTPPWIPGLLLRA
DGYECDFYKKD--MSNNYKNPTKVITGPKTRWSYANVWDPKSINGGTPKYSVSLIIPKSD
VATVKKIEAAIQAAYEEGESKLKGNGKSVPSLKVLKTPLRDGDLERPDDAAYADSYFINA
NSASAPGIVDADRQPILERSEVYSGVYGRASINFYAFNSNGNKGIACGLNNLQKIADGEP
LGGKSRAEDDFATDD-DD-DFLS-MPDKHAVLSASSSHRWLACPPSALLCAKEKDKPSEF
ALQGTDAHTLCEHKLKTALGQQSKDPVEDLTFFDEEMADCTDMYAQYVMEQLSAAKERCS
DPIVLIEQHLDFSQWVPEGFGTGDCVIVADETLTVIDFKYGVGILVNA-ENNPQMMCYAL
GALSIFDGIYDIKEITMTIFQPRREHVSTFTISKEAMLSWAEETLAPTAQLASKGEGEYK
AGSHCQFCKVKATCRKRAEYNLELARYDFEMPANLEDDEIEVILAKTDELVSWVGDIKEY
ALGQAVS-GKEWKDWKLVEGRSNRKYVNDKAVADKVESAGYD-PYEKKVIGITAMTKMLG
-KTKFEELLSDLIEKPQGKPTLVPMSDKRPAMKNTAI-NDFKEDN---MREKEIEKRLVA
EVKKNGGICPKFVSPGYSGMPDRIILLPKGKFAFAELKATGQKPRALQVARHKTLMGLGF
RVYIIDGTEQIGGVIREIQST---------MKYNPHDYQRYATEYIESHPEAAVFLDMGL
GKTSITLTALNNLLFDYFDVHRILVVAPLRVARNTWSDEIEKWEHLHNLTFAIAVGTEKE
RLEALRKQADITMINRENLQWLIEKSGQPFEFDMIVIDELSSFKNHQAKRFKSLMKVRPK
VKRIVGLTGTPSSNGLMDLFAEFKILDMGMRLGRFIGQYRNTYFKPDKVNGPIVYSYKPL
PGAEDAIYEKISDITISMKAADHLKMPELVNTKYMVHLSEKEKKKYDDMKAELVLALP-E
GEITAANAASLSGKLSQMANGAVYADDESILPIHDRKLDALEDIIESANGKPVLIAYWFK
HDLMRIKQRLTEKKIPFQKLDSDASMKKWNRGELPVALIHPASAGHGLNLQSGGSTIVWF
GITWSLELYQQTVARLYRQGQTSGTVTVIHILTEGTVDEKIMKALADKDSTQSALIDAVK
AEL-----------------MRKLKKYKPTKLMAKSSHYDKQMADYAVSFIEELCHTKGT
WAGKKFELIDWQEQIIRDLFGVLKPNGYRQFNTAYIEIPKKQGKSELAAAVALLLLCGDG
EERAEVYGCAADRNQAKIVFDVAVDMVKFSPALMKRVKILESQKKLIYKPTNSFYQVLSA
DVANKHGFNTHGVIFDELHTQPNRKLYDVMTQGSGDARMQPLYFLITTAGNDTNSICYEI
HQKALDIQAGRKVDPTFYSVIYGADESEDWTDPKVWQKANPSLGITVAMEKVKVACDSAK
QNPGEENSFRQLRLNQWVKQSIRWMPMEKWDACNFKVDEDELEGRVCYGGLDLSSTTDIT
AFVLVFPPLDEDDKYVVLPYFWVPEDTLDLRVRRDHVPYDLWERKCYLQTTEGNVVHYGY
IENFIESLGERFNIREIAFDRWGAVQMVQNLEGMGFTVVPFGQGFKDMSPPTKELMKLVL
EKKIAHGGHPVLRWNMDNIFIRTDPAGNIKADKEKSTEKIDGAIATIMALDRAIRCGNEV
TESVYDTRGLLVF------MGILKGLFRTRDAP-TNRTSGSAYSFFMGNSTSGKRVNERS
AMQMTAVYSCVRILSEAVASLPLHFYKYDE-NGSKVKATEHPLYILLHDEPNPEMTSFVF
RETLMTHLLLWGNAYAQIIRNGKGEIIALYPLMPDRMKVDRDEHGRLYYEYQVNSDDA-P
TNKGSSVKLAPDEVMHIPGLGFDGLVGYSPIAMAKNAIGLAIAAEEYGSKFYANGAAPSG
VLEHPGTLKDPSKVRDSWSQTFGGSANSHKVAVLEEGMKYTPISISPNEAQFLETRKFQI
DEIARIFRVPPHMVGDLEKSSFSNIEQQSLEFVKYTLDPWVSRWEQNMARSLLTAEEKQN
YFIKFNVDGLLRGDYQSRMNGYATARQNGWMSANDIRELENLDRIPAELGGDLYLINGNM
TKLEDAGIFAASPDTSDGE---------------EKANEEQEVLELEEPKDSKPRKG---
-RSRR--TS-----P-----------------------------MHGTIAEESWFDDDVT
PQLFKDELNAGSGDITVWINSPGGDCVAAAQIYNMLTQYKGNVTVKIDGIAASAASVIAM
AGNMVLMSPVSMMMIHNPATVAFGDHAEMQKAIDMLAEVKESIINAYVIKTGLSRSKLSH
LMDAETWMDANKAVELGFADDIVTRAETKPNTD--PEEED----E---------DDESTE
EKEKKPSDSMLFSRKAINNALMNKLEKHYVQSKEIVTKQAEVS------TNKGTSAKEIK
ERLEFIKKFI-MTIKDLIEKRAKVWETAKNFVETHEDKNGVLSDEDTATYNKMEKEIEDL
TAAIDRQQRAERREAELAKPVNSPITGKPFMGDAK--EV--KKGRASDTYKDAMLSAMRS
N--FRNVSNVLQEGVDADGGYLVPEEYDRRLIDVLDGENIMRSLATKITT-AGQHKINIA
ATKPAAAWIEEGGALSFGDATFDQIYLDAYKLHVAIKVTEELLYDNAFGLENYIITQFGK
ALANAEEDAFLNGDGKGKPTGIFA--KTGGGQIA-GTLT-AAIKSDDLIDLVYGLKRPYR
KKASFIMNDATLASLRKLKDNNGAYIWQPSYKEGEPDRVLGYAVHTSAFAPTN-----AI
AFGDYSYYNIGDRGSRSFAELRELFAGNGMVGYVAKERVDGKLILPEAVKILKLKEETQA
AG
>deJonge_NODE_1253_length_24279_cov_6.702815
MDKITKLSLDLETYSPADLQKCGVYRYSEDPEFEILLLCVSVNDMPPTVYDLACGENVPE
EILAAISDENCIKWAFNANFERICLSNWLFKYHP--EHFCSYSVPEDTVGRYLDPASWRC
SMVLALYNGLPRSLEQVGAVLGLSEQKLKEGKELIRYFCVPCKATKSNGGRTRNLPEHSP
ERWGLFKKYNKRDVEVEMQIQKRLQKYPVPAKIWEEYHLDQEINDRGILCDAELVRNAIK
IDELSKSKITGLLKEKTHLENPNSVAQMKAFLEENNVKAPSLGKKDVAELMKS-ADKNIA
EVLSLRQKLAKSSVRKYQAMDNAMCGDLRCRGMFLFYGANRSGRFSGRIVQLQNLPQNHM
EDLSEARSLVKSGDYDTLDLLYENVPLVLSNLIRTAFIPRTGYKYIVADFSAIEARVLSH
LAGEKWRSEVFESGGDIYCASASKMFGVPVEKHGANSHLRQKGKIAEL--ALGYGGGVGA
LKAMGAIEMGLCEEELQPLVNSWRQSNPHIVEYWHEIDDAVKQAIQMRLPAKVGCIEVYW
RSGMLFITLPSGRRLSYVKPRITTNKFGGESVAYYGIDAKKKWDLIESYGPKFVENIVQA
VSRDILCYAMRTLSH--CFIVGHVHDELIIECRADT-DLDAVCEQMGRTPEWIPGLALRA
DGFECEHYKKE----MTNRTKAITG--KNTRFAFLNVNEPKSVNGGTPKYSACLIISKDD
TVTVSKIKAAIKAAYEDGEATLRGSGKSVPALENIKTPLRDGDKERPDDPTYANSYFLNA
NSTRKPGVVDGNNSLIIDTSELYSGIYGRASINFYCFSKNGNRGIAAGLLAMQKLRDGEP
LGGRVNAETEFAGLDSEDDDFLS--MSKHAYLFASASARWIACTKSAKECANAADTPSEY
AKLGSEAHTLCEHLVLNALGRDAADPTGSLEHYDAEMQYHAEDYCGFVMAEIAEAKKIGG
DVFVGVEQRLDLSRWIPDGFGTGDCVIAADGLIHIIDFKYGTGVLVSA-ERNSQLMCYAL
GAVDTFDTLYRTDKIRLSIFQPRRENISSYEMSVSELLTWADEVLAPAAKLAYAGEGEYA
AGEHCRFCAAKAFCKTRAEQNMELAKYEFADPAHLSDDDVAEILPRLDNLVSWANDVKDY
ALKQALA-GTRYSGFKLAEGRSARKYTDETAAAKAVEAAGYE-PYEKKLKGITAMTSELG
-KKRFNEILGGLVYKPPGKPILIPADDKRPEINIHTN-DSISDQEEKIMREKEIEQKLVR
EVKRRGGICPKFVSPGANGMPDRIVFLRDGCMAFAEVKSPGKKPRALQAKRHSDLRKLGY
KVFVIDDAKQIAKMIKEIEAK---------TKEQLHEYQRYCIEFIKKNPAVLLILEMGL
GKTIISLTAIEELMFESFEVNKVLIIAPLRVARDVWPEEIRGWSHVKDLRCSVILGKKEA
RTEALNADADIYIINRENLQWLVEKSHTPWPFDMAVIDELSSFKNCRSKRYRALNKVRPF
ISRIVGLTGTPSSNGLMDLWSEVRLIDGGKRLGKYIGRFREQYFKVGDMNPGEVYNYIPL
PGAEKEIYKKIGDITVSMKSLDYLEMPECINIRHEVEMNGKERKLYNSLKNNMILQLGG-
NNICAENAAVLSGKLQQMANGAIYDENKEIINIHERKLDMLEDLVEQSNGHSVLIAYWYQ
HDRTRIIERLKKAGYEPRELRSEQDILDWNSGRIQTALISPASAGHGLNIQKGGHILVWF
STIWSLEMFQQTNARLWRQGQK-DIVTIHHIICKDTIDEDVLDALENKDTTQKRLIDAVK
ADLEVQK---------MADKMRKLENYTPTKFMSETSHYDKSAADYAVNFIECLCHTKGT
WAHKPFELIDWQEKIIRDIFGVLKPNGYRQFNTAYIEIPKKQGKSELAAAVALLLTCGDG
EERAEVYGCAADRQQASIVFNVAADMVRMCPALSKRVKILNSQKRLIYQPTGSIYQVLSA
DVGNKHGFNTHGVVFDELHTQPNRKLYDVMTKGSGDARMQPLYFLITTAGNDTKSICYEI
HQKALDIIEGRKIDHTFYPVIYGAEESDDWTDPKVWAKANPSLGITVGIDKVQDACESAK
QNPAEENSFRQLRLNQWVKQAVRWMPMDKWDKCAFAVREDDLEGRVCYGGLDLSSTTDIT
AFVLVFPPRDEDEKYIILPYFWIPEDNLELRVRRDHVPYDLWQRQGFLQTTEGNVVHYGF
IEKFIEQLGDKFNIREIAFDRWGAVQMVQNLEGMGFTVVPFGQGFKDMSPPTKELMKLTL
EEKIAHGGQPVLRWNMDNIFIRTDPAGNIKPDKEKSTEKIDGAVATIMALDRAIRCGNDN
TESVYDSRGILFV------MSIFSGIFHSRDKP-KNSTAGASYRFYMGTSTSGRRVSERS
AMQMTAVYSCVRILSEAVAGLPLHLYRYTA--EGSAKATDHPLYRLLHDEPNPEMTSFMF
RETLMTHLLLWGNAYAQIIRNGKGEVVALYPLMPDRMTVDRDENGRLYYQYQMQDSDP-R
TMKGSTVILQPSDVLHIAGLGFDGLVGYSPIAMAKNAVGLAIATEEYGAKFFANGATPSG
LLEYPGTVKDPERVRDSWNKGFSGG-NSHKVAILEEGMKYTPISISPNEAQFLETRKFQI
NEIARIFRVPPHMVGDLEKSSFSNIEQQSLEFVKYTLEPWIVRWEQAISRALLTPDEKSK
YYPKFNVDGLLRGDYQSRMNGYAVGIQNGFMCPNDVRSLENMDLIPDELGGNKFMCNGNM
IDIASVGRQY------------------------EKEEDDEEVLEVEESDGEQSD-----
DGENALPKRHDSRGKLV--------------------MTERTLFLNGTIAEESWFDDDVT
PQIFKEELNSGGGDITVWINSPGGDCVAAAQIYNMLTDYKGNVTVKIDGIAASAASVIAM
AGTQVLVSPVSMLMIHNPATMAFGDHAEMQKAVDMLGEVKESIINAYERKTGLSRAKLSH
LMDAETWMNANMALELGFADGFIERSADKKSKE-DDKSDEDTDEEDNSDDDDTDEEDNDE
KKSKEKTSSFLFSRTAVNRALQNKLERHYHKS---------------HTEE-SVSANDLR
NRLDIIKKYI-MTIQELIQKRAKVWETAKSFVDTHEDKNGRLSAEDTTAYNRMEQEIEDL
TASIERQQRAADRDKMLSQPINSPIVTKPANGV------DVKTGRASDEYKAAMLGALRS
N--FRNVSNVLQEGVDADGGYLVPEEYDRRLIDVLDEENIMRSLATKITT-SGEHKINIA
ATKPSAAWIEEGGALKFSDATFAQILLDAHKLNVAIKVTEELLYDNAFGLENYIITQFGK
ALANAEEDAFLNGDGKGKPTGIFA--KTGGGNVT-AEV--AAFTGDELINLVYTLKRPYR
KKAAFIMNDKNLAVLRKLKDANDQYLWQPSLKEGEPERLLGYPVYTSAYAPAD-----AI
AFGDFSYYNIGDRGSRSFKKLTELFAGNDMVGFVAKERVDGKLILPEAVQILKLKTALPA
SS
>deJonge_NODE_157_length_93192_cov_29.852905
---MKEILVDIETYSEVDIGKCGLYRYATDPSFEILLIAWATDEGETKCADLASGETIPM
ELLEAFQSGSVRLIAHNAAFERVCFSVHLNRYCP--GQYL-------KPGDFLSPDSWIC
TMVMAASLTLPLALKDVGTVLKTSQQKDKEGERLIKLFSVPCKPTKSNGMRTRNLPEHYP
ADWAKFKYYCIQDVNTEVDIYKRLKKFPMPELEWQHYRTNERINDRGVRIDTELVQEAIT
CDLMLSDAMSKKAYELTGLENPNSVSQLKTWLEDRGIPMDTLGKKDVAQMITELKDAEAL
DMLKLRLQMAKSSVKKYQAAERCVCSDGRARGLFQFYGASRTGRYSGRNIQLQNLPQNHI
STLDEARTLVKLGCFDMVESIYGNTPDVLSQLIRTMLIPKDGCEFIVADFSAIEARVLAW
EAEEQWVLDAFQNGEDLYCATASQMFHVPVVKHGINGDLRQKGKIATLA--CGYGGSSGA
LISMGALQMGLKEEELPEIIDSWREANPKIVQYWWDTEKAAMTAYKTGERQEVGKIAFEF
YSGTLWMVLPSGRRLAYLKPRQQPNRFGRMSLTYEGMGQNHKWSRQETYSGRLVENATQA
IARDILAEAMDRISAEDLNIVAHVHDEVIIEAPKDQYTVDEVCKLMSVNPAWCKGLPLAA
AGYKG--YFKD--MAKKITSATKLV--IPCRISFANIFEPKSINGSEAKYSVSCLIPKDD
KKTLLAIHKAVEAAKEDGKV--RKWGGKLPP--NLKLPLRDGDIDRPDDENYQEHFFLNA
TSKDAPQVVDRHVQPVVDPMMVYSGCFCNVSVNFYPFNANGNRGVAVGLGNIQFVKDGDR
LSGRASADADFDALEDDEDVLGG-MPEVHAILSASSSKRWLNCTPSARLEQNFPNESSVY
AEEGTAAHALGEYKLRKYLHERVQRPT--SEYENEEMEANTDIYAEFIISTVERIKETCP
HPLVMVEERLDYSYLVPSGFGTGDCVIIADGTLYVMDYKNGKGVFVSCD-HNPQMMLYAL
GAYHAYGYLYNIKQVSMTIIQPRLENISTYECSVEELLDWAETYVRPRAKLAFEGKGEQV
PGDWCRFCRARTSCKACAEEALALVKEEFKSPALLSKTDIEKMLPTLNRIESWIEAIFAY
VSSEAINHGVAWDGYKVVEGRSKRQFLDTKSVVAAAEKAGYTDIYKTELISLTEFEKLM-
GKKKFKEILGEYVVKPPGKLALVPNSDPREAVDLETAEDEFTPLD---MRENEVEKRFVE
AVRAVGGQALKFTSQTMNGVPDRLVLLIGGKCAFVELKAPGKQMRILQRKRRQQLEALGF
PVFCVDRLEQIQPAVDALL-HWTPGEPIPQ------------------------------
-------------MLETFEVSKVLIIAPLRVARDTWPAEIEKWDHLKGLDISVIVGDVKT
RIAAVHHPAMIYIVNRENIKWLVEKNGMHWDFGMVVIDELSSFKNYQSQRFRFLRKVRPF
VKRWVGLTGTPSSNGLMDLWAEIGILDGGERLGKFIGRYREAYFKAGSMNPGIVFQYVPR
QGAEEMIYQRISDITISMKALDYLNMPDCVPTRCEVEMNTQERELYDMLRQDLLIPLKD-
GDIDAANAASLTGKLLQMSNGAVYDENGKARVIHDHKLEALEDLIEAANGQPVLVAYWFK
HDRERIINHLSKLKIKVRDIKSSTDIKDWNAGNIPVALIHPASAGHGLNIQQGGHILIWF
GLTWSLELYQQTNARLWRQGQT-HVVTIHHIITKNTVDEDVMVALEQKDMTQEKLISAVR
ARLEE-------MAECRPKNYPKLKDYKPSRFMLPSCHYDAAKADRAVTFIENLRHTKGK
WAGKRFWLLPWQEQIIRDVFGIVDEKGNRQFRTAYVEIGKKNGKSELAAAVALYLLFADN
EPSAEVYGAAADRQQASIVFDVAHQMVQMTPALLKRCKIMAATKRIVNYGNAGFYQVLSA
EVGTKHGLNVSGLVLDEVHAQPNRKLYDVLTKGSGDAREQPLFFLITTAGTDKESICYEL
HMKALDLLAGRKIDHTFYPVVYGLTDEDDWHDEANWYKANPSLGQTIQIQRVRDAYQEAL
DNPAEENVFKQLRLNMWVSSLTRFIPEHIYDLGNQPIDMEALKGRDCYGGLDLSSTGDIT
AFVLMFPPRVPEEKYIMLPFFWIPEDTIPQRVRRASVPYDVWYQQGYLMATEGNVIHYGF
IEKVIEELGKTYHILEIAFDRWGAVQMTQNLEGMGFTVVPFGQGFKDMSPPTKEFYKLLM
EGRIIHGGNPVMAWMAGNVVVDTDPAGNIKPTKAKSPEKIDGIVAAIMALDRCIRNEGQQ
QGSVYDERDMI--VFMG--FWEWMGFENPRDSPKEDNVRDSGQTFVFGRSNAGEQVDEKA
AMQIPTVYACVRLLAESIAALPLHLYRVTDNNGNKEKARDHPLYKILYRQPNPEMTSFVF
WETLMTHLLLWGNAYAQIVRDGKNTVLGLYPLLPENVEVDRDESGELYYIYHAYTDEVPG
E-QNKDIYFRRDEIFHVPGLGFNGLIGFSPIAMMKNSLGTSIAVDKYGSSFFKNGAQPSG
VLEHPGVVKDPNRIRDSWEAAYGGAANAHRVAVLEEGMAYKPISLPPEDSQFLETKQFSV
TEICRIFRVPPHLVADLSRATFSNIEYQSLNFVMHSLTPWLVRIEQGIIKDLLLEEEQDT
YFPKFNVDGLLRGDYQSRMNGYATGISNGFLSPNDVHRLENMDLIPAEEGGDDYYLNGGY
VKLKDAGVAQQNKAAAVQQNQPKQTQP------PEEEPDSDNRLSESKPRKNGRR-----
----TR------------MKKFWNWIK----NSD-D---TRILRLEGPIDEESFWGDEIT
PQMFRDELESGEGDVTVWINSPGGNVFAAAEIYTMLRDYKGSITVKIDAIAASAASVVAM
AGDTVQMSPVAMLMIHDPSTVAMGNTKDMEKAIEVLNEVKESIINAYAAKSGLSHARIAN
LMSNETWMNAKKAVELGFADEILFAKREAEPDSDPAP---ENPEEDPSEPGEGE-EKKP-
--FQKDTAGHLFSSRQMDLIVLNRLGVKPEDVGQKHTEPK-PPDMDGKTEDGSIPYNILM
KQLEYMK---MSKILELRTKRNTLWEQTKDFLEKNRGENGLVKAEAVEQYNKMAQEVKDL
GAEIERLEQQAQIEAQLSAPTSSPVHADPKSGA-----KKD--PTATAEYAENFWNMIRN
RGHYGEVRNALSVGEDTEGGFTVPDEFEKRLVEALEENNIFRGMATVIRTSSGTRKIPIA
EDTGEASWIDEGEEIPESDTTFGQTMLSAYKLGTMIKISNELLNDSAFDLATYIARRFGV
RMGNAEERAFITGDGVGKPLGLLA--ETGGAKVGVTAGKKDAVTFDEIFKLYYALKAPYR
KKAQFLCNEALVLQLMTIKDNNGNYIWKPGLEIGKPDTLLNRPLKTSAFMPEIKGGSKVM
AFGDYSYYWVADRQNRTFRRLNELYARTDQVGFLTTQRVDGKLILPEAVQLLQMAPQG--
--
>deJonge_NODE_510_length_54986_cov_32.199487
---MQTLSIDIETYSDVNLSKCGVYKYAESPDFEILLFGYSSDGSEVTVIDLAQGERLPQ
EIIDALTDDTVIKWAFNANFERVCLSRYLRDLGVSLDPFHDNHPISTECARFLNPESWRC
SMVWAATMGLPLSLEGVGAVLGLEKQKLTEGKDLIKYFSVPCAPTKTNGGRTRNHPFHAP
DKWEAFKKYNIRDVETEIGIKDRLAKFPVPKEVWDEYRIDQEINDRGVRLDMDLVKEAIE
MDSRSRSELTAAMKDMTALDNPNSVQQMKQWLKGNGLETDSLGKKVVAELIKT-APPELQ
TVLELRQQLAKSSVKKYQTMERAVCDDGRARGMFAFYGANRTGRWAGRLIQLQNLPQNHL
PDLADARALVKSGDFDAVKLLYEDVPDTLSQLIRTAFIPKDGTQFYVSDFSAIEARVIAW
YAGETWRQKVFETGGDIYCASASQMFHVPVEKHGINGHLRQKGKIAEL--ALGYGGSVGA
LKAMGAIEMGLSEDELPPLVDAWRQTNPNIVKFWWDVDRAVMEAVKYKHATSSYGLTFSC
RSGMLFITLPSGRNLAYVKPKVGTNKFGGECITYEGIGSTKKWERLDSYGPKFVENIVQA
TSRDILCYAMKTLRC--CSIVMHIHDELVIEADPRM-SLDVLCEQMGRTPPWAKGLKLRA
DGYTTPFYKKDMSKNVKISNPMKVITGVDTRWSYANVWEPKSINGGTPKYSVSLIIPKSD
TKTIAKIEAAIEAAYKEGEAKLKGNGKSVPALSVLKTPLRDGDAERPDDEAYKNAYFVNA
NATSAPGIVDADLNPILTRSEVYSGVYGRASITFYAFNSSGNKGIACGLNNLQKIRDGEP
LGGKASAESDFATDD-DE-DFLNMAAKAHAILSASSSDRWLHCPPSARLCETYEDKGSDY
AAEGTDAHALGEFKIKSALGLPAEDPTKSLKWYSEEMEDCASGYAEYVLEQVEAAKETCS
DPVVLIEQRVDFSRWVEQGFGTADCIIIADGTLRIIDYKHGLGVLVSA-DENPQMQCYAL
GALELFDGIYDIDQVSMTIYQPRRQNISTFEISKDALYRWADEVLKPTAELAFAGDGNFL
CGEWCGFCKAKNECRARAEANLKLAQHDFKLPPLLTDTEIEVILGKVDELVSWASDIKEY
ALQQALS-GKEWTGFKLVEGRANRRYSNEAAVIETVEKAGFD-PYEKKLLGVTAMQKLLG
-KSRFDELLTAYIEKPQGKPTLVPDSDKRPAMN-TAK-NDFMEENDNEMIEKQIENKLTM
AVKNNGGIALKLVCPSFAGMPDRLILLPDGHIGFAELKAPGKKPRPLQLSRHRLLRELGY
RVYVIDDPEQIGGMIDELQST---------MNFNPHDYQDYAIRYIEKHPVAAVLLDMGL
GKTIISLTAVYNLLFDSFEVHRVLVVAPLRVARDTWPAEIQKWEHLRGLTYAVAVGTPKE
RKAALMQQADITIINRENLQWLIDESGFPFDFDMVIIDELSSFKNHKSKRFKSLMKVRPR
IHRIIGLTGTPSSNGLMDLWAEFKVLDMGERLGRFITQYRTNYFMPDKRNGEIIYSYKPL
PYAEDAIYQRISDITISMKSTDHLKMPELVSTEYEVQLSDSERSRYEDLKQELILQLP-D
GEVTAANAASLTGKLSQLANGAIYADTGEVIEFHDKKLDALEDIIEAANEKPLLVAYWFR
HDLSRIKKRFNVREI-----KTSRDIADWNAGKIPVAVIHPASAGHGLNLQAGGSTLVWF
GLTWSLELYQQTNARLWRQGQESGTVVIQHIITKGTIDERIIKALSKKEMTQTALIDAVK
ADLEVV------------MPMRKLKNYKPTRFMAETSHYSKQMADFAVMFIEQLTHTKGT
WAGKPFELIDWQERIIRDLFGVLKPNGYRQFNTAYIEIPKKMGKSELAAAVALLLCCGDG
EERAEVYGCAADRQQATIVFDVAADMVRMCPALNRRVKILASQKRIIYEPTNSFYQVLSA
EAYSKHGFNIHGVVFDELHTQPNRKLFDVMTKGSGDARMQPLYFLITTAGNDTNTICYEV
HQKAQDILDGRKVDPTFYPVIYGAEPDEDWTDPEVWKKANPSLGITVGIDKVEAACESAK
QNPGEENSFRQLRLNQWVKQAVRWMPMDKWDACAFPVNEDDLEGRVCYGGLDLSSTTDIT
SFVLVFPPRDEDDKYVILPYFWVPEDTLELRVRRDHVPYDSWEKEGMLQTTEGNVIHYGY
IEKFIERLSERFNIREIAFDRWGAVQMVQNLENMGFTVVPFGQGFKDMSPPTKELMKLTL
EQKLAHGGHPVLRWNMDNIFIRTDPAGNIKADKEKSTEKIDGAIATIMALDRAIRCGNDN
GASVYDNRGILFI------MSIFSGLFRSRDKP-TNSTTGSSYRFFFGGTTSGKAVTERS
AMQMTAVYSCVRILSEAIAGLPIHLYRYGE-GGSKEKAINHPLYFLLHDEPNPEMTSFVF
RETLMTHLLLWGNAYAQIIRNGKGEVVALYPLMPNRMTVNRDENGELYYEYQTSQDEA-H
TMNGSRVRLQPSDVLHVPGLGFDGLVGYSPIAMAKNAIGMAIACEEYGAKFFANGATPGG
ILEHPGVVKDPERVRESWNSAFGGSSNANKVAVLEEGMKYTPISISPEQAQFLETRKFQI
NEIARIFRIPPHMIGDLEKSSFSNIEQQSLEFVKYTLDPWVCRWEQSMQRALLSPDEKKD
YFFKFNVDGLLRGDYQSRMNGYAVGRQNGWMSANDIRELENLDRIPEEEGGDLYLINGNM
TKLKDAGIFAASAQTQEEADET-----------------KETQTEPEPEDGR----T---
--------RFRKKEAL-MTRKFWNWVRNEEPD-SFGS--DRTLYLDGEISDETWFGDEVT
PKLFRDELHAGDGNITLWINSPGGDVFAAAQIYNMLMDYPHDVTVKIDALAASAASVIAM
AGTKVCMSPVAMMMVHNPATIAIGDTEEMQKAIDMLNEVKESIMNAYEIKSGLSRHKISQ
LMDAETWMNAKEAVKLGFADEILFRDGEKSVPE---------------------------
---DTADTEMLFSRKAVTDSLLSRLIPKKKPEA----------------NKHMVPVTDLE
KRLSLLAH--MTQIMELMDKRAKAWEAAKAFLNSHSQNGGMVSAEDAATYDKMEKEVTDL
TKDIERLQRQEQIDKMMSAPTSTPLTGKPGVKD----EPEDKLGRASAAYKKAFWDNIRH
PSN-PAIRDVLEEGTDANGGYLVPIEFEHTLVQALNENNIMRTIGCKVITTQNERKIPVA
NGHTQAAWTAENGAYTESNPTFAQTSIDAFKLTDLIKVSDELLSDSFFDIEGYISEEFGR
AFGEAEEDAFINGAAIDRPTGLFIPSTAGGAPSGVTAASATAITADELISLVYSLKAPYR
SKAKFLMNDATVAAIRKLKDLNGVYVWQPALTAGEPDRLLGYPLYTSPKVPTMAAGARAI
AFGDFSCYWIADRAGRTIKRLNELYATNGQVGFTCTERVDGKLILSEGIKILDMKATSGS
--
>deJonge_NODE_601_length_49364_cov_9.895151
---METISIDIETYSGNDLNKCGVYKYVQHPDFDILLFGYAVDGGDVHVVDLAAGEEIPD
EILAALSDEDVTKWAFNSNFERICLSEWLRRNHP--EHFTSYSVEGDSVGEYLDPRGWKC
SMIWSAYMGLPLSLAGVGAVLGLEEQKLKEGKDLIRYFCVPCKPTKSNGGRTRNLPEHDP
EKWELFKFYNQRDVEVEQSIQKKLHNFTVPDFVWEEYWLDQEINDRGILLDLTLVKNAIA
LDEISKDKLSDAMKDLTELENPNSVAQMKQWLSDQGVEAESLGKKDVAKMIADEIDEDVT
EALRLRQQLAKSSVKKYQAMQTAVCNDGRARGMFQFYGANRSGRWAGRIIQLQNLPQNHM
DDLEQARGLVRNGDYEALVMLYDSVPNVLSELIRTAFVAGEGNKFCVADFSAIEARVLSW
LAGEQWRTDVFVNNGDIYCASASAMFGVPVEKHGQNAELRQKGKIAEL--ALGYGGSVGA
LKSMGAIDMGLTEEELQPLVDSWRSANPNIVRFWWDVDRAVKKAVKQREPSELKGIRFEC
RSGMLFITLPSGRRLAYVKPRMSENRFGGESVTYEGVGGTKKWERIESYGPKFVENIVQA
ISRDILCYAMRTLSH--CRICAHVHDELIIEIRKDA-SLAAICEQMGRTPPWAEGLVLRA
DGYETQFYKKD---MSKFVNPTKVITGVNTRWSYVNAWEPKSINGGAPKYSVSLIIPKSD
TKTIEKIQAAIQAAYEEGQGKLKGNGKSVPALSVLKTPLRDGDAERPDDEAYADSYFVNA
NSGTAPGIVDADRNPIIDRSEVYSGVYGRASINFYAFNSNGNKGIACGLNNLQKIRDGEP
LGGKTRAEDDFATED-DD-DFLS--MGKHAFLSASSSHRWLECPPSAKLCSEQEDRASPY
AQQGTDCHELCAYLVEKSLGRDAEDPTENLTYYDQEMQDCAESYRDYVTEQIEVAKKRCP
DPQILIEQRLDFSRWVENGFGTGDCVIVADEVLQIIDYKHGLGVLVSAE-KNPQMMCYAL
GALELFDGLYDIREISMTIFQPRRENVSTFTMTKEELLAWADEVLKPTAELAYEGKGEFK
AGDHCQFCKVKATCRKRAEYNLELARYDFEMPATLEDTEIAAILPRIDSLTAWAADLKGY
ALQQALS-GTHYEGFKVVEGRSNRKYSDEAAVASAAENAGYD-PYEKKLLGITAMTALMG
-KKKFEEVLGSYITKPQGKPALVPESDKRPAIN-TAY-EDFSEN----MREKTVEQKLVR
AVKAAGGICPKWVAPGFDGMPDRIVLLPDGRMGFVEVKAPGKKARPLQRSRHELLRSLGF
RVYVLDNPEQIGGIIDEIRTT---------MRYEPHDYQVYAAEYIKQHDVAAVLLECGL
GKTSITLTAINDLMFDSFEIHKVLVIAPIRVAKMSWPDEIEKWDHISDLRYSVAVGTEAE
RIKALETPADIYLINRENVQWLVEKSGLPFDFDMVVVDELSSFKNWQAKRFKALMKVRPR
VKRVVGLTGTPSSNGLMDLFAEYKILDMGERLGRFIGQYRNAYFKPDKTNGHIVYSYKLL
PGAEEAIYDRISDITISMKSADHIKMPELVNSRYMVRLDKKEYLKYVRMSQDLLLKLP-K
GEVTAANAAALSGKLTQMANGAVYSDDGDYEKIHDRKLDALEDIIESANGKPVLVAYWYQ
HDLDRIQERLMELKVDYARLDKEQNIRRWNDGDVPVGLIHPASAGHGLNLQSGGNILVWF
GLTWSLELYQQTVARLWRQGQENT-VSVIHIIVAKTIDERIMNALETKDHTQSALIEAVK
AEVGAYGGK-----------MRKLKKYKPTKFKAKDSVYDKDAADFAVSFIECLCHTKGT
WAGKPFELIDWQEQIIRDVFGTMKPNGYRQFNTAYIEIPKKQGKSELAAAVALLLCCGDG
EERAEVYGCAADRQQASIVFEVAADMVRMCPALNKRVKILASQKRIIFQPTNSFYQVLSA
EAYSKHGFNIHGVVFDELHTQPNRKLFDVMTKGSGDARMQPLYFLITTAGTDTNSICYET
HQKAKDILEGRKIDPTFYPVIYGADESDDWTDPKVWKKANPSLDITVGIDKVKAACESAK
QNPGEENSFRQLRLNQWVKQAVRWMPMEKWDACAFPVDVDELEGRVCYGGLDLSSTTDLT
AFALVFPPVDEEDKYIVLPYFWVPEETLDLRVKRDHVPYDVWERKGFLETTEGNVVHYAY
IEKFIERLGERFYIREIAYDRWGATQLSQDLEGMGFTVVPFGQGFASMSPPTKELMRLVL
EQKIAHGGHPVLRWNMDNIYIRTDPAGNIKADKAKSTEKIDGAIAMIMALDRAIRCGNEK
EESVYDTRGLLVF------MGILSGLFRSRDKP-TDRTAGSSYSFFLGGTASGKYVTERS
AMQMTAVYCCVRILSEAVASLPLQFYRYTD-DGGKEKAVEHPLYFLLHDEPNPEMTSFIF
RETLMTHLLLWGNAYSQIIRNGKGEVVALYPLMPDRMKVDRDEHGRLYYEYTVYDSDDVK
--VGRTVRLQPHDVLHIPGLGFDGLVGYSPIAMAKNAIGLAIATEEYGSKFFANGAAPSG
VLEHPGTIKDPSKVRESWQATFGGSGNANKIAVLEEGMKYTPISISPEQAQFLETRKFQI
DEIARIFRVPPHMIGDLEKSSFNNIEQQSLEFVKYTLDPWVSRWEQAMVRALLTPDEKKK
YFFKFNVDGLLRGDYQSRMNGYATARQNGWMSANDIRELENLDRIPAEQGGDLYLINGNM
TKLEDAGIFAAGNNGK------------------EEGDSDEEVLELEKQEDQRPGFRRRS
Q----------------------------------------MLFLNGTIAEESWFDDDVT
PALFREELNAGTGNITVWINSPGGDCVAAAQIYNMLMDYKGDVTVKIDGIAASAASVIAM
AGTKVLMSPVSMMMIHNPATIAFGDTAEMQKAINMLAEVKESIMNAYEIKTGMSRTKISH
LMDAETWMDAHKAVELGFADDVLQRADASE--G---------------------------
EDLEAAEVSMLYSRAAVTNSLMDKIAAKCHIKAPESGAAT------ERTTDNGRSCDEIR
ERLNFIKRFI-MTIKDMIEKRAKVWETAKNFVDTHENENGVLSAEDNATYSRMEQEIEDL
TAAIDRQQRAEAREAEFNRPVNMPLTGRPARQE-----VEEKTGRASNAYKEDFGAHLR-
-GK-RPVHNVLSEGVQADGGYLVPEEFERQIVMGLDEANVVRGL-AKVITTSAERKIPIA
ATHSTAAWTAENGAYTPSDPSFDQKTIDAFKLTDLVKVSIELLQDSMFDLESYIAAEFAR
AFGIAEEEAFCVGTGTGQPTGIFT---ANGGEVGVTAAGSTSVTADELISLVYSLKSPYR
RNAKFLANDATISAIRKLKDGNGVYLWQPSLQAGEPDKLLGYDLYTSPYVPQMEAGAFSL
AFGDFKNYWIADRSGRTVQRLNELYSTNGQVGFVATERVDGKVILPEGIKLLKMKA----
--
>deJonge_NODE_977_length_34814_cov_42.431255
MSQIKTISIDIETYSDVDLQKCGVYKYVQSDSFEILLFGYSVDGGEVSVVDLKQGEKIPM
EIIMALTDENITKWAFNANFERVCLSEYLRRFYP--KKFVSYSIPEDSVGNYLDPSSWKC
SMVWSAYMGLPLLLAGAGAVLGLEEQKLTEGKELIRYFCVPCKPTKVNGGRTRNLPQHDM
IKWEMFKKYNKRDVEVEMSIQDKLRHFPVPNFVWEEYHLDQEINDRGITLDMDVVTNAIA
FDEKSKAVLADKMQEMTGLENPNSVQQMKQWLSCNGLEMDSLGKKEVAAVLNT-APEPLK
TVLTLRQQLAKSSVKKYQAMANAVCSDGRARGMFMFYGANRSGRWAGRLIQLQNLPQNHM
SDLEEARSLVKQGNYEAMNMLYDDVPDTLSQLIRTAFVPRKGMEFIVSDFSAIEARVLSH
LAGEKWRTDVFASGGDIYCASASQMFKVPVEKHGVNGHLRQKGKIAEL--ALGYGGSVGA
LKSMGALDMGLEEDELKPLVDMWREANPNIVKLWWDVDRAVKKAVKQREPSSIGSITFSY
KSGMLFIGLPSGRCLSYVKPKMGINQFGSESVTYEGVGGTKKWERIESYGPKFVENIVQA
ISRDILMYAIRTLSH--CFICGHVHDELIIECSKSV-SLDVICEQMGRTPPWIEGILLRA
DGYETEFYKKD---MAKFNNPMKVITGPNTRWSYANVWEPKSINGSTPKYSVSLIIPKSD
KVTVEKIKKAIQAAYEEGQSKLKGNGKTVPALSVLKTPLRDGDLERPDDETYANSYFINA
NSATAPGIVDADRNTIIDRSEVYSGVYGRASINLYAFNSNGNKGIACGLNNLQKIKDGEP
LGGKSRAEDDFATED-DD-DFLA--MAAHAILSASASHRWLNCPPSARLCADKEDPASEY
ALQGTDAHTLCEHKLKKAIGMKSRNPTNNLTYYDEEMEQCAEEYAQYCSSVVEDAKKICK
DPVVLIEQKLDFSKYVPEGFGTGDCVIIGDGTLYVIDYKHGKGVEVSA-QNNPQMMCYAL
GTLNLFDGIYDITEVSMTIFQPRRENVSTFVMKKEDLYSWADTILAPTAQLAFKGEGEFK
AGNHCQFCKAKATCRKRAEYNMELAKYDFEMPSTLDDTEISVILEKADELVAWVTDIKEY
ALAQAMN-GTHYDGFKIVEGRSNRKYTDEEKVAETVTKAGHN-PYEQRLLGITAMTSLLG
-KTKFNELLGNLVYKPQGKPTLVPESDKRPEMN-TAK-DDFSEN----MREKEIEKRLVA
EVKKNGGICPKFVSPGYAGMPDRIILLPKGKIAFAELKAPGQKPRPLQAARHKILMGLGF
RVYVIDGTEQIGGVIREIQST---------MKYNPHDYQRYATEYIESHPAAAVFLDMGL
GKTSITLTALNNLLFDYFDVHRILVVAPLRVARNTWSDEIEKWDHLHNLTFAIAVGTEKE
RIAALTQKSDITMINRENLQWLIEKSGQPFEYDMVVIDELSSFKNHQAKRFKALMKVRPK
VKRIVGLTGTPSSNGLMDLFAEFKILDMGARLGRFIGQYRNSYFKPDKVNGPIVYSYKPL
PGAEDAIYQKISDITISMKAADHLKMPELINTKYMVHLSDKEKKKYEDMKAELVLALP-E
GEITAANAASLSNKLSQMANGAVYADDESILSVHERKLDALEDIIESANGKPLLVAYWFK
HDLMRIEQRLNEKKIPFQKLDTDASMKRWNKGELPVALIHPASAGHGLNLQSGGSTLVWF
GITWSLELYQQTVARLYRQGQESRTVTIIHILTQGTVDEKIMKALADKDSTQSALIDAVK
AEL-----------------MRKLKNYKPTEFMAKISHYDETMADYAVSFIEQLCHTKGT
WAGKKFELIDWQEQIIRDLFGVLKPNGYRQFNTAYIEIPKKQGKSELAAAVALLLLCGDG
EERAEVYGCAADRNQAKIVFDVAVDMVKFSPALMKRVKILESQKKIIFKPTNSSYQVLSA
DVANKHGFNTHGVIFDELHTQPNRKLYDVMTQGSGDARMQPLYFLITTAGNDTNSICYEI
HQKALDIQAGRKIDPTFYSVIYGADESEDWTDPKVWEKANPSLGITVGIDKVQAACDSAR
QNPGEENSFRQLRLNQWVKQSVRWMPMEKWDACDFKVDEDELEGRVCYGGLDLSSTTDIT
AFVLVFPPTNEEDKYIILPYFWVPEDTLDLRVRRDHVPYDLWERKGYLQTTEGNVVHYGY
IEQFIESLGERFNIREIAFDRWGAVQMVQNLEGMGFTVVPFGQGFKDMSPPTKELMKLVL
EEKIAHGGHPVLRWNMDNIFIRTDPAGNIKADKEKSTEKIDGAIATIMALDRAIRNGNVN
TESVYDNRGILFI------MGILSGLFHSRDKP-KDSTNGSNYRFLFGGTTSGNRVTEQS
AMQMTVVYACVRILSEAIAGLPLHLYHYTE-TGSKEKAIKHPLYFLLHDEPNPEMTSFVF
RETMMTHLLLYGNAYSQIIRNGKGEVIGLYPLMPNRMTVDRDDKGQIYYQYLVSDSDA-P
TMKEGTVNLKKEDVLHIPGLGFDGLVGYSPIAMAKNAIGLSIATEEYGAKFFANGATPGG
ILEYPGTVKDPDRVRESWNKGFSGR-NSHKVAILEEGMKYTPISISPNEAQFLETRKFQI
DEIARIFRIPPHMVGDLEKSSFSNIEQQSLEFVKYTLEPWLMRWEQSINRALLSPNEKST
YFVKFNVDGLLRGDYQSRMSGYATARQNGWMSANDIRELENLDLIPVEEGGNLYLINGNM
TKLADAGIFAKGG----------------------KEQSDEEVLEVEEPDES----EGTD
NGEDVVSQRDNRRGKLV-------------------------MFLNGTIAEESWFDDDVT
PQLFRDELNAGSGDITVWINSPGGDCIAAAQIYNMLMEYKGNVIVKIDGIAASAASVIAM
AGTKVCVSPVSMLMIHNPSAGIYGNTAVMQKAIEMLDEVKESIVNAYEIKTGMSRAKISH
LMDAETWMDANSAVEMGFADEILQRSVT-DE-----------------------------
--IEIPQVNMVYSQVAVTNSLMSKIAKKCRIEPK-----------AEE---TKTKADSLM
DRLNLMKNWR-MTIQELREARNKAWEGAKAFVESKRDKDGLLSEEDAKTYAEMEKKVKDY
SLEIERMEQMDALENEMRKPINTPIVTKPATDKPK----DVRTGRASDEYKEGMLKALRS
N--FKQITNILQEGVDADGGYLVPEEYDNRLIDVLDEENIMRKLGHKITT-SGEHKINIA
ATKPAAAWIEEGGALQFGEATFDQILLDAHKLHVAIKVTEELLYDNAFGLENYIITQFGK
ALANAEEDAFLNGSGVGQPLGLFA--DKGGGTVA-GSTT--TLKAEDIISLVYSLKRPYR
KNASFIMNDQTVASIRTLKDNNGAFMWQPALTQGEPDRLLGYAVYTSPFCPVD-----GI
AFGDYQYYNIGDRGTRSFKQLTELFAGNGMIGFVAKERVDGKLILPEAVQILKVTGKAAS
KA
>deJonge_NODE_528_length_53971_cov_11.941706
---MKNISIDIETYSDVDLQKCGVYKYVESENFEILLFAYSVDGSEVIVVDLAQGEEIPI
EIIKALTDEDITKWAFNANFERVCLSVYLRRFYE--NEFTSYSILEDTVGDYLSPVSWKC
SMIWSAYMGLPLSLAGAGAVLGLSEQKMTEGKELIRYFCVPCKATKVNGGRTRNLPIHDK
VKWELFKKYNKRDVEVEMAIQEKLSKFAVPDFIWEEYHLDQEINDRGIALDLNVVKNAIS
FDEKSKAVLSQKMQELTGLENPNSVMQMKDWLSNNGLEMDSLGKKEVAAVLKT-VKEPLK
TVLELRQQLSKSSVKKYQAMQNVVCRDGRARGMFMFYGANRSGRWAGRLIQLQNLPQNHM
SDLADARGLVKVGNYEAMNMLYEDIPDTLSQLIRTAFVPRKGMKFIVSDFSAIEARVLSH
LAGEKWRAEVFANGGDIYCASASQMFGVPVEKHGQNAHLRQKGKIAEL--ALGYGGSVGA
LKAMGALDMGLNEEELQPLVNMWREANPNIVKFWWDVDRAVKKAVIERTPSKIGNISFFY
KSGMLFIELPSGRRLSYVKPKMGVNQFGSESVTYEGVGATKKWERIESYGPKFVENIVQA
ISRDILMYAIRTLSH--CFIVGHVHDELIIECSKNV-SLDAICKQMGRTPPWISGILLRA
DGYETEFYKKD---MSKFSNPMKVITGPNTRWSYANVWEPKSINGGAPKYSVSLIIPKSD
KTTVDKINAAIKAAYEEGQSKLKGNGRSVPALSAIKTPLRDGDIERPDDEAYANSYFINA
NSPSAPGIVDADRNTIIDRSEVYSGVYGRASISLYAFNSNGNKGIACGLNNLQKIRDGEP
LGGKSRAEDDFATDA-DD-DFLS--MVAHALLSASSSHRWINCPPSAKLNAEAEETNSDY
AKQGTDAHTLCEHKLKIAIGMESTDPTENLSFYDEEMERCAEEYKNFCISVSQETQKTCK
DPVILIEEKLDFSNYVPNGFGTGDCVIIGDGTLHVIDYKHGQGVEVST-EHNPQMMCYAL
GALNLFDGIYDIDNVSMTIFQPRRENISTFVMEKDELYTWADTVLKPKAKLAFDGEGEFM
AGDHCRFCKVKATCRKRMEQNMELAKYDFEMPVTLEDAEISIVLSKVDELVSWATDVKEY
ALQRAMS-GVHYDGFKVVEGRSVRKYTNEDKVAETVTSIGKD-PYEKKLLGITAMTTLLG
-KKKFNELLGDLVYKPEGKPTLVPESDKRPEIK-TAK-EDFND-----MREKEIEQKLVD
TVKKHGGICPKFVSPGFSGMPDRIVLLPKGKFAFIELKAPNKKPRPLQVARHKLLMGLGF
RVYVIDGMEQIGGVIDEIRTT---------MKYEPHSYQKYATDFIERNSIAALLLDMGL
GKTSITLTAINNLLFDYFDAHRVLVIAPLRVAKNTWPEEIEKWSHLSDLKYSVVVGTEKE
RTSALKENADIYIINRENIPWLVEKSKLPFDFDMVVIDELSSFKNYSSKRFKSLMKVRPK
IRRIIGLTGTPSSNGLMDLFAEFKILDMGVRLGRFIGQYRNAYFTPDKMNGPIVYSYKPL
PSAEKIIYEKISDITISMKATDHLKMPELIECETVVQMSEKEKKSYTTLKKELVLSIP-D
GEITAANAASLSNKLSQMANGAIYLEDKEFVTIHDRKLDALEDLIESANGKPLLVAYWFK
HDLERIKERFEVREI-----KTSNDIKDWNDGEIPVAVIHPASAGHGLNLQSGGSTLVWF
GLTWSLELYQQTNARLYRQGQN-DTVVIHHIITKGTIDEDILKALKRKDKTQSSLIDAVK
AKL-----------------------------MADTSYYSKDMADFAVSFIEQLCHTKGT
WAGKKFELIDWQEQIIRDLFGVLKPNGYRQFNTAYIEIPKKQGKSELAAAVALLLLCGDG
EERAEVYGCAADRNQAKIVFDVAVDMVKFSPALMKRVKILESQKKIIYKPTNSSYQVLSA
DVANKHGFNTHGVIFDELHTQPNRKLYDVMTQGSGDARMQPLYFLITTAGNDTNSICYEI
HQKALDIAAGRKIDPTFYSVIYGADETEDWTDPKVWKKANPSLGITVAMEKVKAACDSAK
QNPGEENSFRQLRLNQWVKQSIRWMPMEKWDMCKEVIREDDLLGRVCYGGLDLSSTTDIT
AFVLVFPPTDEDDKYIILPYFWVPEDTLELRVRKDHVPYDLWEKKGYLQTTEGNVVHYGF
IEKFIENLGEKFNIREIAFDRWGAVQMVQNLEGMGFTVVPFGQGFKDMSPPTKELMKLVL
ERKVAHDGHPVLRWNMDNIYIRTDPAGNIKADKEKSTEKIDGAIATIMALDRAIRCGNEI
SESVYDTRGLLVF------MNIFSGLFKTRDAP-KNRTSGSAYSFFMGASTAGKNVNERS
AMQMTAVYACVRILSEAIAGLPLHLYHYNE-DGGKEKAINHNLYKIIHDEPNPEMTSFVF
RETLMTHLLLWGNAYAQIIRNGKGEIIALYPLMPNRMKVDRDEHGTLYYEYMVSQDDA-P
TNKGSSVKLSPDEVMHIPGLGFDGLVGYSPIAMAKNAIGLAIAAEEYGSKFYANGAAPSG
VLEHPGTLKDPSKVRDSWSQTFGGSSNSHKVAVLEEGMKYTPISISPNEAQFLETRKFQI
DEIARIFRVPPHMVGDLEKSSFSNIEQQSLEFVKYTLDPWVSRWEQNMCRSLLNDNEKKE
YFIKFNVDGLLRGDYQSRMNGYATARQNGWMSANDIRELENLDRIPTELGGDLYLINGNM
TKLQDAGIFANNPKTLNGE---------------EEGNEEQEVLELQESKDSKPRKR---
-RSNR--EN-----S---------------------------------------------
----------------------------------MLTDYKGNVTVKIDGIAASAASVIAM
AGNKVLMSPVSMMMIHNPATFAFGDHAEMQKTMAMLDEVKESIINAYVIKTGLSRSKLSH
LMDAETWMNANMAIELGFADDMITKNEQEKE---------------------------SI
EGLNNMTDSMLFSRTAISNTLQNKLEKHYGVSNEYVTKQAEVP------KVKGTSASELK
ERLNFMKRFI-MTIKELIEKRAKVWETAKNFVETHE-KEGVLSEEDTMTYNKMEKEIEDL
TMSIERQQRALDRDHELSKPMNSPITGKPYVPEMD--DKK-MTGVKSKEYKNAMLSAMRS
N--FRNVSNILQEGVDGDGGYLVPEEYDKRLIQVLEGENIMRGLATIITT-SGLHKINIA
ATKPAAAWIEEGGALTFGDATFDQINLDAFKLHVAIKVTEELLYDSAFGLENYIITEFGK
ALANAEEDSFLNGDGKGKPTGIFA--ETGGGQVV-STLT-AAIKSDDLIDLVYGLKRPYR
KNASFIMNDATLASLRKLKDNNGAYIWQPSYKEGEPDRVLGYAVHTSSFAPEN-----AI
AFGDYSYYNIGDRGSRSFAELRELFAGNGMIGYVAKERVDGKLVLPEAVKILKLKSE---
--
>deJonge_NODE_1288_length_30866_cov_5.958846
--MGRMLAIDIETYSDVDLISCGVYKYSSSPHFEILLIAYSVDDEETVCIDMANGEEPPK
EFIEMLFDDTVTKTAFNANFERTCFSNYY--------------------QHSFRPEAWRC
TAVQAAMLALPLSLEGVGAVLGLDKQKMTEGKELIKYFCSPCKATKSNGGRTRNLPKDAP
EKWRQFKTYCIRDVDVEKQIRQRLAKFPIPKSEQEIYCLDQRINDRGIMVDRNLVNHAVA
CDLLYKETATARAYELTGLENPNSVSQLKLWLKEKGLEVDSLAKDTVKDLSMKA-EGDVQ
EVLKLRLATSKTSVKKYEAIDRSVCAENRVHGLLQFYGANRTGRWAGRLVQIHNLPQNHL
PDLELARALVSEGRYEEVELFYESTPNVLSELIRTAFVAKPGCRFIISDYSAIEARVLAW
LAGEEWRLQVFETHGKIYEASASAMFHVPIEEITKTSPLRQKGKISELA--LGYGGAVGA
LTSMGALKMGLTEEELPGLVSTWRSANPHITAFWWAVDEAAITAVRDKKPSKVGRVSFEY
KSGILFVTLPSGRKLSYVKPRMMMNKFGREGLTYEGIGESKKWMRLETYGPKLVENIVQA
ASRDILAEAMLRLEKEEFDIVCHVHDEVVLEVPDGKSSVEEVNEIMAVNPVWTEGLPLKA
AGFESPFYKKD---MSTRVNNTKVI--ISARASYLHAFEPDSINGSDPKYSVSLIIDKKD
TDLIAKIKKAVEQAKEDGK---SKWGGKIPA--NLKLPLRDGDLDRPEDEAYAGAYFINA
NSKQAPQVVDRNVQPILDQSELYSGCYIRASVTFYAYNSNGNKGIAAGLGNIQKVRDGEP
LGSRMNAKDEFDAVDGED-DFLA--MGKHAKYSPSSGHRYMNCPPALLLEEQFPDEESPY
AAEGTAGHKLAEHLIKKHLKIRSRRPT--SDYYSDELLEAVDGYVQYVIEQIEEAKHICS
DPVFSVEQKVDLSFHVKDCFGTADMVIVTDKKVHIIDLKLGKGVQVDAE-NNVQLMIYGL
GMLDIAEMLFDIETVELTIVQPRISHFSTWEISAEELHQWAEQEFEPKAKMALDGKGEYK
AGEWCRFCKARFQCRARAEEYLRLAQMEFSQPALLSDEEIAEVLSKADALKKWAEEIYTY
AQNEAIANRKEWPGFKLVLGRSNRKYTDEEEVAEAAKTAGYTDIYRTSLISITEMEKLM-
GKKKFKEILGSYVYKPDGKVTLVPDSDKREAIYISTAEADFSQED---VLEKSIEQKLRT
ETKKMGGWAVKFSSPGLDGMPDRLVLFPGGKLGFVELKAPGKKMRPLQEKRKRTLEELGF
LVFCVDSKEMIGGVLHEIRTL---------MKYEPYEYQSYASRFILEHPYCGLILDMGL
GKTVITLTALFALALDYFTAGKILVIAPKRVAEDTWPKELKKWEHLIGMKASLVMGTKKQ
REQALAEDADIYIINRENVVWLVENYR--WDFSTVVIDELSSFKSSKAQRFKALKRVRPQ
VSRVIGLTGTPSPNGLLDLWPQMYLLDMGQRLGRYIGGYRERFFLPDKRNREIIYSYKPK
QGAEEKIYSLISDICISMKAADYLNMPERIENRVEVSMNAKEEKLYQSFERDMVLSIGE-
EELDAMNAAALSNKLLQMANGAVYGEDKKVISIHDRKLDALEDLVEAANGKPILVAYWYK
HDLMRILKRFPE----ARVIDTSKDITDWNHGEIAIGLIHPASAGHGLNLQEGGCTIVWF
GLTWSLELYQQMNARLWRQGQK-HTVVIHHLITKGTHDEDVMKALEKKETGQSALIHAVR
ARIGGM-------------------------------MYDQTKADHAVNFINCLKHTKGQ
WRGVPFELLPWQDKIIRDIFGTVKENGYRQYNTAYVEIPKKNGKSELAAAVALLMTCGDG
EWGAEVYGCASDRQQASIVFDVAVDMVDQCPALKKRIKPIMSVKRLVYQPTNSFYQVLSA
EAYTKHGLNVHAVIFDELHAQPNRELFDVMTKGSGDARTQPLYFLITTAGTDRNSICFEQ
HQKAEDILMGRKIDPTFYPVIYGIADDDDWGSEESWYKANPSLGHTIALEKVQNAYQSAK
ENPAEENIFRQLRLNQWVKQSTRWMPMDRWDECDFEVDQDSLLGRECYAGLDLSSTSDIT
AFVLVFPPRTEKEKYSILPFFWIPEENLQLRVRRDHVPYDVWEKQGQLQMTEGNVIHYGF
IEKFIEDLGMKYHILEIAFDRWGAVQMVQNLEGMGFTVVPFGQGYKDMSPPTKELMKLTL
EKKLAHGGHPVLRWMMDNVFVRQDPAGNIKMDKEKSTEKIDGAVATVMALDRAIRNEG-T
TGSVYDERGIISF----MGLRELFGLRGARDKP-TNSYN-SGVSFLFGRSTSGISVNERT
AMQTTAVYSCVRILAEAIASLPLHLYRYTD-K-GKERVFDHPLYHILHDEPNEEMTSFIF
REVLMSHLLIWGNAYAQIIRDGRGQVLGLYPLLPDKMEVDRAENGELYYIYTRNTEENPN
FKDYGRIYLRREDVLHIPGLGFDGLVGYSPIAMAKNAVGMTLACEEYGASFFANGATPGG
VLEHPGVLKDPAKVRDSWHKVYGGSRNAGKVAVLEEGMKYQQIGIPPEEAQFLETRKFQI
NEIARMYRIPPHMVGDLEKSSFSNIEQQSLEFVKYTLDPWVIRWEQALQKALLLPQEKNE
YFIKLNVDGLLRGDYASRMNGYAVGRQNGWLSANDIREMEDQNPIPEEDGGDLYLVNGSM
TKLADAGAFAGKAGGNMPQV----------------------------------------
-----------------MKRKFWNWVRNENDE-------SRTLFLNGEISDETWYGDEVT
PKMFKEELQDGEGDITVWINSPGGDVFAAAQIYNMLMDYKGNVTVKIDGLAASAASVIAM
AGTEVQMSPVAMMMIHNPATIAIGDSSEMQKAIDMLDEVKESIMNAYEIKTGLSRSRISH
LMDAESWFNAKKAVELGFADKLLFSKEEPEG----------------------------E
EEKELEMEAVMFSRKAVTNSLMSKLIP--KPEK-------------------KTPIEQLE
KRLSLLAH--MNQILALREKRAKAWEAAKAFLESKRGTDGLLSAEDTATYDRMEADVVNL
GKEIERLERQAAIDAELNKPTSHPITNQPGKGN----GGEEKTGRASAAYKTAFWNAMRK
KN-YLDIQNALQVGTDSEGGYLVPDEYERTLVEALEEENFFRSLATVIQTSSGDRKIPIV
ASKGEAKWIDEEAAYPESDDSFGQISISAYKVATMIKVSDELLNDNVFNLEAYISKEFGR
RIGTKEEEAFFTGDGKGKPTGIFN--ATGGASDGVTT-AGASITFDDVMDLFYSLRSPYR
KKAVWMLNDSTVKALRKLKDGNGNYIWQPSVQAGVPDMILNRPYFTSSFVPEIAAGQKIM
AFGDFSYYWIADRQGRSFKRLNELFAATGQVGFLASQRVDGKLILPEAVKTMKLKETR--
--
>deJonge_NODE_2_length_513725_cov_17.519501
---MDTLAIDIETYSDVSLPDCGVHRYAASEQFEILLFAYSLNDEPTQIIDLASGEKIPD
EIMECLMDDSVVKTAFNAAFERNCINRFF--------------------GLSLKPEGWRC
TAVQASMLSLPLSLEGVGEALNLNKKKMSEGKDLIRYFCMPCKPTKANGGRTRNLPSDAP
EKWELFKTYCIRDVDVEKQIRNKLAKFPITDREQELYCMDQRINDRGIMVDRELISHAVA
CDLLYKEAASKRAYDISGLENPNSVSQLKDWLNEKGIEVDSLAKAAVEELVEKT-EGEVS
EMMKLRLSMSKTSVKKYEAMERSVCPDGRVHGLLQFYGANRTGRWAGRLVQIHNLPQNHM
EDLELARSIVKEGRYDLVELLYDSTPEVLSELIRTAFVAKPGCRFIVSDFSAIEARVMGY
LAGEGWVMEEFRGAGKIYEQTASKMFHIPIGEITKGSPYRARGKVASLA--CQYGGAEGA
LVSMGALNF-VEEEELKGLVQSWRTANPHIVNYWYEIDGAVKAAVKERKMTKIGMVTVYY
QSGMLKIALPSGRVLSYVRPRMTVNRFGSESVSYEGIGTNRKWTRIESYGAKFCENIVQA
TARDVLAEAMLRLEKKGFDIVCHIHDEVVLEVPEGSSSVEEVNEIMAVCPDWCEGLPLKA
AGFESPFYKKD----MTAVNLTKVI--VPCRLSYAHLWEPDSINGSEPKYSVSCIIDKND
KETIAKIKKAIEVAKDEGK---GKWGGKIPA--NLKTPLRDGDIDRPEDEAYADSMFLNA
NSKQAPQIVDRQVQPILDQSEVYSGCYGRVSITFYAYNSNGNKGVAAGLGNVQKLRDGEP
LGSRANAKDEFEAVDAED-DFLA--MGGHARFSPSSGKRRLECPPSLLLEEQFPDEESPF
AAEGSAGHAMAEYLINKYLKKRTKRPV--SDYYSDELLEAVDDYVEYNITQIEQARKDCD
EPFIEVELKVSLAHRINDCFGTADMVVVDSHKIHIIDLKLGKGVVVDAE-QNVQLMIYGL
GVLDMLGFLYEIDTVELTIVQPRIEHFSTWEISAEELLVWGKDVLEPGAAKALAGEGEFK
AGDHCRFCKARFTCRARAEENLKLAQMEFAEPALMSDEEIAEVLSKADALKKWAEEVYTY
AQNEAVVNHKEWLGYKLVLGRSNRKYTDEDEVAEAAQKAGYTDIYKKSLIGITEMERLM-
GKKKFNEILGSLVYKPDGKVTLVPDSDKREAVKTATAEADFKEE----MLESTVERHLRE
EAKKRKGMALKFVSPGMNGVPDRIVLMPDGKMAFVELKAPGKKPRPLQLKRKRMFERLGF
PVYVVDNIEQIGGILDEIQST---------MKYKAHDYQQYATDFIIGHPVSCLILDMGL
GKTVITLTALWLLLFDYFEVRRILVIAPKRVAETTWPAEIKKWEHLYGMTFAVAMGTAGQ
RKKALLSGADVTIIGRDNVSWMTKNIF--FDFDMVIIDELSSFKSPKAQRFKDLKKVRPM
AKRVVGLTGTP--GNLMDLWAEIGILDMGQRFGRYIGGYRDRFFLPDKRNREIIFSYKPR
EGAEEKIYELISDISISMKAVDYLDMPECISNRVTVSMSESEQVLYDRMADEMILEYGEG
QDIDAVNAAALSNKLQQMANGAVYDESGNVRNIHDRKLDALEDLIESANGKPLLVAYWFK
HDRERILKRFP-----ARDINTKKDIEDWNEGKIPVALIHPASAGHGLNLQEGGSTIVWF
SLTWSLELYQQLNARLYRQGQK-HTVIIEHLVTEGTVDEDILRAIEKKDNTQNAMIEAVK
ARIGGMTDDGRS-------------------------MYDKAKADHAVNFINCLKHTKGR
WRGVPFELLPWQDEIIRTIYGTVKENGYRQYNTCYCEIPKKNGKSELAAAIALYMTCGDG
EWGAEVYGCASDRQQASIVFDVAVDMVDQCPALKKRIKPVMSVKRLVYKPTNSFYQVLSA
EAYTKHGLNVHAVIFDELHAQPNRELFDVMTKGSGDARTQPLFFLITTAGTDRNSVCFEQ
HQKALDIIEGRKIDPTFYPVIYGASDEDDWSSEDVWYKANPSLGYTIDIEKVQNAYISAK
ENAAEENVFRQLRLNQWVKQSTRWMQMDKWDACSFTVNEEELLGRECYGGLDLSSSTDIT
AFVLVFPPRNNTEKYVILPYFWIPEDNMRLRVRRDHVPYDVWAAEGYLKTTEGNVIHYGF
IEQFIDELGTKFHIKEIAFDRWGAVQMVQNLEGMGFTVVPFGQGYKDMSPPTKELMKLTL
EERIAHGGHKVLRWMMDNVFVRQDPAGNIKMDKEKSTEKIDGAVATVMALDRAIRNEG-S
EGSVYDDRGILIF----MGIKSLFGFGQARDKP-VDKAADAGYSFLFGRTTSGKPVNERT
AMQTTAVYACVRILAEAIASLPLHVYEYQD-DGGKKLVHDHPLYYLLHDEPNPEMTSFVF
RETLMSHLLIWGNAYAQIIRDGAGRVLGLYPLLPDKMDVQRDDKGNIYYMYSRNSDENPM
FKEYGNIKLKAEDVLHIPGLGFDGLTGYSPIAMAKNAVGMTLACEEYGASFFANGANPGG
VLEHPGVLKDPSKVRESWNSVYRGVNNAHKIAVLEEGMKYQQIGIPPEEAQFLETRKFQI
NEIARLYRIPPHMVGDLDKSSFSNIEQQSLEFVKYTLDPWVIRWEQSLQRSLLLPGEKGK
YFIKLNVDGLLRGDYQSRMNGYAVGRQNGWFSANDIREMENMNPIPDEEGGNLYLVNGAM
TKLADAGAFAGADN----------------------------------------------
-----------------MKRKFWNWIKNEDES-VPDM--ERTLFLNGMISDETWYGDEVT
PQLFKDELNAGNGNITVWINSPGGDVFAAAQIYNMLRDYKGSVTVKIDGIAASAASVIAM
AGDTVCVSPVAMMMIHNPATMAMGETRDMQKAIAMLNEVKESILNAYEFKTGLTRARLSH
MMDDETWFNAKKAVELGFADKILFSSGETDDGMKKPEKPEKEPEDGGEGKEKEDEDKDKK
KKFPFQQDSMMYSTKAMNESFLSRVSRV----------------------DAMIPVSQLE
KRLSLLTH--MSKILELREKRAKAWEAAKAFLDAKRTQEGFVSAEDAATYDKMENDVVNL
GKEIERLERQAAIDAELAKATSTPITNKPDAKT----GGDTKTGRATDEYRKAFWNGMRN
KVLSYEVQNALTIGTDSEGGYLVPDEYEKKLVEALEEEVFFRNLATVIKTSSGDRKIPIV
TSKGEAAWIDEGGQFPESDDSFGQTTISAFKLATMIKVSDELLNDSVFNIEQYISREFGR
RIGTKEEEAFFIGDGKGKPTGIFN--ATGGAETGVTS-TGTSITFDDVMDLYYSLRAPYR
NKAVWLLNDSTVKAIRKLKDGNGNYIWQPSVREGEPDKILNRPYRTSIYVPELAAGNRVM
AFGDYSYYWIADRQGRSFKRLNELYATTGQVGFLASERVDGKLILSEAVKTLDIKAAGK-
--
>deJonge_NODE_4_length_349850_cov_26.457711
---MKTLSIDIETYSSVDLAKCGVYKYTEAPDFDILLFGYSVDGSPVQVVDLACGETIPA
EIIAALTDTGVTKWAFNAQFERICLSRWLRKNGNFNNTGYS--IPEDIVGNYLNPASWKC
TMIWSAYMGLPLSLEGVGAVLGLGKQKMTEGKELIKYFCQPCAPTKTNGGRTRNLLENAP
DKWDSFKRYNIRDVEVEMSIQEKLAKFPVPEAVWNQYHLDQKINDRGVALDMELVHQAIA
MDTRSRKELTDAMKKLTALDNPNSVQQMKQWLSDNGLAVDSLDKKEVAELLKT-APAEMQ
KVLSLRQQLAKSSVRKYQAMEKAVCADGRARGMFQFYGANRTGRWAGRIIQMQNLPQNHL
PDLAEARSLVRSGDFDALKILYEDVPDTLSQLIRTAFVPKSGCKFIVADFSAIEARVLAW
FAGEAWRQDVFEKGGDIYCASASQMFKVPVEKHGVNGHLRQKGKIAEL--ALGYGGSVGA
LKAMGALEMGLSEDELQPLVTAWRNSNQNIVKFWWDIDRAAMSAVKQHLDSEVCGIEFAY
RSGMLFITLPSGRRLSYVKPKLGTNQFGGECITYEGIGGTKKWERLETYGPKLVENIVQA
TSRDILCYAMQTLSH--CFITMHIHDELVIEAAPEV-DLNAACEQMGRTPPWAAGLKLRA
DGYETMFYKKDSNSTTKLVNPMKVITGKDTRWSYANVWEAKSINGGTPKFSVSLIVSKSD
TVTVQKIKAAIQAAYEEGQAKLKGNGRSVPPLTGIKTPLRDGDTERPDDPAYANSYFINA
NSATAPGIVDADCNPILTRSEVYSGVYGRASINFYAFNSNGNKGIACGLNNLQKIRDGEP
LGGKSSAASDFATDV-DE-DFLS--MGNHALLSASSSHRWLNCPPSARLCESYDDKGSDF
AAEGTDAHALCEYKLRKALGMAAQDPTESLTWYSAEMEDCANGYVAFVMELVAEAKKVCT
DPVVLIEQRLDYSKYVKEGFGTGDCVIIADGTLHIVDYKHGRGVLVEA-DDNPQMKLYAL
GALELFDCIYDIDTVSMTIYQPRRSNVSTFTIPKQELCEWADKVLTPTAELAFQGSGEYH
CGEWCQFCKAKADCRERAKANMELARYEFRQPPLLTDKEVEEILGQIDGLTTWASDIKDY
ALQAAIS-GKQWSGYKLVEGRSNRKYTDEHAVIAAVTAAGYD-PYEHKVLGITAMTAMLG
-KKQFNAILGDLITKPQGKPTLVPESDKRPAMA-TII-DDFKEDN---MREKTIEQKLIK
AVKSAGGIAPKLVSPGFDGMPDRIVLLPEGKIGFVEVKAPGKKPRPLQAARHRLLRRLGF
KVYVLDDPEQIGGILDEIRTA---------MKYAPHEYQKYAINYIKTHPFSAVLLDMGL
GKTSITLTAIGDLLFDSFEVHRVLVIAPLRVARDTWSAELQKWDHLHSLNYSVVVGSEAE
RKAALMRKADIYIINRENIQWLIEKSGMPFHFDMVVIDELSSFKNHQSKRFKALMQVRPR
IKRVVGLTGTPASNGLMDLWAEFKVIDLGKRLGRFITHYRQEYFVPDAMNGQIVYNYRPK
PGAEQEIYRKISDITISMKSTDHLTMPKLISSEYRVYLSQDEWDAYEEMKKQFILDLP-D
GEISAANTAALSGKLSQMANGAIYDNAGNTVLIHDRKLDALEDIIEAANGKPLLVAYWFK
HDLERIMKRLHERHIPFSRLDTSDSIRGWNNGEIPVALIHPASAGHGLNLQSGGSTIVWF
GLTWSLELYQQTIARLWRQGQTSKTVVVQHIIANDTIDEQILCALKAKDKTQSALIAAVK
ANLKI---------------------------MEKTSHYDTDAADYAVMFIESLCHTKGT
WARKPFELIDWQEQIIRDIFGVLKPNGYRQFNTAYIEIPKKQGKSELAAAVALLLTCGDG
EERAEVYGCAADRQQASIVFNVAADMVRMCPALSKRVKILDSQKRLIYQPTGSIYQVLSA
DVGNKHGFNTHGVVFDELHTQPNRKLFDVMTKGSGDARMQPLYFLITTAGNDTKSICYEI
HQKAKDIIEGRKIDHTFYPVIYGAEESDDWTDPKVWKKANPSLGITVGIDKVKDACESAK
QNPGEENSFRQLRLNQWVKQAVRWMPMDKWDKCEFAVSEDDLEGRVCYGGLDLSSTTDIT
AFVLVFPPEDENDKYIILPYFWIPEDNLDLRVRRDHVPYDVWERQGFLQTTEGNVVHYGY
IEKFIERLGERFNIWEIAFDRWGAVQMVQNLEGMGFTVVPFGQGFKDMSPPTKELMKLVL
EQRIAHGGHPVLRWMMDNIFIRTDPAGNIKPDKEKSTEKIDGAVATIMALDRAIRCGNDN
GASVYDSRGLLFI------MGIFSGLFKSRDKP-QNRTSGSNYAFFFGGTTSGKAVTERS
AMQMTAVYSCVRILSEAVAGLPLHLYKYTD-SGGKAMALDHPLYRLLHDEPNPEMSSFVF
RETLMTHLLLWGNAYAQIIRNGKNEIVALYPLMPNKMSVDRDESGHLYYTYYRGSDEA-I
KNKEFAVTLQPSDVLHIPGLGFDGLVGYSPIAMAKNAIGMAIACEEYGAKFFANGAAPGG
VLEHPGTIKDPQRVRESWQSTFGGSGNANKIAVLEEGMKYTPIGISPEQAQFLETRKFQI
NEIARIFRVPPHMVGDLEKSSFSNIEQQSLEFVKYTLDPWVIRWEQSIQRSLLNSEEKKK
YFAKFNVEGLLRGDYQSRMNGYAIGRQNGWMSANDIRELENLDRIPAEDGGDLYLINGNM
LPLKNAGAFANTP-TDDGKE-------------E---KSDEEILELEDPNGDQSGDTGAG
SGEDAVSERNHRRGKLV-------------------------------------------
--------MAGSGDISVWINSPGGDCVAAAQIYNMLMDYKGDVTVKIDGIAASAASVIAM
AGTKVLVSPVSMLMIHNPMTAAFGNSDEMQKAIKMLGSVKDSIINAYEIKTGLSRAKLSH
LMDAETWMDANKAVELGFADEIMQRNSES-EE----------------------------
--VPTPAVSMLYSKANVVNSLMEKIAAKCAIEPKPA----------V-PERTGRSVDELR
AKLNTIKNYI-MTIVELREKRAKLWATMEGFLDTHRDRKGVLSAEDDAVYANMEKELNDL
TNEVRRMERRDAIAAELAKPVSSPITEQPQKAT-----GEAKTGRASNAYREDFGLHLR-
-GK-RMLHNVLSEGVDANGGYLVPTGFEKFIVDTLKEENVMRRL-CKVITTDNERKIPVA
ATHSTAAWTAENAAYTESNPTFAQKTIDAYKLTDLVKVSIELLDDSAFDLEEYIAREFAY
AFGAAEEQAFCVGTGTGQPTGLFT---ANGGTVGVTAASATTVTTDEVISLIYALKAPYR
KNAKFLMNDATVSALRKLKDSNGQYLWQPSLQAGQPDRLLGYEIYTSPYAPTLAAGALSI
AFGDFQNYWIADRTGRTVQRLNELYSTNGQVGCVATERVDGKIILPEGIQLLKMKAS---
--
>deJonge_NODE_366_length_55113_cov_12.117603
MDKMKSLSIDLETFSDVDLKKCGVYRYAESPNFEILLFAYSEDNGPVHVVDLACGEDVPE
HILAALTDEKITKWAYNASFERVCLSYWLRKHHP--EHFCSYSIPEDTVGYYLDPSSWKC
SRIWGAYMGLPLSLEGIGAVLKLNDQKMKEGKDLIRYFCVPCKPTKTNGGRTRNLPEHDR
EKWETFKSYNKRDVEVELAVKDRLTKYPVPEFIWDQYHLDQEINDRGIGVDMQLVRNAIS
IDAQTKHSLLSQMQNSTGLENPNSVSQMKGWLSDKGIETESLDKKAVKELLPD-ADSEVA
DVLLCRQQLAKSSVSKYKAMENMVCADSRARGCFMFYGANRSGRWAGRGIQLQNLPQNHM
EDLEEARNLVRDGNFTALELLYDNIPQVLSELIRTAFVPRPGYKYIVSDFSAIEARVLSF
LAGEQWRMDVFAKGKDIYCASASQMFHVPVEKHGINAHLRQKGKIAEL--ALGYGGSVGA
LKAMGALEMGLQEEELQPLVDAWRSSNPNITAFWWAIDAAVKQAVIYKTAADTHGFHIYY
QGGMLFIDLPSGRRLSYVKPRMGVNQFGSDSVTYEGTTN-GKWGRIESYGPKFVENIVQA
VSRDILAYAMQTLSH--CFICGHVHDELIIECSPGV-ALDAVCEQMGRTPPWIKGLLLRA
DGYECNFYKKD-------MNPTKVITGPNTTFSYLNCWDPKAIQGGTPKFSVSLIIPKSD
VKTIEKIKAAIQAAYEEGQSKLKGNGKSVPALSTLKTPLRDGDLERPDDEAYKNSYFINA
NSGTAPGIVDADRQPILDRSEMYSGVKGRASINLYAYNVNGNRGIACGLNNLQKISDGTP
LGGKSRAEDDFATEDDED--FLN--MSKHAFLSPSASHRWLNCPPSAKLCAEVPDQSSPY
AQQGTCAHELCAYLVEKALGRDGKDPTENLDYYDSEMQQCAEGYAAFVMEEYEKAKQTCP
DPEVLIEQKVDFSKWVEGGTGTADCIILADGTAEIIDYKHGLGVLVSAEGGNPQLMCYCL
GILAMFDGIYDIDTVKMAIYQPRRENVSIHTMSKEELLKWAEDTLAPTALLAMEGKGEFA
AGDHCQFCKVKATCRKRAEYNLELARYDFQMPDTLEDYEIDAILMKVDQLSSWAADVKEY
ALNQALQ-GTDYGHFKVVEGRSNRKYTDEDQVAKAVTDAGYD-PYERSVKGITAMTKLLG
-KKKFDELLGSLTFKPQGKPTLVPKSDKRPAMKNSAQ-EDFKE-----MREKYIEQQLAK
EVRSRGGLCEKWN-SGTSGWPDRIVILPDGKVGFVEVKAPGKEPRKLQTHRHEQLRLLGQ
KVYVLDHPGQIGGILDGIENSM--------------------------------------
------------------------MVAPLRVARSTWPEEIKKWDHLSELRYSVVIGTPAE
RLAALRADAEIYIINRENLVWLMQQDRKYLDFDMAVLDELSSFKA-NSQRTKAFLKLRPR
LKRVVGLTGTPSSNGLMDLFYEFRCLDMGERLGRFIGQYRTTFFRPDRCNGNIVYSYKAL
PGAEKEIYNRIGDITISMKAVDHLKMPELISTEYPVTLDEKERQRYEDMKKDLILDIP-E
HEVTAANAAALSGKLSQMANGAVYADDDSVIRIHDRKLDALEDIIESANGRPILVAYWYK
HDLERITKLLDKLKVEYARISSPGGIEMWNRGEFAVGLIHPASAGHGLNLQAGGNHLVWF
GLTWSLELYQQTNARLFRQGQKSGTVVVQHIIAKDSIDERVLKALAQKDNTQTALIDAVR
AEL----------MPFGG-DNVKKKKYKPTRFKTKDSVYNEQLADFAVNFIECLCHTKGT
WAGKPFLLLDWQEQIIRDLFGIVKPNGYRQFNTAYIEIPKKNGKSELAAAVALLLCCGDG
EQRAEIYGCAADRGQATIVFDVAADMVRMCPALNKRCKILASQKRIIYTPTNSFYQVLSA
EAYSKHGFNIHGVVFDELHTQPNRKLFDVMTKGSGDARMQPLYFLITTAGTDTNSICYET
HQKAVDILEGRKIDPTFYPVIYGAGQEEDWTDPKVWKKANPSLGETIGMDKVKAACDSAR
QNPGEENSFRQLRLNQWVKQAVRWMPMEKWDACAFPVNPEDLEGRVCYGGLDLSSTSDLT
AFVLVFPPEDDEEPYYILPFFWLPEETLPIRVNRDHVPYDVWERQGYIQTTEGNVVHYGY
IEKYIERLGEKYNIREIAFDRWGAVQMVQNLEGMGFTVVPMGQGFASMSPPTKELMKLTL
EKKLAHGGHPVLRWNMDNIYIRTDPAGNIKADKAKSTEKIDGAVATIMALDRAIRCGNDT
SESVYDSRGLLIF------MGILSGLFRTRDAP-KNRTSGSSYTFFMGGSASGKRVNERT
SMQMTAVYSCVRILSEAVASLPLNVYRYTE-SGGKEKAIDHSLYRLLHDEPNPEMSSFIF
RETLMTHLLLWGNAYAQVIRNGKGEVVALYPLMPDRMTVDRDKNGHLYYKYTKSGDDA-P
TMETGSVILDPSEVLHVPGLGFDGLVGYSPIAMAKNAIGLAIAAEEYGSKFYANGAAPSG
VLEHPGTLKDPARVRDSWNSTFGGSSNSHKVAVLEEGMKYTPISISPNEAQFLETRKFQI
NEIARIFRVPPHMVGDLEKSSFSNIEQQSLEFVKYTLDPWVVRWEQALYRTLLSEEEKKT
LFFKFNVEGLLRGDYASRMNGYATARQNGWMSANDIRELEDLDRIPAELGGDLYLVNGNM
LPLVSAGAAYANNNLKEME---------------GSDEDKEKVLGMEEPGRRRVGESS--
------------------------------------------------------------
--MFHDELFAGKGPVTVWLNSPGGDCIAASQIYTMLMDYKDDVTVKIDGIAASAASVIAM
AGTRVLMAPTALMMIHNPMTGAYGNHTDMEKAIEMLDEVKESILNAYEIKTSLSRAKLSH
LMDSETWMNANKAIELGFADDILKDSK---------------------------------
-KDAADIPAYAFSGKETETRLMNKLTAHYKPKEKGM----P--KDEP-PAEAGKTYDELM
TRLNLIKP--MSKINELRTQRAKAWDKAQAFLTANRDEKGILSEENVKIYEGLEQDIVNL
GKEIERQERLDAMEREMAAPVSTPITEKPENTK----KPDTKVGRASDAYTKAFWTQVRA
KDGSYEVRNALSEGVDSEGGYLVPDEFENTLVSGMEEEGSIRSLAHVFTTSNGVHKIPVV
RTKGSANWIDEGGSYGDSDDVFGQEQIDAHKVGTVIKVSEELLNDSAFDLEKYFQEEFAR
RIGAKEEEAFIVGDGNKKPTGILN--ATGGAEIGVTAASEKAITADEIIDLYYSIKAPYR
KNAVWILNDSTVRAVRKLKDSNGQYLWQPALHEGDHETLLGKKILTSPYMPEIAAGAKVI
MFGDLSYYWIGDRQGITFKRLNERYADMGQVGFLASKRVDGKLVLPEAIKVLQMKGAAGA
--
>deJonge_NODE_1113_length_30127_cov_7.272579
---MKNISIDLETYSDVELQKCGVYKYVQSPNFEILLFGYSADEQAVQVVDLAQGERIPD
EILATLTNEQITKWAFNSQFERICLSEYLRRYYP--QKFISYSIAEDTVGDYLSPVSWKC
TMTWSAYMGLPLSLEGAGKVLGLSEQKLKEGKDLIRYFCVPCKPTKVNGGRTRNLPKHDK
EKWDAFVKYNIRDVEVELSIQGRLSKFPVPDFVWEEFWLDQEINDRGIALDMTVAKNAIV
FDKHSKDKLTSKIQHSTGIDNPNSVMQMKAWLSENGIEADSLDKKAVKELIAS-TPAHIR
EVLEIRQQLAKSSVKKYQAMENAVCEDHRARGMFRFYGANRSGRWAGRMIQLQNLPQNHL
PDLREARELVKSGNYEAMEFLYDDIPDTLSQLIRTAFVPREGMKFVVADFSAIEARVLSY
LATEEWRSEVFKNNGDIYCASASAMFGVPVEKHGVNGELRQKGKIAEL--ALGYGGSVGA
LTAMGAIEMGLTEDELQPLVDSWRNANPNIVQFWWAVDRCVKKTIRERMETETHGIHFYY
KSGMLFIELPSGRRLSYVKPKMGVNKFGSESVVYEGIGGTKKWEQIESYGPKFVENIVQA
ISRDILAYAMRTLSH--CFICGHVHDELIIECSKDV-SLDAICEQMGRTPPWIPGLLLRA
DGYECDFYKKD--MSNNYKNPTKVITGPKTRWSYANVWDPKSINGGTPKYSVSLIIPKSD
VATVKKIEAAIQAAYEEGEFKLKGNGKSVPSLKILKTPLRDGDLERPDDAAYADSYFINA
NSASAPGIVDADRQPILERSEVYSGVYGRASINFYAFNSNGNKGIACGLNNLQKIADGEP
LGGKSRAEDDFAIDD-DD-DFLS-MPDKHAVLSASSSHRWLACPPSALLCAKEKDKPSEF
AMQGTDAHTLCEHKLKTALGQQSKDPVEDLTFFDEEMADCTDMYAQYVMEQLSAAKERCN
DPIVLIEQHLDFSQWVPDGFGTGDCVIVADETLTVIDFKYGVGILVDA-ENNPQMMCYAL
GALSIFDGIYDIKEITMTIFQPRREHVSTFTISKEALLSWAEETLAPTAQLASKGEGEYK
AGSHCQFCKVKAICRKRAEYNLELACYDFEMPESLEDDEIEVILAKADELVSWVGDIKEY
ALQQAVS-GKEWKDWKLVEGRSNRKYVNDKAVADKVESAGYD-PYEKKVIGITAMTKMLG
-KTKFEELLSGLIEKPQGKPTLVPMSDKRPAMKNTAI-NDFKEDN---MREKEIEKRLVA
EVKRNGGICPKFVSPGYSGMPDRIILLPKGKIAFAELKAPGQKPRPLQVARHKILMGLGF
RVYVIDGTEQIGGVIHEIKNSV--------------------------------------
-------------MFDYFDVHRILVIAPLRVARNTWSDEIEKWDHLHNLTFAIAVGSEKE
RLEALRKQADITMINRENLQWLIEKSGQPFEYDMVVIDELSSFKNHQAKRFKALMKERHK
VKRIVGLTGTPSSNGLMDLFAEFKILDMGVRLGRFIGQYRNTYFKPDKVNGPIVYSYKPL
PGAEDAIYEKISDITISMKAADHLKMPELVNTKYMVHLSEKEKKKYEDMKAELVLELP-E
GEITAANAASLSGKLSQMANGAVYADDESILPIHDRKLDALEDIIESANGKPLLIAYWFK
HDLIRIEQRLAEKKIPFQKLDSDASMKKWNRGELPVALIHPASAGHGLNLQSGGSTLVWF
GITWSLELYQQTVARLYRQGQSSRTVTVIHILTQGTVDEKIMKALAEKDSTQSALIDAVK
AEL-----------------MRKLEDYKPTKFMADTSHYDETMADFAVSFIEELCHTKGT
WAGKKFELIDWQEQIIRDLFGVLKPNGYRQFNTAYIEIPKKQGKSELAAAVALLLLCGDG
EERAEVYGCAADRNQAKIVFDVAVDMVKFSPALLKRVKILESQKKLIYKPTNSFYQVLSA
DVANKHGFNTHGVIFDELHTQPNRKLYDVMTQGSGDARMQPLYFLITTAGNDTNSICYEI
HQKALDIQAGRKIDPTFYSVIYGADESEDWTDPKVWQKANPSLGITVAMEKVKAACDSAK
QNPGEENSFRQLRLNQWVKQSIRWMPMEKWDACNFNVDEDELEGRVCYGGLDLSSTTDIT
AFVLVFPPRDEEDKYIVLPYFWVPEDTLDLRVRRDHVPYDVWERQGYLQTTEGNVVHYGY
IEQFIESLGERFNIREIAFDRWGAVQMVQNLEGMGFTVVPFGQGFKDMSPPTKELMKLVL
EERIAHSGHPVLRWNMDNIFIRTDPAGNIKADKEKSTEKIDGAIAAIMALDRAIRNGNAN
TESVYDNRGILFI------MGILSGLFHSRDKP-SNSTNGSSYRFLFGGSTSGNRVTEHS
AMQMTAVYACVRILSEAIAGLPVHLYQYTD-KGSKEKAVKHPLYFLLHDEPNPEMTSFVF
RETLMTHLLLWGNAYAQIIRNGKGEVLGLYPLMPNRMTVDRDDRGQIYYQYQVSDSDA-P
TMKEGTVNLKKEDVLHIPGLGFDGLVGYSPIAMAKNAIGLSIATEEYGAKFFANGATPGG
ILEYPGTVKDPDRVRDSWNKGFSGR-NSHKVAILEEGMKYTPISISPNEAQFLETRKFQI
DEIARIFRVPPHMVGDLEKSSFSNIEQQSLEFVKYTLEPWLMRWEQSINRALLSANEKST
YFVKFNVDGLLRGDYQSRMNGYATARQNGWMSANDIRELENLDLIPEEDGGDLYLINGNM
TKLADAGIFANGG----------------------KENADEEVLEVEEQDGDEPGDDGTD
TGEDTVSKRNHRRRKLV-----------------------------------------MT
PQLFRDELNAGNGDITVWINSPGGDCIAAAQIYNMLMEYKGNVTIKIDGIAASAASVIAM
AGTKVLVSPVSMMMIHNPMTVAMGNTNEMQKAIAMLDEVKESIVNAYEIKTGMSRAKISH
LMDAETWMDANSAVEMGFADEILQRSVTD-------------------------------
-EVEIPTVSMVYSQAAVTNSLMDKIAAKCKIELKIE----------V----TKTKADSLM
DRLNLLKNWR-MTIQELREARNKTWEGAKAFVESKRDKDGLLSAEDAATYAEMEKKVKDY
SLEIERMEQMDAMENELRQPVNVPIVTKPVADKPK----DVKVGRASDEYKNGMLTALRT
N--FRQVSNVLQEGVDADGGYLVPEEYDSRLIDVLEEENIMRKLAHRITT-SGEHKINIA
ATKPAAAWIEEGGALQWGDATFDQILLDAHKLHVAIKITEELLYDNAFRLENYIIEQFGK
ALANAEEDAFLNGSGVGQPLGLFA--EKGGGTIA-NTVA--TPTGDDVINLVYALKRPYR
KNASFIMNDQAVAMIRTFKDNNGAYMWQPSVQAGEPDKLLGYPVHTSPFCPVN-----MM
AFGDYSYYNIGDRGTRSFKHLTELFAGNGMIGFVAKERVDGKLILPEAVQILKVTGKTSS
KA
>deJonge_NODE_8_length_293827_cov_20.404082
---MDTLAIDIETYSDVSLPDCGVHRYAASEQFEILLFAYSLNDEPTRIIDLASGQTMPD
EIMEYLMDDSVVKTAFNAAFERNCINRFF--------------------GLSLKPEGWRC
TAVQASMLSLPLSLEGVGEALNLDKKKMSEGKDLIRYFCMPCKPTKANGGRTRNLPSDAP
EKWELFKTYCIRDVDVEKQIRSKLAKFPIPDREQELYCMDQRINDRGIMVDRELISHAVA
CDLLYKEAASKRAYEISGLENPNSVSQLKDWLNEKGIEVDSLAKAAVEELVEKT-EGEVS
EMMKLRLSMSKTSVKKYEAMERSVCPDGRVHGLLQFYGANRTGRWAGRLVQIHNLPQNHM
EDLELSRSIVKEGRYDLVELLYDSTPEVLSELIRTAFVAKPGCRFIVSDFSAIEARVMGY
LAGEGWVMEEFRGAGKIYEQTASKMFHIPIEEITKGSPYRARGKVASLA--CQYGGAEGA
LVSMGALNF-VEEEELKGLVQSWRTANPHIVNYWYEIDGAVKAAVKERKMTTVGRVTVYY
QSGMLKIALPSGRVLSYVRPRMTVNRFGSESVSYEGVGTNRKWTRIESYGAKFCENIVQA
TARDVLAEAMLRLEKKRFDIVCHIHDEVVLEVPEGTSSVEEINEIMAVCPDWCEGLPLKA
AGFESPFYKKD----MTTANLTKVI--VPCRLSYAHLWEPDSINGSEPKYSVSCIIDKDD
TETITKIQKAIEIAKNEGK---GKWGGKIPT--NLKTPLRDGDIDRPEDEAYQNSMFLNA
NSRQAPQIVNRQVQPILDQSEVYSGCFGNVSITFYAYNSNGNKGIAAGLGNVQKLKDGEP
LGSRANAKDEFEAVDAED-DFLS--MGGHARFSPSSGKRRLECPPSLLLEEQFPDEESPF
AAEGSAGHAMAEYLINKYLKKRTKRPV--SDYYSDELLEAVDDYVEYNITQIEQARKDCD
EPFIGVELKVSLAHRIEGCFGTADMVVVDSHKIHIIDLKLGKGVVVDAE-QNVQLMIYGL
GVLDMLGFLYEIDTVELTIVQPRIEHFSTWEISAGELLAWGKDVLEPGAAKALSGEGEFK
AGDHCRFCKARFTCRARAEEYLKLAQMEFAEPALMSDEEIAEVLSKADALKKWAEEVYTY
AQNEAVVNHKEWPGYKLVLGRSNRKYTDEDEVAEAAQKAGYTDIYKKSLIGITEMERLM-
GKKRFKEILGSFVYKPDGKVTLVPDSDKREAVKTATAEADFKEE----MLESTVERHLRE
EAKKRKGMALKFVSPGMNGVPDRIVLMPDRKMAFVELKAPGKKPRPLQLKRKRMLERLGF
PVYVVDNIEQIGGILDEIQST---------MKYKAHDYQQYATDFIIRHPVSCLILDMGL
GKTVITLTALWLLLFDYFEVRRILVIAPKRVAETTWPAEIKKWEHLYGMTFAVAMGTAGQ
RKEALLSGADVTIIGRDNVSWMTKNIF--FDFDMVVIDELSSFKSPKAQRFKDLKKVRPM
AKRVVGLTGTP--GNLMDLWAEIGILDMGQRLGRYIGGYRDRFFLPDKRNREIIFSYKPR
EGAEEKIYELISDISISMKAVDYLDMPECISNRVNVSMSESEQALYDKMADEMILEYGEG
QDIDAVNAAALSNKLQQMANGAVYDESGNVRNIHDRKLDALEDLIESANGKPLLVAYWFK
HDRERILKRFP-----ARDINTRKDIEDWNEGKIPVALIHPASAGHGLNLQEGGSTIVWF
SLTWSLELYQQLNARLYRQGQK-HTVIIAHLVTEGTVDEDILRAIEKKDTTQNAMIEAVK
ARIGGMTDDGRS-------------------------MFDEAKADHAVNFINCLKHTKGR
WRGVPFELLPWQDEIIRTLYGTVKENGYRQYNTCYCEIPKKNGKSELAAAIALYMTCGDG
EWGAEVYGCASDRQQASIVFDVAVDMVDQCPALKKRIKPVMSVKRLVYKPTNSFYQVLSA
EAYTKHGLNVHAVIFDELHAQPNRELFDVMTKGSGDARTQPLFFLITTAGTDRNSVCFEQ
HQKALDIIEGRKIDPTFYPVIYGASDEDDWSSEDVWYKANPSLGYTIDIEKVQNAYISAK
ENAAEENVFRQLRLNQWVKQSTRWMQMDKWDACSFAVNEEELLGRECYGGLDLSSSTDIT
AFVLVFPPRNDTEKYVILPYFWIPEDNMKLRVRRDHVPYDVWAAEGCLKTTEGNVIHYGF
IEQFIDELGTKFHIKEIAFDRWGAVQMVQNLEGMGFTVVPFGQGYKDMSPPTKELMKLTL
EGQIAHGGHKVLRWMMDNVFVRQDPAGNIKMDKEKSTEKIDGAVATVMALDRAIRNEG-S
DGSVYDDRGIIVF----MGIKSLFGFGQARDKP-VDKAADAGYSFLFGRTTSGKPVNERT
AMQTTAVYACVRILAEAVASLPLHVYEYQD-DGGKKLVHDHPLYYLLHDEPNPEMTSFVF
RETLMSHLLIWGNAYAQIIRDGAGRVLGLYPLLPDKMDVQRDDRGNIYYVYSRNSDENPM
FKEYGDIRLKAEEVLHIPGLGFDGLIGYSPIAMAKNAVGMTLACEEYGASFFANGANPGG
VLEHPGVLKDPSKVRESWNSVYRGVNNAHKIAVLEEGMKYQQIGIPPEEAQFLETRKFQI
NEIARLYRIPPHMVGDLDKSSFSNIEQQSLEFVKYTLDPWVIRWEQSLQRSLLLPGEKGK
YFIKLNVDGLLRGDYQSRMNGYAVGRQNGWFSANDIREMENMNPIPDEEGGSLYLINGAM
TKLADAGAFAGKDTG---QTQEEKKLPAQENSR-----RGKR------------------
-----------------MKRKFWNWIRNEDES-VPDM--ERTLFLNGMISDETWYGDEVT
PQLFKDELNAGNGNITVWINSPGGDVFAAAQIYNMLRDYKGSVTVKIDGIAASAASVIAM
AGDKVCVSPVAMMMIHNPATMAMGEAKDMQKAIAMLNEVKESILNAYEFKTGLTRARLSH
MMDDETWFNAKKAVELGFADKILFDSDE-DEKKKKPEEPEEKPEDGEKGDGEDDKDKNGK
KKLPFQQDSMMFSTKAMNESFLSKVSDR----------------------DAMIPVNQLE
KRLSLLAH--MSKILELREKRAKAWEAAKAFLDAKRTQEGFVSAEDAATYDKMEADVVNL
GKEIERLERQAAIDAELAKATSTPITNQPHAGT----GGETKIGRATDEYRKAFWNGMRN
K-MSYEVQNALSIGTDSEGGYLVPDEYERTLVEALNDEVFFRNLATVIKTSSGDRKIPIV
TSKGEAAWIDEGGQFTESNDSFGQTTIGAHKLATMIKVSDELLNDSVFNIEQYISREFGR
RIGAKEEEAFFIGDGAGKPTGIFN--ATGGAETGVTA-ANTTITFDDVMDLYYSLRAPYR
NKAVWLLNDSTVKAIRKLKDGNGNYIWQPSVREGEPDRILNRPYRTSIYVPELAAGKRVM
AFGDYSYYWIAERQGRSFKRLNELYATTGQVGFLASERVDGKLILSEAVKTLDVKAAGK-
--
>deJonge_NODE_18_length_309846_cov_14.457282
---MKTLSIDIETYSDQPLAKTGVYRYVESSYFEILLFSYSVDGGPVRLVDLACGEQIPT
DIVAALEDDSVTKWAFNANFERICLSRHLGY----------------PTGDYLEPDSWKC
SMVWAATMGLPLSLEGVGSVLGLEKQKLTEGKDLIKYFCQPCAPTKSNGQRTRNLPAHAP
DKWLAFKKYNIRDVETEMSIQARLAKYPVPDSVWDEYHIDQEINDRGVALDMELVQQAIQ
MDGRSRSELTQAMKDLTALENPNSVQQMKQWLSDNGMETDTLGKKAVAEMLKT-APPELQ
KVLTLRQQLAKSSVKKYQAMEIAVCADGRARGMFQFYGANRTGRWAGRIIQMQNLPQNHL
EDLAEARGLVRCGAFDALEMLYEDVPDTLSQLIRTAFIPQGDRKLIVADFSAIEARVIAW
LAREEWRQRVFAEGKDIYCASASQMFGVPVEKHGINGHLRQKGKIAEL--ALGYGGSVGA
LKAMGALEMGLSEEELPPLVDAWRQANPNITKLWWDVDRAAMEAVRYKHTNETRGIEFSC
RSGMLFITLPSGRQLSYVKPKVGTNKFGGDCITYEGVGSTKKWERLDSYGPKFVENIVQA
TARDILCYAMQTLRC--CSIVMHIHDEVVIEADRRM-SLQAVCDQMGRTPPWAEGLQLRA
DGYETDFYKKDSNNANRVNNPMKVITGPDTRWSYANVWEPKSINGGTPKYSVSLIIPKSD
TKTVAKIKAAIEAAYQEGQSKLKGNSKSVPPLAAIKTPLRDGDIERPDDPAYANAYFINA
NSATAPGIVDADRNPVLTRSEVYSGVYGRASINLYAFNSNGNKGIACGLNNLQLIRAGEP
LGGKASAESDFATDA-DD-DFLA-MANKHAVLSASSSERWLNCPPSARLCENYEDKGSDY
AAEGTDAHTLCEFRLKQALGMPTEDPIENLSWYNEEMEECAAGYAAYVVELLETAKQTCT
DPVVMIEQRVNFSRWVQDGFGTADCIVIADGVMNICDYKHGKGVEVSA-VANPQMMLYAL
GALEIFDDIYDIDTVRMTIFQPRKSNISVYEMEKADLLQWADTELTQKAKLAYEGQGDFH
CGEWCRFCKAKAECRERAEANMALARYDFQTPALLDDEEIADILGKVDALTAWASDVKEY
ALQQAIS-GKEWTGWKLVEGRSNRKYTSEAVVAATVENAGYD-PYERKVLGVTAMQKLLG
-KTRFEELLAPYIEKPQGKPTLVPESDKRPAMN-TAK-NDFMEEF---MREKAIEQKLTL
MVKKQGGICPKFVSPGFDGMPDRIVLLPGGCMAFVEVKAPGKKPRALQTSRHTLLRRLGF
RVYVLDNEEQIGGILDEIRTA---------MRYAPHDYQAYAIDYIETHPVATVFLDMGL
GKTSITLTAISNLLFDSFEVHRVLIIAPLRVARDTWTAEVDKWDHLQNLICSVAVGTEAQ
RRAAFMRPADIYIINRENVQWLVEESGIPFTFDMIVIDELSSFKNHNTKRFKSMLKVRPK
VNRIVGLTGTPASNGLMDLWAEFRILDMGQRLGRFITKYRTDYFMPDKRNGQIIYTYKPL
PYAEDAIYRQISDITISMKSTDHLQMPELINSEYTVQLSEDEQKHYAELKQELVLTLE-D
GEITAANAASLSGKLSQMANGAIYDDNGEVIQIHDRKLDALEDIIEAANGKPILVAYWFK
HDLTRISERLKKLHIPFSRLDDSDSIRRWNNGEIPVALIHPASAGHGLNLQSGGSTLVWF
GLTWSLELYQQTVARLWRQGQISETVVVQHIVTKGTIDNRIMKALSQKEHTQTALIDAVK
ADLKI---------------------------MSEGSYYDKDAADYAVGFIECLCHTKGT
WARKPFELIDWQEQIIRDIFGTLKPNGYRQFNTAYIEIPKKQGKSELAAAVALLLTCGDG
EERAEVYGCAADRQQASIVFNVAADMVRMCPALAKRVKILDSQKRLIYLPTGSIYQVLSA
DVGNKHGFNTHGVVFDELHTQPNRKLFDVMTKGSGDARMQPLYFLITTAGNDTKSICYEI
HQKAKDIIEGRKIDHTFYPVIYGADESDDWTDPETWKKANPSLGITVGIDKVRDACESAK
QNPGEENAFRQLRLNQWVKQAVRWMPMDRWDKCAFATSEDDLEGRVCYGGLDLSSTTDIT
ALVLVFPPEYEDDKYIILPYFWIPEDNLDLRVRRDHVPYDVWERQGFLQTTEGNVVHYGY
IEKFIERLGERYNIREIAFDRWGAVQMVQNLEGMGFTVVPFGQGFKDMSPPTKELMKLVL
EEKVAHGGHPVLRWMMDNIFIRTDPAGNIKPDKEKSTEKIDGAVATIMALDRAIRCGNDS
SASVYDDRGILFI------MGIFSGLFKSRDKP-ENRTAGSAYTFYIGGTTAGKTVTERS
AMQMTAVYSCVRILAEAVAGLPLHLYKYTD-GGGKEKALNHPLYRLLHDEPNPEMSSFVF
RETLMTHLLLWGNAYAQVIRNGKGEVIALYPLMPNKMSVDRDENGRLYYTYYRGSDEA-I
KNKDFAVTLQPSDVLHIPGLGFDGLVGYSPIAMAKNAIGMAIACEEYGAKFFANGAAPGG
VLEHPGTIKDPQRVRESWQSTFGGSGNANKIAVLEEGMKYTPIGISPEQAQFLETRKFQI
NEIARIFRVPPHMVGDLEKSSFSNIEQQSLEFVKYTLDPWVIRWEQSIQRALLSQGEKAE
YFVKFNLEGLLRGDYQSRMNGYAIGRQNGWMSANDIRELENLDRIPVEEGGDLYLINGNM
LPMKNAGAFANTP-TDDGKE-------------E---NPDEEVLEVEEPGTDG----DGS
GGEDSVSQRHHRRGKLV-------------------------------------------
--------MAGSGDITVWINSPGGDCVAAAQIYNMLMDYKGNVTVKIDGIAASAASVIAM
AGTKVLMSPVSMMMIHNPMTIAFGDSAEMQKAIEMLGSVKDSIINAYEIKTGLSRAKLSH
LMDAETWMDANKAVELGFADEVIKRSGDT-ED----------------------------
--VEAPTVSMLYSKANVVNSLMDKIAAKCAIEPKPT----------H-QHR----ADDLL
DRLNLIKNWR-MTINELRAKRNQAWEAAKAFVETKRNSDGLLSDEDAKTYAQMEKKVQDY
GAEIERMEAMSAMDAQLSKPTSTPITEKPMNGTS--NDQKPKTGRASDAYKDGMLKALRT
N--FRQVSNVLQEGIDADGGYLVPEEYDSRLIEALEEENIFRKLGHTITT-SGERKINIA
ATKPAAAWIDEGEELTWGDAKFAQINLDAHKLHVAVKVTEELLYDNAFQLEKYILRQFAK
ALANAEEDAFLNGTGVGQPLGLLA--EEGGAQIGVTAASATEITADELIDLVYSLKRPYR
KNAKFICNDQTLAAIRKLTDKNGRYLWQDSVQAGEPGRLLGYEVHTSPYFPVITAGMPAI
AFGDYNYYNIGDRGTRSFAELKELFAGNGMVGFVAKERVDGKLILPEAVKLLKMATA---
--
>deJonge_NODE_201_length_117463_cov_112.330983
MDKIKTLSIDLETFSDVNLAKCGVYRYVESPAFEILLFGVSINGGDVVVYDLAQGEKIPT
EILTALTDISVIKWAFNATFERVCLSKYLGL----------------PSGEYLDSLSWRC
SMVWSAYMGLPLSLAGAGAVLGLPEQKLKEGKDLIKYFCVPCAATKANGGRTRNLPKHAP
EKWVQFKAYNKRDVEVEMSIQDKLRKFPVPEFVWEEYCLDQLINDRGIALDMAVVENAIR
FDECSKALLSSKMQELTSLENPNSVQQMKQWLSENGFETDTLGKKAVSELLKT-APPQLA
MALELRQQLAKSSVRKYQAMKNAVCSDGRAHGMFQFYGANRSGRWAGRLIQLQNLPQNHI
PDLEQAREIVKSGNYEAIELLYDDIPDTLSQLIRTAFVPKSGMKFVVSDFSAIEARVLSW
FASEKWRLDVFKSGGDIYCASASQMFRVPVEKHGVNGHLRQKGKIAEL--ALGYGGSVGA
LKAMGALEMGLSEDELQPLVDMWRSSNPNIVRFWWGVDRCVKDTIRQRLRTDTHGIQFEY
QSGMLFITLPSGRRLSYVKPRIGENKFGGKSVTYEGVGATKKWERIESYGPKFVENIVQA
VSRDILCSAMRTLRN--YRMCGHVHDELIIECPIDT-NVSEICEMMGRTPPWAKGLPLCA
DGYECNFYKKD---MPKFINPTKVITGPDTRWSYANIWEAKSINGGAPKFSVSLIIPKAD
TKTVEKIKVAIKAAYKEGESKLKGNGRSVPALSAIKNPLRDGDTERPDDEAYANSYFINA
NSATAPGIVDANCNPILERSEVYSGVYGRASISFYAFNSNGNKGIACGLNNLQKIRDGEP
LGGRTRAEDDFATDD-DD-DFLS-MPTNHAILSASSSHRWLECPPSAKLCAELPDTSSEY
AQEGTDAHTLCEHRLKALLGRETTDPTENLTYYNEEMERYAVEYATYVYEQVEKAKVACN
DPIVLIEQKLDFSRWVPEGFGTGDCVIVADGTLSVIDFKYGKGVEVLA-ENNPQMKLYAL
GALELFDGIYDISAVSMAIFQPRRDNISEYAISKEELLRWANEVLAPTAQLAANGKGDFK
AGEHCRFCKVRTTCRKLAEYNLALARYDFEPPATLDDIEIAAILAKADELVSWVTDVKDF
ALRQALS-GVSYDGFKVVEGRSNRKYTDENAVVEAVKSAGFD-PYEHSVLGITAMTSLLG
-KKKFNELLGGFVEKPQGKPTLVPMSDKRPAIH-TAN-EDFKEEK---MREKQIEQKLVQ
AVRKIGGMCLKFVSPNFDGMPDRLIILPGGKIAFAELKAPGKKPRPLQIARHKALMGLGF
RVYIIDSVEQIGAILDEIQST---------MKYSPHDYQRYAAEFIITQPVAALLLDMGL
GKTSITLTAINDLLFD-FEIHKVLVVAPLRVARDTWGTEIEKWEHLKNLRYSVVVGTEQE
RLKALRTPADIYIINRENIQWLVEESGLHFDFDMAVIDELSSFKNHQSKRFRAFMKVRLK
LKRIVGLTGTPAGNGLMDLFAEFKLLDMGERLGRLIGQYRNTYFQPDKRNGMVIYSYKPL
PNAERQIYDKISDITISMKSADHLKMPELISSEYTVQLSEKEKEKYDQLKKDLILATE-D
NEVTAANAASLSNKLSQMANGAVYSDDESVMEIHDSKLDALEDIIESMNGKPLLVAYWFK
HDLERIRKRFEIREI-----KSSEDISAWNSGKIPVALIHPASAGHGLNLQNGGSTLVWF
GLTWSLELYQQTNARLWRQGQTADTVVIQHIIAKGTIDEQIMKALKTKDTTQAALITAVK
AEVHK-------FPRSGGDDIRKLKKYKPTKFKLKSSAYDKSAADYAVAFIENLCHTKGT
WAGKPFELIDWQEQIIRDLFGTLKPNGYRQFNTAYIEIPKKQGKSELAAAVALLLTCGDG
EERAEVYGCAADRQQAAIVFDVAADMVRMCPALSKRVKILASQKRLIYTPTNSFYQVLSA
EAYSKHGFNIHGVVFDELHTQPNRKLFDVMTKGSGDARMQPLYFLITTAGTDTHSICYET
HQKAKDIIEGRKIDPTFYPVIYGADESDDWTDPKVWKKANPSLDITVGIDKVKAACDSAK
QNPGEENAFRQLRLNQWVKQAVRWMPMEKWDKCAFSVDEDELEGRVCYGGLDLSSTTDIT
AFVLVFPPIDEEDKYIILPYFWIPEDNLTLRVNRDHVPYDVWERQGYLQTTEGNVVHYGF
IEQFIERLGERFNIREIAFDRWGAVQMVQNLEGMGFTVVPFGQGFKDMSPPTKELMKLVL
EQKIAHGGHPVLRWNMDNIYIRTDPAGNIKADKEKSTEKIDGAVATIMALDRAIRCGNDH
RASVYDERGLLFV------MKLFSSLFHSRDKP-KNSIAGSAYRFYMGSSTAGKNVTERS
AMQMTAVYSCVRVLSEAVAGLPLHVYKYRSDTGGKEKAIDHSLYRLLHDEPNPEMTSFVF
RETLMTHLLLWGNAYAQIIRNGKGEVIALYPLMPNRMTVDRDSSGRLYYKYYRGSDEA-I
RSKEYEFILSPGDVLHIPGLGFDGLVGYSPIAMAKNAIGLAIATEEFGAKFFANGAAPSG
VLEHPGTIKDPTKVREAWQSQFGGSSNSGKVAVLEEGMKYTPISISPEQAQFLETRKFQI
NEIARIFRVPPHMVGDLEKSSFSNIEQQSLEFVKYTLEPWLVRWEQSMMRSLLTPSEKQD
YFIKFNVDGLLRGDYASRMSGYATARQNGWMSANDIRELENLDRIPAEDGGDLYLINGNM
TKLADAGIFAAGSG--------------------KE-DSDEEILEVDEQDDTERRNAGAE
PGENAVPQRHYRR-----------------------------------------------
--------------------------------------------MKIDGIAASAASVIAM
AGNKVLMSPVSMLMIHNPMTVAMGDSAEMQKAIEMLSEVKESIMNAYEIKTSMSRAKISH
LMDAETWMNANKAVELGFADGILAREEPME------------------------------
---EQSANALMYSEAQVVNSLMGRIAEKCRIAPK-----------TEQ----KTKAEDLF
SRLDLIKNWR-MTIIELREKRNKAWEAAKAFVETKRDKDGLLSAEDAASYAEMEQKIKDY
GAEIERMEQMAAMDAQLSKPTSAPLTAKPLNG-N-----KPKSGRASDEYKAAMLNALRT
N--FRQISDVLSEGVDANGGYLVPEEYDSRLIDTLTEENIMRKLGHTITT-SGEHKINIA
ATKPAAAWIDEGGALSFGDATFAQINLDAHKLHVAVKVTEELLYDNAFGLESYIIEQFGK
ALSNAEEDAFLNGDGKGKPLGIFA--ETGGGEVAVTAASTTAITADEIINLVYSLKRPYR
KNAKFIMNDQTIAALRKLKDNNGAYLWQPSLQAGEVDRLFGYEVYTSPYVPTIAAGKPVI
AFGDFSYYNIGDRGTRSFAELKELYAGNGMVGFVAKERVDGKLILPEAVQILKMKAGSGS
--
>deJonge_NODE_639_length_58714_cov_23.670332
---MQTLSIDLETYSDQPLAKTGVYRYVESPDFEILLFAYSVDGGPVQQIDLACGEKIPS
EVLSALEDETVTKWAFNANFERICLSRFLDY----------------PTGDYLEPDSWKC
SMVWAAYMGLPLSLEGTGAVLGLEKQKLSEGKDLIKYFCQPCAPTKSNGQRTRNLPKHSP
DKWLAFKRYNIRDVETEMSIQARLSKYPVPNSVWEEYHLDQEINDRGVGLDMELVRQAIQ
MDGRSRSELTQAMKELTSLDNPNSVQQMKQWLADNGVETDTLGKKAVAELLKT-APPQLQ
KVLTLRQQLAKSSVKKYQAMETAVCADGRARGMFQFYGANRTGRWAGRIIQMQNLPQNHL
HDLSEARSLVRAGDFDALEMLYEDVPDTLSQLIRTAFVPQENRKFIVADFSAIEARVIAW
LAGEKWRQDVFAEGKDIYCASASQMFGVPVEKHGVNGHLRQKGKIAEL--ALGYGGSVGA
LKAMGALEMGLSEDELPALVSAWRQSNPKIVQFWWAVDRAVMDAVNRKTTTKTHGIVFSA
RNGMLFITLPSGRSLAYVKPKIGTNKFGGDCITYEGVGGTKKWERLDSYGPKFVENIVQA
TSRDILCYAMRTLRC--CSIVMHIHDEVVIEADRRM-SLQAVCDQMGRTPPWAKGLRLRA
DGYETDFYKKDSNNTNRVNNPMKVITGPDTRWSYANVWEPKSINGGTPKYSVSLIIPKSD
TKTVAKIKAAIEAAYQEGQAKLKGNGRSVPPLSAIKTPLRDGDIERPDDPAYAGAYFINA
NSATAPGIVDADRNPVLTRSEVYSGVYGRASINLYAFNSNGNKGIACGLNNLQLIRPGEP
LGGKASAEADFATDD-DE-DFLG-MATKHAVLSASSSERWLNCPPSARLCEAYEDKGSDY
AAEGTDAHALCEFRLKQTLGLPADDPIENLSWYNEEMEDCAAGYAAYVSELLETAKQTCA
DPVILIEQRVDFSRWVQDGFGTADCIVIADGELNIVDYKHGKGVEVSA-VDNPQMMLYAL
GALEIFDGIYDIDTVRMTIYQPRKSNISVCVMEKDSLLEWAQNDLTYKAKLAYEGGGDFH
CGEWCRFCKAKAECRERTEANLALARYDFEEPPLLTDEEIADILDKVDALTAWAADVKEY
ALQQAVS-GTVFPGWKLVEGRSNRRYTSETAVAAAVEGAGFD-PYEKKILGITAMQKLLG
-KSRFEELLAPYIEKPQGKPTLVRSSDKRPEWN-TAK-NDFMEEMQYVMREKEIEKKLIQ
AVKQAGGICPKLVSPGFDGMPDRMVLLPNGKIGFVEVKATGEKPRPLQFSRHRLLRRLGF
LVYVLDDAEQIGGMLDEIQTP---------MRYKPHEYQKYAVEYIKTHPAAAIFLDCGL
GKTSITLTAIADLLFDSFEIHKVLVIAPLRVARDTWTAEADKWDHLQNLICSVAVGTEAQ
RRAALMRYADIYIINRENVQWLIDESGIPFDFDMVVIDELSSFKNHQTKRFKSLLKVRPK
ISRIVGLTGTPASNGLMDLWAEFRILDMGQRLGRFITKYRTNYFTPDKRNGQIIYSYKPL
PYAEDAIYRQISDITISMKSADHLQMPDLVSSEYTVQLSEEEQKKYTDLKQELVLSLD-D
AEITAANAASLSGKLSQMANGAIYDDGGETIRIHDRKLDALEDIIEAANGKPLLVAYWFK
HDLSRISERLQKLHIPFSQLDGAASIRRWNSGEIPVALIHPASAGHGLNLQSGGSAIVWF
GLTWSLELYQQTVARLWRQGQTSETVVVQHIVTKDTIDERIMKALSQKEHTQTALIDAVK
ADLKI---------------MRKLKKYKPTKFMAKTSHYDKDAADYAVMFIESLCHTKGT
WAGKPFELIDWQEQIIRDLFGVLKPNGYRQFNTAYIEIPKKQGKSELAAAVALLLLCGDG
EERAEVYGCAADRNQAKIVFDVAVDMVRFCPALSKRVKILESQKKITYLPTNSSYQVLSA
DVANKHGFNTHGVIFDELHTQPNRKLFDVMLQGSGDARMQPLYFLITTAGNDTNSICYEV
HQKAIDIAEGRKVDPTFYSVIYGAAENEDWTDPKVWKKANPSLGITVGIDKVRAACESAR
QNPGEENAFRQLRLNQWVKQSVRWMPMDKWDACAFPVSEDDLEGRICYGGLDLSSTTDIT
AFVLVFPPLDEEDKYYILPYFWIPEETLDLRVRRDHVPYDLWERQGTLMTTEGNVVHYGY
IEKFIEQLGERFNIREIAFDRWGAVQMVQNLEGMGFTVVPFGQGFKDMSPPTKELMKLVL
EERIAHGGHPVLRWMMDNIYIRTDPAGNIKADKEKSTEKIDGAIATIMGLDRAIRCGNDT
GASVYDSRGLLFI------MGIFSGLFRSRDKP-QDRTAGSGYAFYFGGTTSGKAVTERS
AMQMTAVYSCVRILAEAVAGLPLHLYRYKE-DGGKEKAIDHPLYLLLHDEPNPEMSSFVF
RETLMTHLLLWGNAYAQIIRNGKGEVIALYPLMPDRMTVNRDSKGQLYYEYTVSMDDA-P
TIKGSLVRLNPSDVLHIPGLGFDGLVGYSPIAMAKNAIGMAIACEEYGAKFFANGAAPGG
VLEHPGTIKDPQRVRESWQSTFGGSGNSNKIAVLEEGMKYTPIGISPEQAQFLETRKFQI
NEIARIFRVPPHMVGDLEKSSFSNIEQQSLEFVKYTLEPWLVRWEQSIQRTLFSPEEKKR
YFAKFNVEGLLRGDYASRMSGYATARQNGWMSANDIRELENLDRIPAEDGGDLYLINGNM
LPLGNAGAFADTQ---TGKE-------------E---NPDEEVLEVEEPGSD----GDSS
GGTDAVPERHHRRGKLV-------------------------------------------
--------MSGDGDITVWINSPGGDCVAAAQIYNMLMDYPHNVTVKIDGIAASAASVIAM
AGTKVLVSPVSMMMIHNPMTVAMGDTAEMQKAIEMLSSVKDSIINAYEIKTGLSRAKLSH
LMDAETWMDANKAVELGFADDVLHRAEIP-ED----------------------------
--VEPPAVSMLYSKAAVVNSLMDKIAAKCRTNPKKT----------EKPNPQGRSVDSLY
ERLNLLKH---MTILELREKRAKAWEAAKAFLDSHRNDKGVLSAEDDAAYTRMEQEITDL
GKEIARLERQETLDAELNRPVNKPLTGKPMNGK----K-ETKTGRATDEYRQNFWNMMRS
KAPMPSVVNALQIGTDSEGGYLVPDEYERTLVEALEEENVFRQLAKVIQTSSGDRKIPVV
ATKGTASWIDEEGAYTESDDSFGQVSIGAYKLGTMIKVSEELLNDSVFDLESYISREFAR
RIGAKEEEAFFTGDGSGKPLGILA--SSGGAETGITAASATAITADELIDLFYSLKSPYR
RNAVWVLNDSTIKAIRKLKDSNGQYLWQPSLTAGTPDTILGRPVRTSAYMPAIAASAKTI
AFGDFSYYWIADRQGRSFKRLNELYAANGQVGFLASQRVDGKLILSEAIKVLAQKAST--
--
>deJonge_NODE_10_length_360272_cov_115.295647
---MKTLSIDIETYSPEPLAKCGVYRYCQAPEFEMLLFGYSVDSGPVQVVDLAAGERIPA
DVLAALTDPAVSKWAFNAQFERVCLSRYLGYPV----------------GRYLDPDSWYC
TMVWSATLGLPLSLEGVGAVLGLEKQKLKEGKDLVRYFCTPAKARD--GSTFRRLPTDAP
EKWTAFKAYNLRDVETEMSIQQKLSRFPVLPEEWDNYHLDQRINDRGILLDRTLVSQAIR
CDERFKRTHLEQARSVTGLENPNSPAQLKAWLEEKGVKAESLSKASVLELLSH-AEGEVE
LALSLRQELAKSSVKKYTAMELAVCPDDRARGLIQFYGANRTGRFAGRLIQVQNLPQNHL
PDLKQARTLVRDGRFDAVELLYDSVPLVLSELIRTAFIPKPGCRFFVADFSAIEARVIAW
IAGEEWRQEVFAQGGDIYCASASQMFHVPVVKHGVNGHLRQKGKIAELA--LGYGGSVGA
LKAMGALNYGLTEEELKPLVDAWRQSNPRIVKFWWDVDRAATTCVRDRVPAETHGIRFLY
QSGMMFIVLPSGRRLVYVKPKMGVNRYGSESVTYEGVGEQKKWLRLESYGPKFVENIVQA
TARDILVEAMRRLEAAGYQIVMHVHDEAVIEAPADS-SLEDICAIMGQTPAWAGGLLLRA
DGYVCDFYQKD--MSANHKNPTKVVTGV-VRLSYANVWEPASINGSNPKYSVSLIIPKTD
TKTIDAINAAVDAAIKDGV---AKFGGKIPNKAALKLPLRDGDLER-DDEAYKGAYFVNA
NSTTAPQIVDRSVQPILDRAEVYSGCYARVSVNFYAFNSNGNRGIACGLGNIQKVRDGEP
LGGRSSAADDFATDVD--DDFLSMPPSKHAVLSASGAHRWLHCNPSARLELEFADRETEA
AAEGTAAHALAEHKLKKALKIRSRKPV--SPYDCDEMDAHTDGYVEFVLEQLEEAKTLCA
DPLVLIEQRLDFSCYVPDGFGTGDCLIVADKLLHIIDFKYGQGILVDAE-ENPQMMLYAL
GALRQFDHLYDIAQVAMSIYQPRRENVSTWTITVEQLMDWAEHTLKPKAEMAYQGEGDYV
PGPWCTFCKAAVKCRARAEAKLQLAKYEFAMPPLLTDAEIEDILSRLPGLTKWAGEIEAY
AQDAAIHHGKVWHGFKLVESRTNRKYTDEDAVIRAANAAGYHDIFKKSLIPITEMEKLM-
GKKTFAEVLGGLVEKPKGRPTLVPVSDKRPAITTMDATQEFAEITEV-MREKTIEAKLVK
AVRIMGGLAPKFVSPGLDGVPDRLVLLPQGKIAFIELKAPGKALRPLQVRRKRQLETLGF
PVYRIDSPEQIGGILDEIQSS---------MKYSPHKYQTYATNFILEHPISAVFLDMGL
GKSVITLTAIFDLCLDSFLVRKVLVIAPLRVALDTWPSEIEKWDHLRGLTYSVAVGNEAQ
RKAALLQRASVYIINRENVGWLVESSGLPFDYDMVVIDELSSFKSYQAKRFRALLKVRPR
VKRIVGLTGTPSSNGLMDLWAEFRVLDMGKRLGRFITHYRTAFFQPDKRNAQVVFSYKPL
PGAEDAIYEKISDITISMRAGDYLDMPECVMNEVKVTLSEKERQAYDTMRSELVLSLG-G
EEVDAGNAAALANKLSQMANGAVYGEDKKILPLHDRKLDALEDLIEAANGKPVLVAYWFK
HDLERIRARFTVREIK-----TAQDIADWNQGKIPVAVIHPASAGHGLNLQAGGSTLIWF
GLTWSLELYQQTNARLWRQGQEAQTVVIHHIITKDTIDERIMSALRRKDKTQSALIDAVK
ANLEV-------VCDDEVTDIRKLKKYTPTPFMAKGSHYDKALADYAVSFIQCLCHTKGT
WAGKPFELIDWQERIIRDLFGVVKENGYRQFNTAYIEIPKKMGKSELAAAVALLLTCGDG
EERAEVYGCAADRQQASIVFEVAADMVKMCPALSKRVKILASQKRIVYHPTNSFYQVLSA
EAYSKHGFNIHGVVFDELHTQPNRKLFDVMTKGSGDARMQPLYFLITTAGTDTHSICYET
HQKAKDILEGRKIDPTFYPVIYGADEGDDWTDPKVWKKANPSLGITVGIDKVKAACESAK
QNPAEENSFRQLRLNQWVKQAVRWMPMEKWDRCAFAASEDDLEGRVCYGGLDLSSTTDIT
AFVLVFPPLDEEDKYTVLPYFWIPEDNIDLRVRRDHVPYDVWERQGYLQTTEGNVVHYGY
IEKFIERLGERFNIREIAFDRWGAVQMVQNLEGMGFTVVPFGQGFKDMSPPTKELMKLVL
EERIDHGGHPVLRWMMDNIYIRTDPAGNIKPDKEKSTEKIDGAVATVMALDRAIRCGNDT
SESVYDSRGLLFI------MNIFTYLFRSRDKP-QNRTSGSGYSFFFGGSTAGKNVNERS
AMQMTAVYSCVRILAEAVAGLPLHLYRYKE-DGGKEKALDHPLYNLLHDEPNPEMSSFVF
RETLMTHLLLWGNAYAQIIRNGKGEVIALYPLMPNRMVVDRDTKGRLYYQYTTSTEDA-P
TMKGVTVNLPPSDVLHIPGLGFDGLVGYSPIAMAKNAIGMAIACEEYGAKFFANGAAPGG
VLEHPGTIKDPQRVRESWQSTFGGSGNSNKIAVLEEGMKYTPIGISPEQAQFLETRKFQV
NEIARIFRVPPHMVGDLEKSSFSNIEQQSLEFVKYTLDPWVIRWEQTIHRSLLLPDEKSQ
YFVKFNLEGLLRGDYQSRMNGYAIGRQNGWMSANDIRELENLDRIPAEEGGDLYLINGNM
LPLKDAGAFADTESNDDGKE-------------E---NADEEVLEVEESSP----DGDGS
GGTDAVSERHHRRGKLV-------------------------------------------
--------MAGDGNITVWINSPGGDCVAAAQIYNMLMDYPHDVTVKIDGIAASAASVIAM
AGTRVLMSPVSMLMIHNPMTVAMGDTGEMQKAIEMLSSVKDSIINAYEIKTGLSRAKLSH
LMDAETWMDAGKAVELGFADEVMKRPAET-ED----------------------------
--MEPPAVTMLYSKAAVVNSLMDKIAEKCKTNRLAP----------K-AEPKGRSVDDLY
ERLNLLKH---MTILELREKRAKAWDAAKAFLDSHRTDKGTLSAEDDATYSRMEQDISDL
GKEIARMERREALDAELNKPVSQPITGKPAGDQ----Q-IEKKGRASDEYKRNFWNAMRL
QGNPYEIRNALQEGTDSEGGYLVPDEYERTLVQALEEENVFRRLAKVIQTSSGDRKIPIV
TSHGSAAWLDEEDALTESDEVFGQTSLSAYKLGTFLKVSDELLNDSVFDLPSYISTEFAR
RIGAKEEEAFFVGDGSGKPTGIFA--ATGGAQTGVTAASSTAITADELIDLFYSLKSPYR
RKAVWVMNDSTVKAIRKLKDNQGQYLWQPSLTAGTPDTILNRPVYTSSYVPAIAAGAKTI
AFGDFSYYWIADRQGRSFKRLNELFATTGQVGFMATQRVDGKLILSEAIKVLAQKAAG--
--
>deJonge_NODE_116_length_153753_cov_8.615805
-MKHSILSIDIETYSDVDLTKCGVYAYTDSPNFEVLLFGYAFDDEPVQVIDFASGQHLPD
EVAAALTAPTVTKTAFNASFERVCLGRYL--------------------DLALPTDQWYC
TATQALLLGLPLSLKGVGSVLGLEAQKLAEGDDLIRYFSVPCKATKANGGRTRNRPEDAP
DKWARFIQYNIRDVEVEREIRRKLRAFPIPPAEQEYYLMDQDINDRGVLVDPVLVEHAVE
CDLEYKDAATARAYELTGLENPNSVSQVKGWLAEHGVVAETLDKKAVRDLIKEA-DGEAL
EMLKLRLLLSKTSVKKYEAIKRSVCSDGRVHGLFKFYGANRTGRWASRLVQVQNLPQNHI
PDLELARELVRTGRYEDIELLFDNTPGVLSELIRTAFVPKSGSRFIVADFSAIEARVLSW
LAEERWRLEVFASHGKIYEASASQMFHVPIEQITKGSPLRQKGKISELA--LGYGGGVGA
LKAMGALDMGVGEVELPGLVNSWRGANPRIVQFWWDIDAAALKAVRERTSIKVGRIALEY
RSGFLFITLPSGRRLAYVKPRLAVNKFGRDGLTYEGIGENKKWCRIETYGPKLVENIVQG
TARDLLAHAMLNLSQHGYQIVMHIHDEAVAEMPIGVASVDEMTTVMAQGPSWASGLPLRA
DGYECAFYKKD-----MKNNQTKVI--IPCRFSYLHCWEPVAINNSEPKYSVSAVIPKSD
TKTVEAIKAAVEQAKKEGV---AKWGGKIPA--NLKLPLRDGDIDRPDDPNYQNCYFLNA
NSRQAPQVVDSKVQPILDHNEVYSGCYGRISVTFYAYNSNGNRGIAAGLGNIQKLKDGEA
LGGRTNAADDFDSVED-D-DFLS--MRAHSKFPPSAALRSLNCPPSLLLGEQFEDEESVY
AAEGTAGHALAEHLIKKYLKQRTRRPT--SDFYTDELVEAVEEYVTFVKEQVEDARRICQ
TPLLSVEQRVDVSEYVAGCFGTADMMIVTDTVAHIIDLKLGRGVMVDAE-ENPQLMIYGL
GVLAIGEMLYSIDTVRMTIYQPRLEHISTWEISADNLKQWGDDVLRPRGAMALNGEGDFC
PGEWCRFCKARNTCRARAQSYLKLAEMEFRDPPLLTDDEISEVLKVADDLAKWAADVYAF
AQDTAVTYGKHWPGYKLVEGRSNRRYSDEDAVIAAATEAGYTDIFKKSLIGITEMEKLM-
GKQRFAEVIGPLVYKPQGKITLVPESDKREAIKRTTAEADFMEEQDNEMREREVERRLVT
AVKKLGGLAPKFTSPGLDGVPDRLVLLPDGRLAFVEVKAPGQKMRPLQLLRKRQLEELGF
RVYCIDRPEQIGGVLDEIQAP---------MKYKPHEYQTYATRFLLEHPISCLMLDCGL
GKTVITLTALWDLVLDSFDIGRVLVIAPKRVAENVWVQEIEKWEHLTGLTAVRVLGNEQE
RRSALNTPAFLYIINRENVAWLVKNRR--WDFDMVVIDELSSFKSHQAQRFKAMRKVRPL
VTRIVGLTATPAPNSLMDLWAEMCLLDMGQRLGRYIGSYRERFFVPDKRNREIVYSYKPR
EGAEDKIYELISDICISMKAKDHLQMPELVTNRVTVSMSPKEHEVYDRLRRDMVTELNG-
EELDAVNAASLSNKLQQMASGAVYSSGHQTVVLHSRKLDALEDLIEAANGKPLLVAYWFH
HEHDRLHERFD-----CRDINTAEDIAAWCAGEIPVGLIHPASAGHGLNLQSGGSTLVWL
SLTWSLELYEQLNDRLWRQGQE-HTVVIHHIISEGTIDEDIMSALARKDVGQNALRDAVK
ARLEV-----------------MGYQYTPTSFMLPTSHYDKTKADRAVAFVRNLRHTKGK
WAGKPFTLLPWQEQIVRDLFGVVKADGKRQFRSAYVEIPKKNGKSELAAAIALYLLFADN
EMSAEVYGAASDRQQASIVFDVAKQMVEMSPALTRRCKIMGATKRIVNYSNSGFYQVLSA
EVGTKHGFNVSGLVFDEIHAQPNRKLYDVLTKGSGDAREQPLFFIITTAGTDRNSICYEL
HTTALDLMNGRKIDPSFYPVVYGLADDDDWTDEANWYKANPSLGHTIGIDRMRDAFLSAK
DNPAEENIFKQLRLDIWTSSTVCWIPDQIYDKGNPQIDVATLKGRVCYAGLDLSSTSDIT
AFVMVFPPRSEEEKYIVLPYFWLPEDTLELRCRRDHVPYDVWAQQGFIMTTEGNVIHYGF
IEKCIEEQAKLYDIREIAVDRWNATQMIQNLEDDGFTMVPFGQGYKDMSPPSKELFKLLM
EGNVIHGGNPVLRWMAQNVVMRQDPAGNIKPDKDKSTEKIDGIVALIMALDRCIRHE-GD
SSSVYDERG--LFVL--MGIRELLGLARARDKP-KNYYLGSQYSFLFGPTTSGKSVNEVT
AMQTTAVYACVRVLAETIASLPLHVYRYEG--RNKTRVYDHPLFHLLHDEPNPEMTSFVF
RETLMTHLLLWGNAYAQIIRDGAGRVTALYPLLPNKMTVERMSNGQLVYLYTRDSDLNPN
MKKYGQIALAPQDVLHIPGLGFDGLVGYSPIAMMKNAVGITIACEEYGASFFANGATPGG
VLEHPGVLKDPAKVRDSWNAVYQGSQNAHKVVVLEEGMKYQQVGLPPEDSQFLETRKFQL
DEIARLYRIPPHMVGDLDKSSFSNIEQQSLEFVMYTLDPWVIRWEQSLQRSLLLPQEKKD
YFIKLNVDGLLRGDYASRMNGYATARQNGWMSANDIREMEDLNPIPAEEGGDLYLINGNM
TRLKDAGAFAAGAG-DTTTQQNPQPPQRNTPQE-----VR--------------------
-----------------MKRKFWNWVKNDADE-ALGVPETRTLFLNGEISDETWYGDEVT
PALFRNELNAGTGDITVWINSPGGDVFAAAQIYNMLMDYSGNVTVKIDGLAASAASVIAM
AGTTVLMSPVAMMMIHNPATIVIGDAGEMKKAIDMLSEVKESIMNAYEIKTNLSRARISH
LMDAESWFNATKAVELGFADGILFDSPTGQGEETQE------------------------
---QDKPEAIMFSRMAVTNSLLSKLIP-PKPEK-------------------KTPIDQLD
KRLELLK---MNKILELREKRAKAWEAAKAFLDTKRGGDGLLSAEDTATYDKMEADVVAL
GKEIDRLERQAAIDLELSKPTSNPITNKPGTAM----TGEEKTGRATDEYRQAFWDAMRK
KN-YFDVRNALQVGTDTEGGYLVPDEFERTLVEGLEEENFFRSLATIIQTNSGDRKIPVV
SSKGEAAWIDEEGAFPEDDDAFGQVTISAYKLATMMKVSDELLNDSAFNLETYIAREFAR
RIGAKEEEAFFVGDGTGKPTGIFN--ATGGASAGVTVSSQTAITFDDVMDLYHSLKSPYR
RRAVWLLNDATVKALRKLKDNNGNYIWQPSVQIGVPDMILNRPLYTSAYVPTIAAGAKVM
AFGDLSYYWIADRQGRSFKRLNELYAANGQVGFLASERVDGKLILPEAVKTLTMAAGAGG
--
>deJonge_NODE_12_length_332080_cov_105.741062
---MKSISIDIETYSSANLQKSGVYRYAESDDFEILLFGYSVDGSDVKVIDLCMGEKIPE
DILDALTDTSVIKWAFNAQFERVCLSRYLKDLGIDFD------------GKYLNPSSWHC
TLVWSATLGLPLSLEGVGAVLGLENQKLSEGKNLIRYFCIPCSPTKINNGRTRNMPYHNI
EKWNNFKAYNIRDVETEMSIQKKLSRFPVSDSIWNEYHLDQNINDRGIGVDMFLVENAIV
IDEMVKKSLVNDIQSLTNLDNPNSVQQIKNWLSESGFETESLNKTSVSEMLKT-APYHVH
KVLSLRQQLTKSSVKKYTAMKNAVCKDSRARGMFQFYGANRTGRFSGRLVQLQNLPQNHM
SDLADARSLVKCGNYDALSILYNDIPDTLSQLIRTAFIPQHSCKFIVADFSAIEARILAW
LAGEKWRNKVFSEGKDIYCSSASQMFGVPVEKHGINGHLRQKGKIAEL--ALGYGGSVGA
LKAMGAIQMGLSEDELQPLVCAWRNSNPSITKLWWDIDKCVKETVTKRIPTETNGISFTY
ESVFLFITLPSGRRLAYVKPRIGINKFGGESVTYEGIGSTKKWERLESYGPKFCENIIQA
IARDILLYAMQTLKN--YRIIAHVHDEVIIECQKDV-SVNTICEQMSRTPPWAKGLLLRA
DGYECQFYMKD----MANSNKTKVITGKNTRLSYFHGWEPVSINGSPERYSVSVLIPKDD
TETVNAINNAVNTAIEEGI---GKFGGKKPNKASLKLPLRDGDTER-NDEAYAGHWFINA
NSRTAPQIVDKAVKPILDRDEVYSGCYARVSLNFYAFNSNGNKGIACGLGNIQKIKDGEP
LGGRSSAADDFRTETD--DDFLS--MSNHAFLSPSSSHRWLNCTPSAVLESKFENKSTKA
SEEGTVAHAWCEHKLKNILCRKSDEPV--SPYTNDEMQEYTDLYVDFVLEQFNLAKQKCK
DPLILIEQKVDFSEYVPNGFGTADCIIVSESKIHIIDFKYGMGVLVDAF-DNPQMKCYAL
GALKIFDRLYDIKDVSMSIFQPRRDNVSTWTVSADELKGWAENVLKPKAELAVKGEGDYC
VGDWCTFCKASVRCRARAENNLKLAQEEFRLSPLLTDSEIEKILSVIPNLTKWANEIMAY
ATESAVNHGKHWNGFKIVEGRSVRKYKDETAVAKALEDAGYKDIYRKSLITLTEMQKLL-
GKQNFNEILGNLIIKPKGKPALVPETDKRDAMTITDVKNEFKTED---MRESEIERILVK
KVKIDGGICLKWVCPSFNGMPDRLIFLPNGHFGMVELKANGQKPRALQLARYKMLKRLGF
KVYVIDDVEQIGGMIDEIQAT---------MKYKPHSYQEYAIRYIETHPISALLIDMGL
GKTSITLTAIRNLLFDSFEVCKVLVIAPLRVAKNTWTDEIKKWEHLSTLTYSLIIGNENE
RLSALNEQTDIYIINRENVDWLVNKSGYKFDFDMVVIDELSSFKNHQSKRFKSLMKVRPL
VKRIVGLTGTPSSNGLMDLFAEFKILDMGKRLGYFIGQYRNTYFKPDKMNGPIVYSYKPL
PNAENAIYEKISDITVSMKANEYLKMPELLTSNYVVELSNSEKNQYDEMKKSLVLEIT-D
GEITASNAASLSNKLCQLSNGAIYDDEQNIVEIHDRKLEALEDIIESMNGKPLLIAYWYR
HDLERIKSSFSV-----REIKTSEDISDWNDGKIPVALIHPASAGHGLNLQNGGSTLVWF
GLTWSLELYQQTNARLYRQGQK-NTVVIQHIITKGTIDEQILKVLQKKNKTQADLIDAVR
ADLEV-------LCPIGGEILRKLKNYKPTKFKAKDSYYDKEYADFAVAFIESLCHTKGT
WAGKRFELMDWQEQIIRDLFGILKPNGYRQFNTAYIEIPKKNGKSELAAAVALLLTCGDG
EQRAEVYGAAADRQQASIVFDVAADMVRMCPALNKRVKILASQKRLIYEPTNSFYQVLSA
EAYSKHGFNVHGVVFDELHSQPNRKLYDVLTKGSGDARMQPLFFLITTAGTDTHSICYEV
HQKAQDIIDGRKIDPTFYPVIFGADDNEDWTSPKVWKKCNPSLGETIGMDKVKTACESAK
QNPSEENSFRQLRLNQWVKQAVRWMPMDKWDKCSFAVDENDLCGRVCYGGLDLSSTTDIT
AFVLVFSPLDEEDKYVILPYFWIPEDTLDLRVKRDHVPYDVWERQGYLQTTEGNVIHYGY
IEKFIEKLGERFNIREIAFDRWGAVQMVQNLEGMGFTVVPFGQGFKDMSPPTKELMKLTL
EQRIAHGGHPVLRWNMDNIFVRTDPAGNIKADKEKSTEKIDGAIATIMALDRAIRCGNNN
CASVYDNRGLLFI------MGILSGLFRSRDKP-KNSTVGSSYRFFYGQSSAGKCVSERS
AMQMTAVYACVRILSEAVAGLPLHLYRYNS-GGSKEKALEHPLYFLLHDEPNPEMTSFAF
RETLMTHLLLWGNAYAQIIRNGKGDVVALYPLMPNRMAVDRDKNGNLYYQYNTSSDDA-R
TMKGATVRLSPYEVLHIAGLGFDGLVGYSPIAMAKNAIGLAIAAEEYGSKFYANGASPSG
VLEHPGTLKDPSKVRDSWNAAFAGSGNSHRVAVLEEGLKYTPISISPNEAQFLETRKFQI
DEIARIFRVPPHMVGDLEKSSFSNIEQQSLEFVKYTLEPWIVRWEQSISRSLLSRNEKSS
YFVKFNVDGLLRGDYASRMSGYATARQNGWMSANDIRELENLDRIPTEKGGDLYLVNGNM
LPLNNAGAFANINNKEEEN------------------EE---ILEMDEPDGK--------
------------------MKKFWKWTN-----TES-NPTERILTLNGTIAEESWFDDDIT
PQLFKSELNSCSGNITVWINSPGGDCVAAAQIYNMLMDYKGNVTVKIDGIAASAASVIAM
AGNNVMMSPVSMLMIHNPATVAMGDHNEMQKAIEMLEEVKESIINAYEIKTGMSRAKLAR
LMEEETWMNAKKAVELGFADSIIEPDKKINE---------------------------DE
KEKNKASDSILFSRRAVSVALQNKLKSHYLAN---------------AGANTGTDITDLE
KRLNLLKP--MAKINELREKRAKIWEQAKAFLDSHRNETGILSAEDTAAYEKMEKDIVDL
GHEIERQQRADDLERELNLPTSTPLVSKPDNVN-----RESKTGTASEKYNKAFWNQMRN
RS-TQEVRNILSEGVDSEGGFLVPETFENTLVQALDEELVIRQLAHTFTTASNAHKIPVV
ATRGKAMWTEENAAITDSDTSFGQKTIGAHKLCALIKVSEELLNDSAFDLESYFNQEFAR
RIGEAEEEAFVIGDGSSKPYGIFN--DTEGGEVGVTAGSTVNVTADEIIDLYYSLKAPYR
KNGVWLLNDSTVNIIRKLKDSNGQYLWQPSIKDGETDTLLGKPVYTSSSIANAASGTKPI
AFGDLSYYWIGDRQGVTFKRLNELYAANGQVGFLATKRVDARLIVPEAVKILKMKGTVST
GG
>deJonge_NODE_50_length_192291_cov_10.681475_1
MGKIQTLSIDIESYSDADLQKCGVYKYAQSSNFEILLFGVSVNGGEVIVYDLAQGEELPM
DIITALADDTVTKWAFNAAFERVCLSVWLQRNYP--QCFCSYSINEDTVGDYLDPAAWKC
SCVWSAYMGLPLSLAGTGTVLGLEEQKLKEGKDLIRYFCVPCKPTKVNGGRTRNLPEHDM
EKWNLFKFYNQRDVEVEMSIQDRLKKYPVPDFVWGEYHLDQEINDRGIALDIDVVKNAIA
FDAKSKAELAEKMQELTDLDNPNSVVQMKQWLADNGLEMDSLGKKEVAQAVKT-APKELT
EVLLLRQQLSKSSVKKYQAMQNAVCEDGRARGMFQFYGANRSGRWAGRMIQLQNLPQNHM
PDLEQARGLVESGNYDAIELLYDDIPDTLSQLIRTAFVPKDGNKFIVADFSAIEARVLSW
LAGEEWRTEVFTSGGDIYCASASQMFKVPVEKHGVNGHLRQKGKIAEL--ALGYGGSVGA
LKAMGALEMGLAEEELKPLVNAWRASNPNIVKFWWDVDSVVKKCIKENKSQKTNNIEFHC
MSGMLFIGLPSGRQLAYVKPRIGENIFGGESVTYEGVGGTKKWERIESYGPKFVENIVQA
ISRDILMYAMKTLRT--YNIVAHVHDEVIIEAEPRM-SIDSVCEQMGRVPPWAKGLLLNA
DGYECDFYKKD--MSKNYTNPTKVITGVKTRWSYANVWDAKSINGGAPKFSVSLIIPKDD
TVTVNKIKAAIQSAYEEGQSKLKGSGKTVPALSVLKTPMRDGDLERPDDEAYANSYFINA
NSAATPGIVDADRQPIIDRSEVYSGVYGRASINFYAFNSNGNKGIACGLNNLQKIKDGEP
LGGKSRAEDDFATDA-ED-DFLSETGLDHAVLSASSSHRWLECPPSALQCAKVGDTTSEF
AMQGTDAHSLCEHKLKTALGQKSKDPTENLTFFDEEMADCSDMYAQYVMEQLAVAKEKCK
DPIVLIEQHLDFSKWVPQGFGTGDCVIVADETLTVIDFKYGVGILVDA-EKNPQMMCYAL
GALQLFDGIYDIDSVTMTIFQPRRDSVSTYTISKEELLKWADEVLSPTAQLAAKGEGEYK
AGDHCQFCKVKATCRKRAEYNLELARYDFEMPSTLEDDEIEAILSKVDALVSWAGDIKEY
ALQQAVS-GKGWKDWKIVEGRSNRKYVNETAVVDTVKDAGYD-PYEHKVLGITAMTKLLG
-KTRFEELLSGFIEKPQGKPTLVPMSDKRPAMN-TAA-NDFKEDK---MREKIIEQKLVT
AVKKHGGICPKFTSPGFDGMPDRLLLLPHGKFAFVEVKAPGEKPRPLQLARHRLLSCLGF
RVYVLDDAEQIGGVLDEIENSM--------KKNDLHGYQEYSVNFIIEHPVAAVLLDCGL
GKTVTSLTAINDLMFDYFDIHRVLVICPLRVG-NVWANEIQHWEHLCLLQYSVAVGSESE
RLLALKTQADIYIINRENVQWLIEKSGVSFDFDMVVVDELSSFKNYQSKRFKALMKARPK
VKRMVGLTGTPSSNGLMDLFAEFKLLDMGVRLGRFIGQYRTAYFSPDKRNGRIIYSYKPL
PNAEQQIYDKISDITISMKSTDHLKMPELISTQLAVELSEAEKKKYEELKKDLILQLP-D
GEITAANAASLTGKLSQMANGAVYFDDESVLEIHQRKLDALEDIIESANGKPVLVAYWFR
HDLERIKKRFDVR-----EIKTAKDIADWNHGSIPIAVIHPASAGHGLNLQQGGSALVWF
GITWSLELYQQTNARLWRQGQSAETVVITHIIAKDTIDERIIKALKTKDTSQSALIDAVK
ANL-----------------MRKLKKYKSTKFKDKTSVYSKAAADYAVNFVECLCHTKGT
WAGKPFELIDWQEQIIRDVFGTLKPNGYRQFNTAYIEIPKKQGKSELAAAVALLLTCGDG
EERAEVYGCAADRQQASIVFEVAADMVRMCPALNKRVKILASQKRIIYQPTNSFYQVLSA
EAYSKHGFNIHGVVFDELHTQPNRKLFDVMTKGSGDARMQPLYFLITTAGTDTHSICYET
HQKAGDILDGRKHDSTFYPVIYGAKETDDWTDPKVWKKANPSLDITVGIDKVKAACESAK
QNPGEENSFRQLRLNQWVKQAIRWMPMDKWDACSFATDEESLKGRVCYGGLDLSSTTDIT
AFVLVFPPEDEDDKYSILPYFWLPEETLDLRVKRDHVPYDIWERQGYLQTTEGNVVHYGY
IEKFIEQLGEKYNIREIAFDRWGAVQMVQNLEGLGFTVVPFGQGFKDMSPPTKELMKLTL
EERLAHSGHPVLRWMMDNIFIRTDPAGNIKADKEKSTEKIDGAIATIMALDRAIRCGNDN
GASVYDERGLLFL--MINIFNAINKLFKSRDKP-KNVTVGSAYNFLFGGSTAGKMVTERS
SMQMTAVYSCVRVLAEAVAGLPLHLYKYTD-SGGKDKAVDNPLYFLLHDEPNPEMTSFVF
RETLMTHLLLWGNAYAQLIRNGKGKVVAMYPLMPNRMSVNRDDNGNLYYKYLRSLEDA-H
RANTNEVMLLPSEVLHIPGLGFDGLVGYSPIAMAKNAVGMAIACEEYGAKFFANGATPGG
ILEHPGIVKDPARVRESWNAVYQGSGNAHRIAVLEEGMKYTPIGISPEQAQFLETRKFQI
NEIARIFRVPPHMVGDLEKSSFSNIEQQSLEFVKYTLEPWLVRWEQAMVRSLLSKSEKEQ
YFIKFNVDGLLRGDYESRMNGYATARQNGWMSANDIRQLENLDRISAAEGGDLYLINGNM
TKLADAGIFAAKVDTK-----------------GKEEGTHEEILELEKQNSAEPRRN---
------------------MKKFWNWKNKIVQNDETSEKQERILFLNGTIAEESWFDDDVT
PKIFKEELLADSGDITIWINSPGGDCIAAAQIYNMLMEYKGQVTVKIDGLAASAASVIAM
AGSKVLVSPVSMLMIHNPATIAFGDKAEFQKAIAMLSEVKESIINAYEIKTGLPRVKLAH
LMDAESWMNANKAIELGFADGILKRTDEAD------------------------------
--MEQPAVSMMCSAVAVTNSLRDKLAAKCTIKAL-----------KPQ--IKERLAEECL
KELNLLKNHI-MNINELREKRAKAWETTKSFLESHRTDKGTITAEDENTYNNMMADIDGL
GKEIKRLEKQELLDKELAKAVNVPITGKPGFGGE---EEKLKPVRARNGYAKDLIKAMRS
N--FKQVTNLLQEGVDADGGYLVPEEYDKRIIDTLEEENIMRKLGTKITT-SGQHKINIA
AAKPAAAWIEEGGTLTFGDAKFAQTLLDAHKLHVAIKITEELLYDNAFNLEGYIIDQFGR
AMANAEEDAFLNGDGTGKPLGLFA--ESGGGTVA-QTLT-AAIKSDDVLDLIYALKRPYR
KNAKFIMNDRTLFSLRKLKDNNGNYMWQPSYQAGEPDKLLGYSIFTSAYAPAA-----AI
AFGDMSYYNIGDRGTRSIAELRELFAGNGMIAYVAKERVDGKLVLGEAVQIMQLNA----
--
>deJonge_NODE_135_length_112212_cov_87.564156
---MKTLSIDIETYSSVDLAKCGVYKFTEAPDFDILLFGYSVEGSPVQVVDLACGETIPA
EIIAALTDTGVTKWAFNAQFERICLSRWLRKNGNFDNTGYS--IPEDTVGNYLNPASWKC
TMIWSAYMGLPLSLEGVGAVLGLGKQKLTEGKELIKYFCQSCAPTKANGGRTRNLPENAP
DKWATFKRYNIRDVEVEMSIQEKLAKFPVPEMVWEQYHLDQEINDRGVALDLELVRQAIA
MDNRSRRELTDAMKKLTALDNPNSVQQMKQWLSDNGLAVDSLGKKEVAEMLKT-APTELQ
KVLSLRQQLAKSSVRKYQAMEKAVCADGRARGMFQFYGANRTGRWAGRIIQMQNLPQNHL
PDLTEARSLVRSGDFDAVQLLYEDVPDTLSQLIRTAFVPKSGCKFIVADFSAIEARVLAW
FAGETWRQEVFEKGGDIYCASASQMFKVPVEKHGINGHLRQKGKIAEL--ALGYGGSVGA
LKAMGALEMGLSEDELQPLVTAWRNSNQNIVKFWWGIDRAAMSAVKQHLDSEVCGIEFAY
RSGMLFITLPSGRRLSYVKPKLGTNQFGGECITYEGIGGTKKWERLETYGPKLVENIVQA
TSRDILCYAMQTLSH--SFITMHIHDELLIEAAPEV-DLNNICDQMGRTPPWAAGLKLRA
DGYETMFYKKDSNSTTKLVNPMKVITGKDTRWSYANVWEAKSINGGTPKFSVSLIIPKSD
TVTVQKIKAAIQAAYEEGQAKLKGNGRSVPPLTAIKTPLRDGDTERPDDPAYANSYFINA
NSATAPGIVDADCNPILTRSEVYSGVYGRASINFYSFNSNGNKGIACGLNNLQKIRDGEP
LGGKSSAASDFATDV-DE-DFLS--MGNHALLSASSSHRWLNCPPSARLCESYDDKGSDF
AAEGTDAHALCEYKLRKALGMAAQDPTESLSWYSAEMEDCANGYVAFVMELVAEAKKVCT
DPVVLIEQRLDYSKYVKEGFGTGDCVIIADETLHIVDYKHGRGVLVEA-DDNPQMKLYAL
GALELFDCIYDIDTVSMTIYQPRRSNVSTFTIPKQVLCEWADKVLTPTAELAFQGSGEYH
CGEWCQFCKAKADCRERAKTNMELARYEFRQPPLLTDEEVEDILGQIDGLTTWASDIKDY
ALQAAIS-GKQWSGYKLVEGRSNRKYTDEHAVIAAVTAAGYD-PYEHKVLGITAMTAMLG
-KKQFNAILGDLITKPQGKPTLVPESDKRPAMT-TTI-DDFKEDN---MREKTIEQKLIK
AVKNAGGIAPKLVSPGFDGMPDRMVLMPEGKFGFVEVKAPGKKPRPLQAARHGLLRRLGF
KVYVLDDPEQIGGIVDEIRTA---------MKYEPHEYQKYAINYIKTHPFAAVLLDMGL
GKTSITLTAIGDLLFDSFEVHRVLVIAPLRVARDTWSAELQKWDHLHSLNYSVVVGSEPE
RKAALMRKADIYIINRENVQWLIEKSGMPFHFDMVVIDELSSFKNHQSKRFKALMQMRPR
IKRVVGLTGTPASNGLMDLWAEFKVIDLGKRLGRFITHYRQEYFVPDAMNGQIVYSYRPK
PGAEQDIYRKISDITISMKSIDHLTMPKLISSEYRVYLNQGERDAYAEMKKQFILDLP-D
GEISAANAAALSGKLSQMANGAIYDDAGNTVLIHDRKLDALEDIIEAANGKPLLVAYWFK
HDLERITKRLHARHIPFSRLDTSDSIRRWNSGEIPVALIHPASAGHGLNLQSGGSTIVWF
GLTWSLELYQQTIARLWRQGQISETVVVQHIVADDTIDEQILCALKAKDKTQSALIAAVK
ANLKI---------------MRKLKNYKPTRFMEKTSRYDTDAADYAVMFIESLCHTKGT
WARKPFELIDWQEQIIRDIFGVLKPNGYRQFNTAYIEIPKKQGKSELAAAVALLLTCGDG
EERAEVYGCAADRQQASIVFNVAADMVRMCPALSKRVKILDSQKRLIYQPTGSIYQVLSA
DVGNKHGFNTHGVVFDELHTQPNRKLFDVMTKGSGDARMQPLYFLITTAGNDTKSICYEI
HQKAQDIIAGRKVDHTFYPVIYGADESDDWTDPKVWKKANPSLGITVGIDKVKDACESAK
QNPGEENSFRQLRLNQWVKQAMRWMPMDKWDKCEFAVCEDDLEGRVCYGGLDLSSTTDIT
AFVLVFPPEDENDKYIILPYFWIPEDNLDLRVRRDHVPYDVWERQGFLQTTEGNVVHYGY
IEKFIESLGERFNIREIAFDRWGAVQMVQNLEGMGFTVVPFGQGFKDMSPPTKELMKLVL
EQKIAHGGHPVLRWMMDNIFIRTDPAGNIKPDKEKSTEKIDGAVATIMALDRAIRCGNEN
VESVYDTRGLLFI------MGIFSGLFKSRDKP-QNRTSGSNYAFFFGGTTSGKAVTERS
AMQMTAVYSCVRILSEAVAGLPLHLYKYTD-SGGKAMALDHPLYRLLHDEPNPEMSSFVF
RETLMTHLLLWGNAYAQIIRNGKGEVVALYPLMPNRMEVNRDKNGKLYFLYSTQSDDA-P
TMKGSTVYLDPSEVLHIPGLGFDGLVGYSPIAMAKNAIGMAIACEEYGAKFFANGAAPGG
VLEHPGTIKDPQRVRESWQSTFGGSGNANKIAVLEEGMKYTPIGISPEQAQFLETRKFQI
NEIARIFRVPPHMVGDLEKSSFSNIEQQSLEFVKYTLDPWVIRWEQSIQRSLLSKDEKAV
YFVKFNLEGLLRGDYQSRMNGYAIGRQNGWMSANDIRELENLDRIPAEDGGDLYLINGNM
LPLKNAGAFANTP-TDDGKE-------------E---KSDEEILELEDPNGDQSGDAGSD
PRENPVLKRHDR------------------------------------------------
--------MSGSGNITVWINSPGGDCVAAAQIYNMLMDYKGDVTVKIDGIAASAASVIAM
AGTKVLVSPVSMLMIHNPMTAAFGNSDEMQKAIEMLSSVKDSIINAYEIKTGLSRAKLSH
LMDAETWMDANKAVELGFADEIMQRNSES-EE----------------------------
--VSTPAVSMLYSKANVVNSLMEKIAAKCAITPKSN----------R-TQK----ADDLM
DRLNLIKNWR-MTINELREKRNQAWNAAKAFVETKRDKDGLLSDEDAATYAQMEKKVQDY
GAEIERMEAMSAMEAQLNRPTSSPITEKPMNGKST-ADEKPKTGRASDAYRTGMLTALRS
N--FHQVSDVLREGVDADGGYLVPEEYDSRLIQTLSEENIMRKLGHTITT-SGEHKINIA
ATAPAAAWIEEGGALSFGDATFAQILLDAHKLHVAIKVTEELLYDNAFKLEDYILTEFGK
ALANAEEDAFLNGTGVGQPLGLFA--ETGGGHVA-ETLT-AALKSDDLITLIHALKRPYR
KSASFIMNDKTIAQIRKLKDNNGAYIWQPSYQAGEPDRILGYTVHTSAYAPEN-----AI
AFGDYSYYNIGDRGTRSFKQLNELFAGNGMIGFVAKERVDGKLILPEAVQILKLKTE---
--
>deJonge_NODE_221_length_78771_cov_159.000445
---MKTLSIDIETFSSENLTKCGVYRYAEAPDFEVLLFGYSADGAPVKVVDLAAGETIPA
DVRSALTDPAVTKWAFNAQFERVCLSRYLGYPT----------------GQYLDPSSWHC
TMVWAATLGLPLSLEGVGAVLGLEKQKLKEGKDLIRYFCTPAKARD--GSPIRHYPTDAP
EKWSLFKAYNLRDVETEMSIQQKLSKFPVTESEWRNYTLDQQINDRGIMLDRTLVTQAIC
CDERFKRTHMEQARSVTGLDNPNSPVQLKAWLAEKGVEADSLSKAAVADMLEK-ADGEVE
LALSLRQELAKSSVKKYTAMQTVVGSDDRARGLIQFYGANRTGRYAGRLIQVQNLPQNHL
PDLDIARALVRSGNTDAVEMLYDSVPLVLSELIRTAFVPKPGCRFYVADFSAIEARVIAW
IAGEHWRQEVFAKGGDIYCASASQMFHVPVEKHGVNGHLRQKGKIAELA--LGYGGSVGA
LKAMGALNYGLQEEELKPLVDAWRLSNPHITKFWWDVDKAASTCVRERTATETHGIRFYY
QSGMMFVVLPSGRRLVYVKPKMGLNRFGNESVTYEGVGEQKKWLRLESYGPKFVENIVQA
TARDILAEAMLRLNAAGYRIVMHIHDEAVIEAPPDT-SLENICSVMGQTPTWASGLLLRA
DGYVCDFYKKD---MANKMNSTKVVTGV-VRLSYANVWEPASINGSNPKYSVSLIIPKSD
KQTLDAINAAVDAAIKEGV---AKFGGKIPNKAALKLPLRDGDTER-DDEAYKNSFFVNA
NSTTAPQIVDRSVQPILDRSEVYSGCYARVSVNFYAFNSNGNRGIACGLGNIQKVRDGEP
LGGKSSAADDFATDLD--DDFLSMPPNRHAVLSASSSHRWLHCNPSARLELEFEDRETEA
AAEGTAAHALAEHKLRKALKMRSTRPV--SKYDSDEMEMYTDGYLEFVLEAIKEARQDCP
DPKVLIEQRLDFSCYVPDGFGTGDCLIVADKLLHIIDLKYGQGVLVNAE-ENPQMMLYAL
GALRIFDCLYDIETVCMTIYQPRRENVSTWVISVAELRDWAEKTLKPKAELAFKGEGEYC
PGSWCQFCKAAVKCRARADAKLQLAKYEFAWPPLLSDAEIGDILGKLDDLTKWANELMAY
AQEAAVNHGKQWPGYKLVESRTNRKYTDEDAVVAAARAAGYTDIFKKSLIPITEMEKLM-
GKKTFAEVLGGLVVKPKGKPTLVPASDRRPAITTTGAKQDFTDYKGELMREKTIEAKLVQ
AVRTKGGLAPKFTSPGLDGVPDRLVLLPGGRIAFIELKAPGKTLRPLQVRRKRQLEALGF
SVYCIDSPEQIGGILSEIQGA---------MKYKAHDYQAYATNFILEHPISAVFLDMGL
GKSIITLSAIFDLCLDSFLVRKVLVIAPLRVARDTWPTEIHKWDHLHGLTYSVAVGTEAE
RKAALRQRVSVYIINRENVQWLIEESGIPFDYDMVVIDELSSFKSYQAKRFRTLLKVHPG
IKRIVGLTGTPSSNGLMDLWAEFRILDMGKRLGRFITHYRNTFFRPDKRNGQVVFSYKPL
PGAEEQIYDAISDITISMKAVDHLDMPECVHNDAIVTLSEKELRAYDAMKQDLVISLK-G
EEIDAGNAAALANKLSQMANGAVYGEDKRVFQIHDRKLDMLEDLIEAANGKPVLVAYWFK
HDLERISERLHKRHIPFSLLDDSDSIRRWNSGELPVALIHPASAGHGLNLQAGGSTLIWF
GLTWSLELYQQTNARLWRQGQTADTVVIHHIIAKDTIDERIMTALRKKEKTQTALIDAVK
ANLEG---------------MRKLKNYKPTRFMEKTSRYDVDAADYAVMFIESLCHTKGT
WARKPFELIDWQEQIIRDIFGVLKPNGYRQFNTAYIEIPKKQGKSELAAAVALLLTCGDG
EERAEVYGCAADRQQASIVFNVAADMVRMCPALSKRVKILDSQKRLIYQPTGSIYQVLSA
DVGNKHGFNTHGVVFDELHTQPNRKLFDVMTKGSGDARMQPLYFLITTAGNDTKSICYEI
HQKAKDIIEGRKIDHTFYPVIYGAEESDDWTDPKVWKKANPSLGITVGIDKVKDACESAK
QNPGEENSFRQLRLNQWVKQAVRWMPMDKWDKCEFAVCEDDLEGRVCYGGLDLSSTTDIT
AFVLVFPPEDENDKYVILPYFWIPEDNLDLRVRRDHVPYDVWERQGFLQTTEGNVVHYGY
IEKFIESLGERFNIREIAFDRWGAVQMVQNLEGMGFTVVPFGQGFKDMSPPTKELMKLVL
EQRIAHGGHPVLRWMMDNIFIRTDPAGNIKPDKEKSTEKIDGAVATIMALDRAIRCGNEN
VESVYDTRGLLFI------MGIFSGLFKSRDKP-QNRTTGSNYAFFFGGTTSGKAVTERS
AMQMTAVYSCVRILSEAVAGLPLHLYKYTD-SGGKAMALEHPLYRLLHDEPNPEMSSFVF
RETLMTHLLLWGNAYAQIIRNGKGEVVALYPLMPNRMEVNRDKNGKLYYLYSTQSDDA-P
TMKGSTVYLDPAEVLHIPGLGFDGLVGYSPIAMAKNAIGMAIACEEYGAKFFANGAAPGG
VLEHPGTIKDPQRVRESWQSTFGGSGNANKIAVLEEGMKYTPIGISPEQAQFLETRKFQI
NEIARIFRVPPHMVGDLEKSSFSNIEQQSLEFVKYTLDPWVIRWEQSIQRSLLSRDEKAV
YFVKFNLEGLLRGDYQSRMNGYAIGRQNGWMSANDIRELENLDRIPAEDGGDLYLINGNM
LPLQNAGAFANIN-TDNGKE-------------E---KSDEEVLEMEKQDSDQRGDTGTD
PRENPVLKRHDR------------------------------------------------
--------MSGSGNITVWINSPGGDCVAAAQIYNMLMDYHGDVTVKIDGIAASAASVIAM
AGTKVLMSPTALMMIHNPLTVAIGDSEEMQKAIDMLSEVKESIINAYEIKTGLSRAKLSH
LMDAETWMNANKAVELGFADDLLFKAD---------------------------------
GESAAAEDSFVFSRRAVTNSLMSKVKSHHTPSE--------------LAKPAGTPISELE
KRLALIKP--MSKINELRAQRAKTWEQTKAFLDSHRSDKGVLSAEDTATYEKMEQEIVDL
GREIERQERLDAFERELNTPVNTPITQKPDTAK-----VDTKTGRASDTYKKAFWAQART
KGGTAEIRNALQEGVDSEGGYLVPDEFEQTLVQSLSAENVVRSLAHVITTASGSHKIPIV
ATKGTAAWVDEEGTIPEGDDAFGQQLIGAHKVATMIKVSEELLNDSAFDLEAYFRTEFAR
RIGNKEEEAFLTGDGSGKPTGIFN--ATGGGQLGVTAASATAITADELIDLFYSLNSAYR
KNAVWLLNDSTMKNIRKLKDSNGQYLWQPALHEGGFDTLLGKRIYTSPYAPELAAGQKTV
AFGDFNYYWIGDRLGITFKRLNERFAETGQIGFIASKRLDGKLILPEAIKVLQQKGTASS
GT
>deJonge_NODE_135_length_102257_cov_52.152502
---MKTLSIDLETRSSVDIGKCGVYKYAESPDFDILLFGVSVDGGPITVYDLASGDTIPD
SILVALSDETVTKWAYNASFERVCLSIWLRRHYP--RYFSTYSIEGDPVQNYLDPRSWKC
TLVWAAYNGLPIGLEKVGAVLGFEEQKLKEGRDLIRYFCTPSR----TEGRTWNLPKHAP
DKWALFKKYNERDVQVEMQIQERLRNYPVPDEVWEQYHLDQEINDRGIMIDRRMVEQALR
IDELSRADLTARMQKKTGLENPNSVLQMKEYLNENGMEVDSLGKKDVAAMMKT-APDNLA
EVLALRLQLAKSSVRKYEAMRNAVCADDRCHGMFQFYGANRSGRWAGRLIQLQNLPQNHM
EDLEQARELVKGGDYEMLNVLYDSVPGVLSELIRTAFIPRPGYKFIVSDFSAIEARVLSH
LAGEKWRAEVFHNGGDIYCASASQMFKVPVEKHGQNAHLRQKGKIAEL--ALGYGGSVGA
LKAMGALEMGLTEEELQPLVNMWRESNPNIVGFWWKIDEAVKTAIHDKTPTTIGSIGFVY
RSGMLFITLPSGRRLAYVKPRIGTNKFGGESVTYMGIDAQKKWSRIESYGPKFVENIVQA
VSRDILAYAMRTLSH--CFICGHVHDELIIECDPSV-SLEAVCEQMGRTPPWLPGIELRA
DGYECAFYQKQ---MSKTTNPTKVITGNHTVMSYLNVNEPKVLGGGTPKYSVSLIIPKSD
TVTVAKIRAAIQAAYEEGQSKLKGSSKFVPALEDIKTPLRDGDKDRKGDEAYAGAWFINA
NSSTKPGVVDADRQPILDTSELYSGIIGRASINFYAFNSNGNRGIACGLNNIQKLADGMP
LGGHSRAEDDFAGLDDDDEDFLS--MPKHAFLSASASERWLKCPPSAKLCAQEEDRGSPY
AQQGTDAHELCQYLLEKALHRPCRDPTEDLTWYNAEMQEAAEGYRDFVMEQIEEAKKLCN
DPLICVEQTLDFSKWVEHGFGTGDCVIVADDLLHIIDFKFGLGVLVTASTGNSQLKCYAL
GALDTFGDLYDIQRIRLSIYQPRRDNVDTWELTKEELLKWADEILAPTAKLAYEGEGEFA
VGDHCQFCKAKATCRKRAEYAMELAQYEFADAPTLDADEIAAILPRIDSLVSWAEDVKEY
ALKQALA-GVRYPGYKLVEGRSNRRYSDEVAVAKVVSNAGYD-PYEKKLLTITAMQKQLG
-KKRFEELLNGLVIKPQGKPVLAPISDTRPEYN-TAT-TDFEEENNHEMREKQTEQRLVK
AVKAAGGICPKLVSPGTDGMPDRMVLLPGGRIGFVEVKTPGQKPRPLQVRRHEQLRMLGF
KVYVLDDVNDIPGIIREIEGDDEHDNRAAEKRTDLHEYQNYCVDFLKTHAQAMLILEMGL
GKCVISLTAIADLMFDSFDDSKTLVIAPLRVARQVWPEERDTWEQVSILKMSVMVGSAKQ
REAAYNTAADVYVINRENVRWLTDKRRISWPFDMVVIDELSSFKNHQSQRWKALKKVRPF
IRRIVGLTGTPAGNGLTDLWAETCLIDNGQRLGRFIGRYREAYFKAQGMNPGVVFNYVPL
PGAEEAIYSRIADISVSMKALDYLNMPDQMMVKHYVDMDERETALYEGMKKELLVRLDG-
DTIDAANAAVLSGKLLQMANGAIYNDEREARVIHHRKLEMLGDLIEQANGQNVLVAYWFQ
HDHERIRDYLTGLGYAPRDLKDDADIADWNAGKVQVALISPASAGHGLNIQKGGHILIWF
SLIWSLEMYQQTNARLWRQGQK-EVVTIHHILTRNTVDEDALKALEAKDTTQQNLIAAVK
ANLTI---------------MRKLKRYKPTAFKAKDSHYDRDAADFAVMFIESLCHTKGT
WAGKPFELIDWQEQIIRDLFGILKPNGYRQFNTAYIEIPKKQGKSELAAAVALLLLCGDG
EERAEVYGCAADRNQAKIVFDVAVDMVRFSPALSKRVKITESQKKLTYVPTNSTYQVLSA
DVANKHGFNTHGVIFDELHTQPNRKLYDVMLQGSGDARMQPLYFLITTAGNDTNSICYEV
HQKALDIQAGRKVDPTFYSVIYGADESEDWTDPKVWKKANPSLGITVGIDKVKAACESAK
QNPGEENAFRQLRLNQWVKQSVRWMPMEKWDACAFPIDEDELEGRVCYGGLDLSSTTDIT
ALVLVFPPADEDDRYILLPYFWLPEETLDIRVRRDHVPYDLWERQGYIMTTEGNVVHYGY
IEQFIGRLGERFNIREIAFDRWGAVQMTQNLESMGFSVVPFGQGFKDMSPPTKELMKLVL
ERKIAHGGHPVLRWMMDNIYIRTDPAGNIKADKEKSTEKIDGVIAAIMGLDRAIRCGNDT
TESVYDNRGFIAL-----MKNPFAGLFRARDKPK--DSVSAAPTFFFGMSGSGKPVNAQT
AIQLSAVYACVRVISETVASLPLGVYEATDD--GSQKATDHSLYFLLHDEPNSEMTSFVL
REVMLAHLLLYGNSYCQILRSGRNQITGLYPLLPDHMEVDRDKNGMLTYTYSTS------
--TGQRVIMAPEEVLHIPGLGFDGVMGYSPIALERNAIGLGIASEEYGSKFFSNGARPSG
ILTHPNTVKNPAALRESWNSIYGGSGNANRVAILEEGMRFEPIAIPNNEAQFLETRKFQV
DEICRIFRVPPHLVGDLEHATFSNIEHQSIDFAVHTIRPWLVRIEQSMNRALFSDEEKGR
FYVQFNIDGLMRGDYKSRMEGYAIARQNGWMSANDIRALENQNPIPSEEGGDAYLVNGNM
ISILTAMRQGA----------DEASAGTET---------Q----SSQQQNNPERR-----
----RNP-----------MKHFWNWIR----NEDT---GQRELWFEGVIASESWFNDDIT
PAMFKEELFSGDGPITLHISSPGGDCVAASQIYTMLMDYPGDVTVHIDGLAASAASVIAM
AGTKVCMSPTACMMIHNPFTAAMGDTDEMRKAIQLLDEVKESIINAYQIKTGLSRTKLSH
LMDAETWMNAVKAKELGFCDEILYTGEEGL------------------------------
--PDNSVSGFSFERKAAALCLMNKVIAALPKPVPVK----EHPKPELVTPDNRVKAADLE
KRLSLIK---MNQILSLREKRAKLWNDTKAFLDSHRGEDGMVSAEDNATYEKMEADVVAL
GKEIERLERQAVIDRELDQPTASPLVSAPVAHT-----PEQKAGRASDEYKKAFWNQMRG
-RSSYEIRNALQVGELSEGGYTVPDEFDKQLIEGLEDENIMRGLVHIIRTGSGEHKIPIV
ASHGTGSWVEEEQQIPESDDAFSQVTLTAHKFATMIRISRELLNDSAFDLAAYISHEFVR
RAGAAEEQAILTGDGSHKPIGLLH--DTLGAQVGVTTASATAITADELIDMQHSLKSGYR
RKAVWIMNDATISAIRKLKDGQGQYIWQPGIKEGAPDMLFNQRVLMSNYMPLIATGNKVI
LYGDFSYYWLAEREGRTLERLNELYAVTDQVGFKMTERLDGRLILPEAVKCLQMK-----
--
>deJonge_NODE_214_length_75143_cov_37.282628
---MKTLSIDLETRSSVDIGKCGVYKYAESPDFDILLFGVSVDSGPITVYDLACGDVIPN
DILAALSDERVTKWAYNASFERVCLSVWLRRNYP--QYFSTYSIKGDPVQNYLDPASWKC
TLVWAAYNGLPLGLEKVGAVLGFEEQKLKEGKELIRFFCTPSR----TAGRAWNLPEHAL
DKWALFKKYNERDVQVEMQIQERLRHYPVPDAVWDEYHLDQQINDRGIMIDREMVAQALR
IDELSKADLTAKMQKKTGLDNPNSVSQMKDYLIENGMEVDSLGKKDVATMMKT-APEDLV
EVLVLRLQLAKSSVHKYEAMQNAVCADGRCHGMFQFYGANRSGRWAGRLIQLQNLPQNHM
EDLEQARDLVKAGDYEMLSMLYDSVPGVLSELIRTAFIPRPGYKFIVSDFSAIEARVLSH
LAGEKWRTEVFHNGRDIYCESASRMFGVPVEKHGQNAHLRQKGKIAEL--ALGYGGSVGA
LKAMGALDMGLTEDELQPLVTMWRESNPNIVTYWWAVDEAVKTAIEMRIPQKVGCVRFEV
HSGMLFITLPSGRRLAYVKPRIGENKFGGKSVTYMGIDAQKKWSRIESYGPKLVENIVQA
VSRDILAYAMRTLSY--RQIVGHVHDELIIECDPQV-SLDAVCEQMGRTPPWLPGIELRA
DGYECAFYQKQ---MSKATNPTKVITGKHTVMSYLNVNEPKVLGGGTPKYSVSLIIPKSD
TATVAKIHAAIQAAYDEGQSKLKGSSKTVPALEDLKTPLRDGDRDRKGDEAYANAWFINA
NSTTKPGVVDADRQPILDSSELYSGIIGRASINFYAFNSNGNRGIACGLNNIQKLADGTP
LGGHSRAEDDFADVDDDDEDFLS--MAKHAYLSASASERWLKCPPSARLCAQEEDKGSPY
AQQGTDAHELCQYLVEQALGRPCRDPTEDLTWYNAEMQEAAEGYRDFVMEQVEAAKALCK
DPLVCVEQTLDFSKWVEHGFGTGDCVIVADDLLHIIDFKFGLGVLVEA-KDNSQLKCYAL
GALDTFGDLYDIQRIRLSIYQPRRDNVDTWELTKEQLIIWADEVLAPIAKLAYEGEGEFA
AGSHCQFCKVKATCRKRAEYSMELAKYEFTEAPLLDEAEIAAILPQIDSLVSWAEDVKTY
ALEQALK-GTRYPGFKLVEGRSNRKYTDEVAVAKIVSNAGYD-PYEKKLLGVTAMQKQLG
-KKRFEQLLSGLVVKPQGKPVLAPEDDRRPEFN-TAI-NDFEEENENEMKEKQIEQKLVQ
TVKAQGGICPKLVSPGFDGMPDRMALLPGGRIGFVEVKAPGQKPRPLQTRRHGQLTALGF
KVYVLDSTEQIPGIIREIGGNDGDDDYAAGKRTDLHEYQNYCVDFLKTHAEAMLILEMGL
GKSAISLTAIADLMFDSFDVAKTLVIAPLRVAKTVWPEERETWEQASFLKMSVLVGSAKQ
REAALAASADVYVVNRENVKWLVDKRRIPWPFDMVVIDELSSFKNHQSQRWKAIKKVRPK
IHRIVGLTGTPAGNGLMDLWAETCLIDNGQRLGRFIGRYREAYFKAAGMNPGVVFSYVPL
PGAEEAIYSRISDISVSMKALDYLDMPDQVTVRHYVDMDATERTAYDNMRDDLLVKLGD-
DTIDAANAAVLSGKLLQMANGAIYNDAHDMKKLHDKKLEALADLIEQANGQNVLVAYWFQ
HDHERIQEYLTDLGYAPHDLKSDADIADWNAGKIQVGLISPASAGHGLNIQKGGHILIWF
SLVWSLEMYQQTNARLWRQGQK-EVVTIHHILTRDTVDEDVLKALEKKDTTQQNLIAAVK
ARLTI------------MRNTKKLKRYKPTAFKAKDSHYDKAAADFAVAFIENLCHTKGT
WAGKPFLLLDWQEQIIRDLFGILKPNGYRQFNTAYVEIPKKNGKSELAAAIALLLCCGDG
EERAEVYGCAADRQQASIVFEVAADMVRMCPALSKRVKILASQKRIIYAPTNSFYQVLSA
EAYSKHGFNIHGVVFDELHTQPNRKLFDVMTKGSGDARMQPLYFLITTAGTDTHSICYET
HQKAMDILEGRKIDPTFYPVIYGASDTEDWTDPKVWKKANPSLGETIGIDKVVAACESAR
QNPGEENSFRQLRLNQWVKQAVRWMPMEKWDACAFPVNKDDLEGRVCYGGLDLSSTTDIT
AFVLVFPPSDEDDRYILLPYFWVPEDTLDLRVRRDHVPYDLWERQGYLMTTEGNVVHYGF
IEKYIERLGERFNIREIAFDRWGAVQMVQNLEGMGFTVVPFGQGFKDMSPPTKELMKLVL
EKRIAHGGHPVLRWMMDNIYIRTDPAGNIKADKEKSTEKIDGAVATIMGLDRAIRCGNDT
QESVYNDRGILFL------MGKLSSLFHIRDKP-QNRTVGSGYAFYMGGTTSGKVVTERS
AMQMTAVYSCVRILAEAIAGLPLHLYRYRD-DGGKEKAIDHPLYLLLHDEPNPEMSSFVF
RETLMTHLLLWGNAYAQIIRNGKGEVVALYPLMPNKMSVDRDQDGHLYYTYQRSSEEA-P
ISEGAKVILSPKDVLHIPGLGFDGLVGYSPIAMAKNAIGLAIATEEYGSKFFANGATPSG
ILEYPGTVKDPEKVRDSWTRGFSGSGNAHKVAVLEEGMKYTPISISPEQAQFLETRKFQI
NEIARIFRVPPHMVGDLDKSSFSNIEQQSLEFVKYTLDPWVVRWEQSIQRTLLQDEEKTR
YFVKFNLEGLLRGDYQSRMNGYATARQNGWMSANDIRELENLDRIPPESGGDLYLINGNM
LPLDRAGAFANTTE-KEDT---------------DSDESTEEVLAVEESGGRRRSR----
-----------------AQKKFWRWKN-----ADGEEAAERVLELYGTIAEESWFDDDIT
PAQFRDELFSGTGDVVIWLNSPGGDCVAASQIYAMLMDYPGNVTVKIDGIAASAASVIAM
AGTTVLMAPTAMMMIHNPATIAMGDHEDMRKAIEMLDEVKESIINAYEIRTGLSRAKISH
MMDATTWMNANKAIELGFVDDILTDE----------------------------------
KL-NTDMPAFAFSDSAVERTLINKLTAKAMPVDPEKTPVP--P-PEEPTIPQGRRVDDLK
ARLMTIKNYM-MTIVEMREKRAKLWATMEGFLDTHRNEKGVLSAEDDATYASMETDLDAL
TNEIHRMERRDAREAELSKPMNKPLTEKPEKNA----EP-EKIGRASSAYREDFGRHLR-
-GK-TPIHNVLSESTDADGGYLVPTEFEHQIVTELEESNIIRSI-AKVITTHHDRKIPIA
VGHSVATWTAENAAYTESNPTFGQKQIDAFKLTDLLRVSVELLQDSEFDLESYISAEIAR
AFGVAEEQAFCVGTGTNQPTGIFT---ANGGTVGVTATAANAVTADELISLIYALKSPYR
RNAKFLMNDATVPAIRKLKDGNGVYLWQPALQAGQPDKLLGFDLVTSPYAPTMAAGALPI
AFGDFNNYWIGDRMGRTVQRLNELYATNGQIGFVATERVDGKVILPEGIQLLQMK-----
--
>deJonge_NODE_354_length_55819_cov_132.520461
---MKTLSIDIETYSSVDLAKCGVYKYTEAPDFDILLFGYSVDGSPVQVVDLACGETIPA
EIIAALTDTGVTKWAFNAQFERICLSRWLRKNGNFNNTGYS--IPEDTVGNYLNPASWKC
TMIWSAYMGLPLSLEGVGAVLGLGKQKMTEGKELIKYFCQPCAPTKTNGGRTRNLPENAP
DKWDSFKRYNIRDVEVEMSIQEKLAKFPVPEAVWNQYHLDQKINDRGVALDMELVHQAIA
MDTRSRKELTDAMKKLTALDNPNSVQQMKQWLSDNGLAVDSLGKKEVAELLKT-APAEMQ
KVLSLRQQLAKSSVRKYQAMEKAVCADGRARGMFQFYGANRTGRWAGRIIQMQNLPQNNL
PDLAEARSLVRSGDFDALKILYEDVPDTLSQLIRTAFVPKSGCKFIVADFSAIEARVLAW
FAGEAWRQDVFEKGGDIYCASASQMFKVPVEKHGVNGHLRQKGKIAEL--ALGYGGSVGA
LKAMGALEMGLSEDELQPLVTAWRNSNQNIVKFWWDIDRAAMSAVKQHLDSEVCGIEFAY
RSGMLFITLPSGRRLSYVKPKLGTNQFGGECITYEGIGGTKKWERLETYGPKLVENIVQA
TSRDILCYAMQTLSH--CFITMHIHDELVIEAAPEV-DLNAACEQMGRTPPWAAGLKLRA
DGYETMFYKKDSNSTTKLVNPMKVITGKDTRWSYANVWEAKSINGGTPKFSVSLIVSKSD
TVTVQKIKAAIQAAYEEGQAKLKGNGRSVPPLTGIKTPLRDGDTERPDDPAYANSYFINA
NSATAPGIVDADCNPILTRSEVYSGVYGRASINFYAFNSNGNKGIACGLNNLQKIRDGEP
LGGKSSAASDFATDV-DE-DFLS--MGNHALLSASSSHRWLNCPPSARLCESYDDKGSDF
AAEGTDAHALCEYKLRNALGMAAEDPTESLTWYSTEMEDCANGYVAFVMELVAEAKKVCA
DLVVLIEQRLDYSKYVKEGFGTGDCVIIADGTLHIVDYKHGRGVLVEA-DDNPQMKLYAL
GALELFDCIYDIDTVSMTIYQPRRSNVSTFTIPKQELCEWADKVLTPTAELAFQGSGEYH
CGEWCQFCKAKADCRERAKANMELARYEFRQPPLLTDEEVEEILGQIDGLTTWASDIKDY
ALQAAIS-GKQWSGYKLVEGRSNRKYTDEHAVIAAVTAAGYD-PYEHKVLGITAMTAMLG
-KKQFNAILGDLITKPQGKPTLVPESDKRPAMT-TII-DDFKEDN---MREKTIEQKLIK
AVKSAGGIAPKLVSPGFDGMPDRIVLLPGGKIGFVEVKAPGKKPRPLQAARHRLLRRLGF
KVYVLDDPEQIGGILDEIRTA---------MKYAPHEYQKYAINYIKTHPFSAVLLDMGL
GKTSITLTAIGDLLFDSFEVHRVLVIAPLRVARDTWSAELQKWDHLHSLNYSVVVGSEAE
RKAALLRKADIYIINRENVQWLIEKSGMPFHFDMVVIDELSSFKNHQSKRFKALMQVRPR
IKRVVGLTGTPASNGLMDLWAEFKIIDLGKRLGRFITHYRQEYFVPDAMNGQIVYSYRPK
PGAEQDIYRKISDITISMKSTDHLTMPKLISSEYRVYLSQDEWDAYEEMKKQFILDLP-D
GEISAANAAALSGKLSQMANGAIYDNAGNTVLIHDRKLDALEDIIEAANGKPLLVAYWFK
HDLERIMKRLHERHIPFSRLDTSDSIRGWNNGEIPVALIHPASAGHGLNLQSGGSTIVWF
GLTWSLELYQQTIARLWRQGQTSKTVVVQHIIADDTIDEQILRALKAKDKTQSALIAAVK
ANLKI---------------MRKLKKYMPTRFMEKTSHYDVDAADYAVMFIESLCHTKGT
WARKPFELIDWQEQIIRDIFGVLKPNGYRQFNTAYIEIPKKQGKSELAAAVALLLTCGDG
EERAEVYGCAADRQQASIVFNVAADMVRMCPALSKRVKILDSQKRLIYQPTGSIYQVLSA
DVGNKHGFNTHGVVFDELHTQPNRKLFDVMTKGSGDARMQPLYFLITTAGNDTKSICYEI
HQKAKDIIEGRKIDHTFYPVIYGAEESDDWTDPKVWKKANPSLGITVGIDKVKDACESAK
QNPGEENSFRQLRLNQWVKQAVRWMPMDKWDKCEFAVSEDDLEGRVCYGGLDLSSTTDIT
AFVLVFPPEDENDKYIILPYFWIPEDNLELRVRRDHVPYDVWERQGFLQTTEGNVVHYGY
IEKFIESLGERFNIREIAFDRWGAVQMVQNLEGMGFTVVPFGQGFKDMSPPTKELMKLVL
EQRIAHGGHPVLHWMMDNIFIRTDPAGNIKPDKEKSTEKIDGTVATIMALDRAIRCGNDK
TESVYDSRGLLFI------MGIFSGLFKSRDKP-QDRTSGSNYAFFMGGTTSGKAVTERS
AMQMTAVYSCVRILSEAVAGLPLHLYKYTD-SGGKAMALDHPLYRLLHDEPNPEMSSFVF
RETLMTHLLLWGNAYAQIIRNGKNEIVALYPLMPNKMSVDRDENGRLYYTYYRGSDEA-I
KNKEFAVTLQPSDVLHIPGLGFDGLVGYSPIAMAKNAIGMAIACEEYGAKFFANGAAPGG
VLEHPGTIKDPQRVRESWQSTFGGSGNANKIAVLEEGMKYTPIGISPEQAQFLETRKFQI
NEIARIFRVPPHMVGDLEKSSFSNIEQQSLEFVKYTLDPWVIRWEQSIQRSLLNSEEKRK
YFAKFNVEGLLRGDYQSRMNGYAIGRQNGWMSANDIRELENLDRIPAEDGGDLYLINGNM
LPLKNAGAFANTP-TDDGKE-------------E---KSDEEILELEDPNGDQSGGTGAG
SGEDAVSERDHRRGKLV-------------------------------------------
--------MAGSGDITVWINSPGGDCVAAAQIYNMLMDYKGDVTVKIDGIAASAASVIAM
AGTKVLVSPVSMLMIHNPMTAAFGNSEEMQKAIEMLSSVKDSIINAYEIKTGLSRAKLSH
LMDAETWMDANKAVELGFADGIMSRADET-ED----------------------------
--IAAPTVSMLYSKANVVNSLMEKIAAKCAIEPKPN----------R-TQK----ADDLM
DRLNLIKNWR-MTINELREKRNQAWNAAKAFVETKRDKDGLLSEEDAKTYAQMEKKVQDY
GAEIERMEAMSAMEAQLNRPTSSPITEKPMNGKST-ANEKPKTGRASDAYRTGMLTALRS
N--FHQVSDVLREGVDADGGYLVPEEYDSRLIQTLSEENIMRKLGHTITT-SGEHKINIA
ATAPAAAWIEEGGALSFGDATFAQILLDAHKLHVAIKVTEELLYDNAFKLEDYILTEFGK
ALANAEEDAFLNGTGVGQPLGLFA--ETGGGHVA-ETLT-AALKSDDLITLIHALKRPYR
KSASFIMNDKTIAQIRKLKDNNGAYIWQPSYQAGEPDRILGYTVHTSAYAPEN-----AI
AFGDYSYYNIGDRGTRSFKQLNELFAGNGMIGFVAKERVDGKLILPEAVQILKLKTE---
--
>deJonge_NODE_473_length_45804_cov_10.776760
---MKTLSIDIETYSDKNLAKTGVYRYVESPVFEILLFSYSVDGGPVQLVDLACGEKIPA
DIIAALEDDAITKWAFNANFERTCLSRYLGY----------------PTGKYLDPGSWKC
SMVWAATMGLPLSLEGVGAVLGLEKQKLTEGKDLIKYFCQPCAPTKANGQRTRNLPAHAP
DKWLAFKKYNIRDVETEMSIQERLAKYPVPDSVWDEYHIDQEINDRGVALDMELVRQAIQ
MDGRSRSELTRSMKDLTALENPNSVQQMKQWLSDNGMETDTLGKKAVAELLKT-APPELQ
KVLTLRQQLAKSSVKKYQAMETAVCADGRARGMFQFYGANRTGRWAGRIIQMQNLPQNHL
DDLAEARSLVRSGDLDAVEMLYEDVPDTLSQLIRTAFVPQDGRKFIVADFSAIEARVIAW
LAGETWRQEVFAEGKDIYCASASQMFGVPVEKHGINGHLRQKGKIAEL--ALGYGGSIGA
LKAMGALEMGLTEEELPPLVDAWRQANPNITKLWWDVDRAAMEAVRFKHTNEAHGITFSC
RSGMLFITLPSGRQLAYVKPKIGTNKFGGDCITYEGVGGTKKWERLDSYGPKFVENIVQA
TARDILCYAMNTLRC--CSIVMHIHDEVVIEADRRM-SLQAVCDQMGRTPPWAKGLQLRA
DGYETDFYKKDSTNTNRVHNPMKVITGPDTRWSYANVWEPKSINGGAAKYSVSLIIPKSD
VKTVAKIKAAIEAAYQDGQAKLKGNGRSVPPLAAIKNPLRDGDVERPDDPAYANAYFVNA
NSATAPGIVDADRNPVLTRSEVYSGVYGRASINFYAFNSNGNKGIACGLNNLQLIRPGEP
LGGKASAESDFATDD-DE-DFLGMPPKGHAILSASSSERWLNCPPSARLCEAYEDKGSDY
AAEGTDAHTLCEYRLKQALGIPADDPIEDLSWYNEEMEECAAEYAAYVVELLETAKLTCS
DPVVMIEQRVDFSRWVPDGFGTADCIIIADGVLNIVDYKHGKGVEVSA-EGNTQLSLYSL
GALEIFDGIYDIDKVCVHIFQPRKSNVVCSMMEKTDLYKWADTELTQKAQLAYEGQGDFS
CGEWCRFCKAKAECRERAAANLALARYEFQSPALLDDEEIAEILGKVDALTAWASDVKEY
ALQQAVS-GKEWTGWKLVEGRSNRKYNSEAAVAAAVESAGFD-PYERKVLGVTAMQKLLG
-KTRFEELLTPYIEKPQGKPTLVRSSDKRPEWK-TAK-HDFMEEM---MREREIEKNLIQ
ATRKMGGICPKFVSPGFDGMPDRIVLLPGGHMAFVEVKAPGKKPRTLQTCRHTLLRRLGF
RVYVLDSEEQIGGILDEIRTA---------MRYAPHDYQAYAIDYIETHPIATVFLDMGL
GKTSITLTAISNLLFDSFEVHRVLVIAPLRVARDTWTAEVDKWDHLQNLICSVAVGTEAE
RKAALMRPADIYIINRENVQWLVEDSGIPFTFDMIVIDELSSFKNHNTKRFKSMLKVRPK
VSRIIGLTGTPTSNGLMDLWAEFRILDMGQRLGRFITKYRTDYFMPDKRNGQIIYSYKPL
PNAEAAIYRQISDITISMKSTDHLQMPELVSSEYTVQLSDEERERYDELKRELVLTLG-D
GEITAANAASLSGKLSQMANGAVYDDNGEVIRIHDRKLDALEDIIEAANGKPVLVAYWFK
HDLTRISERLKKLHIPFSRLDDSTSIRRWNNGEIPVALIHPASAGHGLNLQSGGSTLVWF
GLTWSLELYQQTVARLWRQGQTSETVVVQHIVTKGTIDNRIMKALSQKEHTQTALIDAVK
ADLKI---------------MRKLKKYKPTPFMAEGSHYDKAAADYAVMFIESLCHTKGT
WARKPFELIDWQEQIIRDIFGTLKPNGYRQFNTAYIEIPKKQGKSELAAAVALLLTCGDG
EERAEVYGCAADRQQASIVFNVASDMVRMCPALNKRVKILDSQKRIIYQPTGSIYQVLSA
DVGNKHGFNTHGVVFDELHTQPNRKLYDVMTKGSGDARMQPLYFLITTAGNDTNSICYEV
HQKAKDILEGRKTDHTFYPVIYGADEGDDWTDPEVWKKANPSLGITVGIDKVQDACESAK
QNPGEENAFRQLRLNQWVKQAVRWMPMEKWDKCAFPVNKDDLEGRVCYGGLDLSSTTDIT
AFVLVFPPRDEDDKYIVLPYFWIPEDNLNLRVRRDHVPYDVWERQGFLQTTEGNVVHYGY
IEKFIESLGERFNIREIAFDRWGAVQMVQNLEGMGFTVVPFGQGFKDMSPPTKELMKLVL
EEKIAHDGHPVLRWMMDNIFIRTDPAGNIKPDKEKSTEKIDGAVATIMALDRAIRCGNEA
SESVYDTRGLLVF------MGIFSGLFRSRDKP-QNRTSGSGYSFFMGSSASGKRVNERT
SMQMTAVYSCVRILSEAVASLPLNVFRYTD-SGGKEKAFDHPLYHLLHDEPNPEMSSFVF
RETLMTHLLLWGNAYAQVIRNGKGEVIALYPLMPDRMSVDRDQHGHLYYKYTKTGEDA-P
TMENGSVYLSPSDVLHIPGLGFDGLVGYSPIAMAKNAIGLAIAAEEYGSKFYANGAAPSG
VLEHPGTLKDPARVRDSWNSTFGGSSNSHKVAVLEEGMKYTPISISPNEAQFLETRKFQI
NEIARIFRVPPHMVGDLEKSSFSNIEQQSLEFVKYTLDPWVIRWEQALYRTLLSEEEKQT
LFFKFNVEGLLRGDYASRMNGYATARQNGWMSANDIRELEDLDRIPADLGGDLYLVNGNM
LPLVSAGAAYANSKTEEME---------------GSDEETEKVLGMEKPGRGRSGESP--
------------------------------------------------------------
--MFHDELFAGSGPVTIWLNSPGGDCIAASQIYTMLMDYKDDVTIKIDGIAASAASVIAM
AGTKVLMAPTALIMIHNPMTMAYGNHADMEKAIEMLSEVKESIINAYEIKTGLSRTKLSH
LMDEETWMNANKAIELGFADDILTDE----------------------------------
KL-NAEIPAYAFSGKAVQMALVNKLTAKVSQ-KPAAKPTP--V-PGRSEVHEGRSVDDLM
ERLNLLKH---MTINELRSKRAKLWEGTKAFLETHRKENGTLSAEDDATYTKMEQEITDL
GREISRLERQEAIEREMNAPTAKPLTTKPDATG----KADTKTGRASDAYKKAFWAQARS
RNGLPEVRDALQEGVDTEGGYLVPDEYEHTLVQGLEEGNIIRNHANVITTSSGSHKIPVV
ASKGSAAWIDEEGQYTESDDVFGQVQLDAHKVGTIIKVSQELLADSAFDLERYFTSEFTR
RIGTKEEEAFLVGNGSHKPTGLLN--ETGGAQIGVTAASATAITADEVIDLFYSLAAPYR
KNAIWILNDATVKAIRKLKDSSGQYLWQPALKDGEFETILGKRYFTSAYMPTIAAGAKTI
LFGDLSYYWIGDRQGITFQRLNERFADYGQVGFLASKRLDGKLVLPEAVKVLQQKAGSGT
--
>deJonge_NODE_387_length_76009_cov_42.998144
---MKTLSIDIETYSDIALQKTGVYRYCESPNFEILLFGYSIDSGPVQVVDLTAGEHIPK
EVLAALEDDSVIKWAFNAAFERICLSRYLGY----------------PTGVYLDPESWHC
SMVWAATMGLPLSLEGVGAVLGLEKQKRTEGKELIKYFCQPCLPTKANGQRIRNRPFHAP
DKWELFKCYNARDVEAEMGIQQKLSKFPVPPQVWEEYDIDQEINDRGVRIDMELVEQAID
MDARSRQELTDAMKRMTALENPNSVQQMKQWLSDNGVETDSLGKKVVAELLKT-APPELA
EVLTLRQQLAKSSVRKYQAMEKTVCSDSRARGMFMFYGANRTGRFSGRNIQLQNLPQNHL
PDLAEARALVRSGDFDAVKLLYEDVPDTLSQLIRTAFIPRDGAQFLVADFSAIEARVIAW
FAGETWRQDVFAKGGDIYCASASQMFKVPVEKHGINGHLRQKGKIAEL--ALGYGGSVGA
LKAMGALEMGLTEEELPQLVDAWRQANPNIVKFWWAVDKAVMEAVRYKHTTTDYSLTFSC
RSGMLFITLPSGRKLAYVKPKVGTNKFGGECITYEGIGSTKKWERLDSYGPKFVENIVQA
TARDILCYAMRTLRC--CSIVMHIHDELVIEADPRM-SLDAVCEQMGRTPPWAKGLLLRA
DGYATPFYKKDMNKNTKFTNPMKVITGPNTRWSYANVWEPKSINGGTPKFSVSLIIPKSD
TKTVAKIQAAIEAAYREGEAKLKGNGKTVPALTAIKTPLRDGDTERPDDPAYAGAYFVNA
NATSAPGIVDADRNPILTRSEVYSGVYGRASITFYAFNSSGNRGIACGLNNLQKIRDGEP
LGGKASAESDFATDE-DD-DFLDMPPKGHALLSASSSDRWLHCPPSARLCETYEDKGSDY
AAEGTDAHTLCEYKLRKALGMEATDPTENLTWFNQEMDDCATGYAAYILELVEAAKENCP
DPVVLIEQRVDFSRWVEEGFGTSDAILIADGTMHVIDYKHGLGVLVSA-EDNPQMKCYAL
GALELFDGIYDIDTVSMTIYQPRRQNISTFEVSKDDLYRWADEVLKPTAELAFAGDGNFL
CGEWCGFCKAKNECRARADANLELARYDFKLPPLLTDEDIEDILSRVDALVSWASDIKEY
ALQQAIS-GKEWNGWKLVEGRSNRRYTNEAAVIQTVSNAGFD-PYERKLLGITAMQKLLG
-KSRFDELLTAYIEKPQGKPTLVPESDKHPAMN-TAK-NDFMEKNIDEMREKEIEKKLSL
MVKKAGGIAVKFVSPSFDGMPDRLVLLPDGVIAFVELKAPGKAPRPLQLARHRLLRSLGF
RVYVIDHTEQIGGMLDELQAS---------MNFKPHDYQSYAIDYIEQHPVAAVLLDMGL
GKTVISLTAIADLLFDSFVAHRVLVVAPLRVARDTWPAEIEKWAHLKELTYTVAVGSARE
RRAALMVSADITIINRENLSWLIESSGFSFDYDTVVIDELSSFKNHQSKRFKALLRVRPK
VKRIIGLTGTPSSNGLMDLWAEFRLLDMGQRLGRFITQYRNTFFLPDKRNGQIIYSYKPM
PGAEDAIYSRISDITISMKSTDHLKMPELVSTRYEVYLSDAEADRYEELKQALILQLP-D
GEVTAANAAALTGKLAQLANGAIYADTGDTIEFHDRKLDALEDIIESANGKPILVAYWFR
HDLQRIKKRFDVREL-----KSSKDIADWNSGKIPVAVIHPASAGHGINLQAGGSTLIWF
GLTWSLELYQQTNARLWRQGQSSGTVVIQHIITKGTIDERILKALEVKDKTQAALIDAVK
VTLEV---------------MRKLKKYKPTKFKAKDSVYDKDAADYAVNFIECLCHTKGT
WARKPFELIDWQEQIIRDIFGTLKPNGYRQFNTAYIEIPKKQGKSELAAAVALLLTCGDG
EERAEVYGCAADRQQASIVFNVAADMVRMCPALSKRVKILDSQKRLIYQPTGSIYQVLSA
DVGNKHGFNTHGVVFDELHTQPNRKLFDVMTKGSGDARMQPLYFLITTAGNDTKSICYEI
HQKAKDIIEGRKIDHTFYPVIYGAEESDDWTDPKVWKKANPSLGITVGIDKVKDACESAK
QNPGEENSFRQLRLNQWVKQAVRWMPMDKWDKCAFATSEDDLEGRVCYGGLDLSSTTDIT
AFVLVFPPEDEDDKYVILPYFWIPEENLELRVRRDHVPYDVWERQGYLQTTEGNVVHYGY
IEKFIESLGERFNIREIAFDRWGAVQMVQNLEGMGFTVVPFGQGFKDMSPPTKELMKLVL
EQRIAHGGHPVLRWMMDNIFIRSDPAGNIKPDKEKSTEKIDGAVATIMALDRAIRCGNDT
AESVYDSRGLLFV------MSVFSGLFKSRDKP-QNRTAGSAYTFFMGGTTSGKTVTERS
AMQMTAVYSCVRILSEAVAGLPLHLYKYTD-NGGKAMALEHPLYRLLHDEPNPEMSSFVF
RETLMTHLLLWGNAYAQIIRNGKNEIVALYPLMPNKMSVDRDEEGRLYYTYYRGSDEA-I
KNKEFAVTLLPSDVLHIPGLGFDGLVGYSPIAMAKNAIGMAIACEEYGAKFFANGAAPGG
VLEHPGTIKDPQRVRESWQSTFGGSGNANKIAVLEEGMKYTPIGISPEQAQFLETRKFQI
NEIARIFRVPPHMVGDLEKSSFSNIEQQSLEFVKYTLDPWVIRWEQSIQRALLSQGEKAA
YFVKFNLEGLLRGDYQSCMNGYAIGRQNGWMSANDIRELENLDRIPAEDGGDLYLINGNM
LPLKNAGAFADTP-TDDGKE-------------E---KTDEEILELEEPNGDELGDAGTD
TGKNPVPERDHRRRKLV-------------------------------------------
--------MAGSGDITVWINSPGGDCVAAAQIYNMLMDYKGNVTVKIDGIAASAASVIAM
AGTKVLVSPVSMLMIHNPMTAAFGNSEEMQKAIEMLSSVKDSIINAYEIKTGLSRAKLSH
LMDAETWMDANKAVELGFADEIMQRGTES-ED----------------------------
--APVPTVSMLYSKANVVNSLMEKIAAKCAITPKPT----------R-TQK----ADDLM
DRLNLIKNWR-MTINELREKRNQAWNAAKAFVETKRDKDGLLSDEDAATYAQMEKKVQDY
GAEIERMEAMAAMEVQLSKPTSAPITEKPLNGKN--EDKKPKNFRATDAYRSGMLNALRT
N--FRQISNVLQEGIDANGGYLVPDEYDSRLIQVLNEENVMRSLGTAITT-SGEHKINIA
ATKPAAAWIEEGGALTFGDATFDQIILDAHKLHVAVKVTEELLYDNAFNLENYILEQFGK
ALANAEEDAFINGNGTGQPLGILA--ETGGAQVGVTTKSSGKVTADEIIDLVYSLKRPYR
KNAVFLANDACVAELRKLKDSTGQYLWQPSLQAGEPDRVLGYKVYTSAYFPLPAPGKAAV
AFGDFSYYNIGDRGSRSIAELKELFAGNGMVGFVAKERVDGKLILPEAVQILKLKTE---
--
>deJonge_NODE_474_length_65165_cov_44.694655
---MQTLSIDIETYSDVNLSKCGVYKYAESPDFEILLFGYSSDGSEVTVIDLAQGERLPQ
EIIDALTDDTVIKWAFNANFERVCLSRYLRDLGVSLDPFHDNHPISTECARFLNPESWRC
SMVWAATMGLPLSLEGVGAVLGLEKQKLTEGKDLIKYFSVPCAPTKTNGGRTRNHPFHAP
DKWEAFKKYNIRDVETEIGIKDRLAKFPVPKEVWDEYRIDQEINDRGVRLDMDLVKEAIE
MDSRSRSELTAAMKDMTALDNPNSVQQMKQWLKGNGLETDSLGKKVVAELIKT-APPELQ
TVLELRQQLAKSSVKKYQTMERAVCDDGRARGMFAFYGANRTGRWAGRLIQLQNLPQNHL
PDLADARALVKSGDFDAVKLLYEDVPDTLSQLIRTAFIPKDGTQFYVSDFSAIEARVIAW
YAGETWRQKVFETGGDIYCASASQMFHVPVEKHGINGHLRQKGKIAEL--ALGYGGSVGA
LKAMGAIEMGLSEDELPPLVDAWRQTNPNIVKFWWDVDRAVMEAVKYKHATSSYGLTFSC
RSGMLFITLPSGRNLAYVKPKVGTNKFGGECITYEGIGSTKKWERLDSYGPKFVENIVQA
TSRDILCYAMKTLRC--CSIVMHIHDELVIEADPRM-SLDVLCEQMGRTPPWAKGLKLRA
DGYTTPFYKKDMSKNVKISNPMKVITGVDTRWSYANVWEPKSINGGTPKYSVSLIIPKSD
TKTIAKIEAAIEAAYKEGEAKLKGNGKSVPALSVLKTPLRDGDAERPDDEAYKNAYFVNA
NATSAPGIVDADLNPILTRSEVYSGVYGRASITFYAFNSSGNKGIACGLNNLQKIRDGEP
LGGKASAESDFATDD-DE-DFLNMAAKAHAILSASSSDRWLHCPPSARLCETYEDKGSDY
AAEGTDAHALGEFKIKSALGLPAEDPTKSLKWYSEEMEDCASGYAEYVLEQVEAAKETCS
DPVVLIEQRVDFSRWVEQGFGTADCIIIADGTLRIIDYKHGLGVLVSA-DENPQMQCYAL
GALELFDGIYDIDQVSMTIYQPRRQNISTFEISKDALYRWADEVLKPTAELAFAGDGNFL
CGEWCGFCKAKNECRARAEANLKLAQHDFKLPPLLTDTEIEVILGKVDELVSWASDIKEY
ALQQALS-GKEWTGFKLVEGRANRRYSNEAAVIETVEKAGFD-PYEKKLLGVTAMQKLLG
-KSRFDELLTAYIEKPQGKPTLVPDSDKRPAMN-TAK-NDFMEENDNEMIEKQIENKLTM
AVKNNGGIALKLVCPSFAGMPDRLILLPDGHIGFAELKAPGKKPRPLQLSRHRLLRELGY
RVYVIDDPEQIGGMIDELQST---------MNFNPHDYQDYAIRYIEKHPVAAVLLDMGL
GKTIISLTAVYNLLFDSFEVHRVLVVAPLRVARDTWPAEIQKWEHLRGLTYAVAVGTPKE
RKAALMQQADITIINRENLQWLIDESGFPFDFDMVIIDELSSFKNHKSKRFKSLMKVRPR
IHRIIGLTGTPSSNGLMDLWAEFKVLDMGERLGRFITQYRTNYFMPDKRNGEIIYSYKPL
PYAEDAIYQRISDITISMKSTDHLKMPELVSTEYEVQLSDSERSRYEDLKQELILQLP-D
GEVTAANAASLTGKLSQLANGAIYADTGEVIEFHDKKLDALEDIIEAANEKPLLVAYWFR
HDLSRIKKRFNVREI-----KTSRDIADWNAGKIPVAVIHPASAGHGLNLQAGGSTLVWF
GLTWSLELYQQTNARLWRQGQESGTVVIQHIITKGTIDERIIKALSKKEMTQTALIDAVK
ADLEVV------------MPMRKLKNYKPTRFMAETSHYSKQMADFAVMFIEQLTHTKGT
WAGKPFELIDWQERIIRDLFGVLKPNGYRQFNTAYIEIPKKMGKSELAAAVALLLCCGDG
EERAEVYGCAADRQQATIVFDVAADMVRMCPALNRRVKILASQKRIIYEPTNSFYQVLSA
EAYSKHGFNIHGVVFDELHTQPNRKLFDVMTKGSGDARMQPLYFLITTAGNDTNTICYEV
HQKAQDILDGRKVDPTFYPVIYGAEPDEDWTDPEVWKKANPSLGITVGIDKVEAACESAK
QNPGEENSFRQLRLNQWVKQAVRWMPMDKWDACAFPVNEDDLEGRVCYGGLDLSSTTDIT
SFVLVFPPRDEDDKYVILPYFWVPEDTLELRVRRDHVPYDSWEKEGMLQTTEGNVIHYGY
IEKFIERLSERFNIREIAFDRWGAVQMVQNLENMGFTVVPFGQGFKDMSPPTKELMKLTL
EQKLAHGGHPVLRWNMDNIFIRTDPAGNIKADKEKSTEKIDGAIATIMALDRAIRCGNDN
GASVYDDRGILFI------MSIFSGLFRSRDKP-TNSTTGSSYRFFFGGTTSGKAVTERS
AMQMTAVYSCVRILSEAIAGLPIHLYRYGE-GGSKEKAINHPLYFLLHDEPNPEMTSFVF
RETLMTHLLLWGNAYAQIIRNGKGEVVALYPLMPNRMTVNRDENGELYYEYQTSQDEA-H
TMNGSRVRLQPSDVLHVPGLGFDGLVGYSPIAMAKNAIGMAIACEEYGAKFFANGATPGG
ILEHPGVVKDPERVRESWNSAFGGSSNANKVAVLEEGMKYTPISISPEQAQFLETRKFQI
NEIARIFRIPPHMIGDLEKSSFSNIEQQSLEFVKYTLDPWVCRWEQSMQRALLSPDEKKD
YFFKFNVDGLLRGDYQSRMNGYAVGRQNGWMSANDIRELENLDRIPEEEGGDLYLINGNM
TKLKDAGIFAASAQTQEEADET-----------------KETQTEPEPEDGR----T---
--------RFRKKEAL-MTRKFWNWVRNEEPD-SFGS--DRTLYLDGEISDETWFGDEVT
PKLFRDELHAGDGNITLWINSPGGDVFAAAQIYNMLMDYPHDVTVKIDALAASAASVIAM
AGTKVCMSPVAMMMVHNPATIAIGDTEEMQKAIDMLNEVKESIMNAYEIKSGLSRHKISQ
LMDAETWMNAKEAVKLGFADEILFRDGEKSVPE---------------------------
---DTADTEMLFSRKAVTDSLLSRLIPKKKPEA----------------NKHMVPVTDLE
KRLSLLAH--MTQIMELMDKRAKAWEAAKAFLNSHSQNGGMVSAEDAATYDKMEKEVTDL
TKDIERLQRQEQIDKMMSAPTSTPLTGKPGVKD----EPEDKLGRASAAYKKAFWDNIRH
PSN-PAIRDVLEEGTDANGGYLVPIEFEHTLVQALNENNIMRTIGCKVITTQNERKIPVA
NGHTQAAWTAENGAYTESNPTFAQTSIDAFKLTDLIKVSDELLSDSFFDIEGYISEEFGR
AFGEAEEDAFINGAAIDRPTGLFIPSTAGGAPSGVTAASATAITADELISLVYSLKAPYR
SKAKFLMNDATVAAIRKLKDLNGVYVWQPALTAGEPDRLLGYPLYTSPKVPTMAAGARAI
AFGDFSCYWIADRAGRTIKRLNELYATNGQVGFTCTERVDGKLILSEGIKILDMKATSGS
--
>deJonge_NODE_420_length_54788_cov_51.400106
---MQTLSIDLETYSDQPLAKTGVYRYVESPDFEILLFAYSVDGGPVRQIDLACGEKIPS
EILSALENETVTKWAFNANFERICLSHFLGY----------------PTGDYLKPDSWKC
SMVWAAYMGLPLSLEGAGAVLGLEKQKLSEGKDLIKYFCQPCAPTKSNGQRTRNLPKHSP
DKWLAFKRYNIRDVETEMSIQARLSKYPVPDSVWEEYHLDQEINDRGVGLDMELVRQAIQ
MDGRSRSELTQAMKELTSLDNPNSVQQMKQWLADNGMETDTLGKKAVAELLKT-APPQLQ
KVLTLRQQLAKSSVKKYQAMETAVCSDGRARGMFQFYGANRTGRWAGRIIQMQNLPQNHL
DDLSEVRGLVRAGDFDAVEMLYEDVPNTLSQLIRTAFVPQGDRKFIVADFSAIEARVIAW
LAGEKWRQDVFAEGKDIYCASASQMFGVPVEKHGVNGHLRQKGKIAEL--ALGYGGSVGA
LKAMGALEMGLSEDELPALVSAWRQSNPKIVQFWWAVDRAVMDAITRKTTTKTHGIVFSA
RNGMLFITLPSGRSLAYVKPKIGTNKFGGDCITYEGVGGTKKWERLDSYGPKFVENIVQA
TSRDILCYAMRTLRC--CSIVMHIHDEVVIEADRRM-SLQAVCEQMGRTPPWAKGLRLRA
DGYETDFYKKDSTNTNRVNNPMKVITGPDTRWSYANVWEPKSINGGTPKYSVSLIIPKSD
TKTVAKIKAAIEAAYQEGQAKLKGNGRSVPPLSAIKTPLRDGDIERPDDPAYANAYFINA
NSATAPGIVDADRNPVLTRSEVYSGVYGRASINLYAFNSNGNKGIACGLNNLQLIRPGEP
LGGKASAEADFATDD-DE-DFLG-MATKHAVLSASSSERWLNCPPSARLCEAYEDKGSDY
AAEGTDAHALCEFRLKQTLGIPANDPIENLTWYNEEMEDCAAVYAAYVTELLETAKQTCT
DSVILIEQRVDFSRWVQDGFGTADCIVIADGELNIVDYKHGKGVEVSA-VDNPQMMLYAL
GALEIFDGIYDIDTVRMTIYQPRKSNISVCVMEKDSLLEWAQNDLTYKAKLAYEGGGDFH
CGEWCRFCKAKAECRERAEANLALVRYDFEEPPLLTDEEIADILDKVDALTAWAADVKEY
ALQQAVS-GTVFPGWKLVEGRSNRKYTSESAVAAAVEGTGFD-PYEKKLLGITAMQKLLG
-KSRFEELLAPYIEKPQGRPALVRSSDKRPEWN-TAK-NDFMEEM---MREKEIEKKLIQ
AVKQAGGICPKLVSPGFDGMPDRMVLLPNGKIGFVEVKATGEKPRPLQFSRHRLLRRLGF
LVYVLDDAEQIGGMLDEIQTP---------MRYKPHEYQKYAVEYIKTHPAASIFLDCGL
GKTSITLTAIADLLFDSFEIHKVLVIAPLRVARDTWTAEADKWDHLQNLICSVAVGTEAQ
RRAALVRYADIYIINRENVQWLIDESGIPFDFDMVVIDELSSFKNHQTKRFKSLLKVRPK
ISRIVGLTGTPASNGLMDLWAEFRILDMGQRLGRFITKYRTDYFTPDKRNGQIIYSYKPL
PYAEDAIYRKISDITISMKSADHLQMPDLVSSEYTVQLSEEEQKKYTDLKQELVLSLD-D
AEITAANAASLSGKLSQMANGAIYDDGGETIRIHDRKLDALEDIIEAANGKPLLVAYWFK
HDLSRISERLQKLHIPFSQLDGAASIRRWNNGEIPVALIHPASAGHGLNLQSGGSAIVWF
GLTWSLELYQQTIARLWRQGQTSETVVVQHIVTKDTIDERIMKALSQKEHTQTALIDAVK
ADLKI---------------MRKLKKYKPTKFMAKTSHYDKDAADYAVMFIESLCHTKGT
WAGKPFELIDWQEQIIRDLFGVLKPNGYRQFNTAYIEIPKKQGKSELAAAVALLLLCGDG
EERAEVYGCAADRNQAKIVFDVAVDMVRFCPALSKRVKILESQKKITYLPTNSSYQVLSA
DVANKHGFNTHGVIFDELHTQPNRKLFDVMLQGSGDARMQPLYFLITTAGNDTNSICYEV
HQKAIDIAEGRKVDPTFYSVIYGAAENEDWTDPKVWKKANPSLGITVGIDKVRAACESAR
QNPGEENAFRQLRLNQWVKQSVRWMPMDKWDACAFPVSEDDLEGRICYGGLDLSSTTDIT
AFVLVFPPLDEEDKYYILPYFWIPEETLDLRVRRDHVPYDLWERQGTLMTTEGNVVHYGY
IEKFIEQLGERFNIREIAFDRWGAVQMVQNLEGMGFTVVPFGQGFKDMSPPTKELMKLVL
EERIAHGGHPVLRWMMDNIYIRTDPAGNIKADKEKSTEKIDGAIATIMGLDRAIRCGNDT
GASVYDSRGLLFI------MGIFSGLFRSRDKP-QNRTAGSGYAFYFGGTTSGKAVTERS
AMQMTAVYSCVRILAEAVAGLPLHLYRYKE-DGGKEKALDHPLYLLLHDEPNPEMSSFVF
RETLMTHLLLWGNAYAQIIRNGKGEVIALYPLMPNRMVVDRDIHGQLYYQYTRSTEEA-P
TMKGVTVNLPPSDVLHIPGLGFDGLVGYSPIAMAKNAIGMAIACEEYGAKFFANGAAPGG
VLEHPGTIKDPQRVRESWQSTFGGSGNSNKIAVLEEGMKYTPIGISPEQAQFLETRKFQI
NEIARIFRVPPHMVGDLEKSSFSNIEQQSLEFVKYTLEPWLVRWEQSIQRTLFSPEEKKR
YFAKFNVEGLLRGDYASRMSGYATARQNGWMSANDIRELENLDRIPTEDGGDLYLINGNM
LPLGNAGAFADTQ---TGKE-------------E---NPDEEVLEVEEPGSN----GDSS
GGTDAVPERHHRRGKLV-------------------------------------------
--------MSGDGDITVWINSPGGDCVAAAQIYNMLMDYPHDVTIKIDGIAASAASVIAM
AGTKVLVSPVSMMMIHNPMTVAMGDTAEMQKAIEMLGSVKDSIINAYEIKTGLSRAKLSH
LMDAETWMDANKAVELGFADDVLHRAEIP-ED----------------------------
--VEPSAVSMLYSKAAVVNSLMDKIAAKCRTNPKKT----------EKPNPQGRSVDSLY
ERLNLLKH---MTILELREKRAKAWEAAKAFLDSHRNDKGVLSAEDDAAYTRMEQEITDL
GKEIARLERQEALDAELNRPVNKPLTGKPMNGK----E-ENKTGRATDEYRQNFWNMMRS
KAPMPSVVNALQIGTDSEGGYLVPDEYERTLVEALEEKNVFRQLAKVIQTSSGDRKIPVV
ATKGTASWIDEEGAYTESDDSFGQVSIGAYKLGTMIKVSEELLNDSVFDLESYISREFAR
RIGAKEEEAFFTGDGSGKPLGILA--SSGGAETGITAASATAITADELIDLFYSLKSPYR
RNAVWVLNDSTIKAIRKLKDSNGQYLWQPSLTAGTPDTILGRPVRTSAYMPAIAASAKTI
AFGDFSYYWIADRQGRSFKRLNELYAANGQVGFLASQRVDGKLILSEAIKVLAQKAST--
--
>deJonge_NODE_180_length_94243_cov_50.633446
---MKTLSIDIETFSPEPLAKCGVYRYCQAPEFEVLLFGYSVDSGPVRVVDLTAGERIPA
DVLAALTDTAVSKWAFNAQFERVCLSRYLGYPV----------------GQYLNPDSWYC
TMVWSATLGLPLSLEGVGAVLGLEKQKLKEGKDLVRYFCTPAKSRD--GSTFRRLPADAP
EKWAAFKAYNLRDVETEMSIQQKLSRFPVSQEEWENYHLDQRINDRGILLDRTLVTQAIR
CDERFKRTHLEQARSVTGLENPNSPAQLKAWLAEKGVEAESLSKASVLELLSH-AEGEVE
LALSLRQELAKSSVKKYTAMESVVCPDDRARGLIQFYGANRTGRFAGRLIQVQNLPQNHL
PDLKQARTLVRDGCFDAVELLYDSVPLVLSELIRTAFIPKPGCRFFVADFSAIEARVIAW
IAGEQWRQDVFAKGGDIYCASASQMFHVPVVKHGINGHLRQKGKIAELA--LGYGGSVGA
LKAMGALNYGLTEEELKPLVDAWRQSNPRIVKFWWDVDRAATTCVRDRVPAETHGIRFFY
QSGMMFIVLPSGRRLVYVKPKMGVNRYGSESVTYEGVGEQKKWLRLESYGPKFVENIVQA
TARDILVEAMRRLEAAGYPIVMHVHDEAVIEAPADA-SLDDICAIMGQTPAWAEGLLLRA
DGYVCDFYQKD--MSANHKNPTKVVTGV-VRLSYANVWEPASINGSNPKYSVSLIIPKAD
TKTIDAINAAVDAAIKDGA---AKFGGKIPNKAALKLPLRDGDLER-DDEAYKGAYFVNA
NSTTAPQIVDRSVQPILDRAEVYSGCYARVSINFYAFNSNGNRGIACGLGNIQKVRDGEP
LGGRSSAADDFSTDFD--DDFLSMPPSKHAVLSASGAHRWLHCNPSARLELEFADRETEA
AAEGTAAHALAEHKLKKALKLRSRKPV--SPFDCDEMDAYTDGYVEFVLEQLEEAKALCA
DPLVLIEQRLDFSCYVPDGFGTGDCLIVADKLLHIIDFKYGQGILVDAE-ENPQMMLYAL
GALRQFDYLYDIAQVAMSIYQPRRENVSTWTISVEHLMEWAEHTLKPKAEIAYQGEGDYV
PGPWCTFCKAAVKCRARAEAKLQLAKYEFAMPPLLTDADIEDILSRLPGLTKWAGEIEAY
AQDAAIHHGKVWHGFKLVESRTNRKYTDEEAVIRAANAAGYHDIFKKTLISITEMEKLM-
GKKAFAEILGSLVEKPKGSPTLVPVSDRRPAITTVDAAQEFTEIMEV-MREKAIEAKLVK
AVRIMGGLAPKFISPGFDGVPDRLVLLPKGKIAFIELKAPGKALRPLQIRRKQQLEALGF
PVYRIDSTEQIGGILDEIQSS---------MKYSPHKYQTYATDFILEHPVSAVFLDMGL
GKSVITLTAIFDLCLDSFLVRKVLVIAPLRVAADTWPGEIEKWDHLRGLTYSVAVGSEAQ
RKAALLQRVSVYIINRENVQWLVEDSGLPFDYDMVVIDELSSFKSYQAKRFRALLKVRPG
VKRIVGLTGTPSSNGLMDLWAEFRVLDMGRRLGRFITRYRSAYFQPDKRNAQVVFSYKPL
PGAEDAIYEKISDITISMRAGDYLDMPECVVNEVKVDLSEKERQAYDTMRAELVLSLN-G
EEVDAGNAAALANKLSQMANGAVYGEDKRVLRLHDRKLDALEDLIEAANGKPVLVAYWFK
HDLERIQERFTVREIK-----ASRDIADWNQGKIPVAVIHPASAGHGLNLQSGGSTLVWF
GLTWSLELYQQTNARLWRQGQKDQTVVIHHIITKNTIDERIMSALQKKERAQSALIDAVK
ADLEVRK-----VCDDEVTDIRKLKKYTPTPFMAKGSHYDKALADYAVSFIQCLCHTKGT
WAGKPFELIDWQERIIRDLFGVVKENGYRQFNTAYIEIPKKMGKSELAAAVALLLTCGDG
EERAEVYGCAADRQQASIVFEVAADMVKMCPALSKRVKILASQKRIVYHPTNSFYQVLSA
EAYSKHGFNIHGVVFDELHTQPNRKLFDVMTKGSGDARMQPLYFLITTAGTDTHSICYET
HQKAKDILEGRKIDPTFYPVIYGADEGDDWTDPKVWKKANPSLGITVGIDKVKAACESAK
QNPAEENSFRQLRLNQWVKQAVRWMPMEKWDRCAFAASEDDLEGRVCYGGLDLSSTTDIT
AFVLLFPPLDEEDKYTVLPYFWIPEDNIDLRVRRDHVPYDVWERQGYLQTTEGNVVHYGY
IEKFIERLGERFNIREIAFDRWGAVQMVQNLEGMGFTVVPFGQGFKDMSPPTKELMKLVL
EERIAHGGHPVLRWMMDNIYIRTDPAGNIKPDKEKSTEKIDGAVATVMALDRAIRCGNDT
SESVYDSRGLLFI------MGIFSGLFKSRDKP-QNRTSGSGYSFFFGGSTAGKNVNERS
AMQMTAVYSCVRILAEAVAGLPLHLYRYKE-DGGKEKALDHPLYNLLHDEPNPEMSSFVF
RETLMTHLLLWGNAYAQIIRNGKGEVIALYPLMPNRMVVDRDTKGRLYYQYTTSTEDA-P
TMKGVTVNLPPSDVLHIPGLGFDGLVGYSPIAMAKNAIGMAIACEEYGAKFFANGAAPGG
VLEHPGTIKDPQRVRESWQSTFGGSGNSNKIAVLEEGMKYTPIGISPEQAQFLETRKFQV
NEIARIFRVPPHMVGDLEKSSFSNIEQQSLEFVKYTLDPWVIRWEQTIHRSLLLPDEKSQ
YFVKFNLEGLLRGDYQSRMNGYAIGRQNGWMSANDIRELENLDRIPAEEGGDLYLINGNM
LPLKDAGAFADTESNDDGKE-------------E---NADEEVLEVEESSP----DGDGS
GGTDAVSERHHRRGKLV-------------------------------------------
--------MAGDGNITVWINSPGGDCVAAAQIYNMLMDYPHDVTVKIDGIAASAASVIAM
AGTRVLMSPVSMLMIHNPMTVAMGDTGEMQKAIEMLSSVKDSIINAYEIKTGLSRAKLSH
LMDAETWMDAGKAVELGFADEVMKRPAET-ED----------------------------
--MEPPAVTMLYSKAAVVNSLMDKIAEKCKTNRLAP----------K-AEPKGRSVDDLY
ERLNLLKH---MTILELREKRAKAWDAAKAFLDSHRTDKGTLSAEDDATYSRMEQDISDL
GKEIARMERREALDAELNKPVSQPITGKPAGDQ----Q-IEKKGRASDEYKRNFWNAMRL
QGNPYEIRNALQEGTDSEGGYLVPDEYERTLVQALEEENVFRRLAKVIQTSSGDRKIPIV
TSHGSAAWLDEEDALTESDEVFGQTSLSAYKLGTFLKVSDELLNDSVFDLPSYISTEFAR
RIGAKEEEAFFVGDGSGKPTGIFA--ATGGAQTGVTAASSTAITADELIDLFYSLKSPYR
RKAVWVMNDSTVKAIRKLKDNQGQYLWQPSLTAGTPDTILNRPVYTSSYVPAIAAGAKTI
AFGDFSYYWIADRQGRSFKRLNELFATTGQVGFMATQRVDGKLILSEAIKVLAQKAAG--
--
>deJonge_NODE_93_length_118522_cov_12.167473
---MKTISIDIETFSDVNLAKCGVYKYAESPAFEILLFGYAIDGGKVQVVDLARGERIPD
DILDALTDESVTKWAFNASFERVCLSRYLRDLRISLDPFHDHHPLSRDCARFLNPAGWKC
SMIWSAYMGLPLSLEGAGAVLKLDSQKMKEGKDLIRYFCVPCKETKLNGGRTRNLPRHAP
DKWTLFKSYNKRDVEVEMVIQERLKKYPVPEPIWDEYHLDQEINDRGIAIDRTLAENAIV
IDARSRDSLMAVLKGKTGLENPNSVIQMIGWLEQHGMKTDSLGKKQVQELLKT-AEEPLR
SVLLLRQKLAKSSVKKYQAMEMTACEDSRARGMFQFYGANRTGRFAGRHIQLQNLPQNHL
PDLAEARELVRQGNYEALELLYDSIPDVLSQLIRTAFVPRKGMKFVVSDFSAIEARVLSW
LAGETWRLDVFARNGDIYCASASSMFGVPVEKHGVNGHLRQKGKIAEL--ALGYGGSTGA
LKAMGALDMGLTENELYPLVQSWRSANPHIVDFWWQVDATVKTAIKEQIPMRAGCIRFLC
QSGMLFIQLPSGRRLSYVKPRIGENRFGGESVTYEGIGATKKWERLESYGPKFVENIVQG
ISRDILCYAMQTLRC--CAIVGHVHDELIIECSRDA-SVDAICEQMGRTPPWAEGLLLRA
DGYECEFYQKD--MSKNYVNPCKVITGVNTRWSYANVWEPKSINGGTPKYSVSLIIPKSD
TKTVEKIRAAIKAAYEEGESKLKGNGRAVPALEAIKTPLRDGDLERPDDDAYKDSFFINA
NSATKPGIVDADCQHILERSEVYSGVYGRASINFYAFNSNGNKGIACGLNNLQKIRDGEP
LGGKPRAEDDFATAD-DD-DFLA-MPDKHAVLSASSCYRWLACPPSAKECAKLPDTSSEF
ARQGTDAHTLCEFKVKTALGQKLEDPTKELTFFDEEMAECTDEYAQFVMECLATAKASCK
DPLIMIEQRLDFSKWVPGGFGTGDCLIVADDTLTVIDYKHGLGVLVDA-EKNPQMMCYAL
GALKLFDGIYDIRQVSMTIFQPRRDNVSTCTMSKEELLQWAETVLKPAAELAAKGEGEYK
AGDHCRFCKIKATCRKRAEYNLELAQYDFAVPSTLQDEEIEAVLAKADELVNWAGDVKEY
ALQQALS-GKHWDGWKLVEGRSNRRYVSEEAVAAKVEDAGFD-PYERKLLGITAMTKQLG
-KKRFEELLSDLVEKPQGKPVLVPESDKRPTMH-TAA-DDFNDEK---MREKEIEHNLVM
ETRKAGGMAVKFVSPSFSGMPDRLVLLGDGKIGFVEVKAPGQKPRPLQLKRHAMLRRLGY
QVFVLDAMEDIPAVLKAIAHTPDGKGGGDAMKFMPHEYQKYAIEYIKSHPVTALFLDMGL
GKTVTTLTAIRDLMYDTFEVQRVLVVAPLRVARDTWPDEIKKWDHLKCLACSVVVGSVPE
RRRALQQDADIYIVNRENLVWLYENSR--LDFDMVVLDELSSFKNHQSKRFRAMKALRPR
VKRIVGLTGTPSGNGLMDLWAEFRILDMGKRLGRYISQYRNLYFQPDKRNGMVVYSYKPL
PGAEEAIYHQIADITVSMKATDYLKMPELVSVAKEVSLSEKEKERYDELKKYLVLELP-G
GEVTAANAASLTLKLSQMANGAIYTDDKDVVTIHDRKLDALEDLVESANGKPVLVAYWFK
HDKDRIRKRMEAREL-----KESQDFADWNEGKIPVALIHPASAGHGLNLQQGGSILVWF
GLTWSMELYQQTNARLWRQGQTDKTVIIQHIVAKSTIDERILKVLEHKDGTQSALIEAVK
ADLGITDTGKDG-------MTSLAFVYKPSAFMLPDSRYDEEKADRAVAFIEHLCHTKGK
WAGKPFLLLPWQEQIVRDLFGIVKKNGKRQFLTAYIEIPKKNGKSELAAAIALYLLYADN
EPSAEVYGAACDRNQASIVFDVARQMVEMSPALMRRSKIRSAGKRIINYRNAGFYQVLSA
ETGTKHGLNVSGLVFDEIHAQPNRKLYDVLTKGSGDAREQPLFFIITTAGNDKNSICYEL
HTKALDLMAGRKKDATFYPVVYGLEHEEDWTDEANWYKANPSLGHTIQIDRVREAYRNAV
ENPAEENVFKQLRLNIWTSASIRWIPEQVYDKGNLPIDRDFLRGRMCYGGLDLSSTSDIT
ALVLAFTPRSDDEKYILLPFFWLPEDTLELRCRRDHVLYDVWQKQGFIQTTEGNVIHYGF
IEKFIERLGETYNIREIAYDRWNATQMVQNLEDMGFTMVPFGQGFKDMSPPSKELFKLLM
EGNILHGGNPVLKWMAGNVVMRQDPAGNIKPDKEKSVEKIDGIVASIMALDRCIRNG-IG
SGSVYDERG--VIAF--MHIPFLSSLFHTRDKP-QNYYIGTDFRYLFGPSTSGKMVNEFT
AMQTTAVYACVRILAETLAALPLQLYRYTP--GGKERVYDHPLYHLLHDEPNPEMTSFIF
RETLMSHLLIWGNAYAQIIRDRLGRVQGLYPLRPDKMTVCRDDRGQIFYLYTKTGDENPN
VKPYGQVVLQKEEVLHIPGLGFDGLVGYSPIAMARNAVGMTMACEEYGASFFANGASPSG
VLEHPGVLKDPAKVRDSWNAVYRGTGNAHKVAVLEEGMKYQQIGIPPEEAQFLETRKFQL
DEIARLYRIPPHMIGDLEKSSFNNIEQQSMEFVKYTLDPWVIRWEQAMQKALFLPEEKKQ
YFLKFNVNGLMRGDYESRMTGYSIGRQNGWLSANDIREMEDMNPVPDEEGGNLYLVNGSM
TKLKDAGAFAQKGETNET------------------------------------------
-----------------MKHKFWKWVTNAVPD-AFGS--ERTLYLDGQISDETWWGDEVT
PKAFKEELNAGSGDITLWINSPGGDCFAAAQIYNMLMDYPGNVTVKIDGLAASAASVIAM
AGTKVCMSPVAILMIHNPATLAYGDKAEMEKTIGMLSEVKESIINAYEIKSGLARTKISH
MMDDETWLNARKAVELGFADEILFDQED-GE-----------------------------
----QQPEAMLYSPVTVTNSFVQKLKPKKPL--------------------QKVPAASLE
KRLALLIH--MDTSLALREKRKNLWDAAKAFLDTARDENGMVSAEDASRYDKMEADVVNL
GKEIDRLERQQQLDAQLAQPTSSPITEQPGAGN----QAPEKKGRASLAYRKAFWDSIRH
KN-FIDVQNALSVGTDADGGYLVPDEFEHQLIDKLQEENFFRGLATVIHT-SGDRKIPVV
TGHGEASWMEENGLYPDSQDTFGQQSIGAYKLGTAIRVSEELLNDSVFDLESYIAGEFAR
RIGTKEEEAFLTGDGKNKPTGVFP-----SAELGVTA-NGASITFDDVIDLYHSLRIPYR
RKAVWLLNDATIKALRKIKDNNGNYIWQPSVTAGTPDTILNRPCYSTSFAPELAAGNRPM
LFGDFSYYWIADREYRSFKRLNELYAANGQIGFLASQRVDGMLMLKEAVKALEMKAKG--
--
>deJonge_NODE_241_length_73150_cov_14.749217
---MDTLAIDIETYSDVSLPDCGVHRYAASEQFEILLFAYSLNDEPTQIIDLASGEKIPD
EIMEYLTDDSVIKTAYNAAFERNCINRFF--------------------GLSLKPEGWRC
TLVQASMLSLPLSLEGVGEALNLDKKKMSEGKDLIRYFCMPCKPTKANGGRTRNLPSDAP
EKWELFKTYCIRDVDVEKQIRNKLAKFPIPDREQKLYCMDQRINDRGIMVDQELIGHAVA
CDLLYKETVTKKAYEISGLENPNSVSQLKDWLNEKGIEVDSLAKAAVEDLVENT-QGDVA
EMMKLRLAMSKTSVKKYEAMERSVCPDGRVHGLLQFYGANRTGRWAGRLVQIHNLPQNHM
EDLELARFLVKEGRYDLVELLYDSTPDVLSELIRTAFVARPGCRFIVSDFSAIEARVMGY
LAGEGWVMEEFRGAGKIYEQTASKMFHIPIEEITKGSPYRARGKVASLA--CQYGGAEGA
LISMGALNF-VEEEELKGLVQSWRTANPHIVNYWYEIDGAVKAAVKERKMTKVGMVTVYY
QSGMLKIALPSGRVLSYVRPRMTVNRFGSESVSYEGIGTNRKWTRIESYGAKFCENIVQA
TARDVLAEAMLRLEKKGFDIVCHIHDEVVLEVPEGTSSVEEVNGIMAVCPDWCEGLPLKA
AGFESPFYKKD----MTTANLTKVI--VPCRLSYAHLWEPDSINGSEPKYSVSCIIDKND
KETIAKIKKAIEVAKDEGK---GKWGGKIPA--NLKTPLRDGDIDRPEDEAYADSMFLNA
NSKQAPQIVDRQVQPILDQSEVYSGCYGRVSITFYAYNSNGNKGVAAGLGNVQKLRDGEP
LGSRANAKDEFEAVDAED-DFLA--MGGHARFSPSSGKRRLECPPSLLLEEQFPDEESPF
AAEGSAGHAMAEYLINKYLKKRTKRPV--SDYYSDELLEAVDDYVEYNITQIEQARKDCD
EPFIGVELKVSLAHRINDCFGTADMVVADSHKIHIIDLKLGKGVVVDAE-QNVQLMIYGL
GVLDMLGFLYEIDTVELTIVQPRIEHFSTWEISAGELLAWGKDVLEPGAAKALSGEGEFK
AGDHCRFCKARFTCRARAEEYLKLAQMEFAEPALMSDEEIAEVLSKADALKKWAEEVYTY
AQNEAVVNHKEWPGYKLVLGRSNRKYTDEDEVAEAAQKAGYTDIYKKSLIGITEMERLM-
GKKKFNEILGSLVYKPDGKVTLVPDSDKREAVKTATAEADFKED----MLESTVERHLRE
EAKKRKGMALKFVSPGMNGVPDRIVLMPDGKMAFVELKAPGKKPRPLQLKRKRMFERLGF
PVYVVDNIEQIGGILDEIQST---------MKYKAHDYQQYATDFIIGHPVSCLIFDMGL
GKTVITLTALWLLLFDYFEVRRILVIAPKRVAETTWPAEIKKWEHLYGMTFAVAMGTAGQ
RKEALLSGADVTIIGRDNVSWMTKNIF--FDFDMVVIDELSSFKSPKAQRFKDLKKVRPM
AKRVVGLTGTP--GNLMDLWAEIGILDMGQRLGRCIGGYRDRFFLPDKRNREIVFSYKPR
EGAEEKIYELISDISISMKAVDYLDMPECISNRVTVSMSESEQALYDRMADEMILEYGEG
QDIDAVNAAALSNKLQQMANGAAYDESGNVRNIHDRKLDALEDLIESANGKPLLVAYWFK
HDRERILKRFP-----ARDINTKKDIEDWNEGKIPVALIHPASAGHGLNLQEGGSTIVWF
SLTWSLELYQQLNARLYRQGQK-HTVIIEHLVTEGTVDEDILRAIEKKDTTQNAMIEAVK
ARIGGMTDDGRS-------------------------MFDKAKADHAVNFINCLKHTKGR
WRGVPFELLPWQDEIIRTLYGTVKENGYRQYNTCYCEIPKKNGKSELAAAIALYMTCGDG
EWGAEVYGCASDRQQASIVFDVAVDMVDQCPALKKRIKPVMSVKRLVYKPTNSFYQVLSA
EAYTKHGLNVHAVIFDELHAQPNRELFDVMTKGSGDARTQPLFFLITTAGTDRNSVCFEQ
HQKALDIIEGRKIDPTFYPVIYGASDEDDWSSEAVWYKANPSLGYTIDIEKVQNAYISAK
ENAAEENVFRQLRLNQWVKQSTRWMQMDKWDACSFAVNEEELLGRECYGGLDLSSSTDIT
AFVLVFPPRNDTEKYVILPYFWIPEDNMRLRVRRDHVPYDVWAAEGCLKTTEGNVIHYGF
IEQFIDELGTKFHIKEIAFDRWGAVQMVQNLEGMGFTVVPFGQGYKDMSPPTKELMKLTL
EERIAHGGHKVLRWMMDNVFVRQDPAGNIKMDKEKSTEKIDGAVATVMALDRAIRNEG-S
DGSVYDGRGILVF----MGIKSLFGFGQARDKP-VDKAADAGYSFLFGRTTSGKPVNERT
AMQTTAVYACVRILAEAVASLPLHVYEYRD-DGGKKLVHDHPLYYLLHDEPNPEMTSFVF
RETLMSHLLIWGNAYAQIIRDGAGRVLGLYPLLPDKMEVQRDDKGNIYYVYSRNSDENPT
FKEYGNIKLKAEDVLHIPGLGFDGLIGYSPIAMAKNAVGMTLACEEYGASFFANGANPGG
VLEHPGVLKDPSKVRESWNSVYRGVSNAHKIAVLEEGMKYQQIGIPPEEAQFLETRKFQI
NEIARLYRIPPHMVGDLDKSSFSNIEQQSLEFVKYTLDPWVIRWEQSLQRSLLLPGEKGK
YFIKLNVDGLLRGDYQSRMNGYAVGRQNGWFSANDIREMENMNPIPDEEGGNLYLINGAM
TKLADAGAFAKTDTG---QQ----NTPAQENSG-----RGKR------------------
-----------------MKRKFWNWIRNEDES-VPDM--ERTLFLNGMISDETWYGDEVT
PQLFKDELNAGNGNITVWINSPGGDVFAAAQIYNMLRDYKGSVTVKIDGIAASAASVIAM
AGDTVCVSPVAMMMIHNPATMAMGETRDMQKAIAMLNEVKESILNAYEFKTGLTRARLSH
MMDDETWFNAKKAVELGFADKMLFSSDETDEEKKKPEKPEKEPEDGEEGKEKEDEDKDKK
KKFPFQQDSMMYSTKAMNESFLSRVSRV----------------------DAMIPVSQLE
KRLSLLTH--MSKILELREKRAKAWEAAKAFLDAKRTQEGFVSAEDAATYDKMENDVVNL
GKEIERLERQAAIDAELSKATSTPITNKPDAKT----GGDAKTGRATDEYRKAFWNGMRN
KVLSYEVQNALTIGTDSEGGYLVPDEYEKKLVEALEEEVFFRNLATVIKTSSGDRKIPIV
TSKGEAAWIDEGGQFPESDDSFGQTTISAFKLATMIKVSDELLNDSVFNIEQYISREFGR
RIGTKEEEAFFIGDGKGKPTGIFN--ATGGAETGVTS-TGTSIAFDDVMDLYYSLRAPYR
NKAVWLLNDSTVKAIRKLKDGNGNYIWQPSVREGEPDKILNRPYRTSIYVPELAAGNRVM
AFGDYSYYWIADRQGRSFKRLNELYATTGQVGFLASERVDGKLILSEAVKTLDIKAAGK-
--
>deJonge_NODE_184_length_105484_cov_9.587324
---MDTLAIDIETYSDVSLPDCGVHRYAASEQFEILLFAYSLNDEPTRIIDLASGQTMPD
EIMECLMDDSVVKTAFNAAFERNCINRFF--------------------GLSLKPEGWRC
TAVQASMLSLPLSLEGVGGALNLDKKKMSEGKDLIRYFCMPCKPTKANGGRTRNLPSDAP
EKWELFKTYCIRDVDVEKQIRSKLAKFPIPDREQELYCMDQRINDRGIMVDRELISHAVA
CDLLYKEAASKRAYEISGLENPNSVSQLKDWLNEKGIEVDSLAKAAVEELVEKT-EGEVS
EMMKLRLSMSKTSVKKYEAMERSVCPDGRVHGLLQFYGANRTGRWAGRLVQIHNLPQNHM
EDLELARSIVKEGRYDLVELLYDSTPEVLSELIRTAFVAKPGCRFIVSDFSAIEARVMGY
LAGEGWVMEEFRGAGKIYEQTASKMFHIPIKEITKGSPYRARGKVASLA--CQYGGAEGA
LVSMGALNF-VEEEELKGLVQSWRTANPHIVNYWYEIDGAVKAAVKERKMTTVGRVTVYY
QSGMLKIALPSGRVLSYVRPRMTVNRFGSESVSYEGVGTNRKWTRIESYGAKFCENIVQA
TARDVLAEAMLRLGKKGFDIVCHIHDEVVLEVPEGISSVEEVNEIMAVCPDWCEGLPLKA
AGFESPFYKKD----MTTANLTKVI--VPCRLSYAHLWEPDSINGSEPKYSVSCIIDKND
KETISKIKKAIEIAKDEGK---GKWGGKIPA--NLKTPLRDGDIDRPEDEAYADSMFLNA
NSKQAPQIVDRQVQPILDQSEVYSGCYGRVSITFYAYNSNGNKGIAAGLGNVQKLRDGEP
LGSRANAKDEFEAVDAED-DFLS--MGGHARYSPSSGKRRLECPPSLLLEEQFPDEESPF
AAEGTAGHAMAEYLINKYLKKRTKRPV--SDYYSDELLEAVDDYVEYNIGQIEQARKDCD
DPFIGVELKVSLAHRIMDCFGTADMVVVDSHKIHIIDLKLGKGVVVDAE-QNVQLMIYGL
GVLDMLGFLYEIDTVELTIVQPRIEHFSTWEISAGDLLVWGKDVLEPGAAKALAGEGEFK
AGDHCRFCKARFTCRARAEEYLKLAQMEFAEPALMSDEEIAEVLSKADALKKWAEEVYTY
AQNEAVVNHKEWPGYKLVLGRSNRKYTDEDEVAEAAQKAGYTDIYKKSLIGITEMERLM-
GKKKFKEILGSLVYKPDGKVTLVPDSDKREAVKTATAEADFKED----MLESTVERHLRE
EAKKRKGMALKFVSPGMNGVPDRIVLMPDGKMAFVELKAPGKKPRPLQLKRKRMLERLGF
PVYVVDNIEQIGGILDEIQST---------MKYKAHDYQQYATDFIIRHPVSCLILDMGL
GKTVITLTALWLLLFDYFEVRRILVIAPKRVAETTWPAEIKKWEHLYGMTFAVAMGTAEQ
RKEALLSGADVTIIGRDNVSWMTKNIF--FDFDMVIIDELSSFKSPKAQRFKDLKKVRPM
AKRVVGLTGTP--GNLMDLWAEIGILDMGQRLGRYIGGYRDRFFLPDKRNREIIFSYKPR
EGAEEKIYELISDISISMKAVDYLDMPECINNRVTVSMSESEQALYDRMADEMILEYGKG
QDIDAVNAAALSNKLQQMANGAVYDESGNVRNIHDRKLDALEDLIESANGKPLLVAYWFK
HDRERILKRFP-----ARDINTKKDIEDWNKGKIPVALIHPASAGHGLNLQEGGSTIVWF
SLTWSLELYQQLNARLYRQGQK-HTVIIEHLVTEGTVDEDILRAIEKKDTTQNAMIEAVK
ARIGGMTDDGRR-------------------------MFDEAKADHAVNFINCLKHTKGR
WRGVPFELLPWQDEIIRTLYGTVKENGYRQYNTCYCEIPKKNGKSELAAAIALYMTCGDG
EWGAEVYGCASDRQQASIVFDVAVDMVDQCPALKKRIKPVMSVKRLVYKPTNSFYQVLSA
EAYTKHGLNVHAVIFDELHAQPNRELFDVMTKGSGDARTQPLFFLITTAGTDRNSVCFEQ
HQKALDIIEGRKIDPTFYPVIYGASDEDDWSSEDVWYKANPSLGYTIDIEKVQNAYISAK
ENAAEENVFRQLRLNQWVKQSTRWMQMDKWDACSFAVNEEELLGRECYGGLDLSSSTDIT
AFVLVFPPRNDTEKYVILPYFWIPEDNMRLRVRRDHVPYDVWAAEGCLKTTEGNVIHYGF
IEQFIDELGTKFHIKEIAFDRWGAVQMVQNLEGMGFTVVPFGQGYKDMSPPTKELMKLTL
EGRIAHGGHKVLRWMMDNVFVRQDPAGNIKMDKEKSTEKIDGAVATVMALDRAIRNEG-S
DGSVYDDRGIIVF----MGIKSLFGFGQARDKP-VDKAADAGYSFLFGRTTSGKPVNERT
AMQTTAVYACVRILAEAVASLPLHVYEYQD-DGGKKLVHDHPLYYLLHDEPNPEMTSFVF
RETLMSHLLIWGNAYAQIIRDGTGRVLGLYPLLPDKMDVQRDDRGNIYYVYSRNSDENPM
FKEYGDIRLKAEEVLHIPGLGFDGLIGYSPIAMAKNAVGMTLACEEYGASFFANGANPGG
VLEHPGVLKDPSKVRESWNSVYRGVNNAHKIAVLEEGMKYQQIGIPPEEAQFLETRKFQI
NEIARLYRIPPHMIGDLDKSSFSNIEQQSLEFVKYTLDPWVIRWEQSLQRSLLLPGEKGK
YFIKLNVDGLLRGDYQSRMNGYAVGRQNGWFSANDIREMENMNPIPDEEGGSLYLINGAM
TKLADAGAFAGKDTG---QTQEEKKLPAQENSR-----RGKR------------------
-----------------MKRKFWNWIRNEDES-VPDM--ERTLFLNGMISDETWYGDEVT
PQLFKDELNAGNGNITVWINSPGGDVFAAAQIYNMLRDYKGSVTVKIDGIAASAASVIAM
AGDKVCVSPVAMMMIHNPATMAMGEAKDMQKAIAMLNEVKESILNAYEFKTGLTRARLSH
MMDDETWFNAKKAVELGFADKILFDSDE-DEKKKKPDDPEEKPEDGEKGDGEDDKDKNGK
KKLPFQQDSMMFSTKAMNESFLSKVSDM----------------------DAMIPVNQLE
KRLSLLAH--MSKILELREKRAKAWEAAKAFLDAKRTQEGFVSAEDAATYDKMEADVVNL
GKEIERLERQAAIDAELAKATSTPITNQPHAGT----GGETKTGRATDEYRKAFWNGMRN
K-MSYEVQNALSIGTDSEGGYLVPDEYERTLVEALNDEVFFRNLATVIKTSSGDRKIPIV
TSKGEAAWIDEGGQFTESNDSFGQTTIGAHKLATMIKVSDELLNDSVFNIEQYISREFGR
RIGAKEEEAFFIGDGAGKPTGIFN--ATGGAETGVTA-ANTTITFDDVMDLYYSLRAPYR
NKAVWLLNDSTVKAIRKLKDGNGNYIWQPSVREGEPDRILNRPYRTSIYVPELAAGKRVM
AFGDYSYYWIAERQGRSFKRLNELYATTGQVGFLASERVDGKLILSEAVKTLDVKAAGK-
--
>deJonge_NODE_569_length_57233_cov_8.483000
---MQTLSIDIETYSDVNLSKCGVYKYAESPDFEILLFGYSVDGSEVTVIDLAQGERLPQ
EIIDALTDDTVIKWAFNANFERVCLSRYLRDLGVSLDPFHDNHPLSTECARFLNPESWRC
SMVWAATMGLPLSLEGVGSVLGLEKQKLTEGKDLIKYFSVPCAPTKANGGRTRNHPFHAP
DKWEAFKKYNIRDVETEIGIKDRLVKFPVPEEVWDEYHIDQEINDRGVRLDMYLVKEAIE
MDSRSQSELTAAMKDMTALDNPNSVQQMKQWLSDNGLETDSLGKKVVAELIKT-APPELQ
TVLELRQQLAKSSVKKYQTMERAVCDDGRARGMFAFYGANRTGRWAGRLIQLQNLPQNHL
QDLADARALVKSGDFDAVKLLYEDVPDTLSQLIRTAFIPKDGTQFYVSDFSAIEARVIAW
YAGETWRQKVFETGGDIYCASASQMFHVPVEKHGINGHLRQKGKIAEL--ALGYGGSVGA
LKAMGAIEMGLSEDELPPLVDAWRQTNPNIVKFWWDVDRAVMEAVKYKHATSSYGLTFSC
RSGMLFITLPSGRNLAYVKPKVGTNKFGGECITYEGIGSTKKWERLDSYGPKFVENIVQA
TSRDILCYAMKTLRC--CSIVMHIHDELVIEADPRM-SLDVLCEQMGRTPPWAKGLKLRA
DGYTTPFYKKDMSKNVKISNPMKVITGASTRWSYANVWEPKSINGGTPKYSVSLIIPKSD
TKTIAKIQAAIEAAYKEGEAKLKGNGKSVPALSVLKTPLRDGDVERPDDEAYKNAYFVNA
NATSAPGIVDADLNPILTRSEVYSGVYGRASITFYAFNSSGNKGIACGLNNLQKIRDGEP
LGGKASAESDFATDD-DE-DFLNMATKAHAILSASSSDRWLHCPPSARLCETYEDKGSDY
AAEGTDAHALGEYKLKTALGMPVDDPTDSLKWYSEEMEDCTSGYAEYVLEQVEAAKETCT
DPVVLIEQRVDFSRWVEQGFGTADCIIIADGTLRVIDYKHGLGVLVSA-EENPQMQCYAL
GALELFDDIYDIEQVSMTIYQPRRQNVSTYEISKDDLYRWADEVLKPTADLAFAGDGNFL
CGEWCGFCKAKNECRARAEANLKFAQHDFKLPPLLTDTEIEVILGKVDELVSWASDIKEY
ALQQALS-GKEWTGFKLVEGRSNRRYSNEAAVIDAVEKAGFD-PYEKKLLGITAMQKLLG
-KSRFDELLTAYIEKPQGKPILVPDSDKRPAMN-TAK-NDFMEENDNEMIEKQIENKLTM
AVKKNGGIALKLVCPSFAGMPDRLILLPDGHIGFAELKAPGKKPRPLQLSRHRLLRELGY
RVYVIDDPKQIGGMIDELQST---------MNFNPHDYQDYAIRYIEKHPVAAVLLDMGL
GKTIISLTAVYNLLFDSFEVHRVLVVAPLRVGRDTWPAEIQKWEHLAGLTYAVAVGTPKE
RKAALMHGADITIINRENLQWLIDESGFPFDFDMVIIDELSSFKNHKSKRFKSLMKVRPR
IHRIIGLTGTPSSNGLMDLWAEFKVLDMGERLGRFITQYRTNYFMPDKRNGEIIYSYKPL
PYAEDAIYQRISDITISMKSTDHLKMPELVSTEYEVQLSDSERSRYEDLKQELILQLP-D
GEVTAANAASLTGKLSQLANGAIYADTGEVIEFHDRKLDALEDIIEAANEKPLLVAYWFR
HDLSRIKNRFNVREI-----KTSRDIADWNAGKIPVAVIHPASAGHGLNLQAGGSTLVWF
GLTWSLELYQQTNARLWRQGQESGTVVIQHIITKGTIDERIVKALSKKEMTQTALIDAVK
ADLEVV------------MPMRKLKNYKPTRFMAETSHYSKQMADFAVMFIEQLTHTKGT
WAGKPFELIDWQERIIRDLFGVLKPNGYRQFNTAYIEIPKKMGKSELAAAVALLLCCGDG
EERAEVYGCAADRQQATIVFDVAADMVRMCPALNRRVKILASQKRIIYEPTNSFYQVLSA
EAYSKHGFNIHGVVFDELHTQPNRKLFDVMTKGSGDARMQPLYFLITTAGNDTNTICYEV
HQKAQDILDGRKVDPTFYPVIYGAEPDEDWTDPEVWKKANPSLGITVGIDKVEAACESAK
QNPGEENSFRQLRLNQWVKQAVRWMPMDKWDACAFPVNEDDLEGRVCYGGLDLSSTTDIT
SFVLVFPPRDEDDKYVILPYFWVPEDTLDLRVRRDHVPYDTWEKEGVLQTTEGNVIHYGY
IEKFIERLGERFNIREIAFDRWGAVQMVQNLENMGFTVVPFGQGFKDMSPPTKELMKLTL
EKKLAHGGHPVLRWNMDNIFIRTDPAGNIKADKEKSTEKIDGAIATIMALDRAIRCGNDN
GASVYDDRGILFI------MSIFSGLFRSRDKP-TNSTTGSSYRFFFGGTTSGKAVTERS
AMQMTAVYSCVRILSEAIAGLPIHLYRYGE-GGSKEKAINHPLYFLLHDEPNPEMTSFVF
RETLMTHLLLWGNAYAQIIRNGKGEVVALYPLIPNRMTVNRDENGELYYEYQTSQDEA-H
TMNGSRVRLQPSDVLHVPGLGFDGLVGYSPIAMAKNAIGMAIACEEYGAKFFANGATPGG
ILEHPGVVKDPERVRESWNSAFGGSSNANKVAVLEEGMKYTPISISPEQAQFLETRKFQI
NEIARIFRIPPHMIGDLEKSSFSNIEQQSLEFVKYTLDPWVCRWEQSMQRALLSLDEKKE
YFFKFNVDGLLRGDYQSRMNGYAVGRQNGWMSANDIRELENLDRIPEEEGGDLYLINGNM
TKLKDAGIFAVSAQMQEEADET-----------------KETQTEPEPEDGR----T---
--------RFRKKEAL-MTRKFWNWVRNEEPD-SFGS--DRTLYLDGEISDETWFGDEVT
PKLFSDELHAGDGNITLWINSPGGDVFAAAQIYNMLMDYPHDVTVKIDALAASAASVIAM
AGTKVCMSPVAMMMVHNPATIAIGDTEEMQKAIDMLNEVKESIMNAYEIKSGLSRHKISQ
LMDAETWMNAKEAVKLGFADEILFRDGEKSVPE---------------------------
---DTADTEMLFSRKAVTDSLLSRLIPKKKPES----------------NKHMVPVTDLE
KRLSLLAH--MTQIMELMDKRAKAWEAAKAFLNSHSQNGGMVSAEDAATYDKMEKEVTDL
TKDIERLQRQEQIDKMMSAPTSTPLTGKPGVKD----EPEDKPGRASAAYKKAFWDNIRH
PGN-PAIRDVLEEGTDANGGYLVPIEFEHTLVQALNENNIMRTIGCKVITTQNERKIPVA
NGHTQAAWTAENGAYTESNPTFAQTSIDAFKLTDLIKVSDELLSDSFFDIEGYISEEFGR
AFGEAEEDAFINGAAIDRPTGLFIPSAAGGAPSGVTAASATAITADELISLVYSLKAPYR
SKAKFLMNDATVAAIRKLKDLNGVYVWQPALTAGEPDRLLGYPLYTSPKVPTMAAGARAI
AFGDFSCYWIADRAGRTIKRLNELYATNGQVGFTCTERVDGKLILSEGIKILDMKATSGS
--
>deJonge_NODE_254_length_66389_cov_107.990427
---MKTLSIDIETFSSENLTKCGVYRYAEASDFAVLLFGYSADGAPVKVVDLAAGETLPA
DVHSALTDPAVTKWAFNAQFERVCLSRYLGYPT----------------GQYLDPSSWHC
TMVWAATLGLPLSLEGVGAVLGLEKQKLKKGKDLIRYFCTPAKARD--GSLIRHYPTDSP
EKWSLFKAYNLRDVETEMSIQQKLSKFPVTESEWRNYTLDQQINDRGIMLDRTLVTQAIR
CDERFKRTHMEQARSVTGLDNPNSPVQLKAWLAEKGVEADSLSKAAVADMLEK-ADGEVE
LALSLRQELAKSSVKKYTAMQTVVGSDNRARGLIQFYGANRTGRYAGRLIQVQNLPQNHL
PDLDTARALVRSGNTDAVEMLYDSVPLVLSELIRTAFVPKPGCRFYVADFSAIEARVIAW
IAGEHWRQEVFAKGGDIYCASASQMFHVPVEKHGVNGHLRQKGKIAELA--LGYGGSVGA
LKAMGALNYGLQEEELKPLVDAWRLSNPHITKFWWDVDKAASTCVRERTATETHGIHFYY
QSGIMFVVLPSGRKLVYVKPKMGLNRFGNESVTYEGVGEQKKWLRLESYGPKFVENIVQA
TARDILAEAMLRLNAAGYRIVMHVHDEAVIEGPPDT-SLENICSVMGQTPAWASGLLLRA
DGYVCDFYKKD---MANKMNSTKVVTGV-VRLSYANVWEPASINGSNPKYSVSLIIPKSD
KQTLDAINAAVDAAIKEGV---AKFGGKIPNKAALKLPLRDGDTER-DDEAYKNSFFVNA
NSTTAPQIVDRSVQPILDRSEVYSGCYARVSVNFYAFNSNGNRGIACGLGNIQKVRDGEP
LGGKSSAADDFATDLD--DDFLSMPPNRHAVLSASSSHRWLHCNPSARLELEFEDRETEA
AAEGTAAHALAEHKLRKALKMRSTRPV--SKYDSDEMEMYTDGYLEFVLEAIEEARQDCP
DPKVLIEQRLDFSCYVPDGFGTGDCLIVADKLLHIIDLKYGQGVLVNAE-ENPQMMLYAL
GALRIFDCLYDIETVSMTIYQPRRENVSTWVISVAELRDWAEKTLKPKAELAFKGEGEYC
PGSWCQFCKAAVKCRARADAKLQLAKYEFARPPLLSDAEIGDILGKLDDLTKWANELMAY
AQDAAVNHGKQWPGYKLVESRTNRKYTDEDAVVAAARAAGYTDIFKKSLIPITEMEKLM-
GKKTFAEVLGSLVIKPKGKPTLVPASDRRPAITTTGAKQDFTDYKGELMREKTIEAKLVQ
AVRTKGGLAPKFTSPGLDGVPDRLVLLPGGKIAFIELKAPGKTLRPLQVRRKRQLESLGF
SVYCIDSPEQIGGILSEIQGA---------MKYKAHDYQAYATSFILEHPISAVFLDMGL
GKSIITLSAIFDLCLDSFLVRKVLVIAPLRVARDTWPAEIHKWDHLHGLTYSVAVGTETE
RKAALRQRVSVYIINRENVQWLIEESGIPFDFDMVVIDELSSFKSYQAKRFRSLLKVRPG
VKRIVGLTGTPSSNGLMDLWAEFRILDMGKRLGRFITHYRNTFFRPDKRNGQVVFSYKPL
PGAEEQIYDAISDITISMKAVDHLDMPECVHNDAIVTLSETERKAYDAMKQDLVISLK-G
EEIDAGNAAALANKLSQMANGAVYGEDKRVFQIHDRKLDMLEDLIEAANGKPVLVAYWFK
HDLERISERLHKRHIPFSLLDDSDSIRRWNSGELPVALIHPASAGHGLNLQAGGSTLIWF
GLTWSLELYQQTNARLWRQGQTADTVVIHHIIAKGTIDERIMTALRKKEKTQTALIDAVK
ANLEG-------FYTLEVVSTRKLKTYKPTRFMEKTSHYDVDAADYAVMFIESLCHTKGT
WARKPFELIDWQEQIIRDIFGVLKPNGYRQFNTAYIEIPKKQGKSELAAAVALLLTCGDG
EERAEVYGCAADRQQASIVFNVAADMVRMCPALSKRVKILDSQKRLIYQPTGSIYQVLSA
DVGNKHGFNTHGVVFDELHTQPNRKLFDVMTKGSGDARMQPLYFLITTAGNDTKSICYEI
HQKAKDIIEGRKIDHTFYPVIYGAEESDDWTDPKVWKKANPSLGITVGIDKVKDACESAK
QNPGEENAFRQLRLNQWVKQAVRWMPMDKWDKCEFAISEDDLEGRVCYGGLDLSSTTDIT
AFVLVFPPEDEDDKYIILPYFWIPEDNLELRVRRDHVPYDVWERQGYLQTTEGNVVHYGY
IEKFIESLGERFNIREIAFDRWGAVQMVQNLEGMGFTVVPFGQGFKDMSPPTKELMKLVL
EQRIAHGGHPVLRWMMDNIFIRTDPAGNIKPDKEKSTEKIDGAVATIMALDRAIRCGNDK
TESVYDSRGLLFI------MGIFSGLFKSRDKP-QNRTSGSNYAFFLGGTTSGKTVTERS
AMQMTAVYSCVRILSEAVAGLPLHLYKYTD-SGGKAMALDHPLYHLLHDEPNPEMSSFVF
RETLMTHLLLWGNAYAQIIRNGKGEVVSLYPLMPNRMEVNRDKNGKLYYLYSTQSDDA-P
TVNGTTVYLDPSEVLHIPGLGFDGLVGYSPIAMAKNAIGMAIACEEYGAKFFANGAAPGG
VLEHPCTIKDPQRVRESWQSTFGGSGNANKIAVLEEGMKYTPIGISPEQAQFLETRKFQI
NEIARIFRVPPHMVGDLEKSSFSNIEQQSLEFVKYTLDPWVIRWEQSIQRSLLSKDEKAV
YFVKFNLEGLLRGDYQSRMNGYAIGRQNGWMSANDIRELENLDRIPAKDGGDLYLINGNM
LPLQNAGAFANIN-TDNGKE-------------E---KSDEEVLELEKQDGDQRGDAGTD
PRENPVLKRHDR------------------------------------------------
--------MSGSGNITVWINSPGGDCVAAAQIYNMLMDYHGDVTVKIDGIAASAASVIAM
AGTKVLMSPTALMMIHNPLTVAIGDSEEMQKAIDMLSEVKESIINAYEIKTGLSRAKLSH
LMDAETWMNANKAVELGFADDLLFKAD---------------------------------
GESAAVEDSFVFSRRAVTNSLMSKVKSHHTPSE--------------PAKSAGTPISELE
KRLALIKP--MSKINELRAQRAKTWEQTKAFLDSHRSDKGVLSAEDTATYEKMEQEIVDL
GREIERQERLDAFERELNTPVNTPITQKPDTAK-----VDTKTGRASDTYKKAFWAQART
KGGTAEIRNALQEGVDSEGGYLVPDEFEQTLVQSLSAENVVRSLAHVITTASGSHKIPIV
ATKGTAAWVDEEGTIPEGDDAFGQQLIGAHKVATMIKVSEELLNDSAFDLEAYFRTEFAR
RIGNKEEEAFLTGDGSGKPTGIFN--ATGGGQLGVTAASATAITADELIDLFYSLNSAYR
KNAVWLLNDSTMKNIRKLKDSNGQYLWQPALHEGGFDTLLGKRIYTSPYAPELAAGQKTV
AFGDFNYYWIGDRLGITFKRLNERFAETGQIGFIASKRLDGKLILPEAIKVLQQKGSASS
GA
>deJonge_NODE_248_length_74050_cov_32.498317
VKSMKTISIDIETFSDVNLAKCGVYKYAESPAFELLLFGYAVDGGEVQVVDLTQGEGIPD
AILDALTDESVTKWAFNASFERVCLSRYLRDLGMSLDPFHAHHPLSQDCSRFLNPAGWKC
SMVWSAYMGLPLSLEGAGAVLKLDSQKMKEGKELIRYFCVPCKETKSNGGRTRNLPQHAL
DKWMLFKSYNKRDVEVEMAIQGRLKKYPVPEPICDEYHLDQDINDRGIAIDLTLAENAIA
IDARSRDRLMNALKDKTGLENPNSVIQMLGWLARHGMKTDSLGKKQVQELLKT-AEEPLR
SVLLLRQKLAKSSVKKYQAMEMTACEDSRARGMFQFYGANRTGRFAGRHIQLQNLPQNHL
PDLSEARELVRQGNYEALDLLYDSIPDVLSQLIRTAFVPRKGMKFVVSDFSAIEARVLSW
LAGETWRSDVFARNGDIYCASASSMFGVPVEKHGVNGHLRQKGKIAEL--ALGYGGSIGA
LKAMGALEMGLTENELYPLVQSWRSANPHIVDFWWQVDAAVKTAIREHIPMRAGCIRFLC
QSGMLFIQLPSGRRLSYVKPRIGENRFGGESVTYEGVGATKKWERLESYGPKFVENIVQG
ISRDILCYAMQTLRC--CAIVGHVHDELIIECSRDA-SVDAICEQMGRTPPWAEGLLLRA
DGYECEFYQKD--MSKNYVNPCKVITGVNTRWSYANVWEPKSVNGGTPKYSVSLIIPKSD
TKTVEKIRAAIKAAYEEGESKLKGNGRVVPALEAIKTPLRDGDLERPGDDAYKDSFFVNA
NSATKPGIVDADCQHILERSKVYSGVYGRASINFYAFNSNGNKGIACGLNNLQKIRDGEP
LGGKPRAEDDFATAD-DD-DFLA-MPDKHAVLSASSCYRWLACPPSAQECAKLPDTSSEF
ARQGTDAHTLCEFKVKTALGQMLEDPTKSLTYFDEEMAECTDEYAQFVMECLAAAKASCK
DPLIMIEQRLDFSKWVPGGFGTGDCLIVADDTLTVIDYKHGLGVLVDV-EKNPQMMCYAL
GALNLFDGIYDIRRVSMTIFQPRRDNVSTCTMSKEELLQWAETVLKPAAELAAKGEGEYK
AGDHCRFCKIKATCRKRAEYNLELARYDFAVPSTLQDEEIEAVLERVDELVNWAGDVKEY
ALQQTLS-GKQWDGWKLVEGRSNRRYVNEEAVAEAVEKAGFN-PYEKKLLGITAMTKQLG
-KKRFEELLSDLVEKPQGKPVLVPESDKRPAMY-TAA-DDFNDEK---MREKEIERHLVM
ETRKAGGMAVKFVSPSFSGMPDRLVLLGDGKMGFVEVKAPGQKPRPLQLKRHAMLRRLGC
QVFVLDAMEDIPAVLKAIARTPDGKGGGGAMKFMPHEYQKYTIEYIKTHPVTALFLDMGL
GKTVTTLTAIRDLMYDTFEVQRVLVVAPLRVARDTWPDEIKKWDHLECLACSVVVGSVAE
RRRALQQDADIYIVNRENLAWLYENSR--LDFDMVILDELSSFKNHQSKRFRAMKALRPR
VKRIVGLTGTPSGNGLMDLWAEFRILDMGERLGRYISQYRNLYFTPDKRNGMVVYSYKPL
PGAEEAIYHQIADITVSMKAADYLKMPELVSVAKEISLSGEEKERYDELKKSLVLELP-G
GEITAANAASLTLKLSQMANGAIYTDDKDVVDIHDRKLDALEDLVESANGKPVLVAYWFK
HDKDRIQQRMEAREL-----KEPQDFADWNAGKIPVALIHPASAGHGLNLQQGGSILIWF
GLTWSLELYQQTNARLWRQGQQSRTVIIQHIIARDTIDERILKVLEHKDGTQAALIEAVK
ADLGMTETGNGG----------MAFVYKPSAFMLPDSRYDEEKADRAVAFIEHLCHTKGK
WAGKPFLLLSWQEQIVRDLFGIVKENGKRQFLTAYIEIPKKNGKSELAAAIALYLLYADN
EPSAEVYGAACDRNQASIVFDVARQMVEMSPALMRRSKIRSAGKRIINYRNAGFYQVLSA
ETGTKHGLNVSGLVFDEIHAQPNRKLYDVLTKGSGDAREQPLFFIITTAGNDKNSICYEL
HTKALDLMAGRKKDATFYPVVYGLEHEEDWTDEANWYKANPSLGHTIQIDRVREAYRNAV
ENPAEENVFKQLRLNIWTSASIRWIPEQVYDKGNLPIDRDFLRGRMCYGGLDLSSTSDIT
ALVLAFPPWSDDEKYILLPFFWLPEDTLELRCRRDHVLYDVWQKQGFIQTTEGNVIHYGF
IEKFIERLGETYNIREIAYDRWNATQMVQNLEDMGFTMVPFGQGFKDMSPPSKELFKLLM
EGNILHGGNPVLKWMAGNVVMRQDPAGNIKPDKEKSVEKIDGIVASIMALDRCIRNG-IG
SGSVYDERG--VIAF--MHIPFLSSLFRTRDKP-QNYYIGTGFRYLFGPSTSGKTVNEFT
AMQTTAVYACVRILAETLAALPLQLYRYTP--GGKERVYDHPLYHLLHDEPNPEMTSFIF
RETLMSHLLIWGNAYAQIIRDRLGRVQGLYPLRPDKMTVCRDDRGRIFYLYTKTGDENPN
IKPYGQVALQKEEVLHIPGLGFDGLVGYSPIAMARNAVGMTMACEEYGASFFANGASPSG
VLEHPGVLKDPAKVRDSWNAVYRGTGNAHKVAVLEEGMKYQQIGIPPEEAQFLETRKFQL
DEIARLYRIPPHMIGDLEKSSFNNIEQQSMEFVKYTLDPWVIRWEQAMQKALFLPEEKKQ
YFLKFNVNGLMRGDYESRMTGYSIGRQNGWLSANDIREMEDMNPVPDAEGGNLYLVNGSM
TKLKDAGAFARKGETNET------------------------------------------
-----------------MKHKFWKWVTNAAPD-AFGS--ERTLYLDGQISDETWWGDEVT
PKAFKEELNAGSGDITLWINSPGGDCFAAAQIYNMLMDYPGNVTVKIDGLAASAASVIAM
AGTKVCMSPVAILMIHNPATLAYGDKAEMEKTIGMLSEVKESIINAYEIKSGLARTKISH
MMDDETWLNARKAVELGFADEILFDQDD-GE-----------------------------
----AQPEAMLYSPVTVTNSFVQKLKPKKPL--------------------QKVPAASLE
KRLALLIH--MDTILALREKRKNLWDAAKAFLDTARDENGMVSAEDASRYDKIEADVVNL
GKEIDRLERQQQLDAQLAQPTSSPITEQPGAGN----QAPEKKGRASMAYQKAFWDSIRH
KN-FIDVQNALSVGTDADGGYLVPDGFEHQLIDKLQEENFFRSLATVIHT-SGDRKIPVV
TGHGEASWMEENGLYPDSQDTFGQQSIGAYKLGTAIRVSEELLNDSVFDLESYIAGEFAR
RIGTKEEEAFLTGDGKNKPTGVFP-----SAELGVTA-NGTSITFDDVIDLYHSLRIPYR
RKAVWLLNDSTIKALRKVKDNNGNYIWQPSVTAGTPDTILNRPCYSTSFAPELAAGNRPI
LFGDFSYYWIADRESRSFKRLNELYAANGQIGFLASQRVDGMLMLQEAVKALEVKAKA--
--
>deJonge_NODE_75_length_159448_cov_24.430954
---MQCISLDLETYSDIDLQKCGVYRYAASPNFEILLFGYSVDGGEVQVVDLAMGEKIPE
DIVAALKDDSVIKWAYNATFERIALSIYF--------------------MEWLEPTSWHC
TMVWSATLGLPLSLEGVGAVLGLEKQKLKEGKSLIKYFCCPCLPTKANGERTRNLPEHNM
DKWQQFKDYNLRDVETEIAIQTKLAKFPVPESIWEEYRLDQEINDRGIGIDSEFVDNAIK
LDEKVKAELNSKMQALTNLENPNSVKQVVGWLATNGLETDNLSKKQVAELLKT-AHGELS
EVLRLRQKLSKSSVKKYTAMKNALCADNRVHGMFQFYGANRTGRFSGRLVQLQNLPQNHM
ADLKQARALVKEGNFDALSLLYEDVPDTLSQLIRTAFVPQDDRKFIVADFSAIEARVIAW
LAGENWRQTVFAEGGDIYCMSASKMFKVPVKKHGINGQLRQKGKIAEL--ACGYGGSTGA
LKAMGALEMGLKEEELKPLVNAWRFANSNIVSLWWAVDKAAKDAIKMRIATKTHGIHFEY
QSGFLFITLPSGRKLAYVKPRIGESRFGGESITYEGIGMTKKWERLESYGPKLCENITQA
IARDLLVFAMLTLKN--CAIVAHVHDEIVIEADKRM-SLTTICEQMGRTPPWAKGLLLMA
DGYECDFYKKD----MANMNKTKVITGVNTRLSYFHGWEPASINGGEPKYSVSVLIPKTD
KETVDAINNAIDAAIEEGI---TKFGGKKPNRAAIKLPLRDGDIER-DDDAYKGHYFINA
NSKTAPQIVDKAVKPILDRDEVYSGCYGRVSLSFYAFNSNGNKGVACGLGNIQKIKDGDS
LGGRPTAVDDFTTLED--NDFLA-MPNSHAKLSPSGSHRWLHCTPSVLLESEFEDNNSQA
AQEGTAAHALCEHKIKKLLRKRSKRPV--SIYDSDEMEVCSDGYAAFVMEQLELVKQICA
DPIMLIEQKVDFSHYVPGGFGTADCLIVSDEALRIIDFKYGRGILVDAE-DNSQLKCYAL
GGLRLFEDLYNFKTVVMTIFQPRRDNVSSWSISVAELKAWAENELKPKAEMALKGEGEYA
SGEWCTFCRASACCRARAEDKLKFAQVEFKMPPLLTDTEIEEILTAIPGITKWSNDILAY
ATEAAVNHGKEWTGFKVVEGRSIRKYSDEEKVAAAAKDNGYTDIYRKNLITLTEMQKLM-
GKTKFEEVLGALIIKAPGKPTLVPVTDKRPALNVTNAKNEFNEITED-MREIEIEEYLVK
EAKKRHGLCLKFICPSMDGVPDRILLLPGGKIAFVELKAPGKKPRALQIKRMKQIAKLGF
KCLVVDSKELAQTTLDEIGGDAL-------------------------------------
-------------MYDRFEVEKVLVIAPLRVARDTWPAEIKKWKQLRNLRYSVVMGSEAE
RLRALKVEADIYLINRENVDWLINKSGIYFDFDMVVIDELSSFKAASSKRFKSFLKIRPR
VKRIVGLTGTPSSNGLMDLWAEFRLLDLGQRLGRYITGFRNTFFVPDKRNQQSIFSYKPK
EGVEKDIYKLIADITISMKSEDYLDMPKCLMNKVVVTLSDKEREMYDKLKAEMVLAIGE-
TEIDAVNAAALSNKLLQMANGAVYDENGKPIVIHDRKLDALEDLLEGANGKPVLIAYWFK
HDLERIKKRFK-----VRELKESKDIDDWNEEKIPVAVIHPASAGHGLNLQAGGSTLIWF
GLTWSLELYQQTNARLCRQGQK-RSVIIHHIVCKDTIDNNVTLALECKEKTQEELIKAVK
ANLEVRHCAKSV--------MKKLKRYKATKFKAKGSVYDKDAADYAVGFIECLCHTKGT
WAGKPFELIDWQEQIIRDVFGTIKLNGYRQFNTAYIEIPKKQGKSELAAAVALLLCCGDR
EERAEVYGCAADRQQATIVFDVAADMVRMCPALNKRVKILVSQKRIIYLPTNSFYQVLSA
EAYSKHGFNIHGVVFDELHTQPNRKLFDVMTKGSGDARMQPLYFLITTAGTDTNSICYET
HQKAKDILEGRKHDSTFYPVIYGAEESDDWTDPKVWKKANPSLDITVGIDKVKAACESAK
QNPAEENSFRQLRLNQWVKQAIRWMPMDKWDACSFKVDEKSLIGRVCYGGLDLSSTTDIT
AFVLVFPPLDEDDKFVVLPYFWLPEETLDLRVKRDHVNYDVWARQGLIQTTEGNVVHYGY
IEKFIEELGEKYNIREIAFDRWGAVQMVQNLEGMGFTVVPFGQGFKDMSPPTKELMKLTL
EQKIAHSGHPVLRWNMDNIFIRTDPAGNIKADKEKSTEKIDGAIATIMALDRAIRCGNDN
GASVYDDRGILFV--MVKILEIFTKLFNSRDKP-KNVSVGSAYRFFFGGSTAGKNVTERS
SMQMTAVYSCVRVLAEAVAGLPLHLYKYTD-SGGKDKALEHPLYFLLHDEPNPEMTSFVF
RETLMTHLLLWGNAYAQLIRNGRGEVVGIYPLMPNRISVNRDDSGNIYYKYLRSMEDA-P
LNKNNEVILLPSEVLHIPGLGFDGLVGYSPIAMAKNAIGMAIACEEYGAKFFANGATPGG
ILEHPGVVKDPEKVRASWNSAFGGSANANKVAVLEEGMKYTPISISPNEAQFLETRKFQI
NEIARIFRVPPHMVGDLEKSSFSNIEQQSLEFVKYTLEPWLIRWEQSLVRSLISPRDKGK
YFIKFNVDGLLRGDYESRMNGYATARQNGWMSANDIRALENLDQISEEEGGNLYLINGNM
TKLKDAGSAYSVV---------------------KEVNNNEEILAVEEQKSNESRKPRRS
AGTDAVS-----------------------MNESQEEVLERTLFLNGTIAEESWFDDDVT
PQLFKEELLSSSGDITIWINSPGGDCVAAAQIYNMLTEYKGNVTVKIDGLAASAASVIAM
AGSKVLMSPVSLLMIHNPATMAFGDKSEFQKAIAMLSEVKESIVNAYEIKTGMARVKIAH
LMDDESWMNANKAVELGFADGILKRNAEDV------------------------------
--IEQPAISMMYSKAVAVNSLKEKIAAKCRIEPK-----------K-E--EKECSVDKCL
EKLELLKNHI-MNINELREKRAKVWENTKSFLESHRSEKGTLSAADENTYNAMMADIDAL
GKEVQRLEKQEAIDKELSKAVNQPFTNKPGIAALPDTLEKMKPARSRGAYAKDLLKAMRT
N--FKQVSNLLQEGVDADGGYLVPEEYDKRIIDALMEDNIMRGLGTIITT-SGQHKINIA
ATKPAAAWIEEGEALQFSDAKFAQTLLDAHKLHVAIKITEELLYDNAFNLENYIITEFGK
AMANAEEDAFLNGDGTGKPLGLFA--ETGGATIT-STLT-AAIKSDDMLELIYALKRPYR
KNAKFILNDQTLLAIRKLKDNNGAYMWQPSYQAGEPDKILGYDVFTSAYAPAN-----AI
SFGDYSYYNIGDRGTRSMQELRELYAGNGMIGYVVKERVDGKLILPEAVQILKLNA----
--
>deJonge_NODE_241_length_88600_cov_9.410379
---MKEILVDIETYSEVDIGKCGLYRYATDPSFEILLIAWATDEGETKCADLASGETIPM
ELLEAFQSGSVRLIAHNAAFERVCFSVHLNRYCP--GQYL-------KPGDFLSPDSWIC
TMVMAASLTLPLALKDVGTVLKTSQQKDKEGERLIKLFSVPCKPTKSNGMRTRNLPEHYP
ADWAKFKYYCIQDVNTEVDIYKRLKKFPMTELEWQHYRTNERINDRGVRIDTELVQEAIT
CDLMLSDAMSKKAYELTGLENPNSVSQLKTWLEERGIPMDTLGKKDVAQMITELKDAEAL
DMLKLRLQMAKSSVKKYQAAERCVCSDGRARGLFQFYGASRTGRYSGRNIQLQNLPQNHI
STLDEARTLVKMGCFDMVESIYGNTPDVLSQLIRTMLIPKDGCEFIVADFSAIEARVLAW
EAEEQWVLDAFQNGEDLYCATASQMFHVPVVKHGVNGDLRQKGKIATLA--CGYGGSSGA
LISMGALQMGLHEEELPEIIDSWREANPKIVQYWWDTEKAAMAAYKTGERQEVGKIAFEF
YSGTLWMVLPSGRRLAYLKPRQQPNRFGRMSLTYEGVGQSHKWSRQETYSGRLVENATQA
IARDILAEAMDRISAEGLNIVAHVHDEVIIEAPKDQYTVDEVCKLMSVNPAWCKGLPLAA
AGYKG--YFKD--MAKKIISATKLV--IPCRISFANIFEPKSINGSEAKYSVSCLIPKDD
KKTLLAIHKAVEAAKEDGKV--RKWGGKLPP--NLKLPLRDGDIDRPDDENYQEHFFLNA
TSKDAPQVVDRHVQPVVDPMMVYSGCFCNVSVNFYPFNANGNRGVAVGLGNIQFVKDGDR
LSGRASADADFDALEDDEDVLGG-MPEVHAILSASSSKRWLNCTPSARLEQNFPNESSVY
AEEGTAAHALGEYKLRKYLHERVQRPS--SEYENEEMEANTDIYAEFIISTVERIKETCP
HPLVMVEERLDYSYLVPSGFGTGDCVIIADGTLYVMDYKNGKGVFVSCD-HNPQMMLYAL
GAYHAYGYLYNIKQVSMTIIQPRLENISTYECSVEELLDWAETYVRPRAKLAFEGKGEQV
PGDWCRFCRARTSCKACAEEALALVKEEFKSPALLSKTDIEKMLPTLNRIESWIEAIFAY
VSSEAINHGVAWDGYKVVEGRSKRQFLDTKSVVAAAEKAGYTDIYKTELISLTEFEKLM-
GKKKFKEILGEYVVKPPGKLALVPNSDPREAVDLETAEDEFTPLD---MRESEVEKQFVA
AVRAVGGQALKFTSQSMNGMPDRLVLLLGGKCAFVELKAPGKQMRILQRKRRQQLEALGF
PVFCVDRLEQIQPAVDALL-HWTPGEPIPQ------------------------------
-------------MLETFEVNKVLIIAPLRVARDTWPAEIEKWDHLKGLDISVIVGDVKT
RIAAVHHPAMIYIVNRENIKWLVEKNGMRWDFGMVVIDELSSFKNYQSQRFKFLRKVRPF
VKRWVGLTGTPSSNGLMDLWAEIGILDGGERLGKFIGRYREAYFKAGSMNPGIVFQYVPR
QGAEEMIYQRISDITISMKALDYLNMPDCVPTRCEVEMNTQERELYDMLRQDLLIPLKD-
GDIDAANAASLTGKLLQMSNGAVYDENGKARIIHDHKLEALEDLIEAANGQPVLVAYWFK
HDRERIINHLSKLKIKVRDIKSSTDIKDWNAGNIPVALIHPASAGHGLNIQQGGHILIWF
GLTWSLELYQQTNARLWRQGQT-HVVTIHHIITKNTVDEDVMVALEQKDMTQEKLISAVR
ARLEE-------MAETRPKNYPKLKNYKPSRFMLPTCHYDAAKADRAVTFIENLRHTKGK
WAGKRFWLLPWQEQIIRDVFGIVDEKGNRQFRTAYVEIGKKNGKSELAAAVALYLLFADN
EPSAEVYGAAADRQQASIVFDVAHQMVQMTPALLKRCKIMAATKRIVNYGNAGFYQVLSA
EVGTKHGLNVSGLVLDEVHAQPNRKLYDVLTKGSGDAREQPLFFLITTAGTDKESICYEL
HMKALDLLAGRKIDHTFYPVVYGLTDEDDWHDEANWYKANPSLGQTIQIQRVRDAYQEAL
DNPAEENVFKQLRLNMWVSSLTRFIPEHIYDLGNQPIDMEALKGRDCYGGLDLSSTGDIT
AFVLMFPPRVSEEKYIMLPFFWIPEDTIPQRVRRASVPYDVWYQQGYLMATDGNVIHYGF
IEKVIEELGKTYHILEIAFDRWGAVQMTQNLEGMGFTVVPFGQGFKDMSPPTKEFYKLLM
EGRITHGGNPVMAWMAGNVVVDTDPAGNIKPTKAKSPEKIDGIVAAIMALDRCIRNEGQQ
QGSVYDERDMI--VFMG--FWEWMGFENPRDSPKEDNVRDSGQTFVFGRSNAGEQVDEKA
AMQIPTVYACVRLLAESIAALPLHLYRMTDDNGNKEKARDHPLYKILYRQPNPEMTSFVF
WETLMTHLLLWGNAYAQIVRDGKNTVLGLYPLLPENVEVDRDESGELYYIYHAYTDEVPG
E-QNKDLYFRRDEIFHVPGLGFNGLIGFSPIAMMKNSLGTSIAVDKYGSSFFKNGAQPSG
VLEHPGVVKDPNRIRDSWEAAYGGAANAHRVAVLEEGMAYKPISLPPEDSQFLETKQFSV
TEICRIFRVPPHLVADLSKATFSNIEYQSLNFVMHSLTPWLVRIEQGIIKDLLLEEEQDT
YFPKFNVDGLLRGDYQSRMNGYATGISNGFLSPNDVHRLENMDLISAEEGGDDYYLNGGY
VKLKDAGVAQQNKAAAAQQNQPKETQP------PEEEPDSDNRLSESKPRKNGRR-----
----TR------------MNKFWNWIK----NSD-D---TRILRLEGPIDEKSFWGDEIT
PQMFRDELESGEGDVTVWINSPGGNVFAAAEIYTMLKDYKGSITVKIDAIAASAASVVAM
AGDTVQMSPVAMLMIHDPSTVAMGNTKDMEKAIEVLTEVKESIINAYAAKSGLTHARIAN
LMSNETWMNAKKAVELGFADEILFAKKEEEPDSDPAP---ENPEEDPSEPGEGE-EKKP-
--FQKDTAGHLFSSRQMDLIVLNRLGVKPEDVGQKHTEPK-PPDMDGKTEDGSIPYNILM
KQLECMK---MSKILELRTKRNTLWEQTKDFLEKNRGENGLVKAEAVEQYNKMAQEVKDL
GAEIERLEQQAQIEAQLSAPTSNPVHADPKNGS-----KKD--PTATAEYAENFWNMIRN
RGHYGEVRNALSVGEDTEGGFTVPDEFEKKLVEALEENNIFRGLATVIRTSSGTRKIPIA
EDTGEASWIDEGEEIPESDTTFGQTMLSAYKLGTMIKISNELLNDSAFDLATYIARRFGV
RMGNAEERAFITGDGVGKPLGLLA--ETGGAKVGVTAAQKDAVTFDEIFKLYYALKAPYR
KKAQFLCNEALVLQLMTIKDNNGNYIWKPGLEIGKPDTLLNRPLKTSAFMPEIKGGSKVM
AFGDYSYYWVADRQNRTFRRLNELYARTDQVGFLTTQRVDGKLILPEAVQLLQMAPQG--
--
>deJonge_NODE_44_length_174210_cov_14.935845
---MDTLAIDIETYSDVSLPDCGVHRYAASEQFEILLFAYSLNDEPTRIIDLASGQTMPD
EIMECLMDDSVVKTAFNAAFERNCINRFF--------------------GLSLKPEGWRC
TAVQASMLSLPLSLEGVGEALNLDKKKMSEGKDLIRYFCMPCKPTKANGGRTRNLPSDAP
EKWELFKTYCIRDVDVEKQIRNKLAKFPTTDREQELYCMDQRINDRGIMVDRELISHAVA
CDLLYKEAASKRAYEISGLENPNSVSQLKDWLNEKGIEVDSLAKAAVEELVEKT-EGEVS
EMMKLRLSMSKTSVKKYEAMERSVCPDGRVHGLLQFYGANRTGRWAGRLVQIHNLPQNHM
EDLELARSIVKEGRYDLVELLYDSTPEVLSELIRTAFVAKPGCRFIVSDFSAIEARVMGY
LAGEGWVMEEFRGAGKIYEQTASKMFHIPIEEITKGSPYRARGKVASLA--CQYGGAEGA
LVSMGALNF-VEEEELKGLVQSWRTANPHIVNYWYEIDGAVKAAVKERKMTTVGRVTVYY
QSGMLKIALPSGRMLSYVRPRMTVNRFGSESVSYEGVGTNRKWTRIESYGAKFCENIVQA
TARDVLAEAMLRLEKKGFDIVCHIHDEVVLEVPEGTSSVEEVNEIMAVCPDWCEGLPLKA
AGFESPFYKKD----MTTANLTKVI--VPCRLSYAHLWEPDSINGSEPKYSVSCIIDKND
KETIAKIKKAIEIAKDEGK---GKWGGKIPA--NLKTPLRDGDIDRPEDEAYADSMFLNA
NSKQAPQIVDRQVQPILDQSEVYSGCYGRVSITFYAYNSNGNKGIAAGLGNVQKLRDGEP
LGSRANAKDEFEAVDAED-DFLA--MGGHARYSPSSGKRRLECPPSLLLEEQFPDEESPF
AAEGTAGHAMAEYLINKYLKKRTKRPV--SDYYSDELLEAVDDYVEYNIGQIEQARKDCD
DPFIGVELKVSLAHRIRDCFGTADMVVVDSHKIHIIDLKLGKGVVVDAE-QNVQLMIYGL
GVLDMLGFLYEIDTVELTIVQPRIEHFSTWEISAEELLVWGKDVFEPGAAKALAGEGEFK
AGDHCRFCKARFTCRARAEEYLKLAQMEFAEPALMSDEEIAEVLSKADALKKWAEEVYTY
AQNEAVVNHKEWPGYKLVLGRSNRKYADEDEVAEAAQKAGYTDIYKKSLIGITEMERLM-
GKKKFNEILGSLVYKPDGKVTLVPDSDKREAVKTATAEADFKED----MLESTVERHLRE
EAKKRKGMALKFVSPGMNGVPDRIVLMPDGKMAFVELKAPGKKPRPLQLKRKRMLERLGF
PVYVVDNIEQIGGILDEIQST---------MKYKAHDYQQYATDFIIEHPVSCLILDMGL
GKTIITLTALWLLLFDYFEVRRILVIAPKRVAETTWPAEIKKWEHLYGMTFAVAMGTAGQ
RKEALLSGADVTIIGRDNVSWMTKNIF--FDFDMVVIDELSSFKSPKAQRFKDLKKVRPM
AKRVVGLTGTP--GNLMDLWAEIGILDMGQRLGRYIGGYRDRFFLPDKRNREIIFSYKPR
EGAEEKIYELISDISISMKAVDYLNMPECINNRVTVSMSESEQALYDRMADEMILEYGEG
QDIDAVNAAALSNKLQQMANGAVYDESGNVRNIHDRKLDALEDLIESVNGKPLLVAYWFK
HDRERILKRFP-----ARDINTKKDIEDWNEGKIPVALIHPASAGHGLNLQEGGSTIVWF
SLTWSLELYQQLNARLYRQGQK-HTVIIEHLVTEGTADEDILRAIEKKDTTQNAMIEAVK
ARIGGMTDDGRS-------------------------MFDEAKADHAVNFINCLKHTKGR
WRGVPFELLPWQDEIIRTLYGTVKENGYRQYNTCYCEIPKKNGKSELAAAIALYMTCGDG
EWGAEVYGCASDRQQASIVFDVAVDMVDQCPALKKRIKPVMSVKRLVYKPTNSFYQVLSA
EAYTKHGLNVHAVIFDELHAQPNRELFDVMTKGSGDARTQPLFFLITTAGTDRNSVCFEQ
HQKALDIIEGRKIDPTFYPVIYGASDEDDWSSEDVWYKANPSLGYTIDIEKVQNAYISAK
ENAAEENVFRQLRLNQWVKQSTRWMQMDKWDACSFAVNEEELLGRECYGGLDLSSSTDIT
AFVLVFPPRNDTEKYVILPYFWIPEDNMKLRVRRDHVPYDVWAAEGCLKTTEGNVIHYGF
IEQFIDELGTKFHIKEIAFDRWGAVQMVQNLEGMGFTVVPFGQGYKDMSPPTKELMKLTL
EGRIAHGGHKVLRWMMDNVFVRQDPAGNIKMDKEKSTEKIDGAVATVMALDRAIRNEG-S
DGSVYDDRGIIIF----MGIKSLFGFGQARDKP-VDKAADAGYSFLFGRTTSGKPVNERT
AMQTTAVYACVRILAEAVASLPLHVYEYQD-DGGKKLVHDHPLYYLLHDEPNPEMTSFVF
RETLMSHLLIWGNAYAQIIRDGAGRVLGLYPLLPDKMDVQRDDRGNIYYVYSRNSDENPM
FKEYGDIRLKAEDVLHIPGLGFDGLIGYSPIAMAKNAVGMTLACEEYGASFFANGANPGG
VLEHPGVLKDPSKVRESWNSVYRGVNNAHKIAVLEEGMKYQQIGIPPEEAQFLETRKFQI
NEIARLYRIPPHMVGDLDKSSFSNIEQQSLEFVKYTLDPWVIRWEQSLQRSLLLPGEKGK
YFIKLNVDGLLRGDYQSRMNGYAVGRQNGWFSANDIREMENMNPIPDEQGGNLYLINGAM
TKLEDAGAFAKTDTG---QQ----NTPAQENSG-----RGKR------------------
-----------------MKRKFWNWIRNEDES-VPDM--ERTLFLNGMISDETWYGDEVT
PQLFKDELNAGNGNITVWINSPGGDVFAAAQIYNMLRDYKGSVTVKIDGIAASAASVIAM
AGDTVCVSPVAMMMIHNPATMAMGEAKDMQKAIAMLNEVKESILNAYEFKTGLTRARLSH
MMDDETWFNAKKAVELGFADKILFDSDE-DEKKKKPDEPEEKPENGEKGDGEGDKDKNGK
KKLPFQQDSMMFSTKAMNESFLSKVSDR----------------------DAMIPVNQLE
KRLSLLAH--MSKILELREKRAKAWEAAKAFLDAKRTQEGFVSAEDAATYDKMEADVVNL
GKEIERLERQAAIDAELAKATSTPITNQPHAGS----SGETKTGRATDEYRKAFWNGMRN
K-MSYEVQNALSIGTDSEGGYLVPDEYERTLVEALNDEVFFRNLATVIKTSSGDRKIPIV
TSKGEAAWIDEGGQFTESNDSFGQTTIGAHKLATMIKVSDELLNDSVFNIEQYISREFGR
RIGAKEEEAFFIGDGAGKPTGIFN--ATGGAETGVTA-ANTTITFDDVMDLYYSLRAPYR
NKAVWLLNDSTVKAIRKLKDGNGNYIWQPSVREGEPDRILNRPYRTSIYVPELAAGKRVM
AFGDYSYYWIAERQGRSFKRLNELYATTGQVGFLASERVDGKLILSEAVKTLDVKAAGK-
--
>deJonge_NODE_1_length_618219_cov_20.737028
---MKSISIDIETYSSANLQKSGVYRYAESDDFEILLFGYSVDGSDVKVIDLCMGEKIPE
DILDALTDTSVIKWAFNAQFERVCLSRYLKDLGIDFD------------GKYLNPSSWHC
TLVWSATLGLPLSLEGVGAVLGLEKQKLSEGKNLIRYFCIPCSPTKINNGRTRNMPYHNI
EKWNNFKAYNIRDVETEMSIQKKLSRFPVSDSIWNEYHLDQNINDRGIGVDMILVENAIV
IDEMVKKSLVNDIQSLTNLDNPNSVQQMKNWLSENGFETESLSKSSVSEMLKT-APYQVH
KVLSLRQQLAKSSVKKYTAMKNAVCKDSRARGMFQFYGANRTGRFSGRLVQLQNLPQNHM
SDLADARSLVKCGNYDTLSILYDDIPDTLSQLIRTAFIPQHGCKFIVADFSAIEARVLAW
LADEKWRNKVFREGKDIYCSSASQMFGVPVEKHGINGDLRQKGKIAEL--ALGYGGSVGA
LKAMGAIQMGLSEDELQPLVCAWRNSNPSITKLWWDIDSCIKETVAKRIPTETHGILFTY
ESGFLFITLPSGRRLAYVKPRIGINKFGGEAVTYEGIGSTKKWERLESYGPKFCENIIQA
IARDILLYAMQALTN--YRIVAHVHDEVIIECQKDV-SVNTICEQMSRTPPWAKGLLLRA
DGYECQFYMKD----MANSNRTKVITGKNTRLSYFHGWEPVSINGSPERYSVSVLIPKDD
TETVNAINNAVNTAIEEGI---GKFGGKKPNKASLKLPLRDGDTER-DDEAYAGHWFINA
NSRTAPQIVDKAVKPILDRDEVYSGCYARVSLNFYAFNSNGNKGIACGLGNIQKIKDGEP
LGGRSSATDDFRTETD--DDFLS--MSNHAFLSPSSSHRWLNCTPSAVLDSKFENKSTKA
SEEGTVAHAWCEHKLKTILRRRSDEPV--SPYTNDEMQEYTDLYVDFVLEQFNLAKQKCK
DPLILIEQKVDFSEYVPNGFGTADCIIVSESKIHIIDFKYGMGVLVDAF-DNPQMKCYAL
GALKIFDRLYDIKDVSMSIFQPRRDNVSTWTVSADELKGWAENVLKPKAELAVKGEGDYC
VGDWCTFCKASVRCRARAENNLKLAQEEFRLPPLLTDSEIEKILSVIPNLTKWANEIMAY
ATESAVNHGKHWNGFKIVEGRSVRKYKDETAVAKALEDAGYKDIYRKSLITLTEMQKLL-
GKQNFNEILGNLIIKPKGKPALVPETDKRDAMTITDVKNEFKTED---MRESEIERILVK
KVKIDGGICLKWVCPSFNGMPDRLIFLPNGHFGMVELKANGKKPRALQLARHKMLKQLGF
KVYVIDDVEQIGGMIDEIQAT---------MKYKPHSYQEYAIRYIETHPISALLIDMGL
GKTSITLTAIRNLLFDSFEVCKVLVIAPLRVAKNTWTDEIKKWEHLSTLTYSLIVGNENE
RLSALNEKADIYIINRENVDWLVNKSGYKFDFDMVVIDELSSFKNHQSKRFKSLMKVRPL
VKRIVGLTGTPSSNGLMDLFAEFKILDMGKRLGYFIGQYRNTYFKPDKMNGPIVYSYKPL
PNAENAIYEKISDITVSMKANEYLKMPELLTSNYVVELSNSEKNQYDEMKKSLVLEIT-D
GEITASNAASLSNKLCQLSNGAIYDDEQNIVEIHDRKLEALEDIIESMNGKPLLIAYWYR
HDLERIKSRFSV-----REIKTSEDISDWNDGKIPVALIHPASAGHGLNLQSGGSTLVWF
GLTWSLELYQQTNARLYRQGQK-NTVVIQHIIAKGTIDEQILKALQRKDKTQSDLIDAVK
ADLGGFLK------------MRKLKNYKPTKFKAKDSYYDKEYADFAVAFIESLCHTKGT
WAGKRFELMDWQEQIIRDLFGILKPNGYRQFNTAYIEIPKKNGKSELAAAVALLLTCGDG
EQRAEVYGAAADRQQASIVFDVAADMVRMCPALNKRVKILASQKRLIYEPTNSFYQVLSA
EAYSKHGFNVHGVVFDELHSQPNRKLYDVLTKGSGDARMQPLFFLITTAGTDTHSICYEV
HQKAQDIIDGRKIDPTFYPVIYGADDTEDWTSPKVWKKCNPSLGETIGMDKVKTACESAK
QNPGEENSFRQLRLNQWVKQAVRWMPMDKWDKCAFAVNEDDLRGRVCYGGLDLSSTTDIT
AFVLVFPPLDEEDKYVIIPYFWIPEDTLDLRVKRDRVPYDVWERQGYLQTTEGNVIHYGY
IEKFIESLGERFNIREIAFDRWGAVQMVQNLEGMGFTVVPFGQGFKDMSPPTKELMKLTL
EQRIAHGGHPVLRWNMDNIFVRTDPAGNIKADKEKSTEKIDGAIATIMALDRAIRCGNNN
CASVYDDRGLLFI--SGGFMGILSGLFRSRDKP-KNSTSGSSYRFFYGQSSAGKCVTERS
AMQMTAVYACVRILSEAVAGLPLHLYRYNS-DGSKEKALEHPLYFLLHDEPNPEMTSFAF
RETLMTHLLLWGNAYAQIIRNGKGDVVALYPLMPNRMTVNRDKSGNLYYQYNTSSDDA-R
TMKGATVRLSPYEVLHIAGLGFDGLVGYSPIAMAKNAIGLAIAAEEYGSKFYANGASPSG
VLEHPGTLKDPSKVRDSWNAAFAGSGNSHRVAVLEEGLKYTPISISPNEAQFLETRKFQI
DEIARIFRVPPHMVGDLEKSSFSNIEQQSLEFVKYTLEPWIVRWEQSIFRSLLSRNEKSL
YFVKFNVDGLLRGDYASRMSGYATARQNGWMSANDIRELENLDRIPTEKGGDLYLVNGNM
LPLNNAGAFANINNKEEEN------------------EE---ILEMDEPDGK--------
------------------MKKFWKWTN-----TES-NPTERILTLNGTIAEESWFDDDIT
PQLFKSELNSCSGNITVWINSPGGDCVAAAQIYNMLMDYKGNVTVKIDGIAASAASVIAM
AGNDVMMSPVSMLMIHNPATVAMGDHNEMQKAIEMLEEVKESIINAYEIKTGMSRAKLAR
LMEEETWMNAKKAVELGFADSIIEPDKKINE---------------------------DE
KEKNKASDSILFSRRAVSVALQNKLKSHYLAN---------------AGANTGTDITDLE
KRLNLLKP--MAKINELREKRAKIWEQAKAFLDSHRNETGILSAEDTAAYEKMEKDIVDL
GHEIERQQKADDLERELNLPTSTPLVSKPDNVN-----RESKTGTASEKYNKAFWNQMRN
RS-TQEVRNILSEGVDSEGGFLVPETFENTLVQALDEELVIRQLAHTFTTASNAHKIPVV
ATRGKAMWTEENGAITDSDTSFGQKTIGAHKLCALIKVSEELLNDSAFDLESYFNQEFAR
RIGEAEEEAFVIGDGSAKPYGIFD--DSEGGEVGVTAASTVTITADELIDLYYSLKAPYR
KNGVWLLNDSTVNSIRKLKDSNGQYLWQPSIKDGETDTLLGKPVYTSSSIANAASGTKPI
AFGDLSYYWIGDRQGVTFKRLNELYAANGQVGFLATKRVDARLIVPEAVKILKMKGTVST
GG
>deJonge_NODE_575_length_51623_cov_11.979542
---MQTLSIDIETYSDVNLSKCGVYKYAESPDFEILLFGYSADGSEVTVIDLAQGERLPQ
EIIDALTDDTVIKWAFNANFERVCLSRYLRDLGVSLDPFHDNHPLSTECARFLNPESWRC
SMVWAATMGLPLSLEGVGAVLGLEKQKLTEGKDLIKYFSVPCAPTKANGGRTRNHPFHAP
DKWEAFKKYNIRDVETEIGIKDRLEKFPVPEAVWDEYHIDQEINDRGVRLDMDLVKEAIE
MDTRSRSELTAAMKDMTALDNPNSVQQMKQWLSDNGLETDSLGKKVVAELIKT-APTELQ
TVLELRQQLAKSSVKKYQTMERAVCDDGRARGMFAFYGANRTGRWAGRLIQLQNLPQNHL
PDLADARALVKSGDFDAVKLLYEDVPDTLSQLIRTAFIPKDGTQFYVSDFSAIEARVIAW
YAGETWRQKVFETGGDIYCASANQMFHVPVEKHGINGHLRQKGKIAEL--ALGYGGSVGA
LKAMGAIEMGLSEDELPPLVDAWRQTNPNIVKFWWDVDRAVMEAVKYKHTTSSYGLTFSC
RSGMLFITLPSGRNLAYVKPKVGTNKFGGECITYEGIGSTKKWERLDSYGPKFVENIVQA
TSRDILCYAMKTLRC--CSIVMHIHDELVIEADPRM-SLDVLCEQMGRTPPWAKGLKLRA
DGYTTPFYKKDMNKNVKISNPMKVITGASTRWSYANVWEPKSINGGTPKYSVSLIIPKSD
TKTIAKIQAAIEAAYKEGEAKLKGNGKSVPALSVLKTPLRDGDAERPDDEAYKNAYFVNA
NATSAPGIVDADLNPILTRSEVYSGVYGRASITFYAFNSSGNKGIACGLNNLQKIRDGEP
LGGKASAESDFATDD-DE-DFLNMAAKAHAILSASSSDRWLHCPPSARLCETYEDKGSDY
AAEGTDAHALGEHKLKAVLGLPSEDPTDNLKWYSEEMEDATSGYAEYVLEQIEAAKEICA
DPVVLIEQRVDFSRWVEQGFGTADCVIIADGTLRVIDYKHGLGVLVSA-EKNPQMQCYAL
GALELFDDIYDIDQVSMTIYQPRRQNVSTYEISKDDLYHWADEVLKPTADLAFAGDGNFL
CGEWCGFCKAKNECRARAEANLKLAQHDFKLPPLLTDTEIEVILGKVDELVSWASDIKEY
ALQQALS-GKEWTGFKIVEGRSNRRYSNEAAVIDAVEKAGFD-PYEKKLLGVTAMQKLLG
-KSRFDELLTAYIEKPQGKPTLVPDSDKRPAMN-TAK-NDFMEENDNEMNEKQIENKLTT
AVKKSGGIALKLVCPSFAGMPDRLILLPDGHIGFAELKAPGKKPRPLQLSRHRLLQELGY
RVYVIDDPAQIGGMIDELQST---------MNFNPHDYQDYAIRYIEKHPVAAVLLDMGL
GKTIISLTAVYDLLFDSFEVHRVLVVAPLRVARDTWPAEIQKWEHLRGLTYAVAVGTPKE
RKTALMQRADITIINRENLQWLIDESGFPFDFDMVIIDELSSFKNHKSKRFKSLMKVRPK
LHRIIGLTGTPSSNGLMDLWAEFKVLDMGERLGRFITQYRTNYFMPDKRNGEIIYSYKPL
PYAEDAIYRRISDITISMKSTDHLKMPELVSTEYEVQLSDSERSRYEDLKQELILQLP-D
GEVTAANAASLTGKLSQLANGAIYADTGEVIEFHDRKLDALEDIIEAANEKSLLVAYWFR
HDLSRIKNRFNVREI-----KTSRDIADWNAGKIPVAVIHPASAGHGLNLQAGGSTLVWF
GLTWSLELYQQTNARLWRQGQESGTVVIQHIITKGTIDERIVKALSKKEMTQTALIDAVK
ADLEVV------------MPMRKLKNYKPTRFMAETSHYSKQMADFAVMFIEQLTHTKGT
WAGKPFELIDWQERIIRDLFGVLKPNGYRQFNTAYIEIPKKMGKSELAAAVALLLCCGDG
EERAEVYGCAADRQQATIVFDVAADMVRMCPALNRRVKILTSQKRIIYEPTNSFYQVLSA
EAYSKHGFNIHGVVFDELHTQPNRKLFDVMTKGSGDARMQPLYFLITTAGNDTNTICYEV
HQKAQDILDGRKVDPTFYPVIYGAEPDEDWTDPEVWKKANPSLGITVGIDKVEAACESAK
QNPGEENSFRQLRLNQWVKQAVRWMPMDKWDACAFPVNEDDLEGRVCYGGLDLSSTTDIT
SFVLVFPPRDEDDKYVILPYFWVPEDTLELRVRRDHVPYDSWEKEGMLQTTEGNVIHYGY
IEKFIERLGERFNIREIAFDRWGAVQMVQNLENMGFTVVPFGQGFKDMSPPTKELMKLTL
EQKLAHGGHPVLRWNMDNIFIRTDPAGNIKADKEKSTEKIDGAIATIMALDRAIRCGNDN
GASVYDDRGILFI------MSIFSGLFRSRDKP-TNSTTGSSYRFFFGGTTSGKAVTERS
AMQMTAVYSCVRILSEAIAGLPIHLYRYGE-GGSKEKAINHPLYFLLHDEPNPEMTSFVF
RETLMTHLLLWGNAYAQIIRNGKGEVVALYPLMPNRMTVNRDENGELYYEYQTAQDEA-H
TMNGSRVRLQPSDVLHVPGLGFDGLVGYSPIAMAKNAIGMAIACEEYGAKFFANGATPGG
ILEHPGVVKDPERVRESWSSAFGGSSNANKVAVLEEGMKYTPISISPEQAQFLETRKFQI
NEIARIFRIPPHMIGDLEKSSFSNIEQQSLEFVKYTLDPWVCRWEQSMQRALLSLDEKKE
YFFKFNVDGLLRGDYQSRMNGYAVGRQNGWMSANDIRELENLDRIPEEEGGDLYLINGNM
TKLKDAGIFAVSAQTQEEADET-----------------KETQTEPEPEDGR----T---
--------RFRKKEAL-MTRKFWNWVRNKEPD-SFGS--DRTLYLDGEISDETWFGDEVT
PKLFSDELHAGDGNITLWINSPGGDVFAAAQIYNMLMDYPHDVTVKIDALAASAASVIAM
AGTKVCMSPVAMMMVHNPATIAIGDTEEMQKAIDMLNEVKESIMNAYEIKSGLSRHKISQ
LMDAETWMNAKEAVKLGFADEILFGDGEKSVPE---------------------------
---DTADAEMLFSRKAVTDSLLSRLIPKKKPEA----------------NKHMVPVTDLE
KRLSLLAH--MTQIMELMDKRAKAWEAAKAFLNSHSQNGGMVSAEDAATYDKMEKEVTDL
TKDIERLQRQEQIDKMMSAPTSTPLTGKPGVKD----EPEDKPGRASAAYKKAFWDNIRH
PGN-PAIRDVLEEGTDANGGYLVPIEFEHTLVQALNENNIMRTIGCKVITTQNERKIPVA
NGHTQAAWTAENGAYTESNPTFAQTSIDAFKLTDLIKVSDELLSDSFFDIEGYISEEFGR
AFGEAEEDAFINGAAIDRPTGLFIPSTAGGAPSGVTAASATAITADELISLVYSLKAPYR
SKAKFLMNDATVAAIRKLKDLNGVYVWQPALTAGEPDRLLGYPLYTSPKVPTMAAGARAI
AFGDFSCYWIADRAGRTIKRLNELYATNGQVGFTCTERVDGKLILSEGIKILDMKATSGS
--
>deJonge_NODE_180_length_106689_cov_14.041159
---MKSISIDIETYSSANLQKSGVYRYAESDDFEILLFGYSVDGSDVKVIDLCMGEKIPE
DILDALTDTSVIKWAFNAQFERVCLSRYLKDLGIDFD------------GKYLNPSSWHC
TLVWSATLGLPLSLEGVGAVLGLENQKLSEGKNLIRYFCIPCSPTKINNGRTRNMPYHNI
EKWNNFKAYNIRDVETEMSIQKKLSRFPVSDSIWNEYHLDQNINDRGIGVDMFLVENAIV
IDEMVKKSLVNDIQSLTNLDNPNSVQQMKNWLSESGFETESLNKTSVSEMLKT-APYHVH
KVLSLRQQLTKSSVKKYTAMKNAVCKDSRARGMFQFYGANRTGRFSGRLVQLQNLPQNHM
SDLADARSLVKCGNYDALSILYDDIPDTLSQLIRTAFIPQHSCKFIVADFSAIEARVLAW
LAGEKWRNKVFSEGKDIYCSSASQMFGVPVEKHGINGHLRQKGKIAEL--ALGYGGSVGA
LKAMGAIQMGLSEDELQPLVCAWRNSNPSITKLWWDIDKCVKETVTKRIPTETNGISFTY
ESGFLFITLPSGRRLAYVKPRIGINKFGGESVTYEGIGSTKKWERLESYGPKFCENIIQA
IARDILLYAMQTLKN--YRIIAHVHDEVIIECQKDV-SVNTICEQMSRTPPWAKGLFLRA
DGYECQFYMKD----MANSNKTKVITGKNTRLSYFHGWEPVSINGSPERYSVSVLIPKDD
TETVNAINNAVNTAIEEGI---GKFGGKKPNKASLKLPLRDGDTER-NDEAYAGHWFINA
NSRTAPQIVDKAVKPILDRDEVYSGCYARVSLNFYAFNSNGNKGIACGLGNIQKIKDGEP
LGGRSSAADDFRTETD--DDFLS--MSNHAFLSPSSSHRWLNCTPSAVLESKFENKSTKA
SEEGTVAHAWCEHKLKNILCRKSDEPV--SPYTNDEMQEYTDLYVDFVLEQFNLAKQKCK
DPLILIEQKVDFSEYVPNGFGTADCIIVSESKIHIIDFKYGMGVLVDAF-DNPQMKCYAL
GALKIFDRLYDIKDVSMSIFQPRRDNVSTWTVSADELKGWAENVLKPKAELAVKGEGDYC
VGDWCTFCKASVRCRARAENNLKLAQEEFRLPPLLTDSEIEKILSVIPNLTKWANEIMAY
ATESAVNHGKHWNGFKIVEGRSVRKYKDETAVAKALEDAGYKDIYRKSLITLTEMQKLL-
GKQNFNEILGNLIIKPKGKPALVPETDKRDAMTITDVKNEFKTED---MRESEIERILVK
KVKIDGGICLKWVCPSFNGMPDRLIFLPNGHFGMVELKANGQKPRALQLARYKMLKRLGF
KVYVIDDVEQIGGMIDEIQAT---------MKYKPHSYQEYAIRYIETHPISALLIDMGL
GKTSITLTAIRNLLFDSFEVCKVLVIAPLRVAKNTWTDEIKKWEHLSTLTYSLIIGNENE
RLSALNEQTDIYIINRENVDWLVNKSGYKFDFDMVVIDELSSFKNHQSKRFKSLMKVRPL
VKRIVGLTGTPSSNGLMDLFAEFKILDMGKRLGYFIGQYRNTYFKPDKMNGPIVYSYKPL
PNAENAIYEKISDITVSMKANEYLKMPELLTSNYVVELSNSEKKQYDKMKKSLVLEIT-D
GEITASNAASLSNKLCQLSNGAIYDDEQNIVEIHDRKLETLEDIIESMNGKPLLIAYWYR
HDLERIKSRFSV-----REIKTSEDISDWNDGKIPVALIHPASAGHGLNLQNGGSTLVWF
GLTWSLELYQQTNARLYRQGQK-NAVVIQHIITKGTIDEQILKALQKKNKTQADLIDAVR
ANLEV---------------MRKLKNYKPTKFKAKDSYYDKEYADFAVAFIESLCHTKGT
WAGKRFELMDWQEQIIRDLFGILKPNGYRQFNTAYIEIPKKNGKSELAAAVALLLTCGDG
EQRAEVYGAAADRQQASIVFDVAADMVRMCPALNKRVKILASQKRLIYEPTNSFYQVLSA
EAYSKHGFNVHGVVFDELHSQPNRKLYDVLTKGSGDARMQPLFFLITTAGTDTHSICYEV
HQKAQDIIDGRKIDPTFYPVIFGADDNEDWTSPKVWKKCNPSLGETIGMDKVKTACESAK
QNPSEENSFRQLRLNQWVKQAVRWMPMDKWDKCSFAVDENDLCGRVCYGGLDLSSTTDIT
AFVLVFPPLDEEDKYVILPYFWIPEDTLDLRVKRDHVPYDVWERQGYLQTTEGNVIHYGY
IEKFIEKLCERFNIREIAFDRWGAVQMVQNLEGMGFTVVPFGQGFKDMSPPTKELMKLTL
EQRIAHGGHPVLRWNMDNIFVRTDPAGNIKADKEKSTEKIDGAIATIMALDRAIRCGNNN
CASVYDDRGLLFI--SGGFMGILSGLFRSRDKP-KSSTSGSGYRFFYGQSSAGKCVSERS
AMQMTAVYACVRILSEAVAGLPLHLYRYNS-GGSKEKALEHPLYFLLHDEPNPEMTSFAF
RETLMTHLLLWGNAYAQIIRNGKGDVVALYPLMPNRMAVDRDKNGNLYYQYNTSSDDA-R
TMKGATVRLSPYEVLHIAGLGFDGLVGYSPIAMAKNAIGLAIAAEEYGSKFYANGASPSG
VLEHPGTLKDPSKVRDSWNAAFAGSGNSHRVAVLEEGLKYTPISISPNEAQFLETRKFQI
DEIARIFRVPPHMVGDLEKSSFSNIEQQSLEFVKYTLEPWIVRWEQSIFRSLLSRNEKSS
YFVKFNVDGLLRGDYASRMSGYATARQNGWMSANDIRELENLDRIPTEKGGDLYLVNGNM
LPLNNAGAFANINNKEEEN------------------EE---ILEMDEPDGK--------
------------------MKKFWKWTN-----TES-NPTERILTLNGTIAEESWFDDDIT
PQLFKSELNSCSGNITVWINSPGGDCVAAAQIYNMLMDYKGNVTVKIDGIAASAASVIAM
AGNNVMMSPVSMLMIHNPATVAMGDHNEMQKAIEMLEEVKESIINAYEIKTGMSRAKLAR
LMEEETWMNAKKAVELGFADSIIEPDKKINE---------------------------DE
KEKNKASDSILFSRRAVSVALQNKLKSHYLAN---------------AGANTRTDITDLE
KRLNLLKP--MAKINELREKRAKIWEQAKAFLDSHRNETGILSAEDTVAYEKMEKDIVDL
GHEIERQQRVDDLERELNLPTSTPLVSKPDNVN-----RESKTGTASEKYNKAFWNQMRN
RS-TQEVRNILSEGVDSEGGFLVPETFENTLVQALDEELVIRQLAHTFTTASNAHKIPVV
ATRGKAMWTEENAAITDSNASFGQKTIGAHKLCALIKVSEELLNDSAFDLESYFNQEFAR
RIGEAEEEAFVIGDGSAKPYGIFD--DSEGGEVGVTAASTVTITADELIDLYYSLKAPYR
KNGVWLLNDSTVNSIRKLKDSNGQYLWQPSIKDGETDTLLGKPVYTSSSIANAASGTKPI
AFGDLSYYWIGDRQGVTFKRLNELYAANGQVGFLATKRVDARLIVPEAVKILKMKGTVST
GG
>deJonge_NODE_663_length_44833_cov_17.946693
---MRTLSIDIETYSSVDLAKSGVYRYAEAPDFEILLFGYSVDAGPVQVVDFACGEKIPK
EIQQAILDNNVTKWAFNAQFERICLSKYFG--------------------IHLAPDSWRC
TMVWSAYLGLPLSLEGAAIVTGADKKKLTKGKELIRYFSVPCKPTVTNGGRTRNLPEHAP
EKWNSFKAYNLRDVEVELSIQEKLQKFPMPEEEWNNYILDQQINDRGIQLDLELVKKAIQ
CDEKVREELTSRLKELTDLDNPNSVVQMKSWLSEKGLETDSLDKASVKALLKE-APEHLS
EVLELRQLLAKSSVKKYTAMENAVCTDGRARGLLQFYGANRTGRFAGRLIQVQNLPQNHL
SDLEQARRLVRGGHFDALEILYDSIPGVLSELIRTAFVPKKGYKFIVADFSAIEARVIAW
LAGETWRNEVFATHGKIYEASASQMFKVPLEEVTKGSPLRQKGKIAEL--ALGYGGSVGA
LKAMGALDMGLTEEELKPLVYAWRNANPNIVRLWWDVDRAVKEAVTERCRTETHRIRFEY
RSGMLLIWLPSGRQLTYVKPRMGINSFGSEAVTYEGVGATKKWERIESYGPKFVENIVQA
ISRDLLCHSMRNLDESGLNIVMHVHDEVVLEVPLEI-CVQDVCVLMGQVPPWAHGLLLRA
DGFECDFYKKDMSKTAKRTNPTKVVTGV-VRLSYANVWEPKSINGGAEKYSVSLIIPKSD
TKTLSAINEAVNAAIEEGK---GKFGGKIPNKAALKLPLRDGDIDRPDDEAYANSYFINA
NSNTPPQIVDRNVNPIIDRSEVYSGVYARVSINFYAFNSNGNKGIACGLGNIQKIRDGEP
LGGRTNAADDFATDVD--DDFLS--MSKHAILSASGAHRWLNCTPSARLELEFDDNSGEA
AAEGTAAHALSEHKLRKALKMRSKKPV--SPYDSDEMDNYTDGYVEFVLEVIEQAKQACS
DPLILIEQRLDFSKYVPDGFGTGDCVIIADGTLHIIDFKYGQGVLVSAE-DNPQMKLYAL
GALDLFDGIYDIEMVSMTIYQPRRENVSTSIVSKESLYQWAEEVLKPKAELAFAGDGNYC
PGEWCQFCRAAVKCRARAEAKMKLATFEFALPPLLSDEEIADILSSIGDLTSWANEIIAY
ATDEAVNHGKKWPGFKVVEGRSNRKYKDEEAVAEAAKNAGYRDIYKQSLITITEMEKLM-
GKSKFNEILGELVMKPPGKPTLVPVSDKRPEMNTSSAKNDFMEV----MREKWIEQQLVK
AVKDIGGIALKIVSPGFDGMPDRLILLPNRKAAFVEVKALGKSLRPLQEKRKRQLEALGF
LVFCLDNIEQIGGILREIQAS---------MKYKPHEYQAYATEYILNHPIVAVLLDMGL
GKSVITLTAIFDLTLDSFLVRKVLVIAPLRVARDTWPAEIEKWDHLKGLKYTVVVGSEVQ
RKTALMKRAQVYIINRENVEWLISRSGIPFDFDMVVIDELSSFKSHQAKRFKSLMKVRPK
VNRIVGLTGTPSSNGLMDLWAQYRLLDMGQRLGRFIGRYREDYFVPDKRNQQVIFSYKPK
PGAEEAIYRLISDITISMEGADYLKLPELVINEVDVKLSEKEMKILDVMKRDLIATVK-G
EEITAANAAALSGKLLQMANGAVYDDQGTVLYIHDRKLDALEDLIEAANGKPVLIAYWFK
HDLSRIQKRFEVEV-----LSTSDSIKRWNDGEIPIAAIHPASAGHGLNLQAGGSTLIWF
GLTWSLELYQQTNARLWRQGQK-ETVVIHHLIAKGTIDERVMKALNDKNNTQSALIDAVK
ATLKEV-----------MAAIRKLKKYKPTIFKADGSVYDKDAADIAVSFINCLKHTKGE
WYGQPFELIDWQEQIIRDVFGIIKPNGYRQFNTAYIEIAKKQGKSELAAAVALLLTCGDF
EHGGEVYGCASDRQQASIVFDVAVDMVEQCPALKARIKPVLSQKRLVYKPLGSFYQVLSA
EAYTKHGLNVHGVVFDELHAQPNRQLFDVMTHGSGDARKQPLYFLITTAGNDTHSICYEV
HQKAKDILEGRKVDPTFYPVIYGADEDDDWTDPKVWAKANPSLGITVDIEKIQIACESAK
QNPAEENLFRQLRLNQWVKQSVRWMPMEKWDKCSFAVNPENLVGRECYGGLDLSSTTDIT
AFVLIFPPEYEGDKYIVLPYFWIPEDNLDQRVKRDHVPYDVWEKQGLLHTTEGNVVHYGY
IENFIEELGLKYNIREIAFDRWGAVQMTQNLENLGFTVVPFGQGFKDMSPPTKELMKLTL
EEKLAHGGHPVLRWMMDNIFIRTDPAGNIKPDKEKSTERIDGAVATIMALDRAIRKGG-T
GNSVYDGRGLLIL------MGLFSNIFKARDKP-KDRTTGSNYSFFFGGTTSGKPVNEHT
AMQMTAVYSCVRILAEAVAGLPLHLYKYTA-SGGKEKALSHPLYFLLHDEPNPEMSSFVF
RETLMTHLLLWGNAYAQIIRNGKGEVIALYPLMPNRMSVDRDSSGALYYTYTRYSDEA-P
TMNGMTVTLRSSDVLHIPGLGFDGLVGYSPIAMAKNAIGMAIACEEYGAKFFANGAAPGG
VLEHPGTIKDPQKVRDSWNAAYQGSSNSHRVAVLEEGMKYQPIGISPEQAQFLETRKFQI
NEIARIFRVPPHMVGDLEKSSFSNIEQQSLEFVKYTLDPWVIRWEQAISRALLRPDEKKL
YFAKFNVDGLLRGDYVSRMNGYATARQNGWMSANDIRELENLDRIPPELGGDLYLINGNM
TKLADAGIFANKEGMEGKNE----------------------------------------
------------------MKKFWNWVR-----E---DTQSRTLYLNGAIAEESWFDDDIT
PAAFKAELMSGEGDIVVWINSPGGDCIAASQIYNMLMDYKGNVTIKIDGIAASAASVIAM
AGTEVLMSPTSLMMIHNPFTIAIGDSEEMQKAMQMLDEVKESIINAYELKTGLSRTRLSH
LMDAETWLNANKAVELGFADDIMFKPG---------------------------------
E--SALQDSFVFSRRAVTNSLMNKLQKPVVKQ----------------------SAKSLY
ERLNLLKY--MSKILELREKRAKAWEAAKAFLDSKRGSDGLVSAEDAATYDKMEADIINL
GKEIARLERQEALEAELNKPVNTPLTEKPAIPG----M-DTKTGRASDEYRKAFWNVMRS
KNPRHDVLNALSVGTDSEGGYLVPDEFERTLVQTLEEENVFRKLAKIIQTSSGDRKIPVV
VTKGTAAWLDEGEEFDESDSVFGQTSIGAYKLGTMIKVSDELLNDSVFDLENYISTEFAR
RIGAKEEEAFLVGDADGKPTGIFN--ATGGAQLGVTAGSATAITADEIIDLVYSLKAPYR
KNAVFLMNDATVKAIRKLKDGQGQYLWQPSLTAGTPDTLLNRPVYTSAYAPIIEAGAKTI
AFGDFGYYWIADRQGRSFKRLNELFATTGQVGFLASQRVDGKLILPEAIKVLQQKA----
--
>deJonge_NODE_926_length_36232_cov_60.187827
SSKPRVLGIDLETYSDVDLSKCGLYRYVEG-DFHILLFAYAFDDDDVRVIDMAQGEQIPQ
EVLAAIDDPQVIKAAWNAQFERTCIGHYL--------------------GRRLSPDGWRC
SMVHAASLSLPLALKNAAKVLKTGEQKDRAGENLIKYFSVPCKPTKSNGGRTRNLPEHNP
EGWKQFKAYCAQDVRTERDIRKILERFPMPDKEWTFYHMDQRINDRGVRIDTELVHQAIA
CDLRLSDEMSRRAYELTGLENPNSVSQLKSWLEDRGIEVESLGKKDVAAMITDLRDQEAL
DMLKLRLQMAKSSVKKYQAAERCVCADGRARGLFQFYGANRTGRFSGRHIQLQNLPQNHI
STLDEARELVKMGELQMLESIYGNVPDILSQLIRTMLVPKEGCEFIVADFSAIEARVLAW
LAGEQWRLDAFRNGEDIYCASASQMFGVPVVKHGINGELRQKGKVAELA--CGYQGGAGA
LISMGALSMGLKEEELPDIIEQWRAASPHIVQFWWDMEKAATETVKTHEEHVAGRIRFQY
YSGTLWMVLPSGRKLAYLKPKLQPNRFGRMSLTFEGVGNSGGWSRQETYGGKLSENCTQA
TARDILTEAMWRLEQAGFAIIAHVHDEVIIEAPIGKYPVDEVCKRMAENPDWCPDCPLAA
AGY----YFKD-MANQKNFSATKMV--IPCRISFANIWEPKAINGGDEKYSVSCLIPKSD
KKTIARIQKAVEAAKEDGKT--RKWGGKIPP--NLKLPLRDGDIDRPDDENYEDCFFLNA
SSKDAPQVVDRKVNPILDPMMVYSGCYCNVSVNFYAFNANGNRGVAVGLGNIQFVRDGER
LSGKASADADFDALEDDDEDV---------------------------------------
-------HELCEYKVKKYLHERKKRPQ--SEFFTEEIEQATDVYAEFVISIIEEMRRNGC
EPLCFVEERLDFSNIVPEGFGTGDMIILGRGLLHICDYKNGKGVFVDAH-ENSQMMLYAT
GALNAYGYIYEIETVRMSIIQPRLENISTYEMSAANLRDWGES-IRPIAQMAFEGKGEQH
PGDWCRFCRAKPVCKACMEEALGLAREEFKAPGLVSFAELVKVLPTLNRISSWIESVFAF
VSGEAINHGVPVEGYKVVEGRSKRIFTDTKAVIKAAESEGYTDIYKQELLTLTEFEKMM-
GKKKFAEILGQYVTKPPGKLALVPESDPRPAVDLSTVEDEFEPLE---MREAVVENEFVK
AVQKAGGVAYKLTSQTTNGLPDRLVLFFPAKTVFVELKAPGKMLRPLQRKRRCQLQKLGF
PVLCIDRLSQIKPAIRAIV-DWTPGEPFPEMIFKPHDYQSYCIEYIRSHPVSALFLDMGL
GKTVITLTALRDLMLDTCEVSKVLVIGPLRVARDTWPAEVEKWDHLKNLDVSVIVGTKKE
RLAAINHPALIYVVNRENVKFLVEKNGLRWDFDCIVIDELSSFKNHQSQRFKWLRKVRPF
VKRWIGLTGTPTSNGLMDLWAEIGILDGGERLGRFIGRYREAYFKASSMNPGVVFQYVPR
PGAEEQIYERISDITISMKALDYLDMPDCIYTQHYVEMDKKEREYYDRLRRDLIIPLED-
ADIDAANAASLTGKLLQMANGAVYDENGNARFIHERKLDALEDLIEAANGQRVLIAYWFK
HDRQRIALRLAKMGITARDIKESQDIKEWNNGKIPVALIHPASAGHGLNIQQGGHILIWF
GLTWSLELYQQTNARLWRQGQS-ETVTIHHIICKDTVDKDVMAALEKKDITQEKLIAAVK
ARLY--------MTETRPKDYPKLKGYKPSRFMLPTSHYDKAKANRAVTFIENLRHTKGK
WAGKRFWLLPWQEQIVRDVFGIVDGQGKRQFRTVFVEIGKKNGKSELAAAVALYLLYADD
EPSAEVYGAAADRQQASIVFDVANQMVQMTPALLKRSKIMGATKRIVNYANAGFYQVLSA
EVGTKHGLNVSGLVLDEVHAQPNRKLYDVLTKGSGDAREQPLYFLITTAGTDRESICYEL
HMKALDILEGRKIDHTFYPVIYGLKDDDDWHDEKNWYKANPSLGQTIQIERVRDMYRDAL
DNPAEENVFKQLRLNMWVSSLTRFIPEHIYDLGNAPIDLEALKGRECYGGLDLSSTGDIT
AFVLMFPPRTEDEKYILLPYFWIPEETIPLRVRRASVPYDVWYQQGYLMATEGNVVHYGF
IEKFIEDLGKRYHILEIAFDRWGAVQMTQNLEGMGFTVVPFGQGFKDMSPPTKEFYKLLM
EGRIIHGGHPVMRWMAGNVVVDTDPAGNIKPTKAKSPEKIDGVVAAIMALDRCIRNDGIQ
QGSIYDEPGRGLLVFMG--FFSWLGFGKPRDAPETDNVRDSGQTFFFGTASSGERVDEKS
AMQISTVYACVRLLAETVAGLPLHLYRYTDSGEGKEKAIDHPLYKILYRQPNPEMTSFTF
RETMMTHLLLWGNAYAQIIRDGKNTVLGMYPLLPENVEVDRDEAGNLYYIYHAYTDEVPG
E-QNQDIYFRSDEIFHIPGLGFNGLVGFSPIAMMKNSLGTTLAVEKYGASFFKNGAQPSG
VLEHPGVLKDPGKIRENWSAVYGGANNAHKVAVLEEGMTYKPISLPPEDSQFLSTRQFGV
EEICRIFRVPPHMVQDLQHATYSNIEHQSIDFVVHTLTPWLVRFEQAVSKDLLLEEEQDE
YFTKFNVDGLLRGDYQSRMNGYATGISNGFLSPNDIHRLENMDLIPAEEGGDDYYLNGGY
VKLRDAGKFADAGQASTAQDLPAEEPDEEEADSQEGQSDSENRQSESMPKKRERR-----
----TIR-----------MKRFWNWIR----NEA-G---GRVLRLEGPIDEESFWGDEVT
PKAFREELEADSGDITVWINSPGGNVFAAAEIYTMLRDYQGAVTVKIDAIAASAASVIAM
AGNKVLMSPVAMLMVHDPSTIAMGNARDMEKAIRTLNEVKESIINAYAFKTGLTHSRIAK
LMENETWMNAKKAVELGFADEILFEAVEPEEDPEKEP---EEEDGE-NDPDPDE-EK-K-
--EGIHLTAQMYSSRQMGLTILNRLGVREEK---------PTPDLDGKTEDGSVPYNILL
KQLECMR---MSKILELRSKRNALWEQTKAFLEKNRGENGLVAPEAVEQYNKMAQEVKDL
GAEIERLEQQAQLDAQLAAPTSTPVHGTPRGGT-----PKDKNPTATDEYRDAFWNMIRA
RGNYGEIHNALSIGQDSEGGYTVPDEFERRLVQALEENNIFRGFATVIRTSSGTRKIPIA
QDDGEATWIDEGEEIPESDTSFAQTMLSAYKLGTMIKISNELLNDSAFDLATYIAQRFGV
RMGNAEEKAFITGDGVGKPTGILD--D-AGAQVGVTAGAEDAVTFDEIFQLYYSLKSPYR
RKAQFLCNEALVLQLMTIKDNNGNYIWKPGLDIGKPDTLLNRPLKTSAFMPAAAAGNKAM
VFGDYSYYWIADRTNRTFRRLNELYARTDQVGFLTTQRVDGKLILPEAVKCLQMKAGA--
--
>deJonge_NODE_346_length_55893_cov_13.313066
SENVKSISIDIETFSSVSLQKSGVYRYAENEDFEILLFGYSVDGGKVKVVDLCMGEKIPD
EIINALTDDSVIKWAFNAQFERICLSRYLRDNGVSLK------------GYCLDPVSWHC
TMIWAATLGLPLSLEGVGAVLGLEKQKLSEGKNLIKYFCVPCSPTKVNGGRTRNKPYHDL
EKWTQFKAYNLRDVETEMGIQQKLSRFPVSENIWDEYHLDQEINDRGIGVDMVFVKNAIA
FDDKSKAALTKQMQELTGLENPNSVQQMKNWLSENGLETDSLGKKAVAEMMKD-APEHLV
DVLSLRQQLAKSSVKKYTAMENAVCEDNRVRGMFQLYGANRTGRFAGRLVQLQNLPQNHM
TDLAEARGLVRTGNFDALELLYDDIPDTLSQLIRTAFVPQGDNKFIVADFSAIEARVLAW
IAGEKWRIKVFEEGKDIYCSSASQMFGVPVEKHGVNGHLRQKGKIAEL--ALGYGGSVGA
LKAMGAIEMGLTEEELQPLVYAWRNSNPAITMLWWDIDNCVKETVKKRITTETHGIRFMY
ESGFLFIVLPSGRRLAYVKPKMGINQFGGESVTYEGVGGTKKWERLESYGPKFCENITQA
IARDILMYAMQTLRN--CNIVAHVHDEVIIECRKDM-SLDAVCKLMGRTPPWAEGLLLRA
DGYECQFYKKD----MANVSKTKVITGKNTRLSYFHGWDPVSINGGPERYSVSVLIPKDD
KETVKAVNNAIDVAIEEGI---AKFGGKKPNKAAIKLPLRDGDTER-EDEAYAGHWFINA
NSKTAPQIVDKAVKPILDRDEVYSGCYARVSLNFYAFNSNGNKGIACGLGNIQKIRDGES
LGGRSSAADDFSIEED--DDFLS--MSKHAFLSPSSSHRWLNCTPSASLESEFENKTSQA
AEEGTAAHAQCEHKLKKALRMRSKRPV--SSYDSDEMQEHTDAYVDFVLEQLDIAKQNCK
DPLVLIEQHVDFSDYVPDGYGTADCVIVSDDRLHIIDFKYGMGVLVDAT-DNPQMKCYAL
GALAIYDSLYDIKEVSMSIFQPRRENVSTWTIPVEELRTWANEVLKPKAEMAMNGEGEYC
PGEWCTFCRAAVRCRARAEEKLKLAQEEFKLPPLLTDSEIEEILSVIPDLTKWANEIMAY
ATESAVNHGKQWKGFKVVEGRSVRKYKDVSAVAEAAKEAGYKDIYRQSLITLTEMQKLM-
GKATFEKVLGDLIYKPPGKPTLVPNSDKREAMHISDAKNEFKMED---MREKEVEQKLVK
AVKLAGGFCLKFTSPGFDGVPDRLVLLPRGRIAFIELKAPGKKPRALQKRRIKQLSALGF
PCYVVDNTDVIGGVIDEIQSS---------MKYNPHDYQKYATNFVMEHPVAAIFLDCGM
GKSVITLTAIYELLYNSFEVRKVLVIAPLRVARDTWPAEIEKWDHLKGITYSVVIGTEPE
RKEALRKSAGIYLINRENVDWLINKSGFPFDFDMVVIDELSSFKSASAKRFKSLLKVRPK
VKRIVGLTGTPSSNGLMDLWAEFRILDMGERLGRYITHYRNNFFMPDKRNQQMIFSYKPR
PGAEDAIYRLISDITISMKSADFLKMPECIMNEVEVKLSEKEWSVYNTLRQEMVVSLE-D
EEIDASNAAALSGKLLQMANGAIYNEEKEVFYIHDRKLDALEDLIEGANGKPVLVAYWYN
HDLERIRKRFKVREI-----KNSKDIKDWNSGEIPIAIIHPASAGHGLNLQSGGSTLIWF
GLTWSLELYQQTNARLYRQGQN-DTVVIHHIIAKDTIDEDVMRALRLKEKTQSGLIDAVK
ARIGGDAYGG----------MRKLQKYKPTKLMAKSSHYDEQMADYAVSFIEELCHTKGT
WAGKKFELIDWQEQIIRDLFGVLKPNGYRQFNTAYIEIPKKQGKSELAAAVALLLLCGDG
EERAEVYGCAADRNQAKIVFDVAVDMIRFCPALMKRVKILESQKKLIYKPTNSFYQVLSA
DVANKHGFNTHGVIFDELHTQPNRKLYDVMTQGSGDARMQPLYFLITTAGNDTNSICYEI
HQKALDIEAGRKVDPTFYSVIYGADETEDWTDPKVWKKANPSLGITVAIEKVKAACDSAK
QNPGEENSFRQLRLNQWVKQSIRWMPMEKWDACDFAVNEDDLEGRVCYGGLDLSSTTDIT
AFVLVFPPLDEDDKFVVLPYFWVPEDTLDLRVRRDHVPYDLWERKGYLQTTEGNVVHYGY
IENFIESLGERFNIREIAFDRWGAVQMVQNLEGMGFTVVPFGQGFKDMSPPTKELMKLVL
EQRIAHGGHPVLRWNMDNIFIRTDPAGNIKADKEKSTEKIDGAIATIMALDRAIRCGNEV
TESVYDTRGLLVF------MGILKGLFRTRDAP-TNRTSGSAYSFFMGNSTSGKRVNERS
AMQMTAVYSCVRILSEAVASLPLHFYKYDE-NGSKVKATEHPLYILLHDEPNPEMTSFVF
RETLMTHLLLWGNAYAQIIRNGKGEIIALYPLMPDRMKVDRDEHGRLYYEYQVSSDDA-P
TNKGSTVKLIPDEVMHIPGLGFDGLVGYSPIAMAKNAIGLAIAAEEYGSKFYANGAAPSG
VLEHPGTLKDPSKVRDSWTQTFGGSANSHKVAVLEEGMKYTPISISPNEAQFLETRKFQI
DEIARIFRVPPHMVGDLEKSSFSNIEQQSLEFVKYTLDPWVSRWEQNMARSLLTAEEKQN
YFIKFNVDGLLRGDYQSRMNGYATARQNGWMSANDIRELENLDRIPAELGGDLYLINGNM
TKLEDAGIFATGTDTSNGE---------------EKADEEQEVLELEESKNSEPGKR---
-RSRR--TN-----P-----------------------------MHGTIAEESWFDDDVT
PQLFKDELNAGSGDITVWINSPGGDCVAAAQIYNMLTQYKGNVTVKIDGIAASAASVIAM
AGNMVLMSPVSMMMIHNPATVAIGDHAEMQKAIDMLAEVKESIINAYVIKTGLTRAKLSH
LMDAETWMDANKAVELGFADDIITRAETKPNTE-VPDEED----E---------EDESTE
EKEKNPTDSMLFSRKAINNALINKLEKHYVQPEKTVTKQAEAP------ASNGTPAKEIK
ERLDFIKKFI-MTIKDLIEKRAKVWETAKNFVETHEDKNGVLSEEDTATYNKMEKEIEDL
TTAIDRQQRAERREAELAKPVNSPITGKPFMGDTK--EV--KKGRASDAYKDAMLSAMRS
N--FRNVSNVLQEGVDADGGYLVPEEYDRRLIDVLDGENIMRSLATKITT-AGQHKINIA
ATKPAAAWIEEGGALSFGDATFNQIYLDAYKLHVAIKVTEELLYDNAFGLENYIITQFGK
ALANAEEDAFLNGNGTGKPTGIFA--ANGGGQIA-ATLT-AAIKSDDLIDLVYGLKRPYR
KNASFIMNDATLASIRKLKDNNGAYIWQPSYKEGEPDRVLGYAVHTSAFAPTN-----AI
AFGDYSYYNIGDRGSRSFAELRELFAGNGMVGYVAKERVDGKLILPEAVKILKLKEETAS
AK
>deJonge_NODE_189_length_111000_cov_38.867204
---MKSISIDIETYSSTNLQKSGVYRYAESDDFEILLFGYSVDGSDVKVIDLCMGEKIPE
DILDALTDTSVIKWAFNAQFERVCLSRYLKDLGIDFD------------GKYLNPSSWHC
TLVWSATLGLPLSLEGVGAVLGLENQKLSEGKNLIRYFCIPCSPTKINNGRTRNMPYHNI
EKWNNFKAYNIRDVETEMSIQKKLSRFPVSDSIWNEYHLDQNINDRGIGVDMFLVENAIV
IDEMVKKSLVNDIQSLTNLDNPNSVQQIKNWLSESGFETESLNKTSVSEMLKT-APYHVH
KVLSLRQQLTKSSVKKYTAMKNAVCKDSRARGMFQFYGANRTGRFSGRLVQLQNLPQNHM
SDLADARSLVKCGNYDALSILYNDIPDTLSQLIRTAFIPQHSCKFIVADFSAIEARILAW
LAGEKWRNKVFSEGKDIYCSSASQMFGVPVEKHGINGHLRQKGKIAEL--ALGYGGSVGA
LKAMGAIQMGLSEDELQPLVCAWRNSNPSITKLWWDIDKCVKETVTKRIPTETNGISFTY
ESGFLFITLPSGRRLAYVKPRIGINKFGGESVTYEGIGSTKKWERLESYGPKFCENIIQA
IARDILLYAMQTLKN--YRIIAHVHDEVIIECQKDV-SVNTICEQMSRTPPWAKGLLLRA
DGYECQFYMKD----MANSNKTKVITGKNTRLSYFHGWEPVSINGSPERYSVSVLIPKDD
TETVNAINNAVNTAIEEGI---GKFGGKKPNKASLKLPLRDGDTER-NDEAYAGHWFINA
NSRTAPQIVDKAVKPILDRDEVYSGCYARVSLNFYAFNSNGNKGIACGLGNIQKIKDGEP
LGGRSSAADDFRTETD--DDFLS--MSNHAFLSPSSSHRWLNCTPSAVLESKFENKSTKA
SEEGTVAHAWCEHKLKNILCRKSDEPV--SPYTNDEMQEYTDLYVDFVLEQFNLAKQKCK
DPLILIEQKVDFSEYVPNGFGTADCIIVSESKIHIIDFKYGMGVLVDAF-DNPQMKCYAL
GALKIFDRLYDIKDVSMSIFQPRRDNVSTWTVSADELKGWAENVLKPKAELAVKGEGDYC
VGDWCTFCKASVRCRARAENNLKLAQEEFRLSPLLTDSEIEKILSVIPNLTKWANEIMAY
ATESAVNHGKHWNGFKIVEGRSVRKYKDETAVAKALEDAGYKDIYRKSLITLTEMQKLL-
GKQNFNEILGNLIIKPKGKPALVPETDKRDAMTITDVKNEFKTED---MRESEIERILVK
KVKIDGGICLKWVCPSFNGMPDRLIFLPNGHFGMVELKANGQKPRALQLARYKMLKRLGF
KVYVIDDVEQIGGMIDEIQAT---------MKYKPHSYQEYAIRYIETHPISALLIDMGL
GKTSITLTAIRNLLFDSFEVCKVLVIAPLRVAKNTWTDEIKKWEHLSTLTYSLIIGNENE
RLSALNEQTDIYIINRENVDWLVNKSGYKFDFDMVVIDELSSFKNHQSKRFKSLMKVRPL
VKRIVGLTGTPSSNGLMDLFAEFKILDMGKRLGYFIGQYRNTYFKPDKMNGPIVYSYKPL
PNAENAIYEKISDITVSMKANEYLKMPELLTSNYVVELSNSEKNQYDEMKKSLVLEIT-D
GEITASNAASLSNKLCQLSNGAIYDDEQNIVEIHDRKLEALEDIIESMNGKPLLIAYWYR
HDLERIKSSFSV-----REIKTSEDISDWNDGKIPVALIHPASAGHGLNLQNGGSTLVWF
GLTWSLELYQQTNARLYRQGQK-NTVVIQHIITKGTIDEQILKVLQKKNKTQADLIDAVR
ADLEV---------------MRKLKNYKPTKFKAKDSYYDKEYADFAVAFIESLCHTKGT
WAGKRFELMDWQEQIIRDLFGILKPNGYRQFNTAYIEIPKKNGKSELAAAVALLLTCGDG
EQRAEVYGAAADRQQASIVFDVAADMVRMCPALNKRVKILASQKRLIYEPTNSFYQVLSA
EAYSKHGFNVHGVVFDELHSQPNRKLYDVLTKGSGDARMQPLFFLITTAGTDTHSICYEV
HQKAQDIIDGRKIDPTFYPVIFGADDNEDWTSPKVWKKCNPSLGETIGMDKVKTACESAK
QNPSEENSFRQLRLNQWVKQAVRWMPMDKWDKCSFAVDENDLCGRVCYGGLDLSSTTDIT
AFVLVFSPLDEEDKYVILPYFWIPEDTLDLRVKRDHVPYDVWERQGYLQTTEGNVIHYGY
IEKFIEKLGERFNIREIAFDRWGAVQMVQNLEGMGFTVVPFGQGFKDMSPPTKELMKLTL
EQRIAHGGHPVLRWNMDNIFVRTDPAGNIKADKEKSTEKIDGAIATIMALDRAIRCGNNN
CASVYDNRGLLFI------MGILSGLFRSRDKP-KNSTVGSSYRFFYGQSSAGKCVSERS
AMQMTAVYACVRILSEAVAGLPLHLYRYNS-GGSKEKALEHPLYFLLHDEPNPEMTSFAF
RETLMTHLLLWGNAYAQIIRNGKGDVVALYPLMPNRMAVDRDKNGNLYYQYNTSSDDA-R
TMKGATVRLSPYEVLHIAGLGFDGLVGYSPIAMAKNAIGLAIAAEEYGSKFYANGASPSG
VLEHPGTLKDPSKVRDSWNAAFAGSGNSHRVAVLEEGLKYTPISISPNEAQFLETRKFQI
DEIARIFRVPPHMVGDLEKSSFSNIEQQSLEFVKYTLEPWIVRWEQSISRSLLSRNEKSS
YFVKFNVDGLLRGDYASRMSGYATARQNGWMSANDIRELENLDRIPTEKGGDLYLVNGNM
LPLNNAGAFANINNKEEEN------------------EE---ILEMDEPDGK--------
------------------MKKFWKWTN-----TES-NPTERILTLNGTIAEESWFDDDIT
PQLFKSELNSCSGNITVWINSPGGDCVAAAQIYNMLMDYKGNVTVKIDGIAASAASVIAM
AGNNVMMSPVSMLMIHNPATVAMGDHNEMQKAIEMLEEVKESIINAYEIKTGMSRAKLAR
LMEEETWMNAKKAVELGFADSIIEPDKKINE---------------------------DE
KEKNKASDSILFSRRAVSVALQNKLKSHYLAN---------------AGANTGTDITDLE
KRLNLLKP--MAKINELREKRAKIWEQAKAFLDSHRNETGILSAEDTAAYEKMEKDIVDL
GHEIERQQRADDLERELNLPTSTPLVSKPDNVN-----RESKTGTASEKYNKAFWNQMRN
RS-TQEVRNILSEGVDSEGGFLVPETFENTLVQALDEELVIRQLAHTFTTASNAHKIPVV
ATRGKAMWTEENAAITDSDTSFGQKTIGAHKLCALIKVSEELLNDSAFDLESYFNQEFAR
RIGEAEEEAFVIGDGSSKPYGIFN--DTEGGEVGVTAGSTVNVTADEIIDLYYSLKAPYR
KNGVWLLNDSTVNIIRKLKDSNGQYLWQPSIKDGETDTLLGKPVYTSSSIANAASGTKPI
AFGDLSYYWIGDRQGVTFRRLNELYAANGQVGFLTTKRVDARLIVPEAVKILKMKGTVST
GG
>deJonge_NODE_814_length_47310_cov_7.717511
MDKMKSLSIDLETFSDVDLKKCGVYRYAESPNFEILLFAYSEDNGPVHVVDLACGEDVPE
HILAALTDEKITKWAYNASFERVCLSYWLRKHHP--EHFCSYSIPEDTVGYYLDPSSWKC
SRIWGAYMGLPLSLEGIGAVLKLNDQKMKEGKDLIRYFCVPCKPTKTNGGRTRNLPEHDR
EKWETFKSYNKRDVEVELAVKDRLTKYPVPEFIWDQYHLDQEINDRGIGVDMQLVRNAIS
IDAQTKHSLLSQMQNSTGLENPNSVSQMKGWLSDKGIETESLDKKAVKELLPD-ADSEVA
DVLLCRQQLAKSSVSKYKAMENMVCADSRARGCFMFYGANRSGRWAGRGIQLQNLPQNHM
EDLEEARNLVRDGNFTALELLYDNIPQVLSELIRTAFVPRPGYKYIVSDFSAIEARVLSF
LAGEQWRMDVFAKGKDIYCASASQMFHVPVEKHGINAHLRQKGKIAEL--ALGYGGSVGA
LKAMGALEMGLQEEELQPLVDAWRSSNPNITAFWWAIDAAVKQAVIYKTAADTHGFHIYY
QGGMLFIDLPSGRRLSYVKPRMGVNQFGSDSVTYEGTTN-GKWGRIESYGPKFVENIVQA
VSRDILAYAMQTLSH--CFICGHVHDELIIECSPGV-ALDAVCEQMGRTPPWIKGLLLRA
DGYECNFYKKD---MAKYMNPTKVITGPNTTFSYLNCWDPKAIQGGTPKFSVSLIIPKSD
VKTIEKIKVAIQAAYEEGQSKLKGNGKSVPALSTLKTPLRDGDLERPDDEAYKNSYFINA
NSGTAPGIVDADRNPIIDRSEMYSGVKGRASINLYAYNVNGNRGIACGLNNLQKISDGTP
LGGKSRAEDDFATEDDED--FLN--MSKHAFLSPSASHRWLNCPPSAKLCAEVPDQSSPY
AQQGTCAHELCAYLVEKALGRDGKDPTENLDYYDSEMQQCAEGYAAFVMEEYEKAKQTCP
DPEVLIEQKVDFSKWVEGGTGTADCIILADGTAEIIDYKHGLGVLVSAEGGNPQLMCYCL
GILAMFDGIYDIDTVKMAIYQPRRENVSIHTMSKEELLKWAEDTLAPTALLAMEGKGEFA
AGDHCQFCKVKATCRKRAEYNLELARYDFQMPDTLEDYEIDAILMKVDQLSSWAADVKEY
ALNQALQ-GTDYGHFKVVEGRSNRKYTDEDQVAKTVTDAGYD-PYDRSVKGITAMTKLLG
-KKKFDELLGSLTFKPQGKPTLVPKSDKRPAMKNSAQ-EDFKE-----MREKYIEQQLAK
EVRSRGGLCEKWN-SGTSGWPDRIVILPDGKVGFVEVKAPGKEPRKLQMHRHEQLRLLGQ
KVYVLDHPGQIGGILDGIANTV--------------------------------------
------------------------MVAPLRVARSTWPEEIKKWDHLSELRYSVVIGTPAE
RLAALRADAEIYIINRENLVWLMQQDRKNLNFDMAVLDELSSFKA-NSQRTKAFIKLRPR
LKRVVGLTGTPSSNGLMDLFYEFRCLDMGERLGRFIGQYRTTFFRPDRCNGNIVYCYKAL
PGAEKEIYNRIGDITISMKAVDHLKMPELISTEYPVTLDEKERQRYEDMKKDLILDIP-E
HEVTAANAAALSGKLSQMANGAVYADDDSVIRIHDRKLDALEDIIESANGRPILVAYWYK
HDLERITKLLDKLKVEYARISSPGSIEMWNRGEFAVGLIHPASAGHGLNLQTGGNHLVWF
GLTWSLELYQQTNARLFRQGQKSGTVVVQHIIAKDSIDERVLKALAQKDNTQTALIDAVR
AEL---------FMPFGG-DYVKKKKYKPTRFKAKDSVYNEQLADFAVNFIECLCHTKGT
WAGKPFLLLDWQEQIIRDLFGIVKPNGYRQFNTAYIEIPKKNGKSELAAAVALLLCCGDG
EQRAEIYGCAADRGQATIVFDVAADMVRMCPALNKRCKILASQKRIIYTPTNSFYQVLSA
EAYSKHGFNIHGVVFDELHTQPNRKLFDVMTKGSGDARMQPLYFLITTAGTDTNSICYET
HQKAVDILEGRKIDPTFYPVIYGAGQEEDWTDPKVWKKANPSLGETIGMDKVKAACDSAR
QNPGEENSFRQLRLNQWVKQAVRWMPMEKWDACAFPVNPEDLEGRVCYGGLDLSSTSDLT
AFVLVFPPEEDEEPYYILPFFWLPEETLPIRVNRDHVPYDVWERQGYIQTTEGNVVHYGY
IEKYIERLGEKYNIREIAFDRWGAVQMVQNLEGMGFTVVPMGQGFASMSPPTKELMKLTL
EKKLAHGGHPVLRWNMDNIFIRTDPAGNIKADKAKSTEKIDGAVATIMALDRAIRCGNDT
SESVYDSRGLLIF------MGILSGLFRTRDAP-KNRTSGSSYTFFMGGSASGKRVNERT
SMQMTAVYSCVRILSEAVASLPLNVYRYTE-SGGKEKAIDHSLYRLLHDEPNPEMSSFIF
RETLMTHLLLWGNAYAQVIRNGKGEVVALYPLMPDRMTVDRDKNGHLYYKYTKSNDDA-P
TMETGSVILDPSDVLHVPGLGFDGLVGYSPIAMAKNAIGLAIAAEEYGSKFYANGAAPSG
VLEHPGTLKDPARVRDSWNSTFGGSSNSHKVAVLEEGMKYTPISISPNEAQFLETRKFQI
NEIARIFRVPPHMVGDLEKSSFSNIEQQSLEFVKYTLDPWVVRWEQALYRTLLSEEEKKT
LFFKFNVEGLLRGDYASRMNGYATARQNGWMSANDIRELEDLDRIPAELGGDLYLVNGNM
LPLVSAGAAYANNNLKEME---------------GSDEDKEKVLGMEEPGRRRVGESS--
------------------------------------------------------------
--MFHDELFAGKGPVTVWLNSPGGDCIAASQIYTMLMDYQDDVTVKIDGIAASAASVIAM
AGTKVLMAPTALMMIHNPMTGAYGNHTDMEKAIEMLDEVKESILNAYEIKTSLSRAKLSH
LMDSETWMNANKAIELGFADDILKDTK---------------------------------
-KDAADIPAYAFSGKETETRLMNKLTAHYKPKEKGM----P--KDET-PAEAGKTYDELM
TRLNLIKP--MSKINELRTQRAKAWDKAQAFLAANRDEKGILSPENVKIYEGLEQDIVNL
GKEIERQERLDAMEREMAAPVSTPITEKPENTK----KPDTKVGRASDAYTKAFWTQVRA
KDGSYEVRNALSEGVDSEGGYLVPDEFENTLVSGMEEEGSIRSLAHVFTTSNGVHKIPVV
RTKGSANWIDEGGSYGDSDDVFGQEQIDAHKVGTVIKVSEELLNDSAFDLEKYFQEEFAR
RIGAKEEEAFINGDGNKKPTGILN--VTGGAEIGVTAASEKAITADEIIDLYYSIKAPYR
KNAVWILNDSTVRAVRKLKDSNGQYLWQPALHEGDHETLLGKKILTSPYMPEIAAGAKVI
MFGDLSFYWIGDRQGITFKRLNERYADMGQVGFLASKRVDGKLVLPEAIKVLQMKGAAGA
--
>deJonge_NODE_283_length_91125_cov_9.789986
---MKTISIDIETFSSVDLAKSGVYRYAESPDFEVLLFGYSVDGGAVSVVDLASGEKIPP
HILSALEDETVIKCAFNANFERICLSRLLGY----------------ETGHYLSPISWHC
TMVWSAYMGLPLSLQGCGAVLRLDRQKLTEGKELIRYFCVPCQPTKANGGRTRNLPGDAP
EKWARFKIYNARDVETEAEIQQKLSRFPVPEEFWDEYCIDQKINDTGVALDRTLVREAIA
MDGVSGHELSDAMKSLTALENPNSVSQMKAWLAANGLHTDTLGKKTVTELLKT-APERLR
EVLLLRQQLAKSSVKKYQAMENAVCSDGRTRGMFQFYGANRTGRWAGRLIQMQNLPQNHL
SDLSQARALVRTGNREAVKLLYEDIPDTLSQLIRTAFVAPEGKKFIVADFSAIEARVIAW
MAGETWRQQVFADGKDIYCASASQMFGVPVEKHGINGHLRQKGKIAEL--ALGYGGAVGA
LKAMGALDMGLSEEELPPLVQAWRNANPNIVNLWWAVDSAVTEAVQRRTSAKTHGIRFTY
RSGMLLITLPSGRNLTYVKPKIGTNSFGSPCVTYEGIGGTKKWERLESYGPKFVENIVQA
TARDILCYAMKALRH--TDIVMHIHDEIVIEADPQM-SLQAVCGQMGKTPPWAPGLLLRA
DGYETQFYRKDMSNNAKTINPCKVITGKDTRWSYANVWEPKAINGGTPKYSVSLIIPKSD
TVTVAKIKAAIEAAYQEGESKLKGNGRSVPPLSAIKNPLRDGDAERPDDPAYANAYFVNA
NSSTAPGIIDADRNEILTHAEVYSGVYGRASVNFYAFNSNGNRGIACGLNNLQKIRDGEP
LGGKASAESDFATDE-DD-DFLAMPPKNHALLSASASHRWLNCPPSARLCENYDDKGSDF
ATEGTEAHALCEFRLKEALGIPAKNPIPTLTQYSEEMEDCATGYAAFVTETVEKARQTCR
DPVVLIEQRLDYSKYVRDGFGTGDCIVVSDGELHIIDYKHGRGVLVEA-EENPQMKLYAL
GALELFDGIYDIETVSMTVYQPRRGNIGTYTVSKSDLLDWAEQVLKPIAELAYCGEGQFA
CGEWCQFCKAKTDCRKRAEANMALAKYDFADPPLLTDEEIEDVLSKVDGLVSWANDVKEF
AFQAAMS-GKSWNGWKLVEGRSVRKYTDDAAVIKAVTDAGYD-PYERKLLGLTEMQKRLG
-KSRFEELLGGLVHRPQGKPTLVPESDKRPAIT-TAK-ADFYEE----MREKHTEQKLIA
DAKARGGLAVKFVSPGFDGMPDRAVLLPGGHIGFVEVKAPGKVPRPQQRARLRLLTGLGF
KTYVLDDISQIGGILDEIQSS---------MKYSPHNYQTYATDFIVGHPEAAVFLDMGL
GKSVITLTALLDLCLDRFEIAKVLVIAPLRVARDTWTAELQKWDHLKCFTYATVIGSVSE
REAALRKKAHIYLINRENVSWLIEESGFPFDFDMIVIDELSSFKSYQAKRFRSLLRVRPT
VKRIVGLTGTPAGNGLTDLWAEFRILDLGKRLGRFITHYRNRYFLPDKRNGMTVYSYKPL
PGAEDAIYRQISDITVSMKAVDHLDMPECIFNDVTVSLSEEERQKYDTLRNDLILSLG-E
DEIDASNAASLSNKLSQMANGAVYGEDKTVHRIHDRKLDALEDLIEAANGKPVLVAYWYR
HDLERIRARFCVREI-----RTSADISDWNAGKIPIAVIHPASAGHGLNLQAGGSTLIWF
GLTWSLELYLQTNARLWRQGQTAKTVVIHRIVAEGTVDELMLKALDRKERSQNSLIDAVR
VMLKGVSFGTLR--------MRKLKKYKPTVFMAKGSHYDKPTADYAVSFIEALCHTKGT
WAGKPFELMDWQEQIIRDVFGTLKPNGYRQFNTAYIEIPKKNGKSELAAAVALLLLCGDG
EQRAEIYGCAADRNQAKIVFDVAVDMVRFCPALEKRVKITESQKIIEYLPTKSKYQVLSA
DVANKHGFNTHGVIFDELHTQPNRKLYDVMTQGSGDARMQPLYFLITTAGNNTESICYEV
HQKALDIIEGRKIDPTFYPVIYGAGMDEDWTDPKVWKKANPSLGETIGIDKVKAACDSAK
QNPGEENSFRQLRLNQWVKQSVRWMPMDKWDACSLAVSEDDLEGRVCYGGLDLSSTTDIT
AFVLVFPPEDETDRYIILPYFWLPEDNLPLRVNRDHVPYDVWERQGFLQTTEGNVVHYGY
IEKFIERLGERFNIREIAFDRWGAVQMVQNLEGMGFTVVPFGQGFKDMSPPTKELMKLVL
EQRIAHGGHPVLRWMMDNIYIRTDPAGNIKPDKEKSTEKIDGAVAAIMALDRAIRCGNVS
AESVYDARGLLFL------MGLFSGLFRSRDKP-QNRTTGSSYAFFMGGSTAGKAVNERS
AMQMTAVYACVRILSEAIAGLPLHLYEYGC-DGSKEKAVEHPLYFLLHDEPNKEMTSFVF
RETLMTHLLLWGNAYAQVIRNGKGEVIALYPLMPNRMEVNRTDKGRLYYQYTTSSDDA-P
TVEGSTAVLMPEDVLHIPGLGFDGLVGYSPIAMAKNAIGLAIATEEYGAKFFANGAAPSG
VLEHPGTIKDPQRVRDAWMSQFSGSRNAGKVAVLEEGMKYTPISISPEQAQFLETRKFQI
NEIARIFRVPPHMVGDLEKSSFSNIEQQSLEFVKYTLDPWVIRWEQSLQRTLLSSEEKKR
YYFKFNLEGLLRGDYASRMTGYATARQNGWMSANDIRELENLDRIPAELGGDLYLINGNM
LPLGNAGAFANLNSQAKEE---------------ETTDEKQKVLGVEEPSRHRIGTGT--
------------------------------------------------------------
--MFRDELFAGTGPVTVWLNSPGGDCVAASQIYSMLMDYRGDVTVKIDGIAASAASVIAM
AGTKVLMAPTALMMIHNPITVAYGNTADMQKAIEMLDEVKESIINAYEIKTNLSRAKLSH
LMDSETWMNANKAIELGFADDILEDTK---------------------------------
-K-GADIPAYAFSGKAAEVSLMNKLHTRMETDKKPA----P----IP-DSPAGTPIASLE
KRLNLLKP--MSTVNELRTQRAKSWEKANAFLIAHRDGKGILSAADTATYEAMEQEIVNL
GREIERQERLDAMEREMAVPVSTPLTSKPEAAK----PADTKVGRASDAYKKAFWNVTRH
KDRTPEMRNALQEGTDSEGGYLVPDEFEKSLVTGLSLAAVIRSHAHVITTSSGLHKIPVV
AAHGSAAWIDEEGAYTESDETFGQVQLDAHKVGTVIKVSEELLNDSAFDLEGYIRSEFIR
RIGDKEEEAFLNGNGTAKPTGILN--TTGGAQVGVTAAGATAITADELIDLYYSLKAPYR
KNAVWVLNDSTVKVIRKLKDSNGNYLLQPALKDGEVSTILGRPYFTSEHAPEIAAGAKTV
IFGDLSYYWIGDRQGISFRRLNELYAGNGQVGFLASKRLDGKTVLPEAIKVLQQKGTAAP
SG
>deJonge_NODE_303_length_88809_cov_71.851083
---MKTLSIDIETYSDVSLQKSGVYRYCESPNFEILLFGYSADSGPVQVVDLACGEKIPA
DVLDALTDDTVTKWAFNASFERVCLSRYLRDLGISLDPFHDKHPLSQEMAPFLNPESWRC
SMVWAATMGLPLSLEGVGAVLGLEKQKLTEGKELIKFFCQPCAPTKANGQRTRNRPFHAP
DKWDAFKRYNMRDVETEMGIQQRLAKFPVPDQVWEEYHIDQEINDRGVRLDMELVHAAID
MDTRSRQELTTAMKRMTSLENPNSVQQMKQWLSDNGMETESLDKKAVAELLKD-APAELR
EVLSLWQQLAKSSVRKYQAMENTVCSDSRARGMFQFFGAARTGRFSGRNIQLQNLPQNHL
PDLAEARALVRAGDFDAVKLLYEDVPDTLSQLIRTAFIPREGAQFLVADFSAIEARVIAW
YAGETWRQKVFEQGGDIYCASASQMFKVPVEKHGTNGHLRQKGKIAEL--ALGYGGSVGA
LKAMGAIEMGLTEDELPPLVDAWRQSNPRIVEFWWAVDRAVMEAVRYKHSTSSYGLTFSC
RSGMLFITLPSGRNLAYVKPKIGTNKFGGECITYEGVGATKKWERLDSYGPKFVENIVQA
TARDILCYAMRTLRC--CSIVMHIHDELVIEADPCM-SLDTVCEQMGRTPPWATGLLLRA
DGYATPFYKKDMNKNVKPSNPMKVITGPDTRWSYANVWEPKSINGGTPKYSVSLIIPKTD
TKTLTKIHAAIEAAYKEGEAKLKGNGKSVPPLTAIKTPLRDGDTERPDDPAYAGCYFVNA
NATSAPGIVDVDRNPILTRSEVYSGVYGRASITFYAFNSSGNRGIACGLNNLQKVRDGEP
LGGKASAESDFATDE-DD-DFLGMPPNGHALLSASSSDRWLHCPPSARLCESYADKGSDY
AAEGTDAHALCEYKLRKALGMQAEDPTKNLTWFNQEMDDCATGYAAYILELVAAAKETCA
DPVVLIEQRVDFSRWVEQGFGTSDAILIADGTMHVIDYKHGLGVLVSA-EDNPQMKCYGL
GALELFDDIYDIDTVAMTIYQPRRQNISTFALSKEGLYRWADEVLKPTAQLAFAGDGSFL
CGEWCGFCKAKNDCRARAEANLELARYDFKLPPLLTDEDIEDILSRVDDLVAWASDIKEY
ALQQAVS-GKEWHGWKLVEGRSNRRYTNEAAVTQAVKEAGFD-PFEHKLLGITAMQKLLG
-KARFDELLTAYIEKPQGKPTLVPESDKRPVMN-TAK-NDFMEDFDNEMREKQIENKLTI
EAKKLGGIAVKFVSPSFDGMPDRLVLIPDGHIAFVELKAPGKKPRPLQLSRHRLLRSLGF
RVYVIDSVEQIGGMLDEVRTS---------MKFAPHDYQAYAIDYIETHPVAAVLLDMGL
GKTVISLTAIADLLFDSFVAHRVLVIAPLRVARDTWPAEIGKWSHLQHLTYTVAVGTAKE
RRAALMRSADITIINRENLSWLIEDSGLPFDYDTVIVDELSSFKNHQSKRFKALLRVRPT
VKRIIGLTGTPSSNGLMDLWAEFRLLDMGQRLGRFITQYRNTYFMPDKRNGEIIYSYKPL
PYAEAAIYRKISDITISMKSTDHLKMPELVSTQYEVRLSDAEAERYADLKQELILQLP-D
GEVTAANAAALTGKLAQLANGAIYADTGDVVEFHERKLDALEDIIESANGKPVLVAYWFR
HDLQRIRSRFDVREL-----KSSKDITDWNSGQIPVAVIHPASAGHGLNLQAGGSTLVWF
GLTWSLELYQQTNARLWRQGQSAGTVVIQHIVTKGTIDERILKALQAKDKTQAALIEAVK
ADLKI-------REVVTRMAIRKLKKYKPTKFKAKDSHYDKDAADYAVMFIESLCHTKGT
WAGKPFELIDWQEQIIRDLFGILKPNGYRQFNTAYVEIPKKMGKSELAAAVALLLTCGDG
EERAEVYGCAADRQQAAIVFDVAADMVRMCPALSRRVKILASQKRIIYKPTNSFYQVLSA
EAYSKHGFNIHGVVFDELHTQPNRKLFDVMTKGSGDARMQPLYFLITTAGTDTHSICYET
HQKAKDILEGRKIDPTFYPVIYGADESEDWTDPKVWRKANPSLGITVGIDKVRAACESAR
QNPGEENAFRQLRLNQWVKQAVRWMPMEKWDACAFAVNEDDLEGRVCYGGLDLSSTTDIT
AFVLVFPPTDEDDRYVVLPYFWIPEDSMDLRVRRDHVPYEVWERQGYLMTTEGNVVHYGY
IEKFIERLGEKFNIREIAFDRWGAIQMVQNLEGMGFTVVPFGQGFKDMSPPTKELMKLVL
EKRIAHGGHPVLRWMMDNIYIRTDPAGNIKADKERSTEKIDGAVATIMALDRAIRCGNVS
TASVYDDRGILFI----MNMGILSGLFHSRDKP-TNATSGSSYRFFLGGSTSGKTVTERS
AMQMTAVYSCVRILAEAIAGLPLHLYTYKE-DGGKEKAIGHPLYLLLHDEPNPEMSSFVF
RETLMTHLLLWGNAYAQIIRNGKGEVVALYPLMPNRMTVDRDSSGQLFYSYQMNNSDA-P
TMKTGTVILKPSDVLHIPGLGFDGLVGYSPIAMAKNAIGLAIATEEYGAKFFANGATPGG
LLEYPGTVKDPDRVRESWNKGFSGSQNAGKVAILEEGMKYTPISIAPEQAQFLETRKFQI
NEIARIFRVPPHMVGDLEKSSFSNIEQQSLEFVKYTLDPWVVRWEQSLSRALFTPEEKKQ
YFFKFNVEGLLRGDYQSRMNGYATARQNGWMSANDIRELENLDRIPAEEGGDLYLINGNM
LPLVHAGAFADIDSGKEES---------------KPDEQSEEVLEVEKSGRRRTESKGS-
--------------------------------------------MYGTIASESWFDDDVT
PQMFRDELFSGEGDVVIYLNSPGGDCIAASQIYTMLMDYTGSVTIKIDGIAASAASVIAM
AGTSVLMAPTSLMMIHNPMTSAFGSKVEMEKAIEMLEEVKESIVNAYELRTGLSRARISH
LMDSETWMNAKRAIELGFADGMLTDEK---------------------------------
-VTA-EMPAFEFSDRAVEAALINKITAKTRKNTPVN----E--QQEP-APKHGRSVAELM
ERLNLLKN---MTIIELRNKRAKKLAAAKAFLESNRNVDGFLSEEDDAVYTGMENDITNL
GKEISRMERLETMDAELSRPVNTPITEKPAATK----PMDTKTGRASDAYKKAFWNVTRH
KDSTPEMKNALQEGVDSEGGYLVPDEFERTLVQGLNAATVIRANAHVITTSSGLHKIPVV
ASHGSAAWIDEEGAYTESDDVFGQVQLDAHKVGTIIKVSEELLNDAAFDLEGYISSEFAR
RIGDKEEEAFLNGDGSSKPTGILN--ATGGGEVGVTAASATAITADELIDLYFSLKAPYR
KNAVWVLNDTTVKLIRKLKDNNGQYLWQPALRDGDVPTILGRPYFTSAYMPEAAAGAKTV
IFGDLNYYWIGDRQGITFKRLNELFAGNGQVGFLASKRLDGKTVLPEAIKVLQQKSTAAS
SN
>deJonge_NODE_332_length_85159_cov_29.177724
PDSPQVLSIDLETYSSADLSKCGVYRYVEADDFEILLLAYAFDEDEVRIVDMACGESVPQ
EIWDAIDDPGIIKAAWNAQFERTCIGHYL--------------------GRVLSPDSWQC
SMIHAASLSLPLALRNAALVLKTGEQKDRAGENLIKFFSVPCKPTKSNGGRIRNLPQHAP
EGWRKFKDYCLQDVRTERDIRKRLEAFPMPEAEWNYYHMDQRINDRGVRIDTVLVEQAIA
CDLMLSDEMTKKAYELTGLENPNSVSQLKQWLEEKGIPMESLGKKDVAAMIAELKDQEAL
DMLKLRLQMAKSSVKKYQAAERYVNQDGRAKGLFQFYGANRTGRFSGRGIQLQNLPQNHI
STLDEARELVKMGCFEAVEMLYGNTPDVLSQLIRTMLVPKEGCEFIVADFSAIEARVLAW
EADEQWRLDAFEKGADIYCESASQMFHVPVVKHGVNGDLRQKGKVAELAHNCGYGGSVGA
LISMGALDMGLKESELPDLIQNWREANPKIVQYWWDVEKAAVETVKTHEEHSIKRIRFQY
YSGTLWMVLPSGRKLAYLQPKLQPNRFGRMSLTFCGTGANNKWQRQETYSGKIVENATQA
IARDILTEAMWRLEKAGFEIVGHVHDEVIIEAPIGKYTPEDICKIMAANPRWCMDLPLAA
AGY----YFKD---MATNTNPTKVI--IPCRISFANIWEPKAINGGDEKYSVSCVIPKSD
KKTLARIQKAVEAAKEDGKT--RKWSGKIPP--NLKLPLRDGDIDRPDDETYQDCMFVNA
TSKDAPGIVDRRVQPVTDPMLVYSGCYCNVSVNFYPFNANGNRGVAAGLSNIQFVKDGER
LSGRASAESEFDALETEEEEV----MGAHALLSASSSKRWLNCPPSARLEENFPNASSSY
AEEGTWAHELCEYKVKKYLHRRMKRPQ--SEYLTEEIENITDIYAEFVISTIEGLKAQGL
SVLALVEEKLDYSHIAPGGFGTGDMVILAPGLLHVCDFKTGSGVFVDAD-HNTQMMLYAL
GALHAYDYLFDIQTVSMTIIQPRLENISTFTCTKQELLDWAES-IRPVARMAFEGKGEQK
PGDWCRFCRAKAMCRARAEEALALAREEFKSPALISQQEIEAILPTLNRISEWITAVFAY
VSNEAVNHGVVWSGYKVVEGRSKRQFTDTKAVVDAAAKEGFTDVYKQELISLTEFEKMM-
GKKRFAQILGEFVVKPPGKLSLVPETDPRPAVDLSGTEEEFDVLDQ--MRENEVEKAFVD
AVKEAGGKAVKFTSQTMNGVPDRLVLLPCGKCAFVELKAPGKQMRRLQRKRREQLLALGF
PVFCVDRPEQIQPVMKALG-EWEPGEPVPT------------------------------
-------------MLDTFDVSKVLVVAPLRVARDTWPAEVEKWEHLKFLSISVIVGDVKT
RIGALNHPSLVYVINRETVKWLVEKNGLRWDFDMVVIDELSSFKNHQSQRFRFLRKIRPF
VKRFVGLTGTPTSNGLMDLWAEIGILDGGQRLGKFIGRYREAYFKAGSMNPGVVFQYVPR
PGAEEQIYEKISDITISMKALDYLQMPECIMSSHEVEMSTQEKKLYDTLAKDLLIPLED-
GDIDAANAAALSGKLLQMANGAVYDENGTARRIHNHKLEALEDLIEAANGQSVLVAYWFK
HDKKRIEEHLTKMGCSPRDIKNSEDIRDWNAGNIPVALIHPASAGHGLNIQQGGHILIWF
GLTWSLELYQQTNARLWRQGQT-DVVTIHHIITKGTVDEDVMAALEEKDVTQEKLIAAVK
ARLGR-------MAETRPKDYPKLKDYQPTRFMLPTSHYDKAKADRAVKFIENLRHTKAK
WAGKRFWLLPWQETLVRDIFGTVKEDGTRQFRTAYVEICKKVGKSELAAAIALYLLYADN
EPSAEVYGAAADRQQASIVFDVAKRMVELTPALLKRSKIMGATKRIVNYSNAGIYQVLSA
DVGNKHGFSVSGLVFDEIHNQPNRNLYDVLTKGSSDARANPLHFIITTAGNDRNSIAFEL
HTKALDILNGRREDPTFYPVVYGLADDEDWTDEKNWYKVNPSLGYTVEIDRLRDAFREAQ
QNPADEVTFRWLRLNQWVSSTVAWIPDQIYALGNEAIDMESLKGRECYGGLDLSSSGDIT
AFVLVFPPHNGKEKYVILPFFWVPQDTIPLRVRRTSVPYDKWQAQGYLMATEGNVIHYGF
IEKFIDDLGKIYNIKEIAYDRWGAVEMTQALEGMGFTVVPFGQGFSSMSPPTKRFYELLM
EGKMVHGAHPVLRWMAGNVVVDTDPAGNIKVTKRRSPDKVDGIVAAIMALDRCIRHE-EN
TGSVYDDPDRGLFVFMG--FLKWMGFSKPRDAPG-DSVRDSGQVFSFGTANSGEKVDEQS
AMQISTVYACVRLLAETVAALPLHLYRYTDGGKGKESAFDHPLYRILYRQPNDEMSSFIW
RETMMTHLLLWGNAYSQIIRDGRNNVLGLYPLLPENVEVDRDEQGQLYYIYHAYTDEVPG
E-QNQDIYFRKDEILHIPGLGFNGLVGFSPIAMMKNSLGTTLAVEKYGASFFKNGAQPSG
VLEHPGVLKDPQKIRDNWTAVYGGANNAHRVAVLEEGMAYKAISLPPEDSQFLSTRQFGV
EEICRIFRVPPHMVQSLEHATFSNIEHQSIDFVVHTLTPWLVRFEQAIIKDLLLEEEQDV
LFPKFNVDGLLRGDYQSRMNGYATGISNGFLSPNDIHRLENMDLIPAEEGGDDYYLNGGY
VKLRDAGKFAQAKQAAVEQNQPKDEPEKPS---TENAADSENGRSESTPQKPRER-----
----KRKR----------MKKFWNWIH----DEA-G---GRVLRLEGPIDEESFWGDEAT
PKAFREELEAGSGDITVWINSPGGNVFAAAEIYTMLRDYKGAVTVKIDAIAASAASVVAM
AGSRVLMSPVAMLMLHDPSTIAYGNTKDMERAINTLNEVKESIINAYAAKSGLSHSRISN
LMSNETWMNAKKAVELGFADEILFDAEEPEKEEEGGE---E---TE-EEETEEE-EE-K-
--PGIHLEAQIYSTRQMGLTILNRLGVDSGK---------PPPRMDGTTEDGSVPYLILE
KQLECLK---MSKILELRSKRNTLWEQTKAFLEQHRGENGLVAADAVEQYNKMAQEVKDL
GAEIERLEQQAEFDAKLSAPTSNPVHGNPKNGS-----PKDKNPTGTEEYKNAFWDMIRN
RGNYGEVRNALSVGVDTEGGYTVPDEFEKKLVEALEENNIFRSMANVIRTSSGTRKIPIA
EDTGEASWIDEGEEIPESDTTFGQTMLSAYKLGTMIKVSNELLNDSAFDLATYIARRFGV
RMGNAEEKAFITGDGVGKPLGILD--D-AGAKVGVTAGTQTKLTFDEIFQLYYALKAPYR
KKAEFLCNEAVVLQLMTLKDNNGNYIWKPGLEIGKPDTLLNRPLKTSAFMPAVAAGNKVL
AFGDYSYYWIADRQSRTFRRLNELYARTDQVGFLSTQRVDGKLILPEAVQVLQMKGSASS
GS
>deJonge_NODE_608_length_45300_cov_13.043231
--MIKEMSIDLETYSDVDISKCGAYKYAESENFEILLFGVSIDGGDVQVFDLACGDTIPD
DILAALSDYTVTKWAFNANFERICLSNWLRKHHP--AHFKGYSIPEDPASKYLDPASWKC
TMIWSAYMGLPLSLEGVGAVLKLQDQKMKEGKDLIKYFCCPCKPTKVNGGRTRNLPEHAP
DKWETFKTYNKRDVDVEMAIKQRLSKFPVPDFVWEEYHLDQEINDRGIMLDMDVVENAIA
FDEKSKAELMIAMQNITNLDNPNSVVQMKQWLSDNGIEAESLGKKDVAAMIKD-TDSDVA
AALKLRLQLAKSSVKKYQAMQNAVCKDGRAHGMFQFYGANRSGRWAGRLIQLQNLPQNHM
NDLADARELVRTGDYDSLELLYDDIPDTLSQLIRTAFIARPGYKFVVSDYSAIEARVLAY
LAGETWRSKVFAAGKDIYCASASQMFGVPVEKHGINSHLRQKGKIAEL--ALGYGGSVGA
LISMGALDMGLTEDELQPLVDSWRASNPNITAFWWNVDNAVKTAIKMKVPTEVNGIKFLC
RSGMLFIKLPSGRTLSYVKPRIGENRFGGESVTYEGIGSTKKWERIESYGPKFVENIVQA
VSRDLLCFAMRNLSH--CFICGHVHDELIIECSQDV-DYKSICNIMSRSPDWMPDILIRG
DGYETPFYKKD---MAKIQNPTKVITGVNTRWSYANVWDAKSINGGAPKYSVSLIIPKSD
TVTVNKINAAIEAAYEEGQSKLKGNGKTVPALSILKTPLRDGDLERPDDPAYANAYFINA
NSASAPGIVDADRQPILERSEVYSGVYGRASINLYAFNSNGNKGIACGLNNLQKIRDGEP
LGSKSRAEDDFASD-EED-DFLE--MPKHAYLSASASHRWLACPPSAKLCANITDQTSEY
AQQGTDCHELCAYLVEKALGRAVTDPTENLTFYDAEMQNCAEEYRNYVLEQIEAAKEFCK
DPQVMIEQRLDFSRWVENGFGTGDCVIVADEVLQIIDYKHGLGVLVSAGGGNSQMMCYAL
GALEAFGDIYDINQIKMTIFQPRRDNVSTYTISRDELLKWADEILAPTAQLAYVGGGEFK
AGDHCRFCKVKATCRKRAEYNLELAKYDFEMPATLDDIEIAAILVKVDEMISWGNDIKEY
ALQQAKS-GVHFDGWKIVEGRSNRKFTDEAAVASKVKDAGYD-PYEKKLLGITAMSTLLG
-KKKFEELLGELVYKPPGKPTLVPESDKRPAMN-TAI-DDFSV-----MREKYIEQKLVR
EVKKRGGLCEKWN-SGSSGWPDRLVLLPDGKFGLVEVKAPGKKPRVLQEHRHDQLRSLGY
KVFVLDDAGQIGGILDGIQTA---------MEYKPHDYQQFAINYILEHSIAAVILGMGL
GKTSITLTAIEQLIYDSFEVSKVLVVAPLRVARNTWSDEIHKWNHLKHLRYSIVLGSVAE
RKKALEADADIYIINRENLQWLIEQSGVNFFWDMVVLDELSSFKNWNSKRFKAFMKVRPN
VKRVIGLTGTPSSNGLMDLFAEFKCLDMGERLGRFISQYRVNYFVPDRMNGPIVYSYKLR
NGAEEQIYEKISDITISMKALDHLRMPEFISNEYPVYMNDEEAKFYADMEENLFVPLK-K
GEITAANAAALSGKLLQMANGAVYSDDGDELVIHDQKLDALEDMIEAANGRPVMVAYWFK
HDLSRIMRRLTEKKIPFEKLDSEESIRKWNRGELPVALIHPASAGHGLNLQSGGNTLIWF
GLTWSLELYQQTVARLWRQGQTAETVVVQHIITAGTIDEDVMKALANKDMTQNRLIAAVK
ARVTHGR-----AKEPRPKGYPKLKNYKPSQFMLPTSHYDKKKADRAVTFIENLCHTKGK
WAGTPFWLLPWQEQLIRDIFGIVKPDGNRQFRTAFVEICKKVGKSELAAAVALYLLYADN
EPSAEVYGAAADRQQASIVFDVAKQMVEMSPALMKRSKLMGATKRIVNYSNAGYYQVLSA
EVGGKHGFSVSGLVFDEIHTQPNRQLYDVLTKGSSDARQNPLHFIITTAGNDRHSIAFEL
HTKAVDILEGRRVDPTFYPVVYGLKDDEDWEDEANWYKVNPSLGYTVDIERLRDAYREAK
QNPADEITFKWLRCNMWVSSTVAWIPDAIYMRGNEPIDMDALAGRDCYAGLDLSSTGDIT
ALVLIFPPRDEEEKYVLLPYFWIPEETIPRRVKANSVPYDIWEKQGYIMSTEGNVIHYDF
IEKFIMDLSEKYHILEIAVDRWNATQMIQNLEGEGFTIVPFGQGFSSMSAPTKEFYRLLM
EGRIIHGGNPVLRWMAGNVVIDTDPAGNIKVTKAKSKEKIDGIVAAIMALDRCIRQE-GQ
SGSVYDE--RGLLVF-MGF---FSNLFRGRDAP-SNSTAGSGYGFFMGSTASGKRVNARS
AMQMTAVYSCVRIFSEAVAGLPLQFYRYND-NGGKEKAVDHPLYFLLHDEPNPEMTSFVF
RETLMTHLLLWGNAYSQIIRNEKGEIVALYPLMPDRMTVDRDEHGRLYYEYLVYDGDDVP
KANGKIVRLHPADVLHIPGLGFDGLVGYSPIAMAKNAIGLAIAAEEYGSKFYANGAAPSG
VLEHPGTLKDPGRVRESWQSTFGGSSNANKVAVLEEGMKYTPISIAPNEAQFLETRKFQI
NEIARIFRVPPHMVGDLDKSSFSNIEQQSLEFVKYTLDPWVSRWEQAMVRALLSAEEKKK
YFFKFNVDGLLRGDYQSRMTGYATARQNGWMSANDIRELENMDRIPEELGGDLYLINGNM
TKLQDAGIFAGS-GKG------------------KD--TGEEVLELEK-ESDKSGKRTGS
----------------------------MIN-ENGQEAEERILFMNGVIAEDSWFDDDVT
PALFKDELNAGTGDITLWINSPGGDCVAAAQIFNMLSEYPGKVTVKIDGLAASAASVIAM
AGTEVWMSPVSMMMIHNPATVAWGDHAEMKKAMELLDAVKESIINAYVRKTGQSRAKLSH
LMDAETWMDANKAVELGFADDILFQKEEQGSEG-E------------------NGDPGAG
RTENGTSDSVMFSRRAVNNALMNKLERHYGKNGKSVKDQTARMKKKVNTNVTGRSADDLR
ERLNFIKKYI-MTIQELMEKRAKVWEAAKNFVDTHENENGVLSAEDSATYERMEAEIEDL
TKAIDRHRKAEEMEKNLNQPVNQPLTGKPYAG-G---QGEPKIGRASDEYRRAMLNALRS
N--FRQVSNTLQEGVDADGGYLVPEEYDRRLVDVLNEENIMRRLATRIVT-SGEHKINIA
ATKPAASWIEEGGALTFGDATFDQKILDAHKLHVAIKVTEELLYDNAFNLENYIIVQFGK
ALANAEEDAFLNGNGTGKPTGIFD--GTGGGHLL-NTLA-VALKSDDMLDLVYGLKRPYR
KNASFIMNDATLPSLRKLKDNNGAYIWQPAYQAGEPDRILGYKVETSAYAPKD-----GI
AFGDYSYYNIGDRGNRSFKQLNELFAGNGMIGFVAKERVDGKLVLPEAVQIMKLKAD---
--
>deJonge_NODE_247_length_84854_cov_7.483614
--MGRTLAIDIETYSDVDLISCGVYKYSSSPYFEILLIAYSVDDKETVCIDVANGEEPPK
EFMEMLFDDTVTKTAFNANFERTCFSNYY--------------------QHSFRPEAWRC
TAVQAAMLALPLSLEGVGAVLGLDKQKMTEGKELIKYFCSPCKATKSNGGRTRNLPKDAP
EKWRQFKTYCIRDVDVEKQIRQRLAKFPIPKREQEIYCLDQRINDRGIMVDRNLVNHAVA
CDLLYKETATARAYELTGLENPNSVSQLKLWLKEKGLEVDSLAKDTVKDLSMKA-EGDVQ
EVLKLRLATSKTSVKKYEAIDRSVCAESRVHGLLQFYGANRTGRWAGRLVQIHNLPQNHL
PDLELARALVSEGRYEEVELFYESTPNVLSELIRTAFVAKPGCRFIISDYSAIEARVLAW
LAGEEWRLQVFETHGKIYEASASAMFHVPIEEITKTSPLRQKGKISELA--LGYGGAVGA
LTSMGALKMGLTEEELPGLVSTWRSANPHITAFWWAVDDAAITAVRDKKTSRVGRVSFEY
KSGILFVTLPSGRKLSYVKPRMMQNKFGREGLTYEGIGESKKWMRLETYGPKLVENIVQA
ASRDILAEAMLRLEKEGFDIVCHVHDEVVLEVPDGKSSVEEVNEIMAVNPVWTEGLPLKA
AGFESPFYKKD---MSTRVNNTKVI--ISARASYLHAFEPDSINGSDPKYSVSLIIDKKD
TDLIAKIKKAVEQAKEDGK---SKWGGKIPA--NLKLPLRDGDLDRPEDEAYAESYFINA
NSKQAPQVVDRNVQPILNQSELYSGCYINASVTFYAYNSNGNKGIAAGLGNIQKVRDGEP
LGSRVNAKDEFDAVDGED-DFLA--MGKHAKYSPSSGHRYMNCPPALLLEEQFPDEESPY
AAEGTAGHKLAEHLIKKHLKIRSRRPT--SDYYSDELLEAVDEYVQYVIEQIEEAKHICS
DPVFSVEQKVDLSFHVKDCFGTADMVIVTDKKVHIIDLKLGKGVQVDAE-NNTQLMIYGL
GMLDIAEMLFDIETVELTIVQPRISHFSTWDISAEELHQWAEQEFEPKARMALDGEGEYK
AGEWCRFCKARFQCRTRAEEYLHLAQMEFSQPALLTDEEIAEVLSKADALKKWAEEIYTY
AQNEAITNRKEWPGFKLVLGRSNRKYTDEEEVAEAAKTAGYTDIYRTSLISITEMEKLM-
GKKKFNEILGSYVYKPDGKVTLVPDSDKREAIYISTAEADFSQED---VLEKSIEQKLRT
ETKKMGGWAVKFSSPGLDGMPDRLVLFPGGKLGFVELKAPGKKMRPLQEKRKRTLEELGF
LVFCVDSKEMIGGVLHEIRTL---------MKYEPYEYQSYASRFILEHPYCGLILDMGL
GKTVITLTALFALALDYFTAGKILVIAPKRVAEDTWPKELKKWEHLIGMKASLVMGTKKQ
REQALAEDADIYIINRENVVWLVENYR--WDFSTVVIDELSSFKSSKAQRFKALKRVRPQ
VSRVIGLTGTPSPNGLLDLWPQMYLLDMGQRLGRYIGGYRERFFLPDKRNREIIYSYKPK
QGAEEKIYSLISDICISMKAADYLNMPERIENRVEVSMNAKEEKLYQSFERDMVLSIGG-
EELDAMNAAALSNKLLQMANGAVYGEDKKVISIHDRKLDALEDLVEAANGKPILVAYWYK
HDLMRILKRFPE----ARVIDTSKDITDWNHGEIAIGLIHPASAGHGLNLQEGGCTIVWF
GLTWSLELYQQMNARLWRQGQK-HTVVIHHLITKGTHDEDVMKALEKKETGQSALIHAVR
ARIGGM-------------------------------MYDQTKADHAVNFINCLKHTKGQ
WRGVPFELLPWQDKIIRDIFGTVKENGYRQYNTAYVEIPKKNGKSELAAAVALLMTCGDG
EWGAEVYGCASDRQQASIVFDVAVDMVDQCPALKKRIKPIMSVKRLVYQPTNSFYQVLSA
EAYTKHGLNVHAVIFDELHAQPNRELFDVMTKGSGDARTQPLYFLITTAGTDRNSICFEQ
HQKAEDILMGRKIDPTFYPVIYGIADDDDWGSEESWYKANPSLGHTIALEKVQNAYQSAK
ENPAEENIFRQLRLNQWVKQSTRWMPMDRWDECDFEVDQDSLLGRECYAGLDLSSTSDIT
AFVLVFPPRTEKEKYSILPFFWIPEENLQLRVRRDHVPYDVWEKQGQLQMTEGNVIHYGF
IEKFIEDLGMKYHILEIAFDRWGAVQMVQNLEGMGFTVVPFGQGYKDMSPPTKELMKLTL
EKKLAHGGHPVLRWMMDNVFVRQDPAGNIKMDKEKSTEKIDGAVATVMALDRAIRNEG-T
TGSVYDERGIISF----MGLRELFGLRGARDKP-TNSYN-SGVSFLFGRSTSGISVNERT
AMQTTAVYSCVRILAEAIASLPLHLYRYTD-K-GKERVFDHPLYHILHDEPNEEMTSFIF
REVLMSHLLIWGNAYAQIIRDGRGQVLGLYPLLPDKMEVDRAENGELYYIYTRNTEENPN
FKDYGRICLRREDVLHIPGLGFDGLVGYSPIAMAKNAVGMTLACEEYGASFFANGATPGG
VLEHPGVLKDPAKVRDSWHKVYGGSRNAGKVAVLEEGMKYQQIGIPPEEAQFLETRKFQI
NEIARMYRIPPHMVGDLEKSSFSNIEQQSLEFVKYTLDPWVVRWEQALQKALLLPQEKNE
YFIKLNVDGLLRGDYASRMNGYAVGRQNGWLSANDIREMEDQNPIPEEDGGDLYLVNGSM
TKLADAGAFAGKAGGNMPQV----------------------------------------
-----------------MKRKFWNWVRNENDE-------SRTLFLNGEISDETWYGDEVT
PKMFKEELQDGEGDITVWINSPGGDVFAAAQIYNMLMDYKGNVTVKIDGLAASAASVIAM
AGTEVQMSPVAMMMIHNPATIAIGDSSEMKKAIDMLDEVKESIMNAYEIKTGLSRSRISH
LMDAESWFNAKKAVELGFADKLLFSKEETEA----------------------------E
EEKELEMEAVMFSRKAVTNSLMSKLIP--KPEK-------------------KTPIEQLE
KRLSLLAH--MNQILALREKRAKAWEAAKAFLESKRGTDGLLSAEDTATYDRMEADVVNL
GKEIERLERQAAIDAELNKPTSHPITNQPGKGN----GGEEKTGRASAAYKTAFWNAMRK
KN-YLDIQNALQVGTDSEGGYLVPDEYERTLVEALEEENFFRSLATVIQTSSGDRKIPIV
ASKGEAKWIDEEAAYPESDDSFGQISISAYKVATMIKVSDELLNDNVFNLEAYISKEFGR
RIGTKEEEAFFTGDGKGKPTGIFN--ATGGASDGVTT-AGASITFDDVMDLFYSLRSPYR
KKAVWMLNDSTVKALRKLKDGNGNYIWQPSVQAGVPDMILNRPYFTSSFVPEIAAGQKIM
AFGDFSYYWIADRQGRSFKRLNELFAATGQVGFLASQRVDGKLILPEAVKTMKLKETR--
--
>deJonge_NODE_680_length_46558_cov_5.836161
---MKTLSIDIETYSDIPLQKTGVYRYCESPNFEILLFGYSIDSGPVQVVDLACGEHIPK
EVLAALEDDSVIKWTFNAAFERVCLSRYLGY----------------PTGEYLDPESWHC
SMVWAAMMGLPLSLEGIGAVLGLEKQKLTEGKKLIKYFCQPCLPTKANGQRTRNRPFHAP
DKWGLFKRYNARDVEAEMGIQQKLSKFPVPPQVWEEYNIDQEINDRGVRIDMELVEQAIQ
MDARSRQELTDAMKRMTALENPNSVQQMKQWLSDNGMETDSLGKKVVAELLKT-APPELA
EVLTLRQQLAKSSVRKYQAMEKTVCSDNRARGMFMFYGANRTGRFSGRNIQLQNLPQNHL
PDLAEARALVRSGDFDAVELLYEDVPDTLSQLIRTAFIPRDGAQFLVADFSAIEARVIAW
FAGETWRQEVFSKGGDIYCASASQMFKVPVEKHGINGHLRQKGKIAEL--ALGYGGSVGA
LKAMGALEMGLTEEELPQLVDAWRQSNPNIVKFWWAVDRAVMEAVRYKHTTTDYGLTFSC
RSGMLFITLPSGRKLAYVKPKVGTNKFGGECITYEGIGSTKKWERLDSYGPKFVENIVQA
TARDILCYAMRTLRC--CSIVMHIHDELVIEADPHM-SLDAVCEQMGRTPPWAKGLLLRA
DGYATPFYKKDMNKNTKFTNPMKVITGPDTRWSYANVWEPKSINGGAPKYSVSLIIPKSD
TKTVSKVQAAIEAAYREGEAKLKGNGKSVPALSAIKTPLRDGDTERPDDPAYAGAYFVNA
NATSAPGIVDADHNPILTRSEVYSGVYGRASITFYAFNSSGNRGIACGLNNLQKIRDGEP
LGGKASAESDFATDE-DD-DFLDMPPNGHALLSASASDRWLHCPPSARLCELYEDKGSDY
AAEDTDAHTLCEYKLRKALGMAATDPTENLTWFNQEMDECANDYVAYILELVEAAKETCA
DPVVLIEQRVDFSRWVEQGFGTSDAILIADGTMHVIDYKHGLGILVSA-VENPQLKCYGL
GALELFDGIYDIDNVCVHVVQPRRQNISTFEIFKDDLYRWADEVLKPTAELAFAGDGNFL
CGEWCGFCKAKNECRARAEANLELARYDFKLPPLLTDEDIEGILSRVDALVSWASDIKEY
ALQQAVS-GKEWHGWKLVEGRSNRRYTNEATVIQTVSDAGFD-PYERKLLGITAMQKLLG
-KARFDELLTAYIEKPQGKPTLVPESDKRPAMN-TAK-NDFMEENIDEMREKDIEKKLSL
MVKKAGGIAVKFVSPSFDGMPDRLVLLPDGVIAFVELKAPGKAPRPLQLARHRLLRSLGF
RVYVIDSTEQIGGMLDELRAT---------MNFEPHDYQAYAIDYIEAHPVAAVLLDMEL
GKTVISLTAIADLLFDSFDAHRVLVVAPLRVARDTWPAEIEKWAHLQDLTYTVAVGSTRE
RKAALMVSADITIINRENLSWLIESSGFPFDYDTVVIDELSSFKNHQSKRFKALLRVRPK
VKRIIGLTGTPSSNGLMDLWAEFRLLDMGHRLGRFITQYRNTFFLPDKRNGQIIYSYKPM
LGAEEAIYSRISDITISMKSTDHLKMPELVSTRYEVYLSDAEADRYEELKQALILQLP-D
GEVTAANAAALTGKLAQLANGAIYADTGDTIEFHDRKLDALEGIIESANGKPILVAYWFR
HDLQRIKKRFDVREL-----KSSKDIADWNSGKIPVAVIHPASAGHGLNLQAGGSTLIWF
GLTWSLELYQQTNARLWRQGQSSGTVVIQHIITKGTIDERILKALEAKDRTQAALIDAVK
VALEV---------------------------MEKTSHYDTDAADYAVMFIESLCHTKGT
WARKPFELIDWQEQIIRDIFGVLKPNGYRHFNTAYIEIPKKQGKSELAAAVALLLTCGDS
EERAEVYGCAADRQQASIVFNVAADMVRMCPALSKRVKILDSQKRLIYQPTGSIYQVLSA
DVGNKHGFNTHGVVFDELHTQPNRKLFDVMTKGSGDARMQPLYFLITTAGNDTKSICYEI
HQKAKDIIEGRKIDHTFYPVIYGAEESDDWTDPKVWKKANPSLGITVGMDKVKDACESAK
QNPGEENSFRQLRLNQWVKQAVRWMPMDKWDKCEFAVSEDDLEGRVCYGGLDLSSTTDIT
AFVLVFPPEDEDDKYIILPYFWIPEDNLELRVRRDHVPYDVWERQGFLQTTEGNVVHYGY
IEKFIESLGERFNIREIAFDRWGAVQMVQNLEGMGFTVVPFGQGFKDMSPPTKELMKLVL
EQRIAHGGHPVLRWMMDNIFIRTDPAGNIKPDKEKSTEKIDGAVATIMALDRAIRCGNDN
GASVYDSRGLLFI------MGIFSGLFKSRDKP-QNRTAGSNYAFFFGGTTSGKAVTERS
AMQMTAVYSCVRILSEAVAGLPLHLYKYTD-SGGKAMALDHPLYHLLHDEPNPEMSSFVF
RETLMTHLLLWGNAYAQIIRNGKNEIVALYPLMPNKMSVDRDESGRLYYTYYRGSDEA-I
KDKDFAVTLHPSDVLHIPGLGFDGLVGYSPIAMAKNAIGMAIACEEYGAKFFANGAAPGG
VLEHPGTIKDPQRVRESWQSTFGGSGNANKIAVLEEGMKYTPIGISPEQAQFLETRKFQI
NEIARIFRVPPHMVGDLEKSSFSNIEQQSLEFVKYTLDPWVIRWEQSIQRSLLSKDEKAA
YFVKFNLEGLLRGDYQSRMNGYAIGRQNGWMSANDIRELENLDRIPAENGGDLYLINGNM
LPLQNAGAFADTS-TDDGKE-------------E---KSDEEILELEKPDG--------D
SGTDAVPERNHRRGKLV-------------------------------------------
--------MSGSGNITVWINSPGGDCVAAAQIYNMLMDYKGDVTVKIDGIAASAASVIAM
AGTKVLVSPVSMLMIHNPMTAAFGNSEEMQRAIEMLSSVKDSIINAYEIKTGLSRAKLSR
LMDAETWMDANKAVELGFADEIISRTDEI-ED----------------------------
--MAAPTVSMLYSKANVVNSLMEKIAAKCAIAPKPT----------V-PERTGRSVDELR
AKLNTIKNYI-MTIIELREKRAKLWDTMEGFLDTHRNDKGVLSAEDDAVYANMEKELNDL
TNEVRRMERRDAIAAELAKPVSSPITEQPQKAT-----GEAKNGRASKAYCEDFGLHLR-
-GK-RMLHNVLSEGVDANGGYLVPTEFEKFIVDTLKEENVMRRL-CKIITTDNERKIPVA
ATHSTAAWTAENAAYTESNPTFAQKTIDAYKLTDLVKVSIELLDDSAFDLEEYIAREFAY
AFGAAEEQAFCVGTGTGQPTGLFT---ANGGTVGVTAASATAVTTDEVISLIYALKAPYR
KNAKFLMNDATVSALRKLKDSNGQYLWQPSLQAGQPDRLLGYEIYTSPYAPTLAAGALSI
AFGDFQSYWIADRTGRTVQRLNELYSTNGQVGFVATERVDGKIILPEGIQLLKMKAS---
--
>deJonge_NODE_1107_length_31776_cov_6.347782
--MGRTLAIDIETYSDVDLISCGVYKYSSSPHFEILLIAYSVDDEETVCIDVANGEEPPK
EFMEMLFDDTVTKTAFNANFERTCFSNYY--------------------QHSFRPEAWRC
TAVQAAMLALPLSLEGVGAVLGLDKQKMTEGKELIKYFCSPCKATKSNGGRTRNLPKDAP
EKWRQFKTYCIRDVDVEKQIRQRLAKFPIPKREQEIYCLDQRINDRGIMVDRNLVNHAVA
CDLLYKETATARAYELTGLENPNSVSQLKLWLKEKGLEVDSLAKDTVKDLSMKA-EGDVQ
EVLKLRLATSKTSVKKYEAIDRSVCAENRVHGLLQFYGANRTGRWAGRLVQIHNLPQNHL
PDLELARALVSEGRYEEVELFYESTPNVLSELIRTAFVAKPGCRFIISDYSAIEARVLAW
LAGEEWRLQVFETHGKIYEASASAMFHVPIEEITKTSPLRQKGKISELA--LGYGGAVGA
LTSMGALKMGLTEEELPGLVSTWRSANPHITAFWWAVDEATVTAVRDKKPSKVGRVSFEY
KSGILFVTLPSGRKLSYVKPRMMLNKFGREGLTYEGIGESKKWMRLETYGPKLVENIVQA
ASRDILAEAMLRLEKEGFDIVCHVHDEVVLEVPDGKSSVEEVNEIMAVNPVWTEGLPLKA
AGFESPFYKKD---MSTRVNNTKVI--ISARASYLHAFEPDSINGSDPKYSVSLIIDKKD
TDLIAKIKKAVEQAKEDGK---SKWGGKIPA--NLKLPLRDGDLDRPEDEAYAGAYFINA
NSKQAPQVVDRNVQPILDQSELYSGCYIRASVTFYAYNSNGNKGIAAGLGNIQKVRDGEP
LGSRMNAKDEFDAVDGED-DFLA--MGKHAKYSPSSGHRYMNCPPALLLEEQFPDEESPY
AAEGTAGHKLAEHLIKKHLKIRSRRPT--SDYYSDELLEAVDEYVQYVIEQIEEAKHICS
DPVFSVEQKVDLSFHVKDCFGTADMVIVTDKKVHIIDLKLGKGVQVDAE-NNTQLMIYGL
GMLDIAEMLFDIETIELTIVQPRISHFSTWEISAEELHQWAEQDFEPKARMALDGEGEYK
AGEWCRFCKARFQCRARAEEYLHLAQMEFSQPALLSDEEIAEVLSKADALKKWAEEIYTY
AQNEAITNRKEWPGFKLVLGRSNRKYTDEEEVAEAAKTAGYTDIYRTSLISITEMEKLM-
GKKKFNEILGSYVYKPDGKVTLVPDSDKREAIYISTAEADFSQED---VSEKSIEQKLRT
ETKKMGGWAVKFSSPGLDGMPDRLVLFPGGKLGFVELKAPGKKMRPLQEKRKRTLEELGF
LVFCVDSKEMIGGVLHEIRTL---------MKYEPYEYQSYASRFILEHPYCGLILDMGL
GKTVITLTALFALALDYFTAGKILVIAPKRVAEDTWPKELKKWEHLIGMKASLVMGTKKQ
REQALAEDADIYIINRENVVWLVENHR--WDFSTVVIDELSSFKSSKAQRFKALKRVRPQ
VSRVIGLTGTPSPNGLLDLWPQMYLLDMGQRLGRYIGGYRERFFLPDKRNREIIYSYKPK
QGAEEKIYSLISDICISMKAADYLNMPERIENRVEVSMNAKEEKLYQSFERDMVLSIGE-
EELDAVNAATLSNKLLQMANGAVYGEDKKVISIHDRKLDALEDLVEAANGKPILVAYWYK
HDLTRIQKRLPE----ARVIDTSKDITDWNHGEIAIGLIHPASAGHGLNLQEGGCTIVWF
GLTWSLELYQQMNARLWRQGQK-HTVVIHHLITKGTHDEDVMKALEKKETGQSALIHAVR
ARIGGM-------------------------------MYDQTKADHAVNFINCLKHTKGQ
WRGVPFELLPWQDKIIRDIFGTVKENGYRQYNTAYVEIPKKNGKSELAAAVALLMTCGDG
EWGAEVYGCASDRQQASIVFDVAVDMVDQCPALKKRIKPIMSVKRLVYQPTNSFYQVLSA
EAYTKHGLNVHAVIFDELHAQPNRELFDVMTKGSGDARTQPLYFLITTAGTDRNSICFEQ
HQKAEDILMGRKIDPTFYPVIYGIADDDDWGSEESWYKANPSLGHTIALEKVQNAYQSAK
ENPAEENIFRQLRLNQWVKQSTRWMPMDRWDECDFEVDQDSLLGRECYAGLDLSSTSDIT
AFVLVFPPRTEEEKYSILPFFWIPEENLQLRVRRDHVPYDVWEKQGHLQMTEGNVIHYGF
IEKFIEDLGMKYHILEIAFDRWGAVQMVQNLEGMGFTVVPFGQGYKDMSPPTKELMKLTL
EKKLAHGGHPVLRWMMDNVFVRQDPAGNIKMDKEKSTEKIDGAVATVMALDRAIRNEG-T
TGSVYDERGIISF----MGLRELFGLRGARDKP-TNSYN-SGVSFLFGRSTSGISVNERT
AMQTTAVYSCVRILAEAIASLPLHLYRYTD-K-GKERVFDHPLYHILHDEPNEEMTSFVF
REVLMSHLLIWGNAYAQIIRDGRGQILGLYPLLPDKMEVDRAENGELYYIYTRNTEENPN
FKDYGRIYLRREDVLHIPGLGFDGLVGYSPIAMAKNAVGMTLACEEYGASFFANGATPGG
VLEHPGVLKDPAKVRDSWHKVYGGSRNAGKVAVLEEGMKYQQIGIPPEEAQFLETRKFQI
NEIARMYRIPPHMVGDLEKSSFSNIEQQSLEFVKYTLDPWVVRWEQALQKALLLPQEKNE
YFIKLNVDGLLRGDYASRMNGYAVGRQNGWLSANDIREMEDQNPIPEEDGGNLYLVNGSM
TKLADAGAFAGKAGGNMPQV----------------------------------------
-----------------MKRKFWNWVRNENDE-------SRTLFLNGEISDETWYGDEVT
PKMFKEELQDGEGDITVWINSPGGDVFAAAQIYNMLMDYKGNVTVKIDGLAASAASVIAM
AGTEVQMSPVAMMMIHNPATIAIGDSSEMKKAIDMLDEVKESIMNAYEIKTGLSRSRISH
LMDAESWFNAKKAVELGFADKLLFSKEETEA----------------------------E
EEKELEMEAVMFSRKAVTNSLMSKLIS--KPEK-------------------KTPIEQLE
KRLSLLAH--MNQILALREKRAKAWEAAKAFLESKRGTDGLLSAEDTATYDRMEADVVNL
GKEIERLERQAAIDAELNKPTSHPITNQPGKGN----GGEEKTGRASAAYKTAFWNAMRK
KN-YLDIQNALQVGTDSEGGYLVPDEYERTLVEALEEENFFRSLATVIQTSSGDRKIPIV
ASKGEAKWIDEEAAYPESDDSFGQISISAYKVATMIKVSDELLNDNVFNLEAYISKEFGR
RIGTKEEEAFFTGDGKGKPTGIFN--ATGGASDGVTT-AGASITFDDVMDLFYSLRSPYR
KKAVWMLNDSTVKALRKLKDGNGNYIWQPSVQAGVPDMILNRPYFTSSFVPEIAAGQKIM
AFGDFSYYWIADRQGRSFKRLNELFAATGQVGFLASQRVDGKLILPEAVKTMKLKETR--
--
>deJonge_NODE_186_length_105223_cov_18.467271
VKTMKKLSCDIETFSDVDLIRCGVYKYADSPNFEMLLFAYAVDDGDVHIIDIAGGEELPE
EIIQVIKSDTVVKTAYNAQFERVCLSRYLK---------L-------PEGEYLNPQSWYC
TAVQAAELALPLSLADVGSVLGLERQKMTEGKELIKYFCVPCKPTKSNGNRTRNRPCHDI
NKWETFKKYCMRDVDVERQIADKLKMYPISDEEHRLYVLDQIINDRGVLVDCELAKQAVK
LNSIQSAVAVEQAYMITGLENPNSVTQLKQWLKENGVEIESMSKKAVKSLADET-DGDVS
KMLKLRLLMAKTSVKKYEAVIRSVCSDNRVHGMMRFCGANRTGRWSGNILQPQNLPQNHL
PDLTLARDIVKDGDFEMLDMMFGNVPNVLSELIRTVLIPKPNHRFIVADFSAIEARVLAW
IAGEQWRIDTFKNGGDIYCASASKMFKVPVEKNGVNGELRQKGKISELA--CGYGGSVGA
LKNMGAVEMGVQENELQGLINDWRNANPHIVRFWYEVGNAAMKAIKEKTTVPLGKLVFAY
ERGILFIRLPSGRRLSYIKPRIGTNRFGGDSITYMGINSAKKWDRLETFGGKLTENIVQG
TARDLLANALINAANAGYDTVFHVHDEIICEVPNGYGSVDELCRLMCIKPEWADGLPLNA
DGFECEYYKKE--------MAHLVT--GKVRLSYEHIWEPASINDSDEKYSVSLIIAKSD
TKTVKDIQNAVEQAKQDGK---AKFGGRIPA--NLKLPLRDGDIERPDDEAYKDCYFINC
NSKDKPQIVDKNVQPILDRNEVYSGCYARVSISLYPFNTNGNKGIACGLGNIQKIADGEP
LGGRTRAEDDFEAYDEEDD-FLNMPPLNHAVLSASSAYRWLECPPSALATADIPDKTTIY
AQEGSAAHEMAEYKIRWHLGEKDLPPN-IGNFNAEEIDRYTDSYAYYTTDKIETIRKICP
DAIVMVEQRLDFSNYVKDGFGTGDLVIVADDVLQVIDFKYGKGVTVSAE-HNPQMMLYAL
GALNLYGYLYDIKTVKTAIVQPRLDNISEWEISVDELLEWAENTLKPIAELAAKGEGEFK
AGNHCRFCKLRAVCRKRAELMLETAEYEFKEPAELNDDEILHILTIANDLSKWAEDVYSY
AQAKAINEGKSWSGFKIVEGRSKRQYADENKIAEVCRNNGYTQIYKSTLIGITDMEKLM-
GRKIFKELLGDYIIKPKGRLTLVPETDKREEVHTLGE---FRKEF---MREKEIEKMLVN
AVKIHGGLALKFVSPNFNGMPDRLILLPFGKIAFAEMKAPGRKMRSIQIKRKRQLESLGF
LVYCIDGTEQIGGVLDEIEQR---------NRDNLHEYQKYGVDFIINNPISALMLECGL
GKTITTLTAVSDLMYDYFEISKVLIIAPLRVGLSVWKQECDKWEQLKYLRCSIAIGSADE
REKALKADADIYIINRENVEWLVNSGH--IDFDMVVIDELSSFKSHQSKRFKALRKVRPK
FDRIVGLTGTPAPNGLIDLWAEINLLDMGERLGRYITGFRDEYFKPDKRNGAIVYSYKPL
VNAEKRIYEKISDICISMKAADYIEMPERIDNVYEVEMNDKEMKLYRKLEKEMFLPFAD-
GDIDAVNAASLSNKLLQLANGAVYDENQNVKKIHNRKLEALEDLIEASNGKSVLVYYGYK
HDKDRIAEKFN-----ICEIRTERDICDWNNGKIQIALAHPASCGHGLNLQKGGSTIIWF
GLTWSLELYQQANARLYRQGQN-NTVVVHHIVTKGTVDEDVMTALNDKDMGQASLMEAVK
ARMEEIYK-----------------------------MYDENKAKRAVTFINALKHTKGK
WRGVPFELLPWQDKIINDVFGTVKENGYRQYNTAYVEIPKKMGKSELAAGMALYLTCGDG
EWGAEVYGCASDRQQASIVFDVAVDMVEQCPALKKRIKPVMSVKRLVYKPTNSYYQVLSS
EAFTKHGLNVHGVIFDELHSQPNRELFDVMTKGSGDARTQPLFFLITTAGTDRNSICFEQ
HQKAVDILEGRKIDPTFYPVIYGIEDTDDWTDERNWYKANPSLGHTVDIEKVRAAFLSAK
ENPAEENLFRQLRLNQWVKQSTRWMQMEKWDACDEVINLDTLIGRECYAGLDLSTTLDLT
AFVLVFPPRNDTEKYIIVPYFWIPEENLRQRVRRDHVPYDVWKANGFIRTTEGNVVDYRR
IEADIKDIASKYVVREIAYDRYNATQIILNLQDEGLTMIPFGQGFKDMSPPTKELYSLVL
KEKIIHNNHPVLRWNFDNVCVETDSAENIKLSKKHSTERIDGAVAAVMALDRAVRNG-GQ
QGSVYDSRGIIVF--MGGNMGVIKSIFKPRDKPKHGDSIGGGRSFPFGRTWSGKSVTERS
AMQTTAVYACVRIISETVASLPIHLYEYTNS--GKERAFTHPLYRLLHDIPNPEMNSFIM
REVMMSHLLLWGNSYSQIIRNGKGEVTALYPLMPEKMRIDRGADTKIYYTYNSD------
--KQGTFVFRKDEILHIVGLGFDGLVGYSPIAMAKNAIGLSIAAEEYGSSFFSNSGTPSG
VLEHPGVLKEPEKVRDAWNDAYGGSSNAHKVAVLEEGMKFNPISINPHEAQFLETRKFQV
NEICRIFRVPPHMIADLEKSSFNNIEQQSLDFVTNTIRPWLVRIEQTIFQQLLTEEEQKK
YFVKFNVDGLLRGDFKSRMSGYAIGRQNGWYSANDIRELEDMNKIPKELGGDRYLCNGNM
IDINNAGNYNSGGESENE------------------------------------------
-----------------KMSKFWRFKTVKNKIDEENESTENVLFLNGVIAEESWYSDDVT
PKMFRDELNRYAGDITVWINSPGGDCFAASEIYTALKEHNGKITVKINGIAASAASVIAM
AGDMVEMSPTSMIMIHNPSMMLYGQASELEQGIDFLNEVKESIINAYQIKTGLSRSKLSH
LMDGETWMNAHSAHDMGFCDKILYGNDDST------------------------------
-----DNQDMIFDKTTMVTNTIAAMRKKLKPIVKPE------------DSKYCIPSEQFE
TRLNLLK---MASITDLRQKRAALWEKTKKFLDNAKRENDMLSAEDVETYEKMESEIVAL
GKEIDILERQAEMEKRLNSPVNTPVLETPKTN------GNTKTGRASDEYKQAFWKLMKN
NQLSYSVHDTLQIGTDSDGGYLVPDEYETVLIDKLADENIMRGLTTIIPSANGDKKIPVV
ASHGEAVWTDEGSEYTESDDEFGTVSLGAHKLSTIIKVSEELLNDSAFNLETYISSEFAR
RMGAAEELAFINGNGTGKPTGVLN--T---AEVGVTSAASNAITTDEIIDLYHSLRTPYR
KNAVFISSDSTIKAIRKLKDSNGQYLWQPGLQAGQPDTILNRPIHTSAYMPEIESGNKIL
LFGDLSYYWVADRQGRSFQRLNELFAKNGQVGFRVFQRLDGKLILPESVKTVQMK-----
--
>deJonge_NODE_153_length_107277_cov_9.051482
MDKIKTLSIDLETFSDVNLAKCGVYRYVESPAFEILLFGVSINGGDVVVYDLAQGEKIPT
EILTALTDISVIKWAFNATFERVCLSKYLGL----------------PSGEYLDSLSWRC
SMVWSAYMGLPLSLAGAGAVLGLPEQKLKEGKDLIKYFCVPCAATKANGGRTRNLPKHAP
EKWVQFKAYNKRDVEVEMSIQDKLRKFPVPEFVWEEYCLDQLINDRGIALDMAVVENAIR
FDECSKALLSSKMQELTSLENPNSVQQMKQWLSENGFETDTLGKKAVSELLKT-APPQLA
MALELRQQLAKSSVRKYQAMKNAVCSDGRAHGMFQFYGANRSGRWAGRLIQLQNLPQNHI
PDLEQAREIVKSGNYEAIELLYDDIPDTLSQLIRTAFVPKSGMKFVVSDFSAIEARVLSW
FASEKWRLDVFKSGGDIYCASASQMFRVPVEKHGVNGHLRQKGKIAEL--ALGYGGSVGA
LKAMGALEMGLSEDELQPLVDMWRSSNPNIVRFWWGVDRCVKDTIRQRLRTDTHGIQFEY
QSGMLFITLPSGRRLSYVKPRIGENKFGGKSVTYEGVGATKKWERIESYGPKFVENIVQA
VSRDILCSAMRTLRN--YRMCGHVHDELIIECPIDT-NVSEICEMMGRTPPWAKGLPLCA
DGYECNFYKKD---MPKFINPTKVITGPDTRWSYANIWEAKSINGGAPKFSVSLIIPKAD
TKTVEKIKVAIKAAYKEGESKLKGNGRSVPALSAIKNPLRDGDTERPDDEAYANSYFINA
NSATAPGIVDANCNPILERSEVYSGVYGRASISFYAFNSNGNKGIACGLNNLQKIRDGEP
LGGRTRAEDDFATDD-DD-DFLS-MPTNHAILSASSSHRWLECPPSAKLCAELPDTSSEY
AQEGTDAHTLCEHRLKALLGRETTDPTENLTYYNEEMERYAVEYATYVYEQVEKAKVACN
DPIVLIEQKLDFSRWVPEGFGTGDCVIVADGTLSVIDFKYGKGVEVLA-ENNPQMKLYAL
GALELFDGIYDISAVSMAIFQPRRDNISEYAISKEELLRWANEVLAPTAQLAANGKGDFK
AGEHCRFCKVRTTCRKLAEYNLALARYDFEPPATLDDIEIAAILAKADELVSWVTDVKDF
ALRQALS-GVSYDGFKVVEGRSNRKYTDENAVVEAVKSAGFD-PYEHSVLGITAMTSLLG
-KKKFNELLGGFVEKPQGKPTLVPMSDKRPAIH-TAN-EDFKEEK---MREKQIEQKLVQ
AVRKIGGMCLKFVSPNFDGMPDRLIILPGGKIAFAELKAPGKKPRPLQIARHKALMGLGF
RVYIIDSVEQIGAILDEIQST---------MKYSPHDYQRYAAEFIITQPVAALLLDMGL
GKTSITLTAINDLLFD-FEIHKVLVVAPLRVARDTWGTEIEKWEHLKNLRYSVVVGTEQE
RLKALRTPADIYIINRENIQWLVEESGLHFDFDMAVIDELSSFKNHQSKRFRAFMKVRLK
LKRIVGLTGTPAGNGLMDLFAEFKLLDMGERLGRLIGQYRNTYFQPDKRNGMVIYSYKPL
PNAERQIYDKISDITISMKSADHLKMPELISSEYTVQLSEKEKEKYDQLKKDLILATE-D
NEVTAANAASLSNKLSQMANGAVYSDDESVMEIHDSKLDALEDIIESMNGKPLLVAYWFK
HDLERIRKRFEIREI-----KSSEDISAWNSGKIPVALIHPASAGHGLNLQNGGSTLVWF
GLTWSLELYQQTNARLWRQGQTADTVVIQHIIAKGTIDEQIMKALKTKDTTQAALITAVK
AEVHK------------------------------------------MAFIENLCHTKGT
WAGKPFELIDWQEQIIRDLFGTLKPNGYRQFNTAYIEIPKKQGKSELAAAVALLLTCGDG
EERAEVYGCAADRQQAAIVFDVAADMVRMCPALSKRVKILASQKRLIYTPTNSFYQVLSA
EAYSKHGFNIHGVVFDELHTQPNRKLFDVMTKGSGDARMQPLYFLITTAGTDTHSICYET
HQKAKDIIEGRKIDPTFYPVIYGADESDDWTDPKVWKKANPSLDITVGIDKVKAACDSAK
QNPGEENAFRQLRLNQWVKQAVRWMPMEKWDKCAFSVDEDELEGRVCYGGLDLSSTTDIT
AFVLVFPPIDEEDKYIILPYFWIPEDNLTLRVNRDHVPYDVWERQGYLQTTEGNVVHYGF
IEQFIERLGERFNIREIAFDRWGAVQMVQNLEGMGFTVVPFGQGFKDMSPPTKELMKLVL
EQKIAHGGHPVLRWNMDNIYIRTDPAGNIKADKEKSTEKIDGAVATIMALDRAIRCGNDH
RASVYDERGLLFV------MKLFSSLFHSRDKP-KNSIAGSAYRFYMGSSTAGKNVTERS
AMQMTAVYSCVRVLSEAVAGLPLHVYKYRSDTGGKEKAIDHSLYRLLHDEPNPEMTSFVF
RETLMTHLLLWGNAYAQIIRNGKGEVIALYPLMPNRMTVDRDSSGRLYYKYYRGSDEA-I
RSKEYEFILSPGDVLHIPGLGFDGLVGYSPIAMAKNAIGLAIATEEFGAKFFANGAAPSG
VLEHPGTIKDPTKVREAWQSQFGGSSNSGKVAVLEEGMKYTPISISPEQAQFLETRKFQI
NEIARIFRVPPHMVGDLEKSSFSNIEQQSLEFVKYTLEPWLVRWEQSMMRSLLTPSEKQD
YFIKFNVDGLLRGDYASRMSGYATARQNGWMSANDIRELENLDRIPAEDGGDLYLINGNM
TKLADAGIFAAGSG--------------------KE-DSDEEILEVDEQDDTERRNAGAE
PGENAVPQRHYRR-----------------------------------------------
----------------------------------MLMDYKGNVTVKIDGIAASAASVIAM
AGNKVLMSPVSMLMIHNPMTVAMGDSAEMQKAIEMLSEVKESIMNAYEIKTSMSRAKISH
LMDAETWMNANKAVELGFADGILAREEPME------------------------------
---EQSANALMYSEAQVVNSLMGRIAEKCRIAPK-----------TEQ----KTKAEDLF
SRLDLIKNWR-MTIMELREKRNKAWEAAKAFVETKRDKDGLLSAEDAASYAEMEQKIKDY
GAEIERMEQMAAMDAQLSKPTSAPLTAKPLNG-N-----KPKSGRASDEYKAAMLNALRT
N--FRQISDVLSEGVDANGGYLVPEEYDSRLIDTLTEENIMRKLGHTITT-SGEHKINIA
ATKPAAAWIDEGGALSFGDATFAQINLDAHKLHVAVKVTEELLYDNAFGLESYIIEQFGK
ALSNAEEDAFLNGDGKGKPLGIFA--ETGGGEVAVTAASTTAITADEIINLVYSLKRPYR
KNAKFIMNDQTIAALRKLKDNNGAYLWQPSLQAGEVDRLFGYEVYTSPYVPTIAAGKPVI
AFGDFSYYNIGDRGTRSFAELKELYAGNGMVGFVAKERVDGKLILPEAVQILKMKAGSGS
--
>deJonge_NODE_205_length_93835_cov_9.758637
-MKHSILSIDIETYSDVDLTKCGVYAYTDSPNFEVLLFGYAFDDEPVQVIDFASGQHLPD
EVAAALTAPTVTKTAFNASFERVCLGRYL--------------------DLALPTDQWYC
TATQALLLGLPLSLKGVGSVLGLEAQKLAEGDDLIRYFSVPCKATKANGGRTRNRPEDAP
DKWARFIQYNIRDVEVEREIRRKLRAFPIPPAEQEYYLMDQDINDRGVLVDPVLVEHAVE
CDLEYKDAATARAYELTGLENPNSVSQVKGWLAEHGVVAETLDKKAVRDLIKEA-DGEAL
EMLKLRLLLSKTSVKKYEAIKRSVCSDGRVHGLFKFYGANRTGRWASRLVQVQNLPQNHI
PDLELARELVRTGRYEDIELLFDNTPGVLSELIRTAFVPKSGSRFIVADFSAIEARVLSW
LAEERWRLEVFASHGKIYEASASQMFHVPIEQITKGSPLRQKGKISELA--LGYGGGVGA
LKAMGALDMGVGEVELPGLVNSWRGANPRIVQFWWDIDAAALKAVRERTSIKVGRIALEY
RSGFLFITLPSGRRLAYVKPRLAVNKFGRDGLTYEGIGENKKWCRIETYGPKLVENIVQG
TARDLLAHAMLNLSQHGYQIVMHIHDEAVAEMPIGVASVDEMTTVMAQGPSWASGLPLRA
DGYECAFYKKD-----MKNNQTKVI--IPCRFSYLHCWEPVAINNSEPKYSVSAVIPKSD
TKTVEAIKAAVEQAKKEGV---AKWGGKIPA--NLKLPLRDGDIDRPDDPNYQNCYFLNA
NSRQAPQVVDSKVQPILDHNEVYSGCYGRISVTFYAYNSNGNRGIAAGLGNIQKLKDGEA
LGGRTNAADDFDSVED-D-DFLS--MRAHSKFPPSAALRSLNCPPSLLLGEQFEDEESVY
AAEGTAGHALAEHLIKKYLKQRTRRPT--SDFYTDELVEAVEEYVTFVKEQVEDARRICQ
TPLLSVEQRVDVSEYVAGCFGTADMMIVTDTVAHIIDLKLGRGVMVDAE-ENPQLMIYGL
GVLAIGEMLYSIDTVRMTIYQPRLEHISTWEISADNLKQWGDDVLRPRGAMALNGEGDFC
PGEWCRFCKARNTCRARAQSYLKLAEMEFRDPPLLTDDEISEVLKVADDLAKWAADVYAF
AQDTAVTYGKHWPGYKLVEGRSNRRYSDEDAVIAAATEAGYTDIFKKSLIGITEMEKLM-
GKQRFAEVIGPLVYKPQGKITLVPESDKREAIKRTTAEADFMEEQDNEMREREVERRLVT
AVKKLGGLAPKFTSPGLDGVPDRLVLLPDGRLAFVEVKAPGQKMRPLQLLRKRQLEELGF
RVYCIDRPEQIGGVLDEIQAP---------MKYKPHEYQTYATRFLLEHPISCLMLDCGL
GKTVITLTALWDLVLDSFDIGRVLVIAPKRVAENVWVQEIEKWEHLTGLTAVRVLGNEQE
RRSALNTPAFLYIINRENVAWLVKNRR--WDFDMVVIDELSSFKSHQAQRFKAMRKVRPL
VTRIVGLTATPAPNSLMDLWAEMCLLDMGQRLGRYIGSYRERFFVPDKRNREIVYSYKPR
EGAEDKIYELISDICISMKAKDHLQMPELVTNRVTVSMSPKEHEVYDRLRRDMVTELNG-
EELDAVNAASLSNKLQQMASGAVYSSGHQTVVLHSRKLDALEDLIEAANGKPLLVAYWFH
HEHDRLHERFD-----CRDINTAEDIAAWCAGEIPVGLIHPASAGHGLNLQSGGSTLVWL
SLTWSLELYEQLNDRLWRQGQE-HTVVIHHIISEGTIDEDIMSALARKDVGQNALRDAVK
ARLEV-----------------MGYQYTPTSFMLPTSHYDKTKADRAVAFVRNLRHTKGK
WAGKPFTLLPWQEQIVRDLFGVVKADGKRQFRSAYVEIPKKNGKSELAAAIALYLLFADN
EMSAEVYGAASDRQQASIVFDVAKQMVEMSPALTRRCKIMGATKRIVNYSNSGFYQVLSA
EVGTKHGFNVSGLVFDEIHAQPNRKLYDVLTKGSGDAREQPLFFIITTAGTDRNSICYEL
HTTALDLMNGRKIDPSFYPVVYGLADDDDWTDEANWYKANPSLGHTIGIDRMRDAFLSAK
DNPAEENIFKQLRLDIWTSSTVCWIPDQIYDKGNPQIDVATLKGRVCYAGLDLSSTSDIT
AFVMVFPPRSEEEKYIVLPYFWLPEDTLELRCRRDHVPYDVWAQQGFIMTTEGNVIHYGF
IEKCIEEQAKLYDIREIAVDRWNATQMIQNLEDDGFTMVPFGQGYKDMSPPSKELFKLLM
EGNVIHGGNPVLRWMAQNVVMRQDPAGNIKPDKDKSTEKIDGIVALIMALDRCIRHE-GD
SSSVYDERG--LFVL--MGIRELLGLARARDKP-KNYYLGSQYSFLFGPTTSGKSVNEVT
AMQTTAVYACVRVLAETIASLPLHVYRYEG--RNKTRVYDHPLFHLLHDEPNPEMTSFVF
RETLMTHLLLWGNAYAQIIRDGAGRVTALYPLLPNKMTVERMSNGQLVYLYTRDSDLNPN
MKKYGQIALAPQDVLHIPGLGFDGLVGYSPIAMMKNAVGITIACEEYGASFFANGATPGG
VLEHPGVLKDPAKVRDSWNAVYQGSQNAHKVVVLEEGMKYQQVGLPPEDSQFLETRKFQL
DEIARLYRIPPHMVGDLDKSSFSNIEQQSLEFVMYTLDPWVIRWEQSLQRSLLLPQEKKD
YFIKLNVDGLLRGDYASRMNGYATARQNGWMSANDIREMEDLNPIPAEEGGDLYLINGNM
TRLKDAGAFAAGAG-DTTTQQNPQPPQRNTPQE-----VR--------------------
-----------------MKRKFWNWVKNDADE-ALGVPETRTLFLNGEISDETWYGDEVT
PALFRNELNAGTGDITVWINSPGGDVFAAAQIYNMLMDYSGNVTVKIDGLAASAASVIAM
AGTTVLMSPVAMMMIHNPATIVIGDAGEMKKAIDMLSEVKESIMNAYEIKTNLSRARISH
LMDAESWFNATKAVELGFADGILFDSPTGQGEETQE------------------------
---QDKPEAIMFSRMAVTNSLLSKLIP-PKPEK-------------------KTPIDQLD
KRLELLK---MNKILELREKRAKAWEAAKAFLDTKRGGDGLLSAEDTATYDKMEADVVAL
GKEIDRLERQAAIDLELSKPTSNPITNKPGTAM----TGEEKTGRATDEYRQAFWDAMRK
KN-YFDVRNALQVGTDTEGGYLVPDEFERTLVEGLEEENFFRSLATIIQTNSGDRKIPVV
SSKGEAAWIDEEGAFPEDDDAFGQVTISAYKLATMMKVSDELLNDSAFNLETYIAREFAR
RIGAKEEEAFFVGDGTGKPTGIFN--ATGGASAGVTVSSQTAITFDDVMDLYHSLKSPYR
RRAVWLLNDATVKALRKLKDNNGNYIWQPSVQIGVPDMILNRPLYTSAYVPTIAAGAKVM
AFGDLSYYWIADRQGRSFKRLNELYAANGQVGFLASERVDGKLILPEAVKTLTMAAGAGG
--
>deJonge_NODE_223_length_91268_cov_7.854659
---MKETLIDIETYCETDIKKCGLYRYVSDPSFEILLIAWATDEGETRLVDLASGEPFPQ
ELLDDFKDSKVTLIAHNAAFERVSFSRYLQQQYP--GQYL-------EPGAFLSPDRWIC
TMVMAASLTLPMALKDVGEVLRTTQQKDEEGKRLIKLFSAPCKPTKSNGGRTRNLPHHLP
EDWAKFKYYCIQDVNTEVDIYKRLKRFPMPAREWHHYRVNERINDRGVRIDTELVQQAIT
CDLLLSDAMTTKAYELTGLENPNSVSQLKTWLDERGISMDTLGKKNVTEMIGELKDAEAM
DMLKLRLQMAKSSVKKYQAAERCVCPDGRARGLFQFYGASRTGRYSGRNIQLQNLPQNHI
STLDEARTLVKMGCFDMVESIYGNTPDVLSQLIRTMLIPKEGCEFIVADFSAIEARVLAW
EAGEQWVLDAFQNGEDLYCATASQMFHVPVVKHGINGDLRQKGKIATLA--CGYGGSSGA
LISMGALQMGLKEEELPEIIDSWREANPKIVQYWWDVEKAAMQAFKTGDRQDIGRISFAF
SSRTLWMVLPSGRKLAYLVPKQQPNRFGRMSLTYEGVGQNHKWARQETYSGRLVENATQA
IARDILAEAMARIEDEGLNIVAHVHDEVIIEAPEGKYTVEEICQLMAANPDWCDGLPLAA
AGYKG--YFKDMATANKTMSATKVV--IPCRISFANIFEPKSINGSEAKYSVSCLIPKTD
KKTLLAIHKAIEAAKEDGKT--RKWSGKIPP--NLKMPLRDGDIDRPDDENYQEHFFLNA
TSKDAPQVVDRHVQPILDPMMVYSGCYCNVSVNFYAFNANGNRGVAAGLGNIQFVKDGDR
LSGRASAEADFDALEDDEEVLGG-MPEVHAILSASSSKRWLNCTPSARLEQNFPNESSVY
AEEGTAAHALGEYKLRKYLHERVRRPT--SEFDTDEMDANTDIYAEYIISTVERIKETCP
HPLVMVEERLDYSYLVPQGFGTGDCVIIADGTLYVMDYKNGKGVFVSCD-HNPQMMLYAI
GAYHAYGYLYNITKVSMTIIQPRLENISTFECSVEELLDWAESYVRPRAKLAFEGKGEQV
PGDWCRFCRARTSCKACAAEALALVKTEFKSPALLSKADIEKMLPTLNRIESWIEAIFAY
VSSEAINHGVCWDGYKVVEGRSKRQFLDPKAVAGAATQAGYTDIYKTEMISLTEFEKLM-
GKKKFQEVLGEYVVKPPGKLALVPDSDPRPAVDLDTAADEFTPLE---MRESEVEHQFVE
AVRAAGGQALKFTSQSMNGVPDRLVLLLGGKCAFVELKAPGKQMRLLQRKRRQQLEALGF
PVFCVDRPEQIQPAIDALV-HWNPGEPIPQ------------------------------
-------------MLNTFEVNKVLIIAPLRVARDTWPAEIEKWDHLKNLDISIVVGDVKT
RIAAVHHPAMIYVVNRENVKWLVEKNGMRWDFSMVVIDELSSFKNYQSQRFKFLRKVRPY
VKRWVGLTGTPSSNGLMDLWSEIGILDGGERLGKFIGRYREAYFKAASMNPGVVFQYKPK
EGAEELIYQRISDITISMKALDYLNMPDCIPTRYEVEMNADERKLYDMLKQDLLIPLKD-
GDIDAANAASLTGKLLQMSNGAVYDENGKARILHDHKLEALEDLIEAANGQSVLVAYWFK
HDRERIINHLTKLKIPVRDIKTSDDIKDWNAGKIPVALIHPASAGHGLNIQQGGHILIWF
GLTWSLEFYQQTNARLWRQGQT-QVVTIHHIITKDTVDEDVMAALEQKDMTQEKLISAVK
ARLEE-------MMESRPKNYPKLKDYKPSRFMLPTCHYDKAKADRAVRFIENLRHTKGK
WAGKRFWLLPWQEQIIRDVFGIVDERGNRQFRTAYVEIGKKNGKSELAAAVALYLLFADN
EPSAEVYGAAADRQQASIVFDVANQMVQMTPALMKRCKIMAATKRIVNYSNAGFYQVLSA
EVGTKHGLNVSGLVLDEVHAQPNRKLYDVLTKGSGDAREQPLFFLITTAGTDKESICYEL
HMKALDLLNGRKIDHTFYPVVYGLTDEDDWHDEVNWYKANPSLGQTIQIQRVRDAYQEAL
DNPAEENVFKQLRLNMWVSSLTRFIPEHIYDLGNQPIDMEALKGRDCYGGLDLSSTGDIT
AFVLMFPPRTPEEKYIMLPFFWIPEDTIPQRVRRASVPYDIWFQQGYLMATEGNVIHYGF
IEKIIEELGNTYHIREIAFDRWGAVQMTQNLEGMGFTVVPFGQGFKDMSPPTKEFYKLLM
EGRIVHSGNPIMAWMAGNVVVDTDPAGNIKPTKAKSPEKIDGIVAAIMALDRCIRNEGQQ
QGSIYDERDMI--VFMT--FWEWLGFENPRDSPQEDNVRDSGQTFVFGRSNAGEQVDEKA
AMQIPTVYACVRLLAESIAALPLHLYRVTDENGNKEKARDHPLYKILYRQPNPEMTSFVF
WETLMTHLLLWGNAYAQIVRDGKNTVLGLYPLLPENVEVDRDESGELYYIYHAYTDEVPG
E-QNKDIYFRRDEIFHVPGLGFNGLIGFSPIAMMKNSLGTSIAVDKYGSAFFKNGAQPSG
VLEHPGVMKDPNRVRDNWEAAYGGAANAHRVAVLEEGMTYKPVSLPPEDSQFLESKQFSV
TEICRIFRVPPHLVADLSHATFSNIEYQSLNFVMHSLTPWLVRIEQGIIKDLLLEDEQDT
YFPKFNVDGLLRGDYQSRMNGYATGISNGFLSPNDIHRLENMDLIPADQGGDDYYLNGGY
VKLKDAGLAQQNKAAAAQQNQPQQTQPEE--------PDSDNRQSESMPKKSERR-----
----SR------------MKKFWNWIK----DSD-E---TRTLRLEGPIDEESFWGDEIT
PQMFRDELNAGEGDVTVWINSPGGNVFAAAEIYTMLKDYKGSITVKIDAIAASAASVVAM
AGDTVQMSPVAMLMIHDPSTVAMGNTKDMEKAIEVLNEVKESIINAYASKSGLSHARIAN
LMSNETWMNAKKAVELGFADEILFSKKEDEPDSDPAP---DKPEKTPEEPGEGE-EKKP-
--FQQDTAGHLFSSRQMDLIVLNRLGVKPDT------------DMDGKTEEGDYSYNVLM
KQLECMK---MSKILELRTKRNTLWEQTKDFLEKNRGDNGLVKAEAVEQYNKMAQEVKDL
GTEIERLEQQAQIEAQLSAPTSNPVHADPKNGA-----KKD--PTATAEYAENFWNMIRN
RGHYGEVRNALSVGEDTEGGFTVPDEFEKKLVEALEENNIFRGMATVIRTSSGTRKIPIA
EDTGEASWIDEGEEIPESDATFGQTMLSAYKLGTMIKISNELLNDSAFDLATYIARRFGV
RMGNAEERAFITGDGVGKPLGLLA--ETGGAKVGVKAAKQDAVTFDEIFKLYYALKAPYR
KKAQFLCNEALVLQLMTIKDNNGNYIWKPGLEIGKPDTLLNRPLKTSAFMPEIKGGNKVM
AFGDYSYYWVADRQNRTFRRLNELYARTDQVGFLTTQRVDGKLILPESVQLLQMAAGG--
--
>deJonge_NODE_53_length_173121_cov_39.884137
---MDTLAIDIETYSDVSLPDCGVHRYAASEQFEILLFAYSLNDEPTQIIDLASGEKIPD
EIMEYLTDDSVIKTAYNAAFERNCINRFF--------------------GLSLKPEGWRC
TLVQASMLSLPLSLEGVGEALNLDKKKMSEGKDLIRYFCMPCKPTKANGGRTRNLPSDAP
EKWELFKTYCIRDVDVEKQIRNKLAKFPIPDREQKLYCMDQRINDRGIMVDQELIGHAVA
CDLLYKETVTKKAYEISGLENPNSVSQLKDWLNEKGIEVDSLAKAAVEDLVENT-QGDVA
EMMKLRLAMSKTSVKKYEAMERSVCPDGRVHGLLQFYGANRTGRWAGRLVQIHNLPQNHM
EDLELARFLVKEGRYDLVELLYDSTPDVLSELIRTAFVARPGCRFIVSDFSAIEARVMGY
LAGEGWVMEEFRGAGKIYEQTASKMFHIPIEEITKGSPYRARGKVASLA--CQYGGAEGA
LISMGALNF-VEEEELKGLVQSWRTANPHIVNYWYEIDGAVKAAVKERKMTKVGMVTVYY
QSGMLKIALPSGRVLSYVRPRMTVNRFGSESVSYEGIGTNRKWTRIESYGAKFCENIVQA
TARDVLAEAMLRLEKKGFDIVCHIHDEVVLEVPEGTSSVEEVNGIMAVCPDWCEGLPLKA
AGFESPFYKKD----MTTANLTKVI--VPCRLSYAHLWEPDSINGSEPKYSVSCIIDKND
KETIAKIKKAIEVAKDEGK---GKWGGKIPA--NLKTPLRDGDIDRPEDEAYADSMFLNA
NSKQAPQIVDRQVQPILDQSEVYSGCYGRVSITFYAYNSNGNKGVAAGLGNVQKLRDGEP
LGSRANAKDEFEAVDAED-DFLA--MGGHARFSPSSGKRRLECPPSLLLEEQFPDEESPF
AAEGSAGHAMAEYLINKYLKKRTKRPV--SDYYSDELLEAVDDYVEYNITQIEQARKDCD
EPFIGVELKVSLAHRIKDCFGTADMVVVDSHKIHIIDLKLGKGVVVDAE-QNVQLMIYGL
GVLDMLGFLYEIDTVELTIVQPRIEHFSTWEISAGELLAWGKDVLEPRAAKALSGEGEFK
AGDHCRFCKARFTCRARAEEYLKLAQMEFAEPALMSDEEIAEVLSKADALKKWAEEVYTY
AQNEAVVNHKEWPGYKLVLGRSNRKYTDEDEVAEAAQKAGYTDIYKKSLIGITEMERLM-
GKKKFNEILGSLVYKPDGKVTLVPDSDKREAVKTATAEADFKED----MLESTVERHLRE
EAKKRKGMALKFVSPGMNGVPDRIVLMPDGKMAFVELKAPGKKPRPLQLKRKRMFERLGF
PVYVVDNIEQIGGILDEIQST---------MKYKAHDYQQYATDFIIGHPVSCLILDMGL
GKTVITLTALWLLLFDYFEVRRILVIAPKRVAETTWPAEIKKWEHLYGMTFAVAMGTAGQ
RKEALLSGADVTIIGRDNVSWMTKNIF--FDFDMVVIDELSSFKSPKAQRFKDLKKVRPM
AKRVVGLTGTP--GNLMDLWAEIGILDMGQRLGRYIGGFRDRFFLPDKRNREIVFSYKPR
EGAEEKIYELISDISISMKAVDYLDMPECISNRVTVSMSESEQALYDRMADEMILEYGEG
QDIDAVNAAALSNKLQQMANGAAYDESGNVRNIHDRKLDALEDLIESANGKPLLVAYWFK
HDRERILKRFP-----ARDINTKKDIEDWNEGKIPVALIHPASAGHGLNLQEGGSTIVWF
SLTWSLELYQQLNARLYRQGQK-HTVIIEHLVTEGTVDEDILRAIEKKDTTQNAMIEAVK
ARIGGMTDDGRS-------------------------MFDKAKADHAVNFINCLKHTKGR
WRGVPFELLPWQDEIIRTLYGTVKENGYRQYNTCYCEIPKKNGKSELAAAIALYMTCGDG
EWGAEVYGCASDRQQASIVFDVAVDMVDQCPALKKRIKPVMSVKRLVYKPTNSFYQVLSA
EAYTKHGLNVHAVIFDELHAQPNRELFDVMTKGSGDARTQPLFFLITTAGTDRNSVCFEQ
HQKALDIIEGRKIDPTFYPVIYGASDEDDWSSEDVWYKANPSLGYTIDIEKVQNAYISAK
ENAAEENVFRQLRLNQWVKQSTRWMQMDKWDACSFAVNEEELLGRECYGGLDLSSSTDIT
AFVLVFPPRNDTEKYVILPYFWIPEDNMRLRVRRDHVPYDVWAAEGCLKTTEGNVIHYGF
IEQFIDELGTKFHIKEIAFDRWGAVQMVQNLEGMGFTVVPFGQGYKDMSPPTKELMKLTL
EERIAHGGHKVLRWMMDNVFVRQDPAGNIKMDKEKSTEKIDGAVATVMALDRAIRNEG-S
DGSVYDDRGILVF----MGIKSLFGFGQARDKP-VDKAADAGYSFLFGRTTSGKPVNERT
AMQTTAVYACVRILAEAVASLPLHVYEYQD-DGGKKLVHDHPLYYLLHDEPNPEMTSFVF
RETLMSHLLIWGNAYAQIIRDGAGRVLGLYPLLPDKMEVQRDDKGNIYYVYSRNSDENPT
FKEYGNIKLKAEDVLHIPGLGFDGLIGYSPIAMAKNAVGMTLACEEYGASFFANGANPGG
VLEHPGVLKDPSKVRESWNSVYRGVSNAHKIAVLEEGMKYQQIGIPPEEAQFLETRKFQI
NEIARLYRIPPHMVGDLDKSSFSNIEQQSLEFVKYTLDPWVIRWEQSLQRSLLLPGEKGK
YFIKLNVDGLLRGDYQSRMNGYAVGRQNGWFSANDIREMENMNPIPDEEGGNLYLINGAM
TKLADAGAFAKTDTG---QQ----NTPAQENSG-----RGKR------------------
-----------------MKRKFWNWIRNEDES-VPDM--ERTLFLNGMISDETWYGDEVT
PQLFKDELNAGNGNITVWINSPGGDVFAAAQIYNMLRDYKGSVTVKIDGIAASAASVIAM
AGDTVCVSPVAMMMIHNPATMAMGETRDMQKAIAMLNEVKESILNAYEFKTGLTRARLSH
MMDDETWFNAKKAVELGFADKILFSSGETDEEKKKPEKPEKEPEDGEEGKEKEDEDKDKK
KKFPFQQDSMMYSTKAMNESFLSRVSRV----------------------DAMIPVSQLE
KRLSLLTH--MSKILELREKRAKAWEAAKAFLDAKRTQEGFVSAEDAATYDKMENDVVNL
GKEIERLERQAAIDAELSKATSTPITNKPDAKT----GGDTKTGRATDEYRKAFWNGMRN
KVLSYEVQNALTIGTDSEGGYLVPDEYEKKLVEALEEEVFFRNLATVIKTSSGDRKIPIV
TSKGEAAWIDEGGQFPESDDSFGQTTISAFKLATMIKVSDELLNDSVFNIEQYISREFGR
RIGTKEEEAFFIGDGKGKPTGIFN--ATGGAETGVTS-TGTSITFDDVMDLYYSLRDPYR
NKAVWLLNDSTVKAIRKLKDGNGNYIWQPSVREGEPDKILNRPYRTSIYVPELAAGNRVM
AFGDYSYYWIADRQGRSFKRLNELYATTGQVGFLASERVDGKLILSEAVKTLDIKAAGK-
--
>deJonge_NODE_399_length_61279_cov_17.055632
---MQTLSIDLETYSDQPLAKTGVYRYVESPDFEILLFAYSVDGGSVQQIDLACGEKIPS
EILSALEDETVTKWAFNANFERICLSRFLGY----------------PAGDYLEPDSWKC
SMVWAAYMGLPLSLEGVGAVLGLEKQKLTEGKDLIKYFCQPCAPTKSNGRRTRNLPEHAP
DKWLAFKRYNIRDVETEMSIQSRLSKYPVPDSVWEEYHLDQEINDRGVGLDMELVRQAIQ
MDGRSRSELTQAMKELTSLDNPNSVQQMKQWLADNGVETDTLGKKAVAELLKT-APQQLQ
KVLTLRQQLAKSSVKKYQAMETAVCADGRARGMFQFYGANRTGRWAGRIIQMQNLPQNHL
DDLSKARGLVRVGDFDALEMLYEDVPDTLSQLIRTAFVPQGDRKFIVADFSAIEARVIAW
LAGEKWRKDVFAEGKDIYCASASQMFGVPVEKHGVNGHLRQKGKIAEL--ALGYGGSVGA
LKAMGALEMGLSEDELPALVSAWRQANPKIVQFWWAVDRAVMDAVTRKTTTKTHGIIFSA
RNGMLFITLPSGRSLAYVKPKIGENRFGGDCITYEGVGGTKKWERIDSYGPKFVENIVQA
TSRDILCYAMKTLRC--CSIVMHIHDEVVIEADRRM-SLQAVCDQMGRTPPWANGLQLCA
DGYETDFYKKDSTNTNRVNNPMKVITGPDTRWSYANVWEPKSINGGTPKYSVSLIIPKSD
TRTVAKIKAAIEAAYQEGQAKLKGNGRSVPPLSAIKTPLRDGDVERPDDPAYANAYFINA
NSATAPDIVDADRNPVLSRSEVYSGVYGRASINLYAFNSNGNKGIACGLNNLQLIRPGEP
LGGKASAEADFATDD-DE-DFLG-MAVKHAVLSASSSERWLNCPPSARLCEAYEDKGSDY
AAEGTDAHALCEFRLKQALGIPADDPIENLSWYNEEMEDCAAGYAAYVSELLETAKQTCA
DPVILIEQRVDFSRWVQDGFGTADCIVIADGELNIVDYKHGKGVEVSA-VDNPQMMLYAL
GALEIFDGIYDIDSVRMTIYQPRKSNISVCVMEKDGLLEWAQNDLTYKAKLAYEGGGDFH
CGEWCRFCKAKAECRERAEANLALAQYDFEEPPLLTDEEIAGILDKVDALTAWAADVKEY
ALRQAVS-GTAFPGWKLVEGRSNRKYTSEAAVAAAVEGAGFD-PYERKVLGVTAMQKMLG
-KTRFEELLAPYIEKPQGKPTLVRSSDKRPEWN-TAK-NDFMEEM---MREKEIEKKLTQ
MVKQTGGICPKLVSPGFDGMPDRMVLLPNGRIGFVEVKAPGEKPRPLQLSRHRLLRRLGF
PVYVLDDMEQIGGILDEIRTS---------MRYEPHEYQKYAVDYIETHPDAAIFLDCGL
GKTSITLTAIANLLFDSFEVHKVLVIAPLRVARDTWTSEADKWDHLQDLICSVAVGTEAQ
RRSALMRRADIYIINRENVQWLIDESGIPFDFDMVVIDELSSFKNHQTKRFKSLLKVRPK
VSRIVGLTGTPASNGLMDLWAEFRILDMGQRLGRFITKYRTDYFTPDKRNGQVIYSYKPL
PYAEDAIYRQISDITISMKSADHLQMPKLVSSEYTVRLSEDEQEKYTDLKQELVLSLG-Y
AEITAANAASLSGKLSQMANGAIYDDSGETIRIHDRKLDALEDIIEAANGKPLLVAYWFK
HDLTRISERLQKLHIPFSKLDDAASIRRWNNGELPVALIHPASAGHGLNLQSGGSAIVWF
GLTWSLELYQQTVARLWRQGQTSETVVVQHIVTKGTIDERIMKALSKKEHTQTALIDAVK
ADLKI---------------MRKLKKYKPTKFMAKTSHYDKDAADYAVMFIESLCHTKGT
WAGKPFELIDWQEQIIRDLFGVLKPNGYRQFNTAYIEIPKKQGKSELAAAVALLLLCGDG
EERAEVYGCAADRNQAKIVFDVAVDMVRFCPALSKRVKILESQKKITYLPTNSSYQVLSA
DVANKHGFNTHGVIFDELHTQPNRKLFDVMLQGSGDARMQPLYFLITTAGNDTNSICYEV
HQKAIDIAEGRKVDPTFYSVIYGAAEDEDWTDPKVWKKANPSLGITVGIDKVKAACESAQ
QNPGEENAFRQLRLNQWVKQSVRWMPMDKWDACAFPVSEDDLEGRICYGGLDLSSTTDIT
AFVLVFPPLDEEDKYYILPYFWIPEETLDLRVRRDHVPYDLWERQGTLMTTEGNVVHYGY
IEKFIEQLGGRFNIREIAFDRWGAVQMVQNLEGMGFTVVPFGQGFKDMSPPTKELMKLVL
EEKIAHGGHPVLRWMMDNIYIRTDPAGNIKADKEKSTEKIDGAIATIMGLDRAIRCGNDT
[truncated: 772,406 more chars]
