# Supplementary material for: Gut virome profiling identifies a widespread bacteriophage family associated with metabolic syndrome
Source: Nat Commun. 2022 Jun 23;13:3594. doi: 10.1038/s41467-022-31390-5 (PMC9226167; doi:10.1038/s41467-022-31390-5)
Supplement: Supplementary file 12 — Source Data [file 41467_2022_31390_MOESM12_ESM.xlsx]

## Sheet: Figure 1a
Figure 1a
	VCs observed	MetS
	679	NO
	649	YES
	636	NO
	623	YES
	612	NO
	592	NO
	575	NO
	573	NO
	572	NO
	570	NO
	565	NO
	551	YES
	537	NO
	534	NO
	530	NO
	526	YES
	521	YES
	509	YES
	501	NO
	500	NO
	500	NO
	498	NO
	493	YES
	493	NO
	470	NO
	465	NO
	465	NO
	461	YES
	458	NO
	457	YES
	455	NO
	450	NO
	446	YES
	444	NO
	442	NO
	441	NO
	437	NO
	437	NO
	432	YES
	427	NO
	427	YES
	426	NO
	419	NO
	417	NO
	416	NO
	414	NO
	413	YES
	413	NO
	411	NO
	411	NO
	411	NO
	410	YES
	410	NO
	406	NO
	404	NO
	404	NO
	400	NO
	399	YES
	398	YES
	395	YES
	394	YES
	392	NO
	390	NO
	387	NO
	387	NO
	387	YES
	387	NO
	385	NO
	383	NO
	382	NO
	381	YES
	380	NO
	378	YES
	376	NO
	373	NO
	371	NO
	369	NO
	369	NO
	368	NO
	368	NO
	366	YES
	365	YES
	363	YES
	363	NO
	362	YES
	361	YES
	357	NO
	357	NO
	356	YES
	355	YES
	354	NO
	354	YES
	353	NO
	351	YES
	349	NO
	349	YES
	349	NO
	349	YES
	347	NO
	347	YES
	344	YES
	344	YES
	342	YES
	342	YES
	341	NO
	341	YES
	337	NO
	336	YES
	334	YES
	333	YES
	333	NO
	332	NO
	330	YES
	329	YES
	329	NO
	329	NO
	328	NO
	328	NO
	327	YES
	325	YES
	323	NO
	323	YES
	323	YES
	320	YES
	320	YES
	320	NO
	319	YES
	316	YES
	315	YES
	308	NO
	308	YES
	307	YES
	307	YES
	306	NO
	305	YES
	304	NO
	303	YES
	302	NO
	302	NO
	302	NO
	300	YES
	299	YES
	297	NO
	297	NO
	297	YES
	295	YES
	294	NO
	293	YES
	293	NO
	292	YES
	291	YES
	291	NO
	287	NO
	284	YES
	283	YES
	283	YES
	280	YES
	279	YES
	278	NO
	274	YES
	274	YES
	273	NO
	272	NO
	268	YES
	268	YES
	265	YES
	261	YES
	254	YES
	251	YES
	250	YES
	247	NO
	241	NO
	239	YES
	234	YES
	228	YES
	225	YES
	224	YES
	219	YES
	219	NO
	216	NO
	213	YES
	212	YES
	207	YES
	202	YES
	196	NO
	185	YES
	174	YES
	168	NO
	161	YES
	160	YES
	150	YES
	143	YES
	141	YES
	140	YES
	135	YES
	121	NO

## Sheet: Figure 1b
Figure 1b
	pielou	MetS
	0.943767	NO
	0.93745	YES
	0.936905	YES
	0.933284	NO
	0.931291	YES
	0.931239	YES
	0.93118	YES
	0.929889	NO
	0.929198	NO
	0.927898	YES
	0.927751	NO
	0.926617	YES
	0.926489	NO
	0.925949	NO
	0.925631	YES
	0.922247	YES
	0.92184	YES
	0.921573	YES
	0.921466	NO
	0.920259	YES
	0.91773	NO
	0.917213	NO
	0.917026	YES
	0.916568	YES
	0.915417	NO
	0.915086	YES
	0.914208	NO
	0.913586	NO
	0.913403	NO
	0.913387	YES
	0.913379	NO
	0.91273	YES
	0.912527	YES
	0.91217	YES
	0.910549	NO
	0.910261	YES
	0.910151	NO
	0.909933	YES
	0.909576	YES
	0.909402	NO
	0.908751	NO
	0.908576	YES
	0.907263	NO
	0.90709	YES
	0.907021	YES
	0.905835	YES
	0.90402	YES
	0.903727	YES
	0.903462	YES
	0.903291	NO
	0.903141	NO
	0.901924	NO
	0.901495	YES
	0.901445	YES
	0.901343	YES
	0.901261	NO
	0.900706	NO
	0.89956	NO
	0.89746	YES
	0.896914	YES
	0.896557	YES
	0.895864	NO
	0.894261	YES
	0.894017	NO
	0.893807	NO
	0.892904	YES
	0.891876	NO
	0.891542	NO
	0.89125	NO
	0.89112	NO
	0.890399	NO
	0.89015	NO
	0.890113	YES
	0.889779	NO
	0.887633	NO
	0.886842	YES
	0.885145	YES
	0.8849	YES
	0.884605	YES
	0.884185	NO
	0.883913	NO
	0.883321	NO
	0.883019	YES
	0.88238	YES
	0.881987	NO
	0.881302	YES
	0.88048	YES
	0.87964	NO
	0.878801	YES
	0.878783	NO
	0.878709	NO
	0.87845	NO
	0.877881	NO
	0.875499	YES
	0.874825	YES
	0.874391	NO
	0.873825	NO
	0.872397	YES
	0.871726	YES
	0.870574	NO
	0.868466	NO
	0.868199	YES
	0.867955	YES
	0.867609	NO
	0.86694	YES
	0.866467	YES
	0.865857	NO
	0.865543	NO
	0.864897	NO
	0.864666	NO
	0.864201	YES
	0.862389	YES
	0.860825	NO
	0.858674	NO
	0.858094	NO
	0.856955	YES
	0.854052	YES
	0.853499	NO
	0.853428	YES
	0.853093	YES
	0.852844	NO
	0.85102	NO
	0.850627	YES
	0.850345	NO
	0.850331	NO
	0.847709	NO
	0.846864	YES
	0.84583	NO
	0.844821	NO
	0.844642	YES
	0.843601	NO
	0.84221	YES
	0.840962	YES
	0.840857	YES
	0.840656	NO
	0.83861	YES
	0.838002	YES
	0.837477	YES
	0.837061	YES
	0.836677	NO
	0.835431	YES
	0.835337	YES
	0.83531	YES
	0.835175	YES
	0.83511	YES
	0.83164	NO
	0.830694	NO
	0.828501	YES
	0.827776	NO
	0.827003	NO
	0.82664	NO
	0.822427	NO
	0.822165	YES
	0.820985	NO
	0.82034	NO
	0.818219	NO
	0.816865	NO
	0.816838	NO
	0.816793	NO
	0.812478	YES
	0.808208	NO
	0.807528	YES
	0.805249	NO
	0.802984	NO
	0.800872	NO
	0.79591	YES
	0.792704	YES
	0.792141	YES
	0.789617	NO
	0.789528	YES
	0.787611	NO
	0.786313	NO
	0.782928	NO
	0.782227	YES
	0.774614	NO
	0.773518	NO
	0.75318	NO
	0.747613	NO
	0.744922	YES
	0.741836	YES
	0.728762	YES
	0.72833	NO
	0.719234	NO
	0.712953	YES
	0.710708	YES
	0.706039	YES
	0.698634	NO
	0.697402	NO
	0.692194	YES
	0.6852	NO
	0.669668	YES
	0.661063	YES
	0.650778	NO
	0.598063	YES
	0.597936	YES
	0.587684	YES

## Sheet: Figure 1c
Figure 1c
	shannon	MetS
	6.07039	YES
	5.98067	NO
	5.9706	YES
	5.88551	NO
	5.88219	NO
	5.87898	NO
	5.81967	NO
	5.81066	NO
	5.80353	YES
	5.79665	NO
	5.79597	NO
	5.73653	NO
	5.68331	YES
	5.60461	YES
	5.6012	NO
	5.60098	NO
	5.59436	NO
	5.57747	YES
	5.5704	NO
	5.56277	NO
	5.54877	NO
	5.54676	YES
	5.52344	NO
	5.51311	NO
	5.4923	NO
	5.49112	YES
	5.491	YES
	5.47517	YES
	5.47215	YES
	5.46219	NO
	5.46083	NO
	5.45625	YES
	5.44139	NO
	5.43973	YES
	5.43802	YES
	5.43484	NO
	5.43469	NO
	5.42369	NO
	5.41845	NO
	5.4175	NO
	5.39645	YES
	5.37862	NO
	5.37645	NO
	5.3728	NO
	5.36679	NO
	5.36352	YES
	5.36317	NO
	5.35761	NO
	5.35694	YES
	5.34518	NO
	5.3414	NO
	5.33411	YES
	5.2977	NO
	5.29758	YES
	5.29629	YES
	5.29593	YES
	5.29416	YES
	5.29004	YES
	5.2897	YES
	5.28722	NO
	5.28693	YES
	5.28529	YES
	5.27343	YES
	5.27318	YES
	5.26558	NO
	5.26261	NO
	5.26244	NO
	5.25525	NO
	5.24705	YES
	5.24423	YES
	5.23647	NO
	5.23191	NO
	5.23102	NO
	5.22742	NO
	5.22299	NO
	5.21962	YES
	5.20173	YES
	5.19234	NO
	5.18177	NO
	5.17895	YES
	5.1775	YES
	5.17442	NO
	5.16322	YES
	5.15936	NO
	5.15402	NO
	5.15394	YES
	5.15331	NO
	5.15326	NO
	5.15055	YES
	5.14714	YES
	5.11951	NO
	5.11788	NO
	5.11555	NO
	5.10795	YES
	5.10045	YES
	5.09727	NO
	5.08163	NO
	5.08044	NO
	5.06616	NO
	5.05455	NO
	5.05443	YES
	5.03552	YES
	5.0277	YES
	5.02376	YES
	5.01366	NO
	5.01308	NO
	5.00662	YES
	4.97959	YES
	4.97871	NO
	4.9783	NO
	4.9648	YES
	4.96159	YES
	4.95442	YES
	4.94225	YES
	4.94214	YES
	4.93325	YES
	4.9312	YES
	4.9269	NO
	4.92189	NO
	4.92053	YES
	4.91948	NO
	4.91727	NO
	4.91575	YES
	4.90205	YES
	4.89311	YES
	4.87643	NO
	4.87165	YES
	4.8542	YES
	4.85232	NO
	4.84824	YES
	4.84246	YES
	4.82811	YES
	4.82553	NO
	4.81679	NO
	4.81588	YES
	4.81146	NO
	4.8067	YES
	4.80054	YES
	4.78292	YES
	4.7743	NO
	4.76345	YES
	4.74998	YES
	4.74466	NO
	4.73778	YES
	4.73195	NO
	4.7237	NO
	4.71778	YES
	4.71479	NO
	4.7128	NO
	4.69752	NO
	4.68526	YES
	4.68015	NO
	4.6708	NO
	4.66441	YES
	4.65969	YES
	4.64249	NO
	4.64244	NO
	4.63558	NO
	4.62374	YES
	4.60958	NO
	4.57091	YES
	4.56702	NO
	4.56382	NO
	4.54644	NO
	4.48194	YES
	4.46006	YES
	4.43405	YES
	4.42644	NO
	4.42133	YES
	4.41712	NO
	4.41102	YES
	4.40502	YES
	4.39016	YES
	4.32382	YES
	4.32138	YES
	4.30926	NO
	4.26218	YES
	4.24639	YES
	4.23568	NO
	4.20804	NO
	4.17221	NO
	4.02383	YES
	4.02076	YES
	3.97356	YES
	3.96409	YES
	3.956	YES
	3.94729	YES
	3.90118	YES
	3.87761	NO
	3.83187	NO
	3.68097	NO
	3.61209	NO
	3.58038	YES
	3.43245	YES
	3.08544	YES
	2.95479	YES

## Sheet: Figure 1d
Figure 1d
	Axis 1	Axis 2	MetS
	0.171665	-0.042728	NO
	0.164517	-0.0923878	NO
	0.162807	-0.0167679	NO
	0.162253	0.0115904	NO
	0.161818	-0.00750986	NO
	0.158041	-0.0668277	NO
	0.155282	0.0465874	NO
	0.154205	0.0778913	NO
	0.153236	0.0332803	NO
	0.149227	-0.0546647	NO
	0.147661	0.0534691	NO
	0.139328	-0.0412128	NO
	0.136828	0.006613	NO
	0.135874	-0.086748	YES
	0.13559	-0.05647	NO
	0.133983	0.0401381	NO
	0.132845	-0.0581895	NO
	0.130008	-0.000528069	NO
	0.129073	-0.0843808	NO
	0.124352	-0.00869217	NO
	0.124007	-0.0580458	NO
	0.122768	-0.0265292	NO
	0.121741	-0.110346	NO
	0.120075	0.0403512	NO
	0.118424	-0.0775081	NO
	0.116778	0.0304234	NO
	0.116473	-0.0723656	NO
	0.116015	0.0759834	NO
	0.114767	0.078559	YES
	0.114758	0.0723734	NO
	0.114019	0.0389112	NO
	0.113816	-0.0661057	NO
	0.113121	-0.0281269	NO
	0.110501	-0.0677758	NO
	0.110144	-0.0283532	NO
	0.109391	-0.0703861	NO
	0.10786	-0.073314	NO
	0.105957	-0.0512007	NO
	0.105225	-0.102832	NO
	0.104987	0.0155421	NO
	0.104392	-0.0728752	NO
	0.104297	-0.00763082	NO
	0.103221	0.0077215	NO
	0.10259	0.0512265	NO
	0.100613	-0.194245	NO
	0.0976474	-0.0622139	YES
	0.0955525	0.0231233	NO
	0.0947055	-0.0571421	NO
	0.0934072	-0.0472582	NO
	0.0885097	-0.153002	NO
	0.0877387	-0.0248456	NO
	0.0877251	0.0249669	YES
	0.0870808	0.00430912	YES
	0.0868602	-0.00607512	NO
	0.0857399	-0.0300769	NO
	0.0835638	0.148647	YES
	0.0832432	0.0100176	NO
	0.0829729	-0.0113886	NO
	0.0814895	0.170795	YES
	0.077961	0.0906185	NO
	0.077204	-0.0302456	NO
	0.0771241	-0.0145592	NO
	0.0751537	-0.0227269	NO
	0.0725635	-0.0234503	YES
	0.0712803	0.0584829	NO
	0.0709686	0.0650149	NO
	0.0682663	-0.0332458	NO
	0.0673651	-0.126959	NO
	0.0663862	-0.0583507	NO
	0.0654393	0.0208818	NO
	0.0582995	-0.0582549	NO
	0.0546234	-0.0583113	NO
	0.0539456	0.0703352	NO
	0.0534306	-0.0271522	NO
	0.0532315	0.00661701	NO
	0.0521254	-0.0444297	NO
	0.0495397	0.140929	YES
	0.048046	-0.0203873	NO
	0.0463997	-0.0263771	NO
	0.0458555	-0.0789875	NO
	0.0457687	0.0150186	NO
	0.0452144	0.0391305	NO
	0.0447711	-0.0481405	NO
	0.0440339	0.0621412	YES
	0.0430505	0.0227017	YES
	0.0393219	-0.157395	NO
	0.0379684	-0.00987541	NO
	0.0351421	0.0967442	YES
	0.0331892	0.114935	YES
	0.0316988	0.192998	NO
	0.031418	-0.14475	NO
	0.0309777	-0.0296603	YES
	0.0301015	-0.140837	NO
	0.0215154	0.253191	NO
	0.0198901	0.183631	NO
	0.0188395	-0.0641687	NO
	0.0186723	-0.123522	NO
	0.0182491	0.0122349	NO
	0.0170687	0.213824	YES
	0.0122838	0.0954656	YES
	0.0100923	0.208388	YES
	0.00591026	0.00766282	YES
	0.00366091	-0.105504	NO
	0.0030707	0.0205	NO
	0.00203025	-0.197007	NO
	0.00164999	-0.0311728	NO
	0.00153932	0.00751333	YES
	-0.00111464	0.163255	YES
	-0.00272904	0.12162	YES
	-0.00519603	0.248033	YES
	-0.00675477	-0.00795148	NO
	-0.0108429	-0.0685215	NO
	-0.0108957	-0.00175315	YES
	-0.0124392	0.0250754	YES
	-0.0126288	0.0710294	YES
	-0.0131458	-0.0568697	NO
	-0.020016	0.304876	YES
	-0.0213044	0.11304	NO
	-0.0225187	-0.015042	YES
	-0.0229711	0.0595116	YES
	-0.0276085	-0.0798345	YES
	-0.0301974	0.000357392	YES
	-0.0320261	-0.0160122	YES
	-0.0336643	0.149504	YES
	-0.0404381	-0.244496	NO
	-0.0418986	0.0505639	YES
	-0.0442044	0.135264	YES
	-0.0443665	-0.0174031	YES
	-0.0467461	0.154224	NO
	-0.0522991	0.0415558	NO
	-0.0541002	-0.0576843	YES
	-0.0545614	0.269589	YES
	-0.0580131	0.101115	YES
	-0.0587797	-0.0529072	YES
	-0.0593159	0.0188491	YES
	-0.0651796	-0.0892628	YES
	-0.0658984	-0.134581	YES
	-0.0665709	0.0239252	YES
	-0.0680338	-0.0054613	YES
	-0.0683438	-0.0809384	YES
	-0.0685578	0.00367277	NO
	-0.0696761	0.0356433	YES
	-0.0745755	0.067835	YES
	-0.0753587	0.0568248	YES
	-0.0769635	-0.0895656	YES
	-0.0773007	0.0547142	YES
	-0.0913822	0.0480681	NO
	-0.0936041	0.0661428	YES
	-0.0955194	0.0380649	YES
	-0.0970631	0.0771437	YES
	-0.0980447	0.00952192	YES
	-0.102482	-0.0686847	YES
	-0.105093	0.0726631	YES
	-0.105213	0.0705964	YES
	-0.106196	-0.0633049	YES
	-0.108023	-0.0236484	YES
	-0.111953	-0.069562	NO
	-0.113119	0.102894	YES
	-0.113269	0.0189162	YES
	-0.113638	0.04975	YES
	-0.116859	-0.0609854	NO
	-0.116956	-0.0504804	YES
	-0.118882	-0.0226047	YES
	-0.120938	0.0525768	YES
	-0.12097	0.0673583	YES
	-0.122094	-0.00310066	YES
	-0.123465	0.0676268	YES
	-0.123585	-0.0237413	YES
	-0.128959	0.0797574	YES
	-0.135835	-0.122823	YES
	-0.135928	0.0644645	YES
	-0.136411	0.0556582	YES
	-0.138269	0.0726084	YES
	-0.13912	-0.0751687	YES
	-0.140596	0.00540414	YES
	-0.144309	-0.00582693	YES
	-0.15757	-0.00350739	YES
	-0.158809	0.037881	YES
	-0.16102	0.0724223	YES
	-0.164412	-0.195333	YES
	-0.165335	0.0494137	YES
	-0.166421	0.0271024	YES
	-0.166828	-0.0343005	YES
	-0.167246	0.0128213	YES
	-0.167943	-0.156286	YES
	-0.170592	-0.0118484	YES
	-0.18225	-0.140904	YES
	-0.196875	0.086134	YES
	-0.199625	-0.128429	YES
	-0.207306	0.00686516	YES
	-0.219471	0.0212216	YES
	-0.221271	0.0341457	YES
	-0.223847	-0.224503	YES
	-0.226032	-0.143233	YES
	-0.231029	-0.105075	YES
	-0.234216	-0.154929	YES

## Sheet: Figure 1e
Figure 1e
	VCs observed	MetS
	1087	NO
	680	NO
	638	YES
	629	NO
	610	NO
	594	YES
	588	NO
	587	NO
	578	YES
	549	NO
	541	YES
	538	NO
	535	YES
	525	NO
	491	YES
	468	YES
	458	YES
	452	NO
	437	YES
	427	NO
	404	NO
	391	YES
	389	NO
	352	NO
	337	NO
	334	YES
	327	NO
	326	NO
	306	NO
	289	YES
	279	NO
	268	YES
	256	YES
	250	NO
	250	YES
	249	YES
	248	YES
	223	NO
	210	NO
	207	YES
	202	YES
	173	NO
	161	YES
	133	YES
	119	NO
	111	YES
	89	YES
	45	YES

## Sheet: Figure 1f
Figure 1f
	pielou	MetS
	0.807162	YES
	0.794744	NO
	0.753036	NO
	0.751207	NO
	0.745512	NO
	0.729468	YES
	0.68887	NO
	0.674326	YES
	0.672039	YES
	0.671435	NO
	0.669167	YES
	0.667915	NO
	0.660777	YES
	0.652436	YES
	0.642614	NO
	0.63544	NO
	0.629187	YES
	0.615937	NO
	0.612748	NO
	0.596427	NO
	0.584278	NO
	0.584152	NO
	0.576531	YES
	0.568079	NO
	0.562273	YES
	0.552477	YES
	0.54191	YES
	0.540113	YES
	0.537803	YES
	0.537223	NO
	0.531765	YES
	0.518252	NO
	0.515114	NO
	0.500803	YES
	0.499915	YES
	0.489405	YES
	0.487761	NO
	0.484359	NO
	0.458278	NO
	0.454063	NO
	0.446226	YES
	0.438416	YES
	0.428451	NO
	0.423281	NO
	0.415052	YES
	0.386623	YES
	0.370166	YES
	0.122304	YES

## Sheet: Figure 1g
Figure 1g
	shannon	MetS
	4.34546	NO
	2.54478	YES
	3.04827	YES
	1.96494	YES
	3.90733	NO
	3.41047	YES
	3.66077	NO
	4.06849	YES
	4.66944	NO
	3.72399	NO
	4.69412	NO
	4.0112	YES
	2.33795	YES
	2.10151	YES
	3.47472	NO
	2.80294	NO
	2.35186	YES
	2.4127	NO
	3.12525	YES
	2.79234	NO
	4.46936	YES
	3.16843	NO
	3.50856	NO
	2.3869	YES
	3.47126	NO
	2.77212	YES
	3.22337	YES
	2.75437	NO
	3.72326	YES
	2.33992	NO
	4.73498	NO
	2.6983	YES
	3.82287	NO
	4.06277	YES
	2.45876	YES
	2.65341	NO
	4.16703	YES
	3.07259	YES
	4.0635	YES
	3.4841	YES
	3.7306	NO
	5.18339	NO
	3.2241	NO
	0.598108	YES
	4.4048	NO
	2.52427	NO
	3.12823	NO
	3.39313	YES

## Sheet: Figure 1h
Figure 1h
	Axis.1	Axis.2	MetS
	0.51809	-0.0228991	NO
	0.494452	-0.0670502	NO
	0.460514	0.252653	NO
	0.30722	-0.0525958	YES
	0.153143	-0.0554466	NO
	0.109531	-0.0767512	NO
	0.103846	-0.111579	NO
	0.0434062	-0.0941293	NO
	0.012227	-0.0759728	YES
	-0.00862976	0.39455	NO
	-0.00878704	-0.179342	YES
	-0.0108221	-0.0769528	NO
	-0.0111284	-0.044796	YES
	-0.0193372	-0.0713399	YES
	-0.0202903	-0.0642097	NO
	-0.0217729	0.0596294	YES
	-0.0263901	-0.114133	NO
	-0.0296542	0.431529	NO
	-0.033171	-0.00426958	NO
	-0.0379099	-0.0847497	NO
	-0.0395885	0.299606	NO
	-0.041499	0.193626	YES
	-0.0431193	-0.0883228	YES
	-0.0460587	-0.106765	YES
	-0.0509506	-0.0716572	NO
	-0.0522171	-0.1043	YES
	-0.0540048	0.0269028	NO
	-0.0562291	-0.0386383	NO
	-0.0574968	-0.0566088	YES
	-0.0598116	0.0253821	NO
	-0.0602808	-0.103758	NO
	-0.0611173	-0.0973943	YES
	-0.0649434	-0.0663608	YES
	-0.0656416	-0.0790919	YES
	-0.0657995	0.205786	YES
	-0.0670016	-0.0965929	NO
	-0.0676521	0.135389	YES
	-0.0705654	-0.0813895	NO
	-0.0714015	-0.126809	YES
	-0.0734073	-0.105075	YES
	-0.0736513	-0.0205866	YES
	-0.0808736	0.261814	YES
	-0.0937867	-0.0444476	NO
	-0.0939635	-0.0154455	YES
	-0.0968513	0.0180919	NO
	-0.103895	-0.116012	YES
	-0.131246	0.245247	YES
	-0.131481	0.0652667	YES

## Sheet: Figure 2a
Figure 2a
	bacterial richness	viral richness	MetS
	676.014	228	YES
	629.009	196	NO
	671.284	347	NO
	920.14	303	YES
	1691.22	530	NO
	570.25	319	YES
	932.038	250	YES
	1366.23	363	YES
	1205.03	278	NO
	1171.75	320	YES
	772.01	283	YES
	1019.17	160	YES
	990.594	320	YES
	1253.2	679	NO
	601.915	446	YES
	942.064	649	YES
	1101.88	612	NO
	793.966	381	YES
	839.89	461	YES
	814.095	592	NO
	1380.12	551	YES
	1146.57	458	NO
	1015.52	378	YES
	1198.36	382	NO
	1240.79	636	NO
	783.208	297	NO
	1105	320	NO
	929.5	316	YES
	837.222	426	NO
	948.811	442	NO
	597.211	323	NO
	913.042	526	YES
	1261.62	302	NO
	779.225	392	NO
	517.116	330	YES
	1216.56	500	NO
	874.006	349	NO
	906.761	537	NO
	1068.95	410	YES
	798.636	398	YES
	462.074	225	YES
	889.104	387	NO
	766.01	307	YES
	637.576	292	YES
	521.895	168	NO
	1571.49	354	NO
	1085.5	411	NO
	883.258	337	NO
	765.46	427	NO
	878.008	534	NO
	1117.55	297	NO
	708.045	283	YES
	640.992	373	NO
	730.538	457	YES
	868.69	247	NO
	584.857	390	NO
	1064.7	308	NO
	540.782	265	YES
	722.161	361	YES
	1109.26	368	NO
	556.779	268	YES
	747.633	279	YES
	891.992	416	NO
	332.78	143	YES
	976.062	341	NO
	845.441	351	YES
	1044.08	368	NO
	1356.33	410	NO
	1145.11	573	NO
	1026.65	328	NO
	390.543	213	YES
	1422.27	380	NO
	1155.45	406	NO
	813.377	306	NO
	1086.06	465	NO
	1110.18	261	YES
	501.429	141	YES
	972.13	300	YES
	936.089	251	YES
	1229.3	437	NO
	1131.62	400	NO
	964.03	349	YES
	1181.28	305	YES
	1045.04	274	YES
	1240.65	356	YES
	479.76	394	YES
	868.953	399	YES
	965.61	344	YES
	1475	323	YES
	817.137	293	YES
	1260.25	342	YES
	1313.9	334	YES
	1455.13	357	NO
	1360.72	349	NO
	927.601	366	YES
	1686.02	521	YES
	803.314	363	NO
	541.266	432	YES
	1396.13	291	YES
	836.877	302	NO
	815.284	332	NO
	1577.11	273	NO
	694.712	174	YES
	605.681	121	NO
	924.939	241	NO
	919.844	333	YES
	904.705	294	NO
	1216.54	376	NO
	631.758	498	NO
	1125.38	572	NO
	853.103	501	NO
	194.571	202	YES
	1040.03	365	YES
	720.008	185	YES
	1053.49	328	NO
	1057.54	272	NO
	714.344	349	YES
	947.919	341	YES
	861.341	385	NO
	932.408	284	YES
	1060.95	299	YES
	1247.92	417	NO
	554.6	307	YES
	1212.57	315	YES
	762.72	493	YES
	849.627	207	YES
	614.282	413	YES
	1065.16	291	NO
	1217.48	327	YES
	1405.17	455	NO
	1171.51	329	YES
	1301.16	623	YES
	1312.42	354	YES
	1516.46	450	NO
	1435.48	362	YES
	968.581	336	YES
	1314.15	404	NO
	1524.96	441	NO
	1257.62	293	NO
	767.414	427	YES
	698.012	308	YES
	1208.35	369	NO
	669.46	395	YES
	1019.14	355	YES
	946.84	570	NO
	956.671	444	NO
	1092.28	383	NO
	1186.21	387	NO
	804.049	404	NO
	896.97	287	NO
	1142.5	565	NO
	1181.43	437	NO
	1215.98	304	NO
	814.695	274	YES
	1438.76	414	NO
	907.676	387	YES
	1011.18	224	YES
	674.8	302	NO
	277.5	135	YES
	797.46	280	YES
	634.012	150	YES
	441.186	161	YES
	991.023	333	NO
	1455.07	371	NO
	685.21	500	NO
	608.065	140	YES
	1636.33	212	YES
	1044.42	239	YES
	953.627	295	YES
	936.364	342	YES
	959.033	268	YES
	783.914	353	NO
	903.881	419	NO
	1026.79	323	YES
	774.932	329	NO
	911.231	329	NO
	898.2	411	NO
	1097.95	411	NO
	842.89	216	NO
	965.5	219	YES
	656.723	254	YES
	447.516	234	YES
	950.833	465	NO
	937.006	357	NO
	1022.1	219	NO
	1282.26	387	NO
	722.694	470	NO
	849.08	297	YES
	1382.62	413	NO
	1305.04	575	NO
	1571.17	509	YES
	1058.25	325	YES
	1487.03	347	YES
	1146.26	344	YES
	1011.47	369	NO
	1026.56	493	NO

## Sheet: Figure 2b
Figure 2b
	bacterial evenness	viral evenness	MetS
	0.777592	0.913403	NO
	0.775527	0.865857	NO
	0.771407	0.890399	NO
	0.765685	0.913379	NO
	0.763769	0.907263	NO
	0.761436	0.712953	YES
	0.759685	0.773518	NO
	0.756176	0.929198	NO
	0.755024	0.903141	NO
	0.753547	0.89125	NO
	0.748092	0.650778	NO
	0.747772	0.927898	YES
	0.747228	0.816793	NO
	0.745958	0.747613	NO
	0.745013	0.860825	NO
	0.743557	0.87845	NO
	0.74086	0.93745	YES
	0.740417	0.805249	NO
	0.740022	0.867609	NO
	0.738795	0.818219	NO
	0.736705	0.853499	NO
	0.736196	0.828501	YES
	0.733041	0.917213	NO
	0.731907	0.873825	NO
	0.731475	0.782928	NO
	0.731446	0.840656	NO
	0.730999	0.914208	NO
	0.730671	0.822427	NO
	0.728961	0.933284	NO
	0.728249	0.847709	NO
	0.727466	0.891876	NO
	0.724805	0.926489	NO
	0.724254	0.901261	NO
	0.72258	0.889779	NO
	0.721715	0.900706	NO
	0.721166	0.862389	YES
	0.720543	0.884185	NO
	0.719212	0.927751	NO
	0.719175	0.850345	NO
	0.718757	0.864666	NO
	0.717962	0.878709	NO
	0.71727	0.931291	YES
	0.715859	0.844821	NO
	0.714611	0.901924	NO
	0.714528	0.909402	NO
	0.713909	0.774614	NO
	0.713353	0.89746	YES
	0.712495	0.835337	YES
	0.712097	0.830694	NO
	0.712027	0.925631	YES
	0.711493	0.895864	NO
	0.710531	0.891542	NO
	0.710451	0.827776	NO
	0.710151	0.850331	NO
	0.710063	0.908751	NO
	0.709901	0.843601	NO
	0.709891	0.910549	NO
	0.709627	0.929889	NO
	0.70949	0.92184	YES
	0.708167	0.91773	NO
	0.707521	0.892904	YES
	0.70695	0.89112	NO
	0.706919	0.698634	NO
	0.706094	0.908576	YES
	0.705523	0.858094	NO
	0.70436	0.816838	NO
	0.704211	0.909576	YES
	0.704097	0.915086	YES
	0.703869	0.883913	NO
	0.703837	0.921466	NO
	0.703495	0.874391	NO
	0.703216	0.808208	NO
	0.702881	0.910151	NO
	0.702017	0.864897	NO
	0.700505	0.89015	NO
	0.700465	0.89956	NO
	0.699611	0.91273	YES
	0.698951	0.6852	NO
	0.698856	0.943767	NO
	0.698691	0.907021	YES
	0.698609	0.881987	NO
	0.698582	0.883019	YES
	0.696396	0.868199	YES
	0.696194	0.894017	NO
	0.695181	0.816865	NO
	0.694916	0.800872	NO
	0.69329	0.903291	NO
	0.69283	0.83164	NO
	0.692489	0.858674	NO
	0.691335	0.896914	YES
	0.690684	0.890113	YES
	0.690491	0.820985	NO
	0.689458	0.866467	YES
	0.689417	0.874825	YES
	0.689027	0.865543	NO
	0.68866	0.846864	YES
	0.688219	0.870574	NO
	0.686125	0.921573	YES
	0.685775	0.93118	YES
	0.685161	0.877881	NO
	0.683598	0.792141	YES
	0.682954	0.669668	YES
	0.682928	0.852844	NO
	0.682831	0.827003	NO
	0.681719	0.887633	NO
	0.681712	0.587684	YES
	0.681585	0.82034	NO
	0.681519	0.787611	NO
	0.681434	0.90709	YES
	0.681173	0.85102	NO
	0.680773	0.925949	NO
	0.679545	0.916568	YES
	0.678297	0.936905	YES
	0.678265	0.88238	YES
	0.677563	0.837477	YES
	0.676243	0.913586	NO
	0.675263	0.896557	YES
	0.675032	0.883321	NO
	0.673497	0.920259	YES
	0.673413	0.894261	YES
	0.672866	0.926617	YES
	0.672845	0.719234	NO
	0.672765	0.840962	YES
	0.672121	0.878783	NO
	0.671235	0.84221	YES
	0.670892	0.915417	NO
	0.670735	0.87964	NO
	0.66892	0.922247	YES
	0.666316	0.871726	YES
	0.664997	0.786313	NO
	0.663447	0.83511	YES
	0.662286	0.856955	YES
	0.66115	0.885145	YES
	0.661012	0.905835	YES
	0.659207	0.901445	YES
	0.658222	0.697402	NO
	0.65784	0.881302	YES
	0.656439	0.868466	NO
	0.655083	0.913387	YES
	0.653728	0.83861	YES
	0.652579	0.91217	YES
	0.652503	0.789617	NO
	0.651109	0.854052	YES
	0.650519	0.864201	YES
	0.648762	0.8849	YES
	0.64849	0.910261	YES
	0.64803	0.912527	YES
	0.645711	0.86694	YES
	0.644215	0.875499	YES
	0.643846	0.853428	YES
	0.642401	0.840857	YES
	0.642069	0.917026	YES
	0.640789	0.82664	NO
	0.640359	0.822165	YES
	0.639183	0.88048	YES
	0.638894	0.706039	YES
	0.63865	0.79591	YES
	0.63775	0.802984	NO
	0.636905	0.728762	YES
	0.635575	0.903727	YES
	0.634645	0.867955	YES
	0.63374	0.835431	YES
	0.631421	0.853093	YES
	0.63	0.744922	YES
	0.628465	0.886842	YES
	0.627858	0.782227	YES
	0.623419	0.661063	YES
	0.619952	0.836677	NO
	0.6174	0.741836	YES
	0.615293	0.792704	YES
	0.614734	0.903462	YES
	0.613955	0.838002	YES
	0.612063	0.893807	NO
	0.607973	0.598063	YES
	0.606532	0.931239	YES
	0.603519	0.901343	YES
	0.596945	0.789528	YES
	0.596938	0.812478	YES
	0.590266	0.84583	NO
	0.589853	0.878801	YES
	0.589255	0.872397	YES
	0.589105	0.909933	YES
	0.587172	0.710708	YES
	0.58657	0.835175	YES
	0.586146	0.807528	YES
	0.579909	0.884605	YES
	0.578285	0.901495	YES
	0.569569	0.72833	NO
	0.568672	0.844642	YES
	0.566309	0.90402	YES
	0.565579	0.850627	YES
	0.565525	0.597936	YES
	0.557531	0.83531	YES
	0.547597	0.692194	YES
	0.52673	0.75318	NO
	0.465668	0.837061	YES

[truncated: 12 more sheets: Figure 2c, Figure 2d, Figure 3a, Figure 3b, Figure 3c, Figure 4a, Figure 4b, Figure 5a, Figure 5b, Figure 5c, Figure 6b, Figure 6c]
